# Supplementary material for: Identification of Proteases and Protease Inhibitors in Seeds of the Recalcitrant Forest Tree Species Quercus ilex
Source: Front Plant Sci. 2022 Jun 27;13:907042. doi: 10.3389/fpls.2022.907042 (PMC9271950; doi:10.3389/fpls.2022.907042)
Supplement: Supplementary file 3 [file Table_1.XLSX]

## Sheet: Q.ilex DB
Table S1. Proteases and protease inhibitors included in the species-specific Querus ilex transcriptome database
Protein ID 1	Gene 1	Description	Type 2	EC	GO Biological Process		GO Molecular Function		GO Cellular Component		Keyword path		GO Keyword path
qilexprot_11598	nep1	Aspartyl protease family protein	A	3.4.23.12	GO:0006508;GO:0030163	proteolysis;protein catabolic process	GO:0004190	aspartic-type endopeptidase activity	GO:0005576	extracellular region	Aspartyl protease;Glycoprotein;Hydrolase;Protease;Secreted;Signal;Zymogen		GO:0005576;GO:0008233;GO:0009056
qilexprot_11599	APCB1	Aspartyl protease APCB1	A	3.4.23.-;2.7.1.-	GO:0045116;GO:0030163;GO:0050832;GO:0006508	protein neddylation;protein catabolic process;defense response to fungus;proteolysis	GO:0008641;GO:0016881;GO:0004190	small protein activating enzyme activity;acid-amino acid ligase activity;aspartic-type endopeptidase activity	GO:0009505;GO:0005794;GO:0016021	plant-type cell wall;Golgi apparatus;integral component of membrane	Signal;Transmembrane helix;Transmembrane;Aspartyl protease;Hydrolase;Protease;Membrane		GO:0008233;GO:0006950;GO:0005618;GO:0005794;GO:0009056
qilexprot_11783	APF1	Aspartyl protease family protein	A	3.4.23.-;3.4.17.4;2.7.1.-	GO:0030163;GO:0006508	protein catabolic process;proteolysis	GO:0004190;GO:0004180	aspartic-type endopeptidase activity;carboxypeptidase activity	GO:0031225;GO:0046658	anchored component of membrane;anchored component of plasma membrane	Signal;GPI-anchor;Aspartyl protease;Hydrolase;Protease;Glycoprotein		GO:0008233;GO:0005886;GO:0009056
qilexprot_14069	AED3	Aspartyl protease AED3	A	3.4.23.3;3.4.23.-;2.7.1.-	GO:0009627;GO:0006887;GO:0030163;GO:0006508	systemic acquired resistance;exocytosis;protein catabolic process;proteolysis	GO:0004190	aspartic-type endopeptidase activity	GO:0000145;GO:0009505;GO:0048046;GO:0005618;GO:0009507	exocyst;plant-type cell wall;apoplast;cell wall;chloroplast	Signal;Apoplast;Nucleotide-binding;Aspartyl protease;Secreted;Disulfide bond;Hydrolase;Protease;Glycoprotein		GO:0008233;GO:0006950;GO:0002376;GO:0005576;GO:0005618;GO:0009536;GO:0009056
qilexprot_1460		Eukaryotic aspartyl protease family protein	A		GO:0006508;GO:0030163	proteolysis;protein catabolic process	GO:0004190	aspartic-type endopeptidase activity			Aspartyl protease;Hydrolase;Protease;Signal		GO:0008233;GO:0009056
qilexprot_1461	glysoja_004883	Eukaryotic aspartyl protease family protein	A		GO:0006508;GO:0030163	proteolysis;protein catabolic process	GO:0004190	aspartic-type endopeptidase activity			Aspartyl protease;Hydrolase;Protease;Signal		GO:0008233
qilexprot_2492	APF1	Aspartyl protease family protein	A	2.7.1.-;3.4.17.4;3.4.23.-	GO:0006508;GO:0030163	proteolysis;protein catabolic process	GO:0004180;GO:0004190	carboxypeptidase activity;aspartic-type endopeptidase activity	GO:0031225;GO:0046658	anchored component of membrane;anchored component of plasma membrane	Aspartyl protease;GPI-anchor;Glycoprotein;Hydrolase;Protease;Signal		GO:0005886;GO:0008233;GO:0009056
qilexprot_31365	APF1	Aspartyl protease family protein	A	2.7.1.-;3.4.23.-	GO:0006508;GO:0030163	proteolysis;protein catabolic process	GO:0003676;GO:0004190	nucleic acid binding;aspartic-type endopeptidase activity	GO:0031225	anchored component of membrane	Aspartyl protease;GPI-anchor;Hydrolase;Protease;Signal		GO:0008233;GO:0009056
qilexprot_31765	APF1	Aspartyl protease family protein	A	3.4.23.-	GO:0006508;GO:0030163	proteolysis;protein catabolic process	GO:0004190	aspartic-type endopeptidase activity	GO:0031225;GO:0046658	anchored component of membrane;anchored component of plasma membrane	Aspartyl protease;GPI-anchor;Hydrolase;Protease;Signal		GO:0008233;GO:0009056
qilexprot_37349		Eukaryotic aspartyl protease family protein, putative isoform 1	A		GO:0006508;GO:0030163	proteolysis;protein catabolic process	GO:0004190	aspartic-type endopeptidase activity			Aspartyl protease;Hydrolase;Protease;Signal		GO:0008233;GO:0009056
qilexprot_3744	At5g43100	Aspartyl protease family protein	A	3.4.23.1	GO:0030163;GO:0006508	protein catabolic process;proteolysis	GO:0004190	aspartic-type endopeptidase activity	GO:0005802;GO:0005768;GO:0005794;GO:0016021	trans-Golgi network;endosome;Golgi apparatus;integral component of membrane	Signal;Transmembrane helix;Transmembrane;Aspartyl protease;Hydrolase;Protease;Membrane		GO:0008233;GO:0005768;GO:0005794;GO:0009056
qilexprot_43245	At4g16563	Probable aspartyl protease At4g16563	A	3.4.23.-	GO:0030163;GO:0006508	protein catabolic process;proteolysis	GO:0004190	aspartic-type endopeptidase activity	GO:0009505	plant-type cell wall	Signal;Aspartyl protease;Disulfide bond;Hydrolase;Protease;Glycoprotein		GO:0008233;GO:0005618;GO:0009056
qilexprot_44166	AP1	Eukaryotic aspartyl protease family protein	A	3.4.23.-;3.4.-.-;2.7.1.-	GO:0010337;GO:0010310;GO:0030163;GO:0042742;GO:0006508	regulation of salicylic acid metabolic process;regulation of hydrogen peroxide metabolic process;protein catabolic process;defense response to bacterium;proteolysis	GO:0016740;GO:0004190	transferase activity;aspartic-type endopeptidase activity	GO:0048046	apoplast	Signal;Plant defense;Apoplast;Zymogen;Aspartyl protease;Hydrolase;Protease;Glycoprotein		GO:0008233;GO:0009056
qilexprot_48221	APF1	Aspartyl protease family protein	A	3.4.23.-;2.7.1.-	GO:0030163;GO:0006508	protein catabolic process;proteolysis	GO:0004190	aspartic-type endopeptidase activity	GO:0031225;GO:0046658	anchored component of membrane;anchored component of plasma membrane	Signal;GPI-anchor;Aspartyl protease;Hydrolase;Protease		GO:0008233;GO:0009056
qilexprot_53189	At5g45120	Aspartyl protease family protein	A		GO:0006508;GO:0030163	proteolysis;protein catabolic process	GO:0004190	aspartic-type endopeptidase activity			Aspartyl protease;Hydrolase;Protease;Signal		GO:0008233;GO:0009056
qilexprot_62906	APF1	Aspartyl protease family protein	A	3.4.23.-;2.7.1.-	GO:0030163;GO:0006508	protein catabolic process;proteolysis	GO:0003676;GO:0004190	nucleic acid binding;aspartic-type endopeptidase activity	GO:0031225;GO:0046658	anchored component of membrane;anchored component of plasma membrane	Signal;GPI-anchor;Aspartyl protease;Hydrolase;Protease		GO:0008233;GO:0009056
qilexprot_78086	At3g25700	Aspartyl protease family protein	A		GO:0030163;GO:0006508	protein catabolic process;proteolysis	GO:0004190	aspartic-type endopeptidase activity			Signal;Aspartyl protease;Hydrolase;Protease		GO:0008233;GO:0009056
qilexprot_9118	nep1	Eukaryotic aspartyl protease family protein	A	3.4.23.-;3.4.23.12	GO:0006508;GO:0009414;GO:0009627;GO:0009737;GO:0030163;GO:0080167	proteolysis;response to water deprivation;systemic acquired resistance;response to abscisic acid;protein catabolic process;response to karrikin	GO:0004190;GO:0070001	aspartic-type endopeptidase activity;aspartic-type peptidase activity	GO:0005783;GO:0009505;GO:0009506;GO:0031225	endoplasmic reticulum;plant-type cell wall;plasmodesma;anchored component of membrane	Aspartyl protease;GPI-anchor;Glycoprotein;Hydrolase;Protease;Signal;Zymogen		GO:0002376;GO:0005618;GO:0005783;GO:0006950;GO:0008233;GO:0009056
qilexprot_11916	rpt3	26S protease regulatory subunit 6B	A	3.6.1.15;3.-.-.-;3.6.4.3;2.1.2.1;3.6.1.3;3.6.4.8;3.4.25.1	GO:0038095;GO:0051437;GO:0038061;GO:0006521;GO:0045899;GO:0002223;GO:0030433;GO:0043161;GO:0061641;GO:0006972;GO:0051436;GO:0001824;GO:0050852;GO:0060071;GO:0045842;GO:0035999;GO:0070682;GO:0000165;GO:0030163;GO:0006974;GO:0043488;GO:0002479;GO:0090263;GO:0006563;GO:0090090;GO:1903097;GO:0033209;GO:0006544;GO:0031145;GO:0006511	Fc-epsilon receptor signaling pathway;positive regulation of ubiquitin-protein ligase activity involved in regulation of mitotic cell cycle transition;NIK/NF-kappaB signaling;regulation of cellular amino acid metabolic process;positive regulation of RNA polymerase II transcriptional preinitiation complex assembly;stimulatory C-type lectin receptor signaling pathway;ER-associated ubiquitin-depende…	GO:0017025;GO:0004372;GO:0008233;GO:0036402;GO:0016787;GO:0017111;GO:0042802;GO:0005524;GO:0008568	TBP-class protein binding;glycine hydroxymethyltransferase activity;peptidase activity;proteasome-activating ATPase activity;hydrolase activity;nucleoside-triphosphatase activity;identical protein binding;ATP binding;microtubule-severing ATPase activity	GO:0005838;GO:0045335;GO:0031595;GO:0016234;GO:0008540;GO:0005737;GO:0031597;GO:0022624;GO:0061638;GO:0000502;GO:0005618;GO:0009506;GO:0034399;GO:0005829	proteasome regulatory particle;phagocytic vesicle;nuclear proteasome complex;inclusion body;proteasome regulatory particle, base subcomplex;cytoplasm;cytosolic proteasome complex;proteasome accessory complex;CENP-A containing chromatin;proteasome complex;cell wall;plasmodesma;nuclear periphery;cytosol	Isopeptide bond;Nucleotide-binding;Ubl conjugation;Proteasome;Aspartyl protease;Nucleus;One-carbon metabolism;Coiled coil;Hydrolase;Protease;ATP-binding;Acetylation	One-carbon metabolism	GO:0008233;GO:0005737;GO:0005622;GO:0043234;GO:0006461;GO:0006950;GO:0005829;GO:0005618;GO:0008134;GO:0016887;GO:0005694;GO:0005634;GO:0009056
qilexprot_17538	rpt3	26S protease regulatory subunit 6B	A	3.6.1.15;3.-.-.-;3.6.4.3;2.1.2.1;3.6.1.3;3.6.4.8;3.4.25.1	GO:0038095;GO:0051437;GO:0038061;GO:0006521;GO:0045899;GO:0002223;GO:0030433;GO:0043161;GO:0061641;GO:0006972;GO:0051436;GO:0001824;GO:0050852;GO:0060071;GO:0045842;GO:0035999;GO:0070682;GO:0000165;GO:0030163;GO:0043488;GO:0002479;GO:0090263;GO:0006563;GO:0090090;GO:1903097;GO:0033209;GO:0006544;GO:0031145;GO:0006511	Fc-epsilon receptor signaling pathway;positive regulation of ubiquitin-protein ligase activity involved in regulation of mitotic cell cycle transition;NIK/NF-kappaB signaling;regulation of cellular amino acid metabolic process;positive regulation of RNA polymerase II transcriptional preinitiation complex assembly;stimulatory C-type lectin receptor signaling pathway;ER-associated ubiquitin-depende…	GO:0017025;GO:0004372;GO:0008233;GO:0036402;GO:0016787;GO:0017111;GO:0042802;GO:0005524;GO:0008568	TBP-class protein binding;glycine hydroxymethyltransferase activity;peptidase activity;proteasome-activating ATPase activity;hydrolase activity;nucleoside-triphosphatase activity;identical protein binding;ATP binding;microtubule-severing ATPase activity	GO:0005838;GO:0045335;GO:0031595;GO:0016234;GO:0008540;GO:0005737;GO:0031597;GO:0022624;GO:0061638;GO:0000502;GO:0005618;GO:0009506;GO:0034399;GO:0005829	proteasome regulatory particle;phagocytic vesicle;nuclear proteasome complex;inclusion body;proteasome regulatory particle, base subcomplex;cytoplasm;cytosolic proteasome complex;proteasome accessory complex;CENP-A containing chromatin;proteasome complex;cell wall;plasmodesma;nuclear periphery;cytosol	Isopeptide bond;Nucleotide-binding;Ubl conjugation;Proteasome;Aspartyl protease;Nucleus;Nucleomorph;One-carbon metabolism;Coiled coil;Hydrolase;Protease;ATP-binding;Acetylation	One-carbon metabolism	GO:0008233;GO:0005737;GO:0005622;GO:0043234;GO:0006461;GO:0006950;GO:0005829;GO:0005618;GO:0008134;GO:0016887;GO:0005694;GO:0005634;GO:0009056
qilexprot_59275	rpt3	26S protease regulatory subunit 6B	A	2.1.2.1;3.4.25.1;3.6.1.15;3.6.1.3;3.6.4.3;3.6.4.8	GO:0000165;GO:0000209;GO:0001824;GO:0002223;GO:0002479;GO:0006511;GO:0006521;GO:0006544;GO:0006563;GO:0006972;GO:0030163;GO:0030433;GO:0031145;GO:0033209;GO:0035999;GO:0038061;GO:0038095;GO:0043488;GO:0045842;GO:0045899;GO:0050852;GO:0051436;GO:0051437;GO:0060071;GO:0061641;GO:0070682;GO:0090090;GO:0090263;GO:1903097	MAPK cascade;protein polyubiquitination;blastocyst development;stimulatory C-type lectin receptor signaling pathway;antigen processing and presentation of exogenous peptide antigen via MHC class I, TAP-dependent;ubiquitin-dependent protein catabolic process;regulation of cellular amino acid metabolic process;glycine metabolic process;L-serine metabolic process;hyperosmotic response;protein catabo…	GO:0004372;GO:0005524;GO:0008233;GO:0008568;GO:0016787;GO:0017025;GO:0017111;GO:0036402;GO:0042802	glycine hydroxymethyltransferase activity;ATP binding;peptidase activity;microtubule-severing ATPase activity;hydrolase activity;TBP-class protein binding;nucleoside-triphosphatase activity;proteasome-activating ATPase activity;identical protein binding	GO:0000502;GO:0005618;GO:0005737;GO:0005829;GO:0005838;GO:0008540;GO:0009506;GO:0016234;GO:0022624;GO:0031595;GO:0031597;GO:0034399;GO:0045335;GO:0061638	proteasome complex;cell wall;cytoplasm;cytosol;proteasome regulatory particle;proteasome regulatory particle, base subcomplex;plasmodesma;inclusion body;proteasome accessory complex;nuclear proteasome complex;cytosolic proteasome complex;nuclear periphery;phagocytic vesicle;CENP-A containing chromatin	ATP-binding;Acetylation;Aspartyl protease;Coiled coil;Hydrolase;Isopeptide bond;Nucleotide-binding;Nucleus;One-carbon metabolism;Phosphoprotein;Protease;Proteasome;Ubl conjugation	One-carbon metabolism	GO:0005618;GO:0005622;GO:0005634;GO:0005694;GO:0005737;GO:0005829;GO:0006461;GO:0006950;GO:0008134;GO:0008233;GO:0009056;GO:0009790;GO:0016887;GO:0043234
qilexprot_69152	rpt3	26S protease regulatory subunit 6B	A	2.1.2.1;3.-.-.-;3.4.25.1;3.6.1.15;3.6.1.3;3.6.4.3;3.6.4.8	GO:0000165;GO:0001824;GO:0002223;GO:0002479;GO:0006511;GO:0006521;GO:0006544;GO:0006563;GO:0006972;GO:0016197;GO:0030163;GO:0030433;GO:0031145;GO:0033209;GO:0035999;GO:0038061;GO:0038095;GO:0043161;GO:0043488;GO:0045842;GO:0045899;GO:0050852;GO:0051436;GO:0051437;GO:0060071;GO:0070682;GO:0090090;GO:0090263;GO:1903097;GO:1903774	MAPK cascade;blastocyst development;stimulatory C-type lectin receptor signaling pathway;antigen processing and presentation of exogenous peptide antigen via MHC class I, TAP-dependent;ubiquitin-dependent protein catabolic process;regulation of cellular amino acid metabolic process;glycine metabolic process;L-serine metabolic process;hyperosmotic response;endosomal transport;protein catabolic pro…	GO:0004372;GO:0005524;GO:0008233;GO:0008568;GO:0016787;GO:0017025;GO:0017111;GO:0036402	glycine hydroxymethyltransferase activity;ATP binding;peptidase activity;microtubule-severing ATPase activity;hydrolase activity;TBP-class protein binding;nucleoside-triphosphatase activity;proteasome-activating ATPase activity	GO:0000502;GO:0005618;GO:0005737;GO:0005829;GO:0005838;GO:0008540;GO:0009506;GO:0016234;GO:0022624;GO:0031595;GO:0031597;GO:0034399;GO:0045335;GO:0061638	proteasome complex;cell wall;cytoplasm;cytosol;proteasome regulatory particle;proteasome regulatory particle, base subcomplex;plasmodesma;inclusion body;proteasome accessory complex;nuclear proteasome complex;cytosolic proteasome complex;nuclear periphery;phagocytic vesicle;CENP-A containing chromatin	ATP-binding;Acetylation;Aspartyl protease;Coiled coil;Hydrolase;Nucleotide-binding;Nucleus;One-carbon metabolism;Protease;Proteasome	One-carbon metabolism	GO:0005618;GO:0005622;GO:0005634;GO:0005694;GO:0005737;GO:0005829;GO:0006461;GO:0006950;GO:0008134;GO:0008233;GO:0009056;GO:0016887;GO:0043234
qilexprot_16371	ASPG1	Protein ASPARTIC PROTEASE IN GUARD CELL 1	A	3.4.23.-;3.4.23.12	GO:0009627;GO:0080167;GO:0009737;GO:0030163;GO:0009414;GO:0006508	systemic acquired resistance;response to karrikin;response to abscisic acid;protein catabolic process;response to water deprivation;proteolysis	GO:0003677;GO:0004190;GO:0070001	DNA binding;aspartic-type endopeptidase activity;aspartic-type peptidase activity	GO:0005783;GO:0009505;GO:0009506	endoplasmic reticulum;plant-type cell wall;plasmodesma	Signal;Zymogen;DNA-binding;Aspartyl protease;Disulfide bond;Hydrolase;Protease;Endoplasmic reticulum		GO:0008233;GO:0003677;GO:0006950;GO:0002376;GO:0005618;GO:0005783;GO:0009056
qilexprot_24812	CDR1	Putative aspartic protease	A	2.7.1.-;3.4.23.-	GO:0006508;GO:0010310;GO:0010337;GO:0030163;GO:0042742	proteolysis;regulation of hydrogen peroxide metabolic process;regulation of salicylic acid metabolic process;protein catabolic process;defense response to bacterium	GO:0004190;GO:0016740	aspartic-type endopeptidase activity;transferase activity	GO:0048046	apoplast	Apoplast;Aspartyl protease;Glycoprotein;Hydrolase;Plant defense;Protease;Signal;Zymogen		GO:0008233;GO:0009056
qilexprot_27939	VlAP17	Aspartic protease	A	3.4.23.-;3.4.17.4;2.7.1.-	GO:0030163;GO:0006508	protein catabolic process;proteolysis	GO:0004190;GO:0004180	aspartic-type endopeptidase activity;carboxypeptidase activity	GO:0031225;GO:0046658	anchored component of membrane;anchored component of plasma membrane	Signal;GPI-anchor;Aspartyl protease;Carboxypeptidase;Hydrolase;Protease;Glycoprotein		GO:0008233;GO:0005886;GO:0009056
qilexprot_29571	AP13	Aspartic protease 13	A	3.4.23.3;2.7.1.-;3.4.17.4	GO:0030163;GO:0006508	protein catabolic process;proteolysis	GO:0004180;GO:0004190	carboxypeptidase activity;aspartic-type endopeptidase activity	GO:0031225;GO:0016021;GO:0009505	anchored component of membrane;integral component of membrane;plant-type cell wall	Signal;Protease;Transmembrane;Aspartyl protease;Carboxypeptidase;Membrane;Hydrolase;Transmembrane helix		GO:0008233;GO:0009056
qilexprot_38837	ASPG2	Protein ASPARTIC PROTEASE IN GUARD CELL 2	A	3.4.23.-	GO:0009627;GO:0080167;GO:0030163;GO:0009414;GO:0009737;GO:0006508	systemic acquired resistance;response to karrikin;protein catabolic process;response to water deprivation;response to abscisic acid;proteolysis	GO:0070001;GO:0003677;GO:0004190	aspartic-type peptidase activity;DNA binding;aspartic-type endopeptidase activity	GO:0009506;GO:0005783;GO:0016020;GO:0009505	plasmodesma;endoplasmic reticulum;membrane;plant-type cell wall	Signal;DNA-binding;Aspartyl protease;Protease;Disulfide bond;Hydrolase		GO:0008233;GO:0003677;GO:0006950;GO:0002376;GO:0005618;GO:0005783;GO:0009056
qilexprot_42329	API1	Aspartic protease	A		GO:0030163;GO:0006508	protein catabolic process;proteolysis	GO:0004190	aspartic-type endopeptidase activity	GO:0016020;GO:0009505;GO:0005618	membrane;plant-type cell wall;cell wall	Signal;Aspartyl protease;Hydrolase;Protease		GO:0008233;GO:0005618;GO:0009056
qilexprot_54033		Gag protease polyprotein	A				GO:0003676;GO:0004190;GO:0004523;GO:0008270	nucleic acid binding;aspartic-type endopeptidase activity;RNA-DNA hybrid ribonuclease activity;zinc ion binding			Hydrolase;Protease		GO:0004518;GO:0008233
qilexprot_67513	AP13	Aspartic protease 13	A	3.4.23.3;3.4.17.4;2.7.1.-	GO:0030163;GO:0006508	protein catabolic process;proteolysis	GO:0004190;GO:0004180;GO:0008835;GO:0008703	aspartic-type endopeptidase activity;carboxypeptidase activity;diaminohydroxyphosphoribosylaminopyrimidine deaminase activity;5-amino-6-(5-phosphoribosylamino)uracil reductase activity	GO:0009505;GO:0031225;GO:0016021	plant-type cell wall;anchored component of membrane;integral component of membrane	Signal;Transmembrane helix;Transmembrane;Aspartyl protease;Carboxypeptidase;Hydrolase;Protease;Membrane		GO:0008233;GO:0009056
qilexprot_11589	BnaC08g44450D	Aspartic proteinase-like protein 2	A		GO:0006508;GO:0030163	proteolysis;protein catabolic process	GO:0004190	aspartic-type endopeptidase activity	GO:0016021	integral component of membrane	Membrane;Protease;Signal;Transmembrane;Transmembrane helix		GO:0008233;GO:0009056
qilexprot_12941	ap1	Aspartic proteinase	A	3.4.23.-;3.4.23.40	GO:0009651;GO:0006629;GO:0046686;GO:0030163;GO:0009735;GO:0006508	response to salt stress;lipid metabolic process;response to cadmium ion;protein catabolic process;response to cytokinin;proteolysis	GO:0004175;GO:0004190;GO:0008430	endopeptidase activity;aspartic-type endopeptidase activity;selenium binding	GO:0005783;GO:0031090;GO:0005578;GO:0005618;GO:0000326;GO:0005773;GO:0009506	endoplasmic reticulum;organelle membrane;proteinaceous extracellular matrix;cell wall;protein storage vacuole;vacuole;plasmodesma	Signal;Microsome;Extracellular matrix;Zymogen;Aspartyl protease;Disulfide bond;Cell wall;Hydrolase;Protease;Vacuole;Glycoprotein		GO:0008233;GO:0006629;GO:0005773;GO:0005618;GO:0005578;GO:0009056
qilexprot_17113	cpa63	Aspartic proteinase nepenthesin-1	A	3.4.23.3;3.4.23.-;2.7.1.-	GO:0009627;GO:0006887;GO:0030163;GO:0006508	systemic acquired resistance;exocytosis;protein catabolic process;proteolysis	GO:0004190	aspartic-type endopeptidase activity	GO:0000145;GO:0009505;GO:0048046;GO:0005618;GO:0009507	exocyst;plant-type cell wall;apoplast;cell wall;chloroplast	Signal;Apoplast;Aspartyl protease;Hydrolase;Protease;Glycoprotein		GO:0008233;GO:0005576;GO:0005618;GO:0009536;GO:0009056
qilexprot_17514	At3g52500	Aspartic proteinase nepenthesin-2	A		GO:0006508;GO:0030163	proteolysis;protein catabolic process	GO:0004190	aspartic-type endopeptidase activity	GO:0005618;GO:0009505;GO:0016020	cell wall;plant-type cell wall;membrane	Aspartyl protease;Hydrolase;Protease;Signal		GO:0005618;GO:0008233;GO:0009056
qilexprot_19719	RAP	Aspartic proteinase	A	3.4.23.40;3.4.23.-	GO:0046686;GO:0009651;GO:0030163;GO:0006629;GO:0009735;GO:0006508	response to cadmium ion;response to salt stress;protein catabolic process;lipid metabolic process;response to cytokinin;proteolysis	GO:0004175;GO:0004190	endopeptidase activity;aspartic-type endopeptidase activity	GO:0005783;GO:0031090;GO:0005618;GO:0000326;GO:0005773;GO:0009506;GO:0005578	endoplasmic reticulum;organelle membrane;cell wall;protein storage vacuole;vacuole;plasmodesma;proteinaceous extracellular matrix	Signal;Protease;Zymogen;Vacuole;Microsome;Extracellular matrix;Disulfide bond;Glycoprotein;Cell wall;Aspartyl protease;Hydrolase		GO:0008233;GO:0006629;GO:0005578;GO:0005773;GO:0005618;GO:0009056
qilexprot_22274	ap2	Aspartic proteinase	A	3.4.23.-;3.4.23.40	GO:0009651;GO:0006629;GO:0046686;GO:0030163;GO:0009735;GO:0006508	response to salt stress;lipid metabolic process;response to cadmium ion;protein catabolic process;response to cytokinin;proteolysis	GO:0004175;GO:0004190;GO:0008430	endopeptidase activity;aspartic-type endopeptidase activity;selenium binding	GO:0005783;GO:0031090;GO:0005578;GO:0005618;GO:0000326;GO:0005773;GO:0009506	endoplasmic reticulum;organelle membrane;proteinaceous extracellular matrix;cell wall;protein storage vacuole;vacuole;plasmodesma	Signal;Microsome;Extracellular matrix;Zymogen;Aspartyl protease;Disulfide bond;Cell wall;Hydrolase;Protease;Vacuole;Glycoprotein		GO:0008233;GO:0006629;GO:0005773;GO:0005618;GO:0005578;GO:0009056
qilexprot_23368	API1	Aspartic proteinase nepenthesin-2	A		GO:0030163;GO:0006508	protein catabolic process;proteolysis	GO:0004190	aspartic-type endopeptidase activity	GO:0016020;GO:0009505;GO:0005618	membrane;plant-type cell wall;cell wall	Signal;Aspartyl protease;Hydrolase;Protease		GO:0008233;GO:0005618;GO:0009056
qilexprot_26894	cnd41	Aspartic proteinase nepenthesin-2	A	3.4.23.-;3.4.23.1;2.7.1.-	GO:0009627;GO:0030163;GO:0006508	systemic acquired resistance;protein catabolic process;proteolysis	GO:0004190	aspartic-type endopeptidase activity	GO:0031225;GO:0005886;GO:0048046	anchored component of membrane;plasma membrane;apoplast	Signal;Apoplast;GPI-anchor;Aspartyl protease;Disulfide bond;Hydrolase;Protease;Membrane;Cell membrane;Glycoprotein;Lipoprotein		GO:0008233;GO:0005886;GO:0002376;GO:0005576;GO:0009056
qilexprot_30797	At1g44130	Aspartic proteinase Asp1	A	2.7.1.-	GO:0006508;GO:0030163	proteolysis;protein catabolic process	GO:0004190	aspartic-type endopeptidase activity	GO:0005794;GO:0009505	Golgi apparatus;plant-type cell wall	Aspartyl protease;Hydrolase;Protease;Signal		GO:0005618;GO:0005794;GO:0008233;GO:0009056
qilexprot_31068	cnd41	Aspartic proteinase nepenthesin-2	A	3.4.23.-;3.4.23.1;2.7.1.-	GO:0009627;GO:0030163;GO:0006508	systemic acquired resistance;protein catabolic process;proteolysis	GO:0004190	aspartic-type endopeptidase activity	GO:0031225;GO:0048046	anchored component of membrane;apoplast	Signal;Apoplast;GPI-anchor;Aspartyl protease;Hydrolase;Protease		GO:0008233;GO:0005576;GO:0009056
qilexprot_34135	ap1	Aspartic proteinase	A	3.4.23.-;3.4.23.40	GO:0006508;GO:0006629;GO:0006665;GO:0009651;GO:0009735;GO:0030163;GO:0046686	proteolysis;lipid metabolic process;sphingolipid metabolic process;response to salt stress;response to cytokinin;protein catabolic process;response to cadmium ion	GO:0004175;GO:0004190;GO:0008430	endopeptidase activity;aspartic-type endopeptidase activity;selenium binding	GO:0005764;GO:0005773;GO:0009506	lysosome;vacuole;plasmodesma	Aspartyl protease;Disulfide bond;Glycoprotein;Hydrolase;Protease;Signal;Vacuole;Zymogen		GO:0005764;GO:0005773;GO:0006629;GO:0008233;GO:0009056
qilexprot_35500	ap1	Aspartic proteinase	A	3.4.23.-;3.4.23.40	GO:0009651;GO:0006629;GO:0046686;GO:0030163;GO:0009735;GO:0006508	response to salt stress;lipid metabolic process;response to cadmium ion;protein catabolic process;response to cytokinin;proteolysis	GO:0004175;GO:0004190	endopeptidase activity;aspartic-type endopeptidase activity	GO:0005783;GO:0031090;GO:0005578;GO:0005618;GO:0000326;GO:0005773;GO:0009506	endoplasmic reticulum;organelle membrane;proteinaceous extracellular matrix;cell wall;protein storage vacuole;vacuole;plasmodesma	Signal;Microsome;Extracellular matrix;Zymogen;Aspartyl protease;Disulfide bond;Cell wall;Hydrolase;Protease;Vacuole;Glycoprotein		GO:0008233;GO:0006629;GO:0005773;GO:0005618;GO:0005578;GO:0009056
qilexprot_36329	PCS1	Aspartic proteinase nepenthesin-1	A	3.4.23.-;2.3.1.51;2.3.1.15;2.7.1.-	GO:0012501;GO:0030163;GO:0006508	programmed cell death;protein catabolic process;proteolysis	GO:0004190;GO:0003841;GO:0004366	aspartic-type endopeptidase activity;1-acylglycerol-3-phosphate O-acyltransferase activity;glycerol-3-phosphate O-acyltransferase activity	GO:0005783	endoplasmic reticulum	Signal;Lectin;Zymogen;Aspartyl protease;Hydrolase;Protease		GO:0008233;GO:0005783;GO:0008219;GO:0009056
qilexprot_37624	ap1	Aspartic proteinase	A	3.4.23.-;3.4.23.40	GO:0006508;GO:0006629;GO:0006665;GO:0009651;GO:0009735;GO:0030163;GO:0046686	proteolysis;lipid metabolic process;sphingolipid metabolic process;response to salt stress;response to cytokinin;protein catabolic process;response to cadmium ion	GO:0004175;GO:0004190;GO:0008430	endopeptidase activity;aspartic-type endopeptidase activity;selenium binding	GO:0000326;GO:0005578;GO:0005764;GO:0005773;GO:0005783;GO:0009506;GO:0031090	protein storage vacuole;proteinaceous extracellular matrix;lysosome;vacuole;endoplasmic reticulum;plasmodesma;organelle membrane	Aspartyl protease;Disulfide bond;Extracellular matrix;Glycoprotein;Hydrolase;Microsome;Protease;Signal;Vacuole;Zymogen		GO:0005764;GO:0005773;GO:0006629;GO:0008233;GO:0009056
qilexprot_37831	At5g10080	Aspartic proteinase-like protein 1	A	3.4.23.-;3.4.17.4;2.7.1.-	GO:0030163;GO:0006508	protein catabolic process;proteolysis	GO:0004190;GO:0004180	aspartic-type endopeptidase activity;carboxypeptidase activity	GO:0031225;GO:0046658	anchored component of membrane;anchored component of plasma membrane	Signal;GPI-anchor;Aspartyl protease;Hydrolase;Protease;Membrane;Cell membrane;Glycoprotein;Lipoprotein		GO:0008233;GO:0005886;GO:0009056
qilexprot_38613	At1g65240	Aspartic proteinase-like protein 2	A	3.4.23.3;3.4.23.-;3.4.17.4;2.7.1.-	GO:0030163;GO:0006508	protein catabolic process;proteolysis	GO:0004190;GO:0004180;GO:0008835;GO:0008703	aspartic-type endopeptidase activity;carboxypeptidase activity;diaminohydroxyphosphoribosylaminopyrimidine deaminase activity;5-amino-6-(5-phosphoribosylamino)uracil reductase activity	GO:0009505;GO:0031225;GO:0005886;GO:0016021;GO:0009506;GO:0046658	plant-type cell wall;anchored component of membrane;plasma membrane;integral component of membrane;plasmodesma;anchored component of plasma membrane	Signal;GPI-anchor;Transmembrane helix;Transmembrane;Aspartyl protease;Hydrolase;Protease;Membrane;Cell membrane;Glycoprotein;Lipoprotein		GO:0008233;GO:0005886;GO:0009056
qilexprot_39765	pco103562	Aspartic proteinase-like protein 1	A	3.4.23.-;3.4.17.4;2.7.1.-	GO:0030163;GO:0006508	protein catabolic process;proteolysis	GO:0004190;GO:0004180	aspartic-type endopeptidase activity;carboxypeptidase activity	GO:0031225;GO:0046658	anchored component of membrane;anchored component of plasma membrane	Signal;GPI-anchor;Aspartyl protease;Hydrolase;Protease		GO:0008233;GO:0005886;GO:0009056
qilexprot_40706	APF2	Aspartic proteinase nepenthesin-1	A	2.7.1.-;3.4.23.-	GO:0006508;GO:0009414;GO:0009627;GO:0009737;GO:0030163;GO:0080167	proteolysis;response to water deprivation;systemic acquired resistance;response to abscisic acid;protein catabolic process;response to karrikin	GO:0004190	aspartic-type endopeptidase activity	GO:0005783;GO:0009505;GO:0009506;GO:0016020	endoplasmic reticulum;plant-type cell wall;plasmodesma;membrane	Aspartyl protease;Hydrolase;Protease;Signal		GO:0002376;GO:0005618;GO:0005783;GO:0006950;GO:0008233;GO:0009056
qilexprot_40707	APF2	Aspartic proteinase nepenthesin-1	A	3.4.23.-	GO:0006508;GO:0009414;GO:0009627;GO:0009737;GO:0030163;GO:0080167	proteolysis;response to water deprivation;systemic acquired resistance;response to abscisic acid;protein catabolic process;response to karrikin	GO:0004190	aspartic-type endopeptidase activity	GO:0009505;GO:0009506;GO:0016020	plant-type cell wall;plasmodesma;membrane	Aspartyl protease;Hydrolase;Protease;Signal		GO:0005618;GO:0008233;GO:0009056
qilexprot_42736	nep1	Aspartic proteinase nepenthesin-1	A	3.4.23.12	GO:0030163;GO:0006508	protein catabolic process;proteolysis	GO:0004190	aspartic-type endopeptidase activity	GO:0009505;GO:0005576	plant-type cell wall;extracellular region	Signal;Zymogen;Aspartyl protease;Secreted;Hydrolase;Protease;Glycoprotein		GO:0008233;GO:0005576;GO:0005618;GO:0009056
qilexprot_4353	nep1	Aspartic proteinase nepenthesin-1	A	3.4.23.12	GO:0009627;GO:0009737;GO:0030163;GO:0009414;GO:0006508	systemic acquired resistance;response to abscisic acid;protein catabolic process;response to water deprivation;proteolysis	GO:0004190	aspartic-type endopeptidase activity	GO:0005783;GO:0005576	endoplasmic reticulum;extracellular region	Signal;Zymogen;Aspartyl protease;Secreted;Disulfide bond;Hydrolase;Protease;Glycoprotein		GO:0008233;GO:0002376;GO:0005576;GO:0009056
qilexprot_47777	At3g52500	Aspartic proteinase nepenthesin-2	A		GO:0006508;GO:0030163	proteolysis;protein catabolic process	GO:0004190	aspartic-type endopeptidase activity	GO:0005618;GO:0009505;GO:0016020	cell wall;plant-type cell wall;membrane	Aspartyl protease;Hydrolase;Protease;Signal		GO:0005618;GO:0008233;GO:0009056
qilexprot_48645	ASP1	Aspartic proteinase Asp1	A	3.4.23.-;2.7.1.-	GO:0045116;GO:0030163;GO:0050832;GO:0006508	protein neddylation;protein catabolic process;defense response to fungus;proteolysis	GO:0008641;GO:0016881;GO:0004190	small protein activating enzyme activity;acid-amino acid ligase activity;aspartic-type endopeptidase activity	GO:0009505;GO:0005794	plant-type cell wall;Golgi apparatus	Signal;Repeat;Aspartyl protease;Hydrolase;Protease		GO:0008233;GO:0005618;GO:0005794;GO:0009056
qilexprot_49892	APF2	Aspartic proteinase nepenthesin-1	A	3.4.23.-	GO:0009627;GO:0080167;GO:0009737;GO:0030163;GO:0009414;GO:0006508	systemic acquired resistance;response to karrikin;response to abscisic acid;protein catabolic process;response to water deprivation;proteolysis	GO:0004190;GO:0070001	aspartic-type endopeptidase activity;aspartic-type peptidase activity	GO:0005783;GO:0009505;GO:0009506	endoplasmic reticulum;plant-type cell wall;plasmodesma	Signal;Aspartyl protease;Hydrolase;Protease		GO:0008233;GO:0006950;GO:0002376;GO:0005618;GO:0005783;GO:0009056
qilexprot_50960	PGSC0003DMG400008703	Aspartic proteinase-like protein 1	A		GO:0006508;GO:0030163	proteolysis;protein catabolic process	GO:0004190	aspartic-type endopeptidase activity	GO:0046658	anchored component of plasma membrane	Aspartyl protease;Hydrolase;Protease;Signal		GO:0008233;GO:0009056
qilexprot_52185	cnd41	Aspartic proteinase nepenthesin-2	A	3.4.23.-;3.4.23.1;2.7.1.-	GO:0009627;GO:0030163;GO:0006508	systemic acquired resistance;protein catabolic process;proteolysis	GO:0004190	aspartic-type endopeptidase activity	GO:0031225;GO:0005886;GO:0048046	anchored component of membrane;plasma membrane;apoplast	Signal;Apoplast;GPI-anchor;Aspartyl protease;Disulfide bond;Hydrolase;Protease;Membrane;Cell membrane;Glycoprotein;Lipoprotein		GO:0008233;GO:0005886;GO:0005576;GO:0009056
qilexprot_55872	CDR1	Aspartic proteinase CDR1	A	3.4.23.-;3.4.-.-;2.7.1.-	GO:0010337;GO:0010310;GO:0030163;GO:0042742;GO:0006508	regulation of salicylic acid metabolic process;regulation of hydrogen peroxide metabolic process;protein catabolic process;defense response to bacterium;proteolysis	GO:0016740;GO:0004190	transferase activity;aspartic-type endopeptidase activity	GO:0048046	apoplast	Signal;Plant defense;Apoplast;Zymogen;Aspartyl protease;Secreted;Hydrolase;Protease;Glycoprotein		GO:0008233;GO:0044281;GO:0006950;GO:0005576;GO:0009056
qilexprot_56531	glysoja_015118	Aspartic proteinase nepenthesin-2	A	2.7.1.-	GO:0006508;GO:0030163	proteolysis;protein catabolic process	GO:0004190	aspartic-type endopeptidase activity			Aspartyl protease;Hydrolase;Protease;Signal		GO:0008233;GO:0009056
qilexprot_58912		Aspartic proteinase-like protein 2	A	3.4.23.1	GO:0006508;GO:0030163	proteolysis;protein catabolic process	GO:0004190	aspartic-type endopeptidase activity	GO:0016021	integral component of membrane	Aspartyl protease;Hydrolase;Protease;Signal		GO:0008233;GO:0009056
qilexprot_60038	APF2	Aspartic proteinase nepenthesin-1	A	3.4.23.-	GO:0009737;GO:0009627;GO:0030163;GO:0009414;GO:0080167;GO:0006508	response to abscisic acid;systemic acquired resistance;protein catabolic process;response to water deprivation;response to karrikin;proteolysis	GO:0003677;GO:0070001;GO:0004190	DNA binding;aspartic-type peptidase activity;aspartic-type endopeptidase activity	GO:0005783;GO:0016020;GO:0009505;GO:0009506	endoplasmic reticulum;membrane;plant-type cell wall;plasmodesma	Signal;Hydrolase;Protease;DNA-binding;Aspartyl protease		GO:0008233;GO:0003677;GO:0005618;GO:0005783;GO:0006950;GO:0002376;GO:0009056
qilexprot_60273	ASP1	Aspartic proteinase Asp1	A	2.7.1.-;3.4.23.-	GO:0030163;GO:0050832;GO:0045116;GO:0006508	protein catabolic process;defense response to fungus;protein neddylation;proteolysis	GO:0008641;GO:0016881;GO:0004190	small protein activating enzyme activity;acid-amino acid ligase activity;aspartic-type endopeptidase activity	GO:0005794;GO:0009505	Golgi apparatus;plant-type cell wall	Signal;Hydrolase;Protease;Repeat;Aspartyl protease		GO:0008233;GO:0005618;GO:0005794;GO:0009056
qilexprot_60636	At1g77480	Aspartic proteinase Asp1	A	2.7.1.-	GO:0006508;GO:0030163	proteolysis;protein catabolic process	GO:0004190	aspartic-type endopeptidase activity			Aspartyl protease;Hydrolase;Protease;Signal		GO:0008233;GO:0009056
qilexprot_62724	At3g52500	Aspartic proteinase nepenthesin-2	A		GO:0006508;GO:0030163	proteolysis;protein catabolic process	GO:0004190	aspartic-type endopeptidase activity	GO:0005618;GO:0009505;GO:0016020	cell wall;plant-type cell wall;membrane	Aspartyl protease;Hydrolase;Protease;Signal		GO:0005618;GO:0008233;GO:0009056
qilexprot_63251	nep2	Aspartic proteinase nepenthesin-1	A	3.4.23.-;3.4.23.12	GO:0006508;GO:0009414;GO:0009627;GO:0009737;GO:0030163;GO:0080167	proteolysis;response to water deprivation;systemic acquired resistance;response to abscisic acid;protein catabolic process;response to karrikin	GO:0004190;GO:0070001	aspartic-type endopeptidase activity;aspartic-type peptidase activity	GO:0005783;GO:0009505;GO:0009506	endoplasmic reticulum;plant-type cell wall;plasmodesma	Aspartyl protease;Hydrolase;Protease;Signal;Zymogen		GO:0002376;GO:0005618;GO:0005783;GO:0006950;GO:0008233;GO:0009056
qilexprot_63474	At3g50050	Aspartic proteinase-like protein 2	A	3.4.23.1	GO:0006508;GO:0030163	proteolysis;protein catabolic process	GO:0004190	aspartic-type endopeptidase activity	GO:0005768;GO:0005802;GO:0016021	endosome;trans-Golgi network;integral component of membrane	Aspartyl protease;Hydrolase;Protease;Signal;Transmembrane;Transmembrane helix		GO:0005768;GO:0005794;GO:0008233;GO:0009056
qilexprot_64279	cnd41	Aspartic proteinase nepenthesin-2	A	3.4.23.-;3.4.23.1;2.7.1.-	GO:0009627;GO:0030163;GO:0006508	systemic acquired resistance;protein catabolic process;proteolysis	GO:0004190	aspartic-type endopeptidase activity	GO:0031225;GO:0005886;GO:0048046	anchored component of membrane;plasma membrane;apoplast	Signal;Apoplast;GPI-anchor;Aspartyl protease;Disulfide bond;Hydrolase;Protease;Membrane;Cell membrane;Glycoprotein;Lipoprotein		GO:0008233;GO:0005886;GO:0005576;GO:0009056
qilexprot_66948	ap1	Aspartic proteinase	A		GO:0006508;GO:0006629;GO:0030163	proteolysis;lipid metabolic process;protein catabolic process	GO:0004190	aspartic-type endopeptidase activity			Aspartyl protease;Disulfide bond;Hydrolase;Protease;Signal		GO:0006629;GO:0008233
qilexprot_70018	PCS1	Aspartic proteinase nepenthesin-1	A	3.4.23.-;2.3.1.51;2.3.1.15	GO:0030163;GO:0012501;GO:0006508	protein catabolic process;programmed cell death;proteolysis	GO:0003841;GO:0004366;GO:0004190	1-acylglycerol-3-phosphate O-acyltransferase activity;glycerol-3-phosphate O-acyltransferase activity;aspartic-type endopeptidase activity	GO:0005783	endoplasmic reticulum	Signal;Hydrolase;Lectin;Protease;Zymogen;Aspartyl protease		GO:0008233;GO:0005783;GO:0008219;GO:0009056
qilexprot_72062	ap1	Aspartic proteinase	A	3.4.23.-;3.4.23.40	GO:0009651;GO:0006629;GO:0046686;GO:0030163;GO:0009735;GO:0006508	response to salt stress;lipid metabolic process;response to cadmium ion;protein catabolic process;response to cytokinin;proteolysis	GO:0004175;GO:0004190;GO:0008430	endopeptidase activity;aspartic-type endopeptidase activity;selenium binding	GO:0005783;GO:0005764;GO:0031090;GO:0005578;GO:0005618;GO:0000326;GO:0005773;GO:0009506	endoplasmic reticulum;lysosome;organelle membrane;proteinaceous extracellular matrix;cell wall;protein storage vacuole;vacuole;plasmodesma	Signal;Microsome;Extracellular matrix;Zymogen;Aspartyl protease;Disulfide bond;Cell wall;Hydrolase;Protease;Vacuole;Glycoprotein		GO:0008233;GO:0006629;GO:0005773;GO:0005618;GO:0005578;GO:0009056
qilexprot_72447	AP13	Aspartic proteinase-like protein 2	A	3.4.23.3;3.4.17.4;2.7.1.-	GO:0030163;GO:0006508	protein catabolic process;proteolysis	GO:0004518;GO:0004190;GO:0004180	nuclease activity;aspartic-type endopeptidase activity;carboxypeptidase activity	GO:0016021	integral component of membrane	Signal;Transmembrane helix;Transmembrane;Aspartyl protease;Hydrolase;Protease;Membrane		GO:0008233;GO:0009056
qilexprot_7307	API1	Aspartic proteinase nepenthesin-2	A		GO:0030163;GO:0006508	protein catabolic process;proteolysis	GO:0004190	aspartic-type endopeptidase activity	GO:0016020;GO:0009505;GO:0005618	membrane;plant-type cell wall;cell wall	Signal;Aspartyl protease;Hydrolase;Protease		GO:0008233;GO:0005618;GO:0009056
qilexprot_75023	At1g65240	Aspartic proteinase-like protein 2	A	2.7.1.-;3.4.23.-;3.4.23.3	GO:0006508;GO:0030163	proteolysis;protein catabolic process	GO:0004190;GO:0008234;GO:0008703;GO:0008835	aspartic-type endopeptidase activity;cysteine-type peptidase activity;5-amino-6-(5-phosphoribosylamino)uracil reductase activity;diaminohydroxyphosphoribosylaminopyrimidine deaminase activity	GO:0016021;GO:0031225;GO:0046658	integral component of membrane;anchored component of membrane;anchored component of plasma membrane	Aspartyl protease;GPI-anchor;Glycoprotein;Hydrolase;Membrane;Protease;Signal;Transmembrane;Transmembrane helix		GO:0008233;GO:0009056
qilexprot_75716	glysoja_015118	Aspartic proteinase nepenthesin-2	A	2.7.1.-	GO:0006508;GO:0030163	proteolysis;protein catabolic process	GO:0004190	aspartic-type endopeptidase activity			Aspartyl protease;Hydrolase;Protease;Signal		GO:0008233;GO:0009056
qilexprot_76897	cnd41	Aspartic proteinase nepenthesin-2	A	3.4.23.-;3.4.23.1;2.7.1.-	GO:0009627;GO:0030163;GO:0006508	systemic acquired resistance;protein catabolic process;proteolysis	GO:0004190	aspartic-type endopeptidase activity	GO:0031225;GO:0005886;GO:0048046	anchored component of membrane;plasma membrane;apoplast	Signal;Apoplast;GPI-anchor;Aspartyl protease;Disulfide bond;Hydrolase;Protease;Membrane;Cell membrane;Glycoprotein;Lipoprotein		GO:0008233;GO:0005886;GO:0005576;GO:0009056
qilexprot_77768	At1g65240	Aspartic proteinase-like protein 2	A	3.4.23.3;3.4.23.-;2.7.1.-	GO:0030163;GO:0006508	protein catabolic process;proteolysis	GO:0004190;GO:0008835;GO:0008703	aspartic-type endopeptidase activity;diaminohydroxyphosphoribosylaminopyrimidine deaminase activity;5-amino-6-(5-phosphoribosylamino)uracil reductase activity	GO:0031225;GO:0005886;GO:0009506;GO:0046658	anchored component of membrane;plasma membrane;plasmodesma;anchored component of plasma membrane	Signal;GPI-anchor;Transmembrane helix;Transmembrane;Aspartyl protease;Hydrolase;Protease;Membrane;Cell membrane;Glycoprotein;Lipoprotein		GO:0008233;GO:0005886;GO:0009056
qilexprot_78560	ap1	Aspartic proteinase	A	3.4.23.-;3.4.23.5;3.4.23.40	GO:0009651;GO:0030574;GO:0006629;GO:0046686;GO:0006665;GO:0030163;GO:0009735;GO:0006914;GO:0019886;GO:0006508	response to salt stress;collagen catabolic process;lipid metabolic process;response to cadmium ion;sphingolipid metabolic process;protein catabolic process;response to cytokinin;autophagy;antigen processing and presentation of exogenous peptide antigen via MHC class II;proteolysis	GO:0004175;GO:0004190;GO:0008430	endopeptidase activity;aspartic-type endopeptidase activity;selenium binding	GO:0005764;GO:0005615;GO:0031090;GO:0000326;GO:0005773;GO:0045121;GO:0009506;GO:0043202;GO:0042470	lysosome;extracellular space;organelle membrane;protein storage vacuole;vacuole;membrane raft;plasmodesma;lysosomal lumen;melanosome	Signal;Alzheimer disease;Microsome;Extracellular matrix;Disease mutation;Zymogen;Neurodegeneration;Aspartyl protease;Neuronal ceroid lipofuscinosis;Disulfide bond;Hydrolase;Protease;Vacuole;Glycoprotein;Lysosome		GO:0008233;GO:0005764;GO:0006629;GO:0005773;GO:0005615;GO:0009056
qilexprot_1078	SPPL2	Signal peptide peptidase-like 2	A	3.4.23.-	GO:0033619;GO:0008643;GO:0006465	membrane protein proteolysis;carbohydrate transport;signal peptide processing	GO:0004713;GO:0004190;GO:0043169;GO:0042500	protein tyrosine kinase activity;aspartic-type endopeptidase activity;cation binding;aspartic endopeptidase activity, intramembrane cleaving	GO:0005765;GO:0030660;GO:0071458;GO:0071556;GO:0010008;GO:0005774;GO:0005768;GO:0016021	lysosomal membrane;Golgi-associated vesicle membrane;integral component of cytoplasmic side of endoplasmic reticulum membrane;integral component of lumenal side of endoplasmic reticulum membrane;endosome membrane;vacuolar membrane;endosome;integral component of membrane	Signal;Endosome;Transmembrane helix;Transmembrane;Hydrolase;Protease;Membrane;Glycoprotein		GO:0008233;GO:0016023;GO:0005768;GO:0005764;GO:0005773;GO:0005783;GO:0034641;GO:0005794;GO:0051604
qilexprot_1168	Gro10	Signal peptide peptidase-like 2B	A	3.4.23.-	GO:0006465;GO:0033619	signal peptide processing;membrane protein proteolysis	GO:0004190;GO:0004713;GO:0042500;GO:0043169	aspartic-type endopeptidase activity;protein tyrosine kinase activity;aspartic endopeptidase activity, intramembrane cleaving;cation binding	GO:0005765;GO:0005768;GO:0010008;GO:0016021;GO:0030660;GO:0071458;GO:0071556	lysosomal membrane;endosome;endosome membrane;integral component of membrane;Golgi-associated vesicle membrane;integral component of cytoplasmic side of endoplasmic reticulum membrane;integral component of lumenal side of endoplasmic reticulum membrane	Endosome;Glycoprotein;Membrane;Signal;Transmembrane;Transmembrane helix		GO:0005764;GO:0005768;GO:0005783;GO:0005794;GO:0008233;GO:0016023;GO:0034641;GO:0051604
qilexprot_12947	SPPL2	Signal peptide peptidase-like 2	A	3.4.23.-	GO:0033619;GO:0006465	membrane protein proteolysis;signal peptide processing	GO:0004713;GO:0004190;GO:0043169;GO:0042500	protein tyrosine kinase activity;aspartic-type endopeptidase activity;cation binding;aspartic endopeptidase activity, intramembrane cleaving	GO:0005765;GO:0030660;GO:0071458;GO:0071556;GO:0010008;GO:0005774;GO:0005768;GO:0016021	lysosomal membrane;Golgi-associated vesicle membrane;integral component of cytoplasmic side of endoplasmic reticulum membrane;integral component of lumenal side of endoplasmic reticulum membrane;endosome membrane;vacuolar membrane;endosome;integral component of membrane	Signal;Endosome;Transmembrane helix;Transmembrane;Hydrolase;Protease;Membrane;Glycoprotein		GO:0008233;GO:0016023;GO:0005768;GO:0005764;GO:0005773;GO:0005783;GO:0034641;GO:0005794;GO:0051604
qilexprot_17819	AP13	Aspartic peptidase	A	2.7.1.-;3.4.17.4;3.4.23.3	GO:0006508;GO:0030163	proteolysis;protein catabolic process	GO:0004180;GO:0004190;GO:0004518	carboxypeptidase activity;aspartic-type endopeptidase activity;nuclease activity	GO:0009505;GO:0016021;GO:0031225	plant-type cell wall;integral component of membrane;anchored component of membrane	Aspartyl protease;Carboxypeptidase;Hydrolase;Membrane;Protease;Signal;Transmembrane;Transmembrane helix		GO:0005618;GO:0008233;GO:0009056
qilexprot_25791	SPPL1	Signal peptide peptidase-like 1	A	3.4.23.-	GO:0033619;GO:0006465	membrane protein proteolysis;signal peptide processing	GO:0004190;GO:0042500	aspartic-type endopeptidase activity;aspartic endopeptidase activity, intramembrane cleaving	GO:0005765;GO:0030660;GO:0071458;GO:0071556;GO:0010008;GO:0005802;GO:0005768;GO:0005794;GO:0016021	lysosomal membrane;Golgi-associated vesicle membrane;integral component of cytoplasmic side of endoplasmic reticulum membrane;integral component of lumenal side of endoplasmic reticulum membrane;endosome membrane;trans-Golgi network;endosome;Golgi apparatus;integral component of membrane	Endosome;Transmembrane helix;Transmembrane;Hydrolase;Protease;Membrane		GO:0008233;GO:0016023;GO:0005768;GO:0005764;GO:0005783;GO:0034641;GO:0005794;GO:0051604
qilexprot_26153	SPPL4	Signal peptide peptidase-like 4	A	3.4.23.-	GO:0033619;GO:0008643;GO:0006465	membrane protein proteolysis;carbohydrate transport;signal peptide processing	GO:0004713;GO:0004190;GO:0043169;GO:0042500	protein tyrosine kinase activity;aspartic-type endopeptidase activity;cation binding;aspartic endopeptidase activity, intramembrane cleaving	GO:0005765;GO:0030660;GO:0071458;GO:0071556;GO:0010008;GO:0005774;GO:0005768;GO:0016021	lysosomal membrane;Golgi-associated vesicle membrane;integral component of cytoplasmic side of endoplasmic reticulum membrane;integral component of lumenal side of endoplasmic reticulum membrane;endosome membrane;vacuolar membrane;endosome;integral component of membrane	Signal;Endosome;Transmembrane helix;Transmembrane;Hydrolase;Protease;Membrane;Glycoprotein		GO:0008233;GO:0016023;GO:0005768;GO:0005764;GO:0005773;GO:0005783;GO:0034641;GO:0005794;GO:0051604
qilexprot_29723	SPPL2	Signal peptide peptidase-like 2B	A	3.4.23.-	GO:0006465;GO:0033619	signal peptide processing;membrane protein proteolysis	GO:0004190;GO:0042500	aspartic-type endopeptidase activity;aspartic endopeptidase activity, intramembrane cleaving	GO:0005765;GO:0010008;GO:0016021;GO:0030660;GO:0071458;GO:0071556	lysosomal membrane;endosome membrane;integral component of membrane;Golgi-associated vesicle membrane;integral component of cytoplasmic side of endoplasmic reticulum membrane;integral component of lumenal side of endoplasmic reticulum membrane	Endosome;Glycoprotein;Membrane;Signal;Transmembrane;Transmembrane helix		GO:0005764;GO:0005768;GO:0005783;GO:0005794;GO:0008233;GO:0016023;GO:0051604
qilexprot_41100	MLF8	Signal peptide peptidase-like 2B	A	3.4.23.-	GO:0006465;GO:0033619	signal peptide processing;membrane protein proteolysis	GO:0004190;GO:0004713;GO:0042500	aspartic-type endopeptidase activity;protein tyrosine kinase activity;aspartic endopeptidase activity, intramembrane cleaving	GO:0005765;GO:0005768;GO:0005774;GO:0010008;GO:0016021;GO:0030660;GO:0071458;GO:0071556	lysosomal membrane;endosome;vacuolar membrane;endosome membrane;integral component of membrane;Golgi-associated vesicle membrane;integral component of cytoplasmic side of endoplasmic reticulum membrane;integral component of lumenal side of endoplasmic reticulum membrane	Endosome;Glycoprotein;Membrane;Protease;Signal;Transmembrane;Transmembrane helix		GO:0005764;GO:0005768;GO:0005773;GO:0005783;GO:0005794;GO:0008233;GO:0016023;GO:0034641;GO:0051604
qilexprot_60615		Signal peptide peptidase-like 2B	A		GO:0006465;GO:0033619	signal peptide processing;membrane protein proteolysis	GO:0004190;GO:0042500	aspartic-type endopeptidase activity;aspartic endopeptidase activity, intramembrane cleaving	GO:0005765;GO:0016021;GO:0030660;GO:0071458;GO:0071556	lysosomal membrane;integral component of membrane;Golgi-associated vesicle membrane;integral component of cytoplasmic side of endoplasmic reticulum membrane;integral component of lumenal side of endoplasmic reticulum membrane	Membrane;Signal;Transmembrane;Transmembrane helix		GO:0005764;GO:0005783;GO:0005794;GO:0008233;GO:0016023;GO:0051604
qilexprot_75354	Gro10	Signal peptide peptidase-like 2B	A	3.4.23.-	GO:0006465;GO:0033619	signal peptide processing;membrane protein proteolysis	GO:0004190;GO:0004713;GO:0042500	aspartic-type endopeptidase activity;protein tyrosine kinase activity;aspartic endopeptidase activity, intramembrane cleaving	GO:0005765;GO:0005768;GO:0010008;GO:0016021;GO:0030660;GO:0071458;GO:0071556	lysosomal membrane;endosome;endosome membrane;integral component of membrane;Golgi-associated vesicle membrane;integral component of cytoplasmic side of endoplasmic reticulum membrane;integral component of lumenal side of endoplasmic reticulum membrane	Endosome;Glycoprotein;Membrane;Signal;Transmembrane;Transmembrane helix		GO:0005764;GO:0005768;GO:0005783;GO:0005794;GO:0008233;GO:0016023;GO:0034641;GO:0051604
qilexprot_76491		Signal peptide peptidase-like 1 isoform 1	A		GO:0006465;GO:0033619	signal peptide processing;membrane protein proteolysis	GO:0004190;GO:0042500	aspartic-type endopeptidase activity;aspartic endopeptidase activity, intramembrane cleaving	GO:0005765;GO:0005768;GO:0005802;GO:0030660;GO:0071458;GO:0071556	lysosomal membrane;endosome;trans-Golgi network;Golgi-associated vesicle membrane;integral component of cytoplasmic side of endoplasmic reticulum membrane;integral component of lumenal side of endoplasmic reticulum membrane	Membrane;Transmembrane;Transmembrane helix		GO:0005764;GO:0005768;GO:0005783;GO:0005794;GO:0008233;GO:0016023;GO:0051604
qilexprot_77557	SPP	Signal peptide peptidase	A	3.4.23.-;3.4.-.-	GO:0043523;GO:0051289;GO:0007424;GO:0033619;GO:0034620;GO:0009555;GO:0009846;GO:0006465;GO:1904211	regulation of neuron apoptotic process;protein homotetramerization;open tracheal system development;membrane protein proteolysis;cellular response to unfolded protein;pollen development;pollen germination;signal peptide processing;membrane protein proteolysis involved in retrograde protein transport, ER to cytosol	GO:0042803;GO:0004190;GO:0042500;GO:0031625	protein homodimerization activity;aspartic-type endopeptidase activity;aspartic endopeptidase activity, intramembrane cleaving;ubiquitin protein ligase binding	GO:0005783;GO:0005765;GO:0030660;GO:0071458;GO:0071556;GO:0005794;GO:0005789;GO:0005791;GO:0009986;GO:0016021;GO:0036513	endoplasmic reticulum;lysosomal membrane;Golgi-associated vesicle membrane;integral component of cytoplasmic side of endoplasmic reticulum membrane;integral component of lumenal side of endoplasmic reticulum membrane;Golgi apparatus;endoplasmic reticulum membrane;rough endoplasmic reticulum;cell surface;integral component of membrane;Derlin-1 retrotranslocation complex	Transmembrane helix;Transmembrane;Hydrolase;Protease;Endoplasmic reticulum;Membrane;Glycoprotein		GO:0008233;GO:0000003;GO:0016023;GO:0006950;GO:0005623;GO:0005764;GO:0048856;GO:0005783;GO:0034641;GO:0008219;GO:0005794;GO:0051604;GO:0009056;GO:0019899
qilexprot_78026	SPPL1	Signal peptide peptidase-like 1	A	3.4.23.-	GO:0006465;GO:0033619	signal peptide processing;membrane protein proteolysis	GO:0004190;GO:0042500	aspartic-type endopeptidase activity;aspartic endopeptidase activity, intramembrane cleaving	GO:0005765;GO:0005768;GO:0005794;GO:0005802;GO:0010008;GO:0016021;GO:0030660;GO:0071458;GO:0071556	lysosomal membrane;endosome;Golgi apparatus;trans-Golgi network;endosome membrane;integral component of membrane;Golgi-associated vesicle membrane;integral component of cytoplasmic side of endoplasmic reticulum membrane;integral component of lumenal side of endoplasmic reticulum membrane	Endosome;Membrane;Transmembrane;Transmembrane helix		GO:0005764;GO:0005768;GO:0005783;GO:0005794;GO:0008233;GO:0016023;GO:0051604
qilexprot_10917	NEC4	Xyloglucanase-specific endoglucanase inhibitor protein	A	2.7.1.-	GO:0006508;GO:0009651;GO:0030163	proteolysis;response to salt stress;protein catabolic process	GO:0004190	aspartic-type endopeptidase activity	GO:0005618;GO:0005794;GO:0009505;GO:0009506	cell wall;Golgi apparatus;plant-type cell wall;plasmodesma	Hydrolase;Protease;Signal		GO:0005618;GO:0005794;GO:0008233;GO:0009056
qilexprot_112	ACRE36	Avr9/Cf-9 rapidly elicited protein 36	A	2.7.1.-	GO:0009737;GO:0009627;GO:0030163;GO:0009414;GO:0006508	response to abscisic acid;systemic acquired resistance;protein catabolic process;response to water deprivation;proteolysis	GO:0004190	aspartic-type endopeptidase activity	GO:0009505;GO:0009506	plant-type cell wall;plasmodesma	Signal;Hydrolase;Protease;Aspartyl protease		GO:0008233;GO:0005618;GO:0009056
qilexprot_12432	BnaA01g17170D	BnaA01g17170D protein	A	3.4.23.-	GO:0030163;GO:0006508	protein catabolic process;proteolysis	GO:0004190	aspartic-type endopeptidase activity	GO:0009505	plant-type cell wall	Signal;Aspartyl protease;Hydrolase;Protease;Glycoprotein		GO:0008233;GO:0005618;GO:0009056
qilexprot_129	Phox2	Heat shock protein 70 (HSP70)-interacting protein, putative	A	6.5.1.1;3.1.3.16	GO:0006629;GO:0006457	lipid metabolic process;protein folding	GO:0016301;GO:0004721;GO:0005509;GO:0003910;GO:0004190	kinase activity;phosphoprotein phosphatase activity;calcium ion binding;DNA ligase (ATP) activity;aspartic-type endopeptidase activity	GO:0005773;GO:0005829	vacuole;cytosol	Stress response;Coiled coil;Aspartyl protease;TPR repeat		GO:0016791;GO:0006457;GO:0005773;GO:0005829
qilexprot_13081	Sb02g038150	Putative uncharacterized protein Sb02g038150	A	3.4.23.1	GO:0030163;GO:0006508	protein catabolic process;proteolysis	GO:0004190	aspartic-type endopeptidase activity	GO:0005802;GO:0005768;GO:0016021	trans-Golgi network;endosome;integral component of membrane	Signal;Transmembrane helix;Transmembrane;Aspartyl protease;Hydrolase;Protease;Membrane		GO:0008233;GO:0005768;GO:0005794;GO:0009056
qilexprot_13280	Phox2	Heat shock protein 70 (HSP70)-interacting protein, putative	A	6.5.1.1;3.1.3.16	GO:0006629;GO:0006457	lipid metabolic process;protein folding	GO:0016301;GO:0003910;GO:0004190;GO:0004721	kinase activity;DNA ligase (ATP) activity;aspartic-type endopeptidase activity;phosphoprotein phosphatase activity	GO:0005829	cytosol	Aspartyl protease;Stress response;Coiled coil;TPR repeat		GO:0005829;GO:0016791;GO:0006457;GO:0006629
qilexprot_13776	DcNLP	Nucellin-like protein	A	2.7.1.-	GO:0006508;GO:0030163	proteolysis;protein catabolic process	GO:0004190	aspartic-type endopeptidase activity			Aspartyl protease;Hydrolase;Protease;Signal		GO:0008233;GO:0009056
qilexprot_13786	cnd41	Nucleoid DNA-binding family protein	A	2.7.1.-;3.4.23.-	GO:0006508;GO:0009627;GO:0030163	proteolysis;systemic acquired resistance;protein catabolic process	GO:0004190	aspartic-type endopeptidase activity	GO:0031225;GO:0048046	anchored component of membrane;apoplast	Apoplast;Aspartyl protease;GPI-anchor;Hydrolase;Protease;Signal		GO:0002376;GO:0005576;GO:0008233;GO:0009056
qilexprot_14326		Retrovirus-related Pol polyprotein from transposon TNT 1-94	A	2.7.7.49;3.4.23.-	GO:0015074	DNA integration	GO:0003676;GO:0003964;GO:0004190;GO:0004519;GO:0008270	nucleic acid binding;RNA-directed DNA polymerase activity;aspartic-type endopeptidase activity;endonuclease activity;zinc ion binding			Aspartyl protease;Endonuclease;Metal-binding;RNA-directed DNA polymerase;Transposable element;Zinc;Zinc-finger		GO:0006259;GO:0043167
qilexprot_15575		Polyprotein	A	2.7.7.49;3.4.23.-	GO:0046740	transport of virus in host, cell to cell	GO:0003676;GO:0003964;GO:0004190;GO:0004519;GO:0008270	nucleic acid binding;RNA-directed DNA polymerase activity;aspartic-type endopeptidase activity;endonuclease activity;zinc ion binding			Aspartyl protease;Endonuclease;Metal-binding;Nucleotidyltransferase;Protease;RNA-directed DNA polymerase;Viral movement protein;Zinc;Zinc-finger		GO:0008233;GO:0016779;GO:0040011;GO:0043167;GO:0044403
qilexprot_15595	Rpp25	DNA/RNA-binding protein Alba-like protein	A	3.1.26.5	GO:0006508;GO:0030163;GO:0042176;GO:0048193	proteolysis;protein catabolic process;regulation of protein catabolic process;Golgi vesicle transport	GO:0003676;GO:0004190;GO:0004526;GO:0030234	nucleic acid binding;aspartic-type endopeptidase activity;ribonuclease P activity;enzyme regulator activity	GO:0000502;GO:0005829	proteasome complex;cytosol	Aspartyl protease;Hydrolase;Protease;Signal		GO:0004518;GO:0005829;GO:0008233;GO:0009056;GO:0016192;GO:0030234
qilexprot_18509	ADL1	Dynamin-related protein 1E	A	3.1.26.5;3.6.5.5	GO:0000266;GO:0000911;GO:0007005;GO:0007010;GO:0007049;GO:0009793;GO:0009920;GO:0010051;GO:0010091;GO:0010152;GO:0042732;GO:0046686;GO:0048193;GO:0050832;GO:0072583	mitochondrial fission;cytokinesis by cell plate formation;mitochondrion organization;cytoskeleton organization;cell cycle;embryo development ending in seed dormancy;cell plate formation involved in plant-type cell wall biogenesis;xylem and phloem pattern formation;trichome branching;pollen maturation;D-xylose metabolic process;response to cadmium ion;Golgi vesicle transport;defense response to fu…	GO:0003676;GO:0003924;GO:0004190;GO:0004526;GO:0005525;GO:0030276;GO:0043424	nucleic acid binding;GTPase activity;aspartic-type endopeptidase activity;ribonuclease P activity;GTP binding;clathrin binding;protein histidine kinase binding	GO:0005773;GO:0005774;GO:0005874;GO:0005938;GO:0009504;GO:0009506;GO:0009524;GO:0009535	vacuole;vacuolar membrane;microtubule;cell cortex;cell plate;plasmodesma;phragmoplast;chloroplast thylakoid membrane	Acetylation;Aspartyl protease;Cell cycle;Cell division;Cytoskeleton;GTP-binding;Microtubule;Motor protein;Nucleotide-binding		GO:0000003;GO:0000902;GO:0003924;GO:0005737;GO:0005773;GO:0005829;GO:0005856;GO:0005886;GO:0007005;GO:0007049;GO:0007067;GO:0009536;GO:0009579;GO:0009790;GO:0016192;GO:0019899;GO:0021700;GO:0022607;GO:0030154;GO:0048856;GO:0051301;GO:0071554
qilexprot_19367	BnaC09g02350D	BnaC09g02350D protein	A		GO:0051321;GO:0030154;GO:0009908	meiotic cell cycle;cell differentiation;flower development	GO:0004190	aspartic-type endopeptidase activity	GO:0016021	integral component of membrane	Differentiation;Developmental protein;Aspartyl protease;Coiled coil;Flowering		GO:0000003;GO:0048856;GO:0030154;GO:0007049
qilexprot_23760	Sb06g018695	Putative uncharacterized protein Sb06g018695	A	3.4.23.-	GO:0009627;GO:0080167;GO:0009737;GO:0030163;GO:0009414;GO:0006508	systemic acquired resistance;response to karrikin;response to abscisic acid;protein catabolic process;response to water deprivation;proteolysis	GO:0004190;GO:0070001	aspartic-type endopeptidase activity;aspartic-type peptidase activity	GO:0005783;GO:0016020;GO:0009505;GO:0009506	endoplasmic reticulum;membrane;plant-type cell wall;plasmodesma	Signal;Aspartyl protease;Hydrolase;Protease		GO:0008233;GO:0002376;GO:0005618;GO:0005783;GO:0009056
qilexprot_23909	glysoja_035417	Retrovirus-related Pol polyprotein from transposon TNT 1-94	A	3.4.23.-;2.7.7.49;3.1.13.-	GO:0045017;GO:0015074	glycerolipid biosynthetic process;DNA integration	GO:0004519;GO:0004842;GO:0004144;GO:0003676;GO:0004190;GO:0016787;GO:0003964;GO:0008270;GO:0097027	endonuclease activity;ubiquitin-protein transferase activity;diacylglycerol O-acyltransferase activity;nucleic acid binding;aspartic-type endopeptidase activity;hydrolase activity;RNA-directed DNA polymerase activity;zinc ion binding;ubiquitin-protein transferase activator activity			RNA-directed DNA polymerase;Metal-binding;Zinc;Transposable element;Aspartyl protease;Zinc-finger;Hydrolase		GO:0006259;GO:0030234;GO:0043167
qilexprot_25303	SRC	Src homology 3 domain containing protein	A		GO:0006629;GO:0006886;GO:0016192	lipid metabolic process;intracellular protein transport;vesicle-mediated transport	GO:0004674;GO:0004672;GO:0004190;GO:0005524	protein serine/threonine kinase activity;protein kinase activity;aspartic-type endopeptidase activity;ATP binding			Aspartyl protease;Zinc-finger;Disulfide bond;SH3 domain;Serine/threonine-protein kinase		GO:0016301;GO:0016192;GO:0006629
qilexprot_2564	Tcs1	Retrotransposon protein, putative, Ty1-copia subclass	A	1.2.1.27;2.7.7.49;3.4.23.-	GO:0006952;GO:0015074	defense response;DNA integration	GO:0003676;GO:0004097;GO:0004190;GO:0004491;GO:0004970;GO:0008270;GO:0043531;GO:0045735	nucleic acid binding;catechol oxidase activity;aspartic-type endopeptidase activity;methylmalonate-semialdehyde dehydrogenase (acylating) activity;ionotropic glutamate receptor activity;zinc ion binding;ADP binding;nutrient reservoir activity			Aspartyl protease;Ligand-gated ion channel;Metal-binding;Plant defense;RNA-directed DNA polymerase;Transposable element;Zinc;Zinc-finger		GO:0006259;GO:0043167
qilexprot_27345	BnaC04g55960D	BnaC04g55960D protein	A	2.7.1.-	GO:0009416;GO:0033591;GO:0030163;GO:0006508	response to light stimulus;response to L-ascorbic acid;protein catabolic process;proteolysis	GO:0004190	aspartic-type endopeptidase activity	GO:0005794	Golgi apparatus	Signal;Aspartyl protease;Hydrolase;Protease		GO:0008233;GO:0005794;GO:0009056
qilexprot_28373		Retrovirus-related Pol polyprotein from transposon TNT 1-94	A	2.7.7.49;3.4.23.-	GO:0015074	DNA integration	GO:0003676;GO:0003964;GO:0004190;GO:0004519;GO:0008270	nucleic acid binding;RNA-directed DNA polymerase activity;aspartic-type endopeptidase activity;endonuclease activity;zinc ion binding			Aspartyl protease;Endonuclease;Metal-binding;RNA-directed DNA polymerase;Transposable element;Zinc;Zinc-finger		GO:0006259;GO:0043167
qilexprot_28813		Retrovirus-related Pol polyprotein from transposon TNT 1-94	A	2.7.1.25;2.7.7.49;3.4.23.-	GO:0000103;GO:0015074;GO:0070814	sulfate assimilation;DNA integration;hydrogen sulfide biosynthetic process	GO:0003676;GO:0003964;GO:0004020;GO:0004190;GO:0004519;GO:0008270	nucleic acid binding;RNA-directed DNA polymerase activity;adenylylsulfate kinase activity;aspartic-type endopeptidase activity;endonuclease activity;zinc ion binding			Aspartyl protease;Endonuclease;Metal-binding;RNA-directed DNA polymerase;Transposable element;Zinc;Zinc-finger	Sulfur metabolism	GO:0006259;GO:0006790;GO:0043167
qilexprot_29224		Polyprotein-like	A	2.7.7.49;3.4.23.-	GO:0015074	DNA integration	GO:0003676;GO:0003964;GO:0004190;GO:0004519;GO:0008270	nucleic acid binding;RNA-directed DNA polymerase activity;aspartic-type endopeptidase activity;endonuclease activity;zinc ion binding			Aspartyl protease;Endonuclease;Metal-binding;Nuclease;RNA-directed DNA polymerase;Transposable element;Zinc;Zinc-finger		GO:0006259;GO:0043167
qilexprot_29225	glysoja_016376	Retrovirus-related Pol polyprotein from transposon TNT 1-94	A	2.7.7.49;3.1.13.-;3.4.23.-	GO:0015074;GO:0045017	DNA integration;glycerolipid biosynthetic process	GO:0003676;GO:0003964;GO:0004144;GO:0004190;GO:0004519;GO:0008270;GO:0016787	nucleic acid binding;RNA-directed DNA polymerase activity;diacylglycerol O-acyltransferase activity;aspartic-type endopeptidase activity;endonuclease activity;zinc ion binding;hydrolase activity	GO:0009507	chloroplast	Aspartyl protease;Endonuclease;Hydrolase;Metal-binding;Nuclease;RNA-directed DNA polymerase;Transposable element;Zinc;Zinc-finger		GO:0006259;GO:0009536;GO:0043167
qilexprot_30582	glysoja_019352	Retrovirus-related Pol polyprotein from transposon TNT 1-94	A	3.4.23.-;2.7.7.49;3.1.13.-	GO:0045017;GO:0015074	glycerolipid biosynthetic process;DNA integration	GO:0004842;GO:0004144;GO:0003676;GO:0004190;GO:0016787;GO:0003964;GO:0008270;GO:0097027	ubiquitin-protein transferase activity;diacylglycerol O-acyltransferase activity;nucleic acid binding;aspartic-type endopeptidase activity;hydrolase activity;RNA-directed DNA polymerase activity;zinc ion binding;ubiquitin-protein transferase activator activity	GO:0009507	chloroplast	RNA-directed DNA polymerase;Metal-binding;Zinc;Transposable element;Aspartyl protease;Zinc-finger;Hydrolase		GO:0006259;GO:0030234;GO:0009536;GO:0043167
qilexprot_31940		Retrovirus-related Pol polyprotein from transposon TNT 1-94	A	1.2.1.27;2.7.7.49;2.7.7.6;3.4.23.-	GO:0015074	DNA integration	GO:0003676;GO:0003899;GO:0003964;GO:0004190;GO:0004491;GO:0004519;GO:0008270	nucleic acid binding;DNA-directed RNA polymerase activity;RNA-directed DNA polymerase activity;aspartic-type endopeptidase activity;methylmalonate-semialdehyde dehydrogenase (acylating) activity;endonuclease activity;zinc ion binding	GO:0005739	mitochondrion	Aspartyl protease;Endonuclease;Metal-binding;Mitochondrion;Nuclease;Nucleotidyltransferase;RNA-directed DNA polymerase;Transposable element;Zinc;Zinc-finger		GO:0006259;GO:0016779;GO:0043167
qilexprot_3256	Os04g0331600	Os04g0331600 protein	A	3.4.23.3;3.4.23.-;2.7.1.-	GO:0030163;GO:0006508	protein catabolic process;proteolysis	GO:0004190;GO:0008835;GO:0008703	aspartic-type endopeptidase activity;diaminohydroxyphosphoribosylaminopyrimidine deaminase activity;5-amino-6-(5-phosphoribosylamino)uracil reductase activity	GO:0031225;GO:0009506;GO:0046658	anchored component of membrane;plasmodesma;anchored component of plasma membrane	Signal;GPI-anchor;Transmembrane helix;Transmembrane;Aspartyl protease;Hydrolase;Protease;Membrane		GO:0008233;GO:0009056
qilexprot_33905	cnd41	Nucleoid DNA-binding family protein	A	2.7.1.-;3.4.23.-;3.4.23.1	GO:0006508;GO:0009627;GO:0030163	proteolysis;systemic acquired resistance;protein catabolic process	GO:0004190	aspartic-type endopeptidase activity	GO:0031225;GO:0048046	anchored component of membrane;apoplast	Apoplast;Aspartyl protease;GPI-anchor;Hydrolase;Protease;Signal		GO:0002376;GO:0005576;GO:0008233;GO:0009056
qilexprot_34250		Polyprotein	A	2.7.7.49;3.4.23.-	GO:0046740	transport of virus in host, cell to cell	GO:0003676;GO:0003964;GO:0004190;GO:0004519;GO:0008270	nucleic acid binding;RNA-directed DNA polymerase activity;aspartic-type endopeptidase activity;endonuclease activity;zinc ion binding			Aspartyl protease;Metal-binding;Nucleotidyltransferase;Protease;RNA-directed DNA polymerase;Viral movement protein;Zinc;Zinc-finger		GO:0008233;GO:0016779;GO:0040011;GO:0043167;GO:0044403
qilexprot_34739	V	Polyprotein	A	2.7.7.49;3.4.23.-	GO:0046740	transport of virus in host, cell to cell	GO:0003676;GO:0003712;GO:0003964;GO:0004190;GO:0004519;GO:0008270	nucleic acid binding;transcription cofactor activity;RNA-directed DNA polymerase activity;aspartic-type endopeptidase activity;endonuclease activity;zinc ion binding			Aspartyl protease;Coiled coil;Endonuclease;Metal-binding;Nuclease;Nucleotidyltransferase;Protease;RNA-directed DNA polymerase;Viral movement protein;Zinc;Zinc-finger		GO:0004518;GO:0008233;GO:0016779;GO:0040011;GO:0043167
qilexprot_34839	CND1	Putative chloroplast nucleoid DNA-binding protein	A	3.4.23.-;3.4.23.1;2.7.1.-	GO:0009627;GO:0030163;GO:0006508	systemic acquired resistance;protein catabolic process;proteolysis	GO:0003677;GO:0004190	DNA binding;aspartic-type endopeptidase activity	GO:0031225;GO:0048046	anchored component of membrane;apoplast	Signal;Apoplast;GPI-anchor;DNA-binding;Aspartyl protease;Hydrolase;Protease		GO:0008233;GO:0003677;GO:0009056
qilexprot_36425	capB	Cyprosin B	A	3.4.23.-;3.4.23.40	GO:0009651;GO:0006629;GO:0046686;GO:0006665;GO:0030163;GO:0009735;GO:0006508	response to salt stress;lipid metabolic process;response to cadmium ion;sphingolipid metabolic process;protein catabolic process;response to cytokinin;proteolysis	GO:0004175;GO:0004190;GO:0008430	endopeptidase activity;aspartic-type endopeptidase activity;selenium binding	GO:0005783;GO:0005764;GO:0031090;GO:0005578;GO:0005618;GO:0000326;GO:0005773;GO:0009506	endoplasmic reticulum;lysosome;organelle membrane;proteinaceous extracellular matrix;cell wall;protein storage vacuole;vacuole;plasmodesma	Signal;Microsome;Extracellular matrix;Zymogen;Aspartyl protease;Disulfide bond;Cell wall;Hydrolase;Protease;Vacuole;Endoplasmic reticulum;Glycoprotein		GO:0008233;GO:0005764;GO:0006629;GO:0005773;GO:0005618;GO:0005578;GO:0009056
qilexprot_38401	BnaC01g38610D	BnaC01g38610D protein	A		GO:0010019;GO:0005975;GO:0030163;GO:0006508	chloroplast-nucleus signaling pathway;carbohydrate metabolic process;protein catabolic process;proteolysis	GO:0004190	aspartic-type endopeptidase activity	GO:0009507	chloroplast	Signal;Aspartyl protease;Hydrolase;Protease		GO:0008233;GO:0005975;GO:0007165;GO:0009536;GO:0009056
qilexprot_38595	BnaC09g46590D	BnaC09g46590D protein	A	3.4.23.-;3.4.17.4;2.7.1.-	GO:0030163;GO:0006508	protein catabolic process;proteolysis	GO:0004190;GO:0004180	aspartic-type endopeptidase activity;carboxypeptidase activity	GO:0031225;GO:0046658	anchored component of membrane;anchored component of plasma membrane	Signal;GPI-anchor;Aspartyl protease;Hydrolase;Protease;Glycoprotein		GO:0008233;GO:0005886;GO:0009056
qilexprot_38832	At4g35880	AT4G35880 protein	A	3.4.23.-;2.7.1.-	GO:0030163;GO:0006508	protein catabolic process;proteolysis	GO:0003676;GO:0004190	nucleic acid binding;aspartic-type endopeptidase activity	GO:0046658;GO:0031225	anchored component of plasma membrane;anchored component of membrane	Signal;GPI-anchor;Aspartyl protease;Protease;Hydrolase		GO:0008233;GO:0009056
qilexprot_40292	At1g25570	Putative leucine-rich repeat receptor-like serine/threonine-protein kinase	A	1.3.1.74;2.7.10.1			GO:0004190;GO:0004714;GO:0016301;GO:0032440	aspartic-type endopeptidase activity;transmembrane receptor protein tyrosine kinase activity;kinase activity;2-alkenal reductase [NAD(P)] activity	GO:0005768;GO:0005773;GO:0005794;GO:0005802;GO:0005886;GO:0016021	endosome;vacuole;Golgi apparatus;trans-Golgi network;plasma membrane;integral component of membrane	Aspartyl protease;Kinase;Membrane;Receptor;Signal;Transmembrane;Transmembrane helix		GO:0005768;GO:0005773;GO:0005794;GO:0005886;GO:0016301
qilexprot_4133	Sb02g031450	Putative uncharacterized protein Sb02g031450	A	3.1.26.5	GO:0042176;GO:0048193;GO:0006508	regulation of protein catabolic process;Golgi vesicle transport;proteolysis	GO:0030234;GO:0003676;GO:0008233;GO:0004190;GO:0004526	enzyme regulator activity;nucleic acid binding;peptidase activity;aspartic-type endopeptidase activity;ribonuclease P activity	GO:0016272;GO:0000502;GO:0005829	prefoldin complex;proteasome complex;cytosol	Signal;Aspartyl protease;Hydrolase;Protease		GO:0008233;GO:0043234;GO:0005829;GO:0030234;GO:0004518;GO:0009056
qilexprot_42737	nep1	Nepenthesin-I	A	3.4.23.12	GO:0006508;GO:0030163	proteolysis;protein catabolic process	GO:0004190	aspartic-type endopeptidase activity	GO:0005576	extracellular region	Aspartyl protease;Glycoprotein;Hydrolase;Protease;Secreted;Signal;Zymogen		GO:0005576;GO:0008233
qilexprot_4323	At2g29900	Presenilin-like protein At2g29900	A	3.4.23.-	GO:0007219;GO:0016485	Notch signaling pathway;protein processing	GO:0004175;GO:0004190	endopeptidase activity;aspartic-type endopeptidase activity	GO:0043231;GO:0005887;GO:0005789;GO:0005634;GO:0005798;GO:0000139	intracellular membrane-bounded organelle;integral component of plasma membrane;endoplasmic reticulum membrane;nucleus;Golgi-associated vesicle;Golgi membrane	Transmembrane helix;Transmembrane;Hydrolase;Notch signaling pathway;Protease;Endoplasmic reticulum;Membrane;Golgi apparatus		GO:0008233;GO:0005622;GO:0005886;GO:0016023;GO:0043226;GO:0007165;GO:0005783;GO:0005634;GO:0005794;GO:0051604
qilexprot_4417	TdLFC39	Putative TdLFC39 protein	A				GO:0004190	aspartic-type endopeptidase activity	GO:0016021	integral component of membrane	Transmembrane helix;Transmembrane;Aspartyl protease;Membrane		GO:0008233
qilexprot_46052	BnaA07g33550D	BnaA07g33550D protein	A	3.4.23.-;2.7.1.-	GO:0045116;GO:0030163;GO:0050832;GO:0006508	protein neddylation;protein catabolic process;defense response to fungus;proteolysis	GO:0008641;GO:0016881;GO:0004190	small protein activating enzyme activity;acid-amino acid ligase activity;aspartic-type endopeptidase activity	GO:0009505;GO:0005794	plant-type cell wall;Golgi apparatus	Signal;Aspartyl protease;Hydrolase;Protease		GO:0008233;GO:0005618;GO:0005794;GO:0009056
qilexprot_47260		Nucleoid DNA-binding family protein	A		GO:0006508;GO:0030163	proteolysis;protein catabolic process	GO:0004190	aspartic-type endopeptidase activity			Protease;Signal		GO:0008233;GO:0009056
qilexprot_48074	capB	Cyprosin B	A	3.4.23.-;3.4.23.40	GO:0009651;GO:0006629;GO:0046686;GO:0006665;GO:0030163;GO:0009735;GO:0006508	response to salt stress;lipid metabolic process;response to cadmium ion;sphingolipid metabolic process;protein catabolic process;response to cytokinin;proteolysis	GO:0004175;GO:0004190;GO:0008430	endopeptidase activity;aspartic-type endopeptidase activity;selenium binding	GO:0005783;GO:0005764;GO:0031090;GO:0005578;GO:0005618;GO:0000326;GO:0005773;GO:0009506	endoplasmic reticulum;lysosome;organelle membrane;proteinaceous extracellular matrix;cell wall;protein storage vacuole;vacuole;plasmodesma	Signal;Microsome;Extracellular matrix;Zymogen;Aspartyl protease;Disulfide bond;Cell wall;Hydrolase;Protease;Vacuole;Endoplasmic reticulum;Glycoprotein		GO:0008233;GO:0005764;GO:0006629;GO:0005773;GO:0005618;GO:0005578;GO:0009056
qilexprot_48822	orf y	Polyprotein	A	2.7.7.49;3.4.23.-	GO:0046740	transport of virus in host, cell to cell	GO:0003676;GO:0003712;GO:0003964;GO:0004190;GO:0004519;GO:0004523;GO:0008270	nucleic acid binding;transcription cofactor activity;RNA-directed DNA polymerase activity;aspartic-type endopeptidase activity;endonuclease activity;RNA-DNA hybrid ribonuclease activity;zinc ion binding			Aspartyl protease;Coiled coil;Endonuclease;Metal-binding;Nuclease;Nucleotidyltransferase;Protease;RNA-directed DNA polymerase;Viral movement protein;Zinc;Zinc-finger		GO:0004518;GO:0008233;GO:0016779;GO:0040011;GO:0043167
qilexprot_5081	cnd41	Nucleoid DNA-binding family protein	A	3.4.23.-;3.4.23.1;2.7.1.-	GO:0009627;GO:0030163;GO:0006508	systemic acquired resistance;protein catabolic process;proteolysis	GO:0004190	aspartic-type endopeptidase activity	GO:0031225;GO:0048046	anchored component of membrane;apoplast	Signal;Apoplast;GPI-anchor;Aspartyl protease;Hydrolase;Protease		GO:0008233;GO:0002376;GO:0005576;GO:0009056
qilexprot_5140	BnaA03g39150D	BnaA03g39150D protein	A	3.4.23.-;3.4.17.4;2.7.1.-	GO:0030163;GO:0006508	protein catabolic process;proteolysis	GO:0004190;GO:0004180	aspartic-type endopeptidase activity;carboxypeptidase activity	GO:0031225;GO:0016021;GO:0046658	anchored component of membrane;integral component of membrane;anchored component of plasma membrane	Signal;GPI-anchor;Transmembrane helix;Transmembrane;Aspartyl protease;Hydrolase;Protease;Membrane;Glycoprotein		GO:0008233;GO:0005886;GO:0009056
qilexprot_52303	At1g08700	Presenilin-like protein At1g08700	A	3.4.23.-	GO:0007219;GO:0016485	Notch signaling pathway;protein processing	GO:0004175;GO:0004190	endopeptidase activity;aspartic-type endopeptidase activity	GO:0043231;GO:0005887;GO:0005789;GO:0005634;GO:0005798;GO:0000139	intracellular membrane-bounded organelle;integral component of plasma membrane;endoplasmic reticulum membrane;nucleus;Golgi-associated vesicle;Golgi membrane	Transmembrane helix;Transmembrane;Hydrolase;Notch signaling pathway;Protease;Endoplasmic reticulum;Membrane;Golgi apparatus;Phosphoprotein		GO:0008233;GO:0005622;GO:0005886;GO:0016023;GO:0043226;GO:0007165;GO:0005783;GO:0005634;GO:0005794;GO:0051604
qilexprot_53224		DNA/RNA polymerases superfamily protein	A		GO:0015074	DNA integration	GO:0003676;GO:0004190;GO:0008233;GO:0008270	nucleic acid binding;aspartic-type endopeptidase activity;peptidase activity;zinc ion binding			Coiled coil;Hydrolase;Metal-binding;Protease;Zinc;Zinc-finger		GO:0006259;GO:0008233;GO:0043167
qilexprot_53310		DNA/RNA polymerases superfamily protein	A		GO:0015074	DNA integration	GO:0003676;GO:0004190;GO:0008233;GO:0008270	nucleic acid binding;aspartic-type endopeptidase activity;peptidase activity;zinc ion binding			Coiled coil;Hydrolase;Metal-binding;Protease;Zinc;Zinc-finger		GO:0006259;GO:0008233;GO:0043167
qilexprot_56541	TdLFC39	Transmembrane protein 56	A				GO:0004190	aspartic-type endopeptidase activity	GO:0016021	integral component of membrane	Transmembrane helix;Transmembrane;Aspartyl protease;Membrane		GO:0008233
qilexprot_58511	FRL3	FRIGIDA-like protein 3	A		GO:0051321;GO:0030154;GO:0009908	meiotic cell cycle;cell differentiation;flower development	GO:0004190	aspartic-type endopeptidase activity	GO:0016021	integral component of membrane	Differentiation;Developmental protein;Aspartyl protease;Coiled coil;Flowering		GO:0000003;GO:0048856;GO:0030154;GO:0007049
qilexprot_59249	asp1	Cathepsin D	A	3.4.23.-;3.4.23.5	GO:0000045;GO:0003406;GO:0006508;GO:0006914;GO:0009617;GO:0019886;GO:0030163;GO:0030574;GO:0033619;GO:0035071;GO:0043129;GO:0045476;GO:0048102;GO:0050829;GO:0061061;GO:0070265	autophagosome assembly;retinal pigment epithelium development;proteolysis;autophagy;response to bacterium;antigen processing and presentation of exogenous peptide antigen via MHC class II;protein catabolic process;collagen catabolic process;membrane protein proteolysis;salivary gland cell autophagic cell death;surfactant homeostasis;nurse cell apoptotic process;autophagic cell death;defense respo…	GO:0004175;GO:0004190;GO:0004983;GO:0008233;GO:0042277	endopeptidase activity;aspartic-type endopeptidase activity;neuropeptide Y receptor activity;peptidase activity;peptide binding	GO:0005615;GO:0005739;GO:0005764;GO:0005875;GO:0031012;GO:0042470;GO:0043202;GO:0045121;GO:0070062;GO:0097208	extracellular space;mitochondrion;lysosome;microtubule associated complex;extracellular matrix;melanosome;lysosomal lumen;membrane raft;extracellular exosome;alveolar lamellar body	Alzheimer disease;Aspartyl protease;Disease mutation;Disulfide bond;Glycoprotein;Hydrolase;Lysosome;Neurodegeneration;Neuronal ceroid lipofuscinosis;Protease;Secreted;Signal;Zymogen		GO:0005576;GO:0005615;GO:0005739;GO:0005764;GO:0006914;GO:0008219;GO:0008233;GO:0009056;GO:0016023;GO:0022607;GO:0042592;GO:0043226;GO:0048856
qilexprot_63188	NEC4	Nectarin IV	A		GO:0009651;GO:0030163;GO:0006508	response to salt stress;protein catabolic process;proteolysis	GO:0004190	aspartic-type endopeptidase activity	GO:0009505;GO:0005794;GO:0005618;GO:0009506	plant-type cell wall;Golgi apparatus;cell wall;plasmodesma	Signal;Hydrolase;Protease		GO:0008233;GO:0005618;GO:0005794;GO:0009056
qilexprot_66126	Tcs1	Retrotransposon protein, putative, Ty1-copia subclass	A	1.2.1.27;2.7.7.49;3.4.23.-	GO:0015074	DNA integration	GO:0003676;GO:0003964;GO:0004190;GO:0004491;GO:0004527;GO:0008270;GO:0043531	nucleic acid binding;RNA-directed DNA polymerase activity;aspartic-type endopeptidase activity;methylmalonate-semialdehyde dehydrogenase (acylating) activity;exonuclease activity;zinc ion binding;ADP binding			Aspartyl protease;Endonuclease;Metal-binding;Oxidoreductase;RNA-directed DNA polymerase;Transposable element;Zinc;Zinc-finger		GO:0006259;GO:0043167
qilexprot_68029	umc1204	DNA/RNA-binding protein Alba-like protein	A	3.1.26.5	GO:0042176;GO:0048193;GO:0006508	regulation of protein catabolic process;Golgi vesicle transport;proteolysis	GO:0030234;GO:0003676;GO:0008233;GO:0004190;GO:0004526	enzyme regulator activity;nucleic acid binding;peptidase activity;aspartic-type endopeptidase activity;ribonuclease P activity	GO:0016272;GO:0000502;GO:0005829	prefoldin complex;proteasome complex;cytosol	Signal;Aspartyl protease;Hydrolase;Protease		GO:0008233;GO:0043234;GO:0005829;GO:0030234;GO:0004518;GO:0009056
qilexprot_71858	NEC4	Xyloglucanase-specific endoglucanase inhibitor protein	A		GO:0009651;GO:0030163;GO:0006508	response to salt stress;protein catabolic process;proteolysis	GO:0004190	aspartic-type endopeptidase activity	GO:0009505;GO:0005794;GO:0005618;GO:0009506	plant-type cell wall;Golgi apparatus;cell wall;plasmodesma	Signal;Hydrolase;Protease		GO:0008233;GO:0005618;GO:0005794;GO:0009056
qilexprot_72394	At4g19645	Transmembrane protein 56-B	A				GO:0004190	aspartic-type endopeptidase activity	GO:0016021	integral component of membrane	Aspartyl protease;Membrane;Transmembrane;Transmembrane helix		GO:0008233
qilexprot_74496	TdLFC39	Transmembrane protein 56	A				GO:0004190	aspartic-type endopeptidase activity	GO:0016021	integral component of membrane	Aspartyl protease;Membrane;Transmembrane;Transmembrane helix		GO:0008233
qilexprot_75550		DNA/RNA polymerases superfamily protein	A		GO:0015074	DNA integration	GO:0003676;GO:0004190;GO:0008270	nucleic acid binding;aspartic-type endopeptidase activity;zinc ion binding			Coiled coil;Hydrolase;Metal-binding;Protease;Zinc;Zinc-finger		GO:0006259;GO:0008233;GO:0043167
qilexprot_75553		DNA/RNA polymerases superfamily protein	A		GO:0015074	DNA integration	GO:0003676;GO:0004190;GO:0008233;GO:0008270	nucleic acid binding;aspartic-type endopeptidase activity;peptidase activity;zinc ion binding			Coiled coil;Metal-binding;Protease;Zinc;Zinc-finger		GO:0006259;GO:0008233;GO:0043167
qilexprot_75748		Polyprotein	A				GO:0003676;GO:0003964;GO:0004190;GO:0008270	nucleic acid binding;RNA-directed DNA polymerase activity;aspartic-type endopeptidase activity;zinc ion binding			Aspartyl protease;Metal-binding;Nucleotidyltransferase;Protease;RNA-directed DNA polymerase;Zinc;Zinc-finger		GO:0008233;GO:0016779;GO:0043167
qilexprot_76059	cnd41	Nucleoid DNA-binding family protein	A	2.7.1.-;3.4.23.-;3.4.23.1	GO:0006508;GO:0009627;GO:0030163	proteolysis;systemic acquired resistance;protein catabolic process	GO:0004190;GO:0004601	aspartic-type endopeptidase activity;peroxidase activity	GO:0031225;GO:0048046	anchored component of membrane;apoplast	Apoplast;Aspartyl protease;GPI-anchor;Glycoprotein;Hydrolase;Protease;Signal		GO:0002376;GO:0005576;GO:0008233;GO:0009056
qilexprot_76416	cnd41	Nucleoid DNA-binding family protein	A	2.7.1.-;3.4.23.-;3.4.23.1	GO:0006508;GO:0009627;GO:0030163	proteolysis;systemic acquired resistance;protein catabolic process	GO:0004190;GO:0004601	aspartic-type endopeptidase activity;peroxidase activity	GO:0031225;GO:0048046	anchored component of membrane;apoplast	Apoplast;Aspartyl protease;GPI-anchor;Glycoprotein;Hydrolase;Protease;Signal		GO:0008233;GO:0009056
qilexprot_76663	At1g20220	Alba DNA/RNA-binding protein	A	3.1.26.5	GO:0006508;GO:0030163;GO:0042176	proteolysis;protein catabolic process;regulation of protein catabolic process	GO:0003676;GO:0004190;GO:0004526;GO:0030234	nucleic acid binding;aspartic-type endopeptidase activity;ribonuclease P activity;enzyme regulator activity	GO:0000502	proteasome complex	Aspartyl protease;Hydrolase;Protease;Signal		GO:0005829;GO:0008233;GO:0009056;GO:0030234
qilexprot_77136		DNA/RNA polymerases superfamily protein	A		GO:0015074	DNA integration	GO:0003676;GO:0004190;GO:0008233;GO:0008270	nucleic acid binding;aspartic-type endopeptidase activity;peptidase activity;zinc ion binding			Coiled coil;Hydrolase;Metal-binding;Protease;Zinc;Zinc-finger		GO:0006259;GO:0008233;GO:0043167
qilexprot_77772	TCM_006429	Alba DNA/RNA-binding protein isoform 1	A	3.1.26.5	GO:0042176;GO:0048193;GO:0006508	regulation of protein catabolic process;Golgi vesicle transport;proteolysis	GO:0030234;GO:0003676;GO:0004190;GO:0004526	enzyme regulator activity;nucleic acid binding;aspartic-type endopeptidase activity;ribonuclease P activity	GO:0016272;GO:0000502;GO:0005829	prefoldin complex;proteasome complex;cytosol	Signal;Aspartyl protease;Hydrolase;Protease		GO:0008233;GO:0043234;GO:0005829;GO:0030234;GO:0004518;GO:0009056
qilexprot_79514	Tcs1	Retrotransposon protein, putative, Ty1-copia subclass	A	1.2.1.27;2.7.7.49;3.4.23.-	GO:0006545;GO:0006952;GO:0009165;GO:0015074	glycine biosynthetic process;defense response;nucleotide biosynthetic process;DNA integration	GO:0003676;GO:0004097;GO:0004146;GO:0004190;GO:0004491;GO:0004970;GO:0008270;GO:0043531;GO:0045735	nucleic acid binding;catechol oxidase activity;dihydrofolate reductase activity;aspartic-type endopeptidase activity;methylmalonate-semialdehyde dehydrogenase (acylating) activity;ionotropic glutamate receptor activity;zinc ion binding;ADP binding;nutrient reservoir activity			Aspartyl protease;Leucine-rich repeat;Ligand-gated ion channel;Metal-binding;Plant defense;RNA-directed DNA polymerase;Transposable element;Zinc;Zinc-finger		GO:0006259;GO:0043167
qilexprot_8420	TdLFC39	Transmembrane 56	A				GO:0004190	aspartic-type endopeptidase activity	GO:0016021	integral component of membrane	Aspartyl protease;Membrane;Transmembrane;Transmembrane helix		GO:0008233
qilexprot_8421	At4g19645	Transmembrane 56	A				GO:0004190	aspartic-type endopeptidase activity	GO:0016021	integral component of membrane	Aspartyl protease;Membrane;Transmembrane;Transmembrane helix		GO:0008233
qilexprot_8614	Sb06g013680	Polyprotein	A	2.7.7.49;3.4.23.-	GO:0015074;GO:0046740	DNA integration;transport of virus in host, cell to cell	GO:0003676;GO:0003712;GO:0003964;GO:0004190;GO:0004519;GO:0008270	nucleic acid binding;transcription cofactor activity;RNA-directed DNA polymerase activity;aspartic-type endopeptidase activity;endonuclease activity;zinc ion binding			Aspartyl protease;Coiled coil;Metal-binding;RNA-directed DNA polymerase;Viral movement protein;Zinc;Zinc-finger		GO:0000988;GO:0008233;GO:0040011;GO:0043167;GO:0044403
qilexprot_983	At4g10360	AT4G10360 protein	A				GO:0004190	aspartic-type endopeptidase activity	GO:0016021	integral component of membrane	Transmembrane helix;Transmembrane;Aspartyl protease;Membrane		GO:0008233
qilexprot_10257		DNA/RNA polymerases superfamily protein	A		GO:0006418;GO:0015074	tRNA aminoacylation for protein translation;DNA integration	GO:0003676;GO:0004190;GO:0004812;GO:0008270	nucleic acid binding;aspartic-type endopeptidase activity;aminoacyl-tRNA ligase activity;zinc ion binding	GO:0005634	nucleus	Coiled coil;Nucleus;SH3 domain;Zinc-finger		GO:0005634;GO:0006259;GO:0043167
qilexprot_10622	rt	Retrotransposon protein, putative, Ty3-gypsy subclass	A	3.1.4.4	GO:0000719;GO:0015074	photoreactive repair;DNA integration	GO:0003676;GO:0003904;GO:0003950;GO:0003964;GO:0004190;GO:0004630;GO:0008270;GO:0070290	nucleic acid binding;deoxyribodipyrimidine photo-lyase activity;NAD+ ADP-ribosyltransferase activity;RNA-directed DNA polymerase activity;aspartic-type endopeptidase activity;phospholipase D activity;zinc ion binding;N-acylphosphatidylethanolamine-specific phospholipase D activity	GO:0005634	nucleus	Coiled coil;Metal-binding;Nucleotidyltransferase;Nucleus;Plant defense;RNA-directed DNA polymerase;Signal;Zinc;Zinc-finger		GO:0005634;GO:0006259;GO:0008233;GO:0016779;GO:0043167
qilexprot_10623	pol	Reverse transcriptase	A	2.4.1.-;2.7.7.7;3.1.26.4;3.4.23.-	GO:0000719;GO:0006007;GO:0015074	photoreactive repair;glucose catabolic process;DNA integration	GO:0003676;GO:0003904;GO:0003964;GO:0004190;GO:0004619;GO:0008270	nucleic acid binding;deoxyribodipyrimidine photo-lyase activity;RNA-directed DNA polymerase activity;aspartic-type endopeptidase activity;phosphoglycerate mutase activity;zinc ion binding	GO:0005634	nucleus	Coiled coil;Metal-binding;Nucleotidyltransferase;Nucleus;Plant defense;RNA-directed DNA polymerase;Transferase;Zinc;Zinc-finger		GO:0005634;GO:0006259;GO:0008233;GO:0016779;GO:0043167
qilexprot_10888	POL3	Retrotransposon protein, putative, unclassified	A		GO:0000719;GO:0015074	photoreactive repair;DNA integration	GO:0003676;GO:0003904;GO:0003964;GO:0004190;GO:0008270	nucleic acid binding;deoxyribodipyrimidine photo-lyase activity;RNA-directed DNA polymerase activity;aspartic-type endopeptidase activity;zinc ion binding	GO:0005634	nucleus	Coiled coil;Lectin;Leucine-rich repeat;Metal-binding;Nucleotidyltransferase;Nucleus;Plant defense;RNA-directed DNA polymerase;Zinc;Zinc-finger		GO:0005634;GO:0006259;GO:0008233;GO:0043167
qilexprot_11348	Os06g0266100	Os06g0266100 protein	A		GO:0030259;GO:0015074	lipid glycosylation;DNA integration	GO:0003676;GO:0004190;GO:0043531;GO:0001104;GO:0008270	nucleic acid binding;aspartic-type endopeptidase activity;ADP binding;RNA polymerase II transcription cofactor activity;zinc ion binding	GO:0016592;GO:0005634	mediator complex;nucleus	Leucine-rich repeat;RNA-directed DNA polymerase;Plant defense;Lectin;Nucleus;Zinc-finger;Coiled coil		GO:0008233;GO:0006259;GO:0005634
qilexprot_11559	pol	Pol protein	A	3.1.26.4	GO:0030259;GO:0015074	lipid glycosylation;DNA integration	GO:0003676;GO:0004523;GO:0004190;GO:0001104;GO:0003964	nucleic acid binding;RNA-DNA hybrid ribonuclease activity;aspartic-type endopeptidase activity;RNA polymerase II transcription cofactor activity;RNA-directed DNA polymerase activity	GO:0016592;GO:0005634	mediator complex;nucleus	RNA-directed DNA polymerase;Lectin;Nucleotidyltransferase;Nucleus;Zinc-finger;Coiled coil		GO:0008233;GO:0006259;GO:0005634;GO:0016779
qilexprot_11604		Actin, alpha skeletal muscle-like protein	A				GO:0004190;GO:0005524	aspartic-type endopeptidase activity;ATP binding			Signal		GO:0008233
qilexprot_11605		Actin, alpha skeletal muscle-like protein	A				GO:0004190;GO:0005524	aspartic-type endopeptidase activity;ATP binding			Signal		GO:0008233
qilexprot_11995	At2g05610	Retrotransposon protein, putative, unclassified	A		GO:0000719;GO:0015074	photoreactive repair;DNA integration	GO:0001104;GO:0003676;GO:0003904;GO:0003964;GO:0004190;GO:0008270;GO:0043531	RNA polymerase II transcription cofactor activity;nucleic acid binding;deoxyribodipyrimidine photo-lyase activity;RNA-directed DNA polymerase activity;aspartic-type endopeptidase activity;zinc ion binding;ADP binding	GO:0005634;GO:0016592	nucleus;mediator complex	Coiled coil;Lectin;Leucine-rich repeat;Metal-binding;Nucleotidyltransferase;Nucleus;Plant defense;RNA-directed DNA polymerase;Zinc;Zinc-finger		GO:0005634;GO:0006259;GO:0008233
qilexprot_12156	Tgt1ORF2	Retrotransposon protein, putative, Ty3-gypsy subclass	A		GO:0015074	DNA integration	GO:0003676;GO:0004190;GO:0003964;GO:0008270	nucleic acid binding;aspartic-type endopeptidase activity;RNA-directed DNA polymerase activity;zinc ion binding			RNA-directed DNA polymerase;Transmembrane helix;Metal-binding;Zinc;Nucleotidyltransferase;Transmembrane;Zinc-finger;Coiled coil;Membrane		GO:0008233;GO:0006259;GO:0043167
qilexprot_12157	dl4485c	Retrotransposon like protein	A		GO:0015074	DNA integration	GO:0003676;GO:0004190;GO:0003964;GO:0008270	nucleic acid binding;aspartic-type endopeptidase activity;RNA-directed DNA polymerase activity;zinc ion binding			RNA-directed DNA polymerase;Metal-binding;Zinc;Zinc-finger;Coiled coil		GO:0008233;GO:0006259;GO:0043167
qilexprot_13122	D9002	Retrotransposon protein, putative, unclassified	A		GO:0015074	DNA integration	GO:0003676;GO:0003964;GO:0004190;GO:0008270;GO:0015238	nucleic acid binding;RNA-directed DNA polymerase activity;aspartic-type endopeptidase activity;zinc ion binding;drug transmembrane transporter activity	GO:0005634	nucleus	Coiled coil;Nucleotidyltransferase;Nucleus;RNA-directed DNA polymerase		GO:0005634;GO:0006259;GO:0008233;GO:0043167
qilexprot_13124	Os04g0682600	OSJNBa0032F06.19 protein	A		GO:0008615;GO:0015074;GO:0016575;GO:0051568	pyridoxine biosynthetic process;DNA integration;histone deacetylation;histone H3-K4 methylation	GO:0003676;GO:0004190;GO:0004733	nucleic acid binding;aspartic-type endopeptidase activity;pyridoxamine-phosphate oxidase activity	GO:0005634	nucleus	Coiled coil;Mitochondrion;Nucleus		GO:0005634;GO:0006259;GO:0008233
qilexprot_13128		Ty3-gypsy retrotransposon protein	A		GO:0015074	DNA integration	GO:0003676;GO:0003964;GO:0004190	nucleic acid binding;RNA-directed DNA polymerase activity;aspartic-type endopeptidase activity	GO:0005634	nucleus	Coiled coil;Nucleotidyltransferase;Nucleus;RNA-directed DNA polymerase		GO:0005634;GO:0006259;GO:0016779
qilexprot_13129	At2g05610	Retrotransposable element Tf2	A	1.1.1.8	GO:0006952;GO:0015074;GO:0030259	defense response;DNA integration;lipid glycosylation	GO:0001104;GO:0003676;GO:0004190;GO:0008270	RNA polymerase II transcription cofactor activity;nucleic acid binding;aspartic-type endopeptidase activity;zinc ion binding	GO:0005634;GO:0016592	nucleus;mediator complex	Coiled coil;Leucine-rich repeat;Nucleus;Plant defense;RNA-directed DNA polymerase		GO:0005634;GO:0006259
qilexprot_14460	pol	Retrotransposon protein, putative, Ty3-gypsy subclass	A		GO:0015074	DNA integration	GO:0003676;GO:0003964;GO:0004190;GO:0008270	nucleic acid binding;RNA-directed DNA polymerase activity;aspartic-type endopeptidase activity;zinc ion binding			Coiled coil;Metal-binding;RNA-directed DNA polymerase;Zinc;Zinc-finger		GO:0006259;GO:0008233;GO:0043167
qilexprot_14663	At2g05610	Retrotransposon protein, putative, unclassified	A	2.7.7.7;3.1.26.4;3.4.23.-	GO:0000719;GO:0006007;GO:0015074;GO:0044550	photoreactive repair;glucose catabolic process;DNA integration;secondary metabolite biosynthetic process	GO:0003676;GO:0003860;GO:0003887;GO:0003904;GO:0003964;GO:0004190;GO:0004523;GO:0004619;GO:0008270;GO:0016709	nucleic acid binding;3-hydroxyisobutyryl-CoA hydrolase activity;DNA-directed DNA polymerase activity;deoxyribodipyrimidine photo-lyase activity;RNA-directed DNA polymerase activity;aspartic-type endopeptidase activity;RNA-DNA hybrid ribonuclease activity;phosphoglycerate mutase activity;zinc ion binding;oxidoreductase activity, acting on paired donors, with incorporation or reduction of molecular…	GO:0005634	nucleus	Coiled coil;EGF-like domain;Metal-binding;Nucleotidyltransferase;Nucleus;Plant defense;RNA-directed DNA polymerase;Zinc;Zinc-finger		GO:0005634;GO:0006259;GO:0008233;GO:0016779;GO:0043167
qilexprot_1514	At5g05200	ABC1 family protein kinase-like protein	A	2.7.-.-			GO:0004190;GO:0004672;GO:0005524;GO:0016301	aspartic-type endopeptidase activity;protein kinase activity;ATP binding;kinase activity	GO:0009507;GO:0010287	chloroplast;plastoglobule	Chloroplast;Kinase;Plastid;Transferase;Transit peptide		GO:0009536;GO:0016301
qilexprot_15443	rt	Retrotransposon protein, putative, Ty3-gypsy subclass	A		GO:0015074;GO:0000719	DNA integration;photoreactive repair	GO:0003904;GO:0003676;GO:0003950;GO:0004190;GO:0003964;GO:0008270	deoxyribodipyrimidine photo-lyase activity;nucleic acid binding;NAD+ ADP-ribosyltransferase activity;aspartic-type endopeptidase activity;RNA-directed DNA polymerase activity;zinc ion binding	GO:0005634	nucleus	RNA-directed DNA polymerase;Plant defense;Transmembrane helix;Metal-binding;Zinc;Nucleotidyltransferase;Transmembrane;Nucleus;Zinc-finger;Coiled coil;Membrane		GO:0008233;GO:0006259;GO:0043167;GO:0005634
qilexprot_15444	BnaC08g13650D	Polynucleotidyl transferase, Ribonuclease H fold	A		GO:0006520;GO:0015074	cellular amino acid metabolic process;DNA integration	GO:0003676;GO:0003964;GO:0004190;GO:0008270	nucleic acid binding;RNA-directed DNA polymerase activity;aspartic-type endopeptidase activity;zinc ion binding	GO:0005634	nucleus	Coiled coil;Nucleotidyltransferase;Nucleus;RNA-directed DNA polymerase		GO:0005634;GO:0006259;GO:0008233
qilexprot_15445	orf215	Retrotransposon protein, putative, unclassified	A	1.1.1.8	GO:0015074;GO:0030259	DNA integration;lipid glycosylation	GO:0001104;GO:0003676;GO:0004190;GO:0005385;GO:0043531	RNA polymerase II transcription cofactor activity;nucleic acid binding;aspartic-type endopeptidase activity;zinc ion transmembrane transporter activity;ADP binding	GO:0005634;GO:0016592;GO:0019013	nucleus;mediator complex;viral nucleocapsid	Coiled coil;Leucine-rich repeat;Mitochondrion;Nucleus;Plant defense;RNA-directed DNA polymerase;Viral nucleoprotein;Zinc-finger		GO:0005634;GO:0006259;GO:0008233
qilexprot_15446	glysoja_023677	Retrotransposable element Tf2 155 kDa protein type 2	A		GO:0042026;GO:0015074	protein refolding;DNA integration	GO:0003676;GO:0004672;GO:0004190;GO:0043531;GO:0001104;GO:0008270	nucleic acid binding;protein kinase activity;aspartic-type endopeptidase activity;ADP binding;RNA polymerase II transcription cofactor activity;zinc ion binding	GO:0016592;GO:0005634	mediator complex;nucleus	Leucine-rich repeat;RNA-directed DNA polymerase;Plant defense;Lectin;Zinc;LIM domain;Nucleus;Zinc-finger;Coiled coil		GO:0008233;GO:0006259;GO:0005634
qilexprot_15447	pol	Reverse transcriptase	A	3.4.23.-;2.7.7.7;3.1.26.4	GO:0006007;GO:0015074;GO:0000719	glucose catabolic process;DNA integration;photoreactive repair	GO:0003904;GO:0003676;GO:0004190;GO:0003964;GO:0008270;GO:0004619	deoxyribodipyrimidine photo-lyase activity;nucleic acid binding;aspartic-type endopeptidase activity;RNA-directed DNA polymerase activity;zinc ion binding;phosphoglycerate mutase activity	GO:0005634	nucleus	RNA-directed DNA polymerase;Plant defense;Lectin;Transferase;Zinc;Nucleotidyltransferase;Nucleus;Zinc-finger;Coiled coil		GO:0008233;GO:0006259;GO:0043167;GO:0005634;GO:0016779
qilexprot_15585	At5g48440	D-amino acid dehydrogenase small subunit	A	1.4.99.1			GO:0003676;GO:0004190;GO:0008718;GO:0016491	nucleic acid binding;aspartic-type endopeptidase activity;D-amino-acid dehydrogenase activity;oxidoreductase activity	GO:0005634	nucleus	Oxidoreductase		GO:0016491
qilexprot_15586	At5g48440	Putative uncharacterized protein At5g48440	A	1.4.99.1			GO:0008718;GO:0004190;GO:0016491	D-amino-acid dehydrogenase activity;aspartic-type endopeptidase activity;oxidoreductase activity			Oxidoreductase		GO:0016491
qilexprot_16320	Os03g29860	Retrotransposon protein, putative, unclassified	A		GO:0006952;GO:0015074	defense response;DNA integration	GO:0003676;GO:0003950;GO:0004190;GO:0008270;GO:0022857;GO:0043531	nucleic acid binding;NAD+ ADP-ribosyltransferase activity;aspartic-type endopeptidase activity;zinc ion binding;transmembrane transporter activity;ADP binding	GO:0005634	nucleus	Coiled coil;Leucine-rich repeat;Nucleus;Plant defense		GO:0005634;GO:0006259;GO:0008233
qilexprot_16321	At2g05610	Retrotransposon protein, putative, unclassified	A		GO:0006952;GO:0015074	defense response;DNA integration	GO:0003676;GO:0003964;GO:0004190;GO:0022857;GO:0043531	nucleic acid binding;RNA-directed DNA polymerase activity;aspartic-type endopeptidase activity;transmembrane transporter activity;ADP binding	GO:0005634	nucleus	Coiled coil;Leucine-rich repeat;Nucleus;Plant defense;RNA-directed DNA polymerase;Repeat		GO:0005634;GO:0006259;GO:0008233
qilexprot_16492	LYM1	LysM domain-containing GPI-anchored protein 1	A		GO:0006952;GO:0006955	defense response;immune response	GO:0022857;GO:0004190;GO:0004725;GO:0042834	transmembrane transporter activity;aspartic-type endopeptidase activity;protein tyrosine phosphatase activity;peptidoglycan binding	GO:0031225;GO:0005576;GO:0005886;GO:0016021;GO:0046658	anchored component of membrane;extracellular region;plasma membrane;integral component of membrane;anchored component of plasma membrane	Signal;Plant defense;GPI-anchor;Repeat;Secreted;Membrane;Cell membrane;Glycoprotein;Lipoprotein		GO:0005886;GO:0006950;GO:0002376;GO:0016791;GO:0005576
qilexprot_16702		Transposon Ty3-G Gag-Pol polyprotein	A		GO:0015074	DNA integration	GO:0003676;GO:0004190;GO:0008270	nucleic acid binding;aspartic-type endopeptidase activity;zinc ion binding	GO:0005634	nucleus	Coiled coil;Metal-binding;Nucleus;SH3 domain;Zinc;Zinc-finger		GO:0005634;GO:0006259;GO:0008233;GO:0043167
qilexprot_16782	RWA2	Protein REDUCED WALL ACETYLATION 2	A	2.3.1.-	GO:0007264;GO:0006887;GO:0009834;GO:0009737;GO:0005976;GO:0045491;GO:0050832;GO:0045492;GO:0010411;GO:1990937	small GTPase mediated signal transduction;exocytosis;plant-type secondary cell wall biogenesis;response to abscisic acid;polysaccharide metabolic process;xylan metabolic process;defense response to fungus;xylan biosynthetic process;xyloglucan metabolic process;xylan acetylation	GO:0016740;GO:0004190;GO:0005092;GO:0016491	transferase activity;aspartic-type endopeptidase activity;GDP-dissociation inhibitor activity;oxidoreductase activity	GO:0005783;GO:0000145;GO:0005794;GO:0005789;GO:0016021;GO:0000139	endoplasmic reticulum;exocyst;Golgi apparatus;endoplasmic reticulum membrane;integral component of membrane;Golgi membrane	Oxidoreductase;Transmembrane helix;Transferase;Transmembrane;Endoplasmic reticulum;Membrane;Glycoprotein;Golgi apparatus;Phosphoprotein		GO:0005975;GO:0006950;GO:0009058;GO:0071554;GO:0016491;GO:0030234;GO:0005783;GO:0005794
qilexprot_16789	Tgt1ORF2	Retrotransposon protein, putative, Ty3-gypsy subclass	A		GO:0000719;GO:0015074	photoreactive repair;DNA integration	GO:0003676;GO:0003904;GO:0003950;GO:0003964;GO:0004190;GO:0008270	nucleic acid binding;deoxyribodipyrimidine photo-lyase activity;NAD+ ADP-ribosyltransferase activity;RNA-directed DNA polymerase activity;aspartic-type endopeptidase activity;zinc ion binding	GO:0005634	nucleus	Coiled coil;Lectin;Metal-binding;Nucleus;Plant defense;RNA-directed DNA polymerase;Zinc;Zinc-finger		GO:0005634;GO:0006259;GO:0008233;GO:0043167
qilexprot_17131	Tgt1ORF2	Retrotransposon protein, putative, Ty3-gypsy subclass	A	2.7.7.7;3.1.26.4;3.4.23.-	GO:0000719;GO:0006007;GO:0015074	photoreactive repair;glucose catabolic process;DNA integration	GO:0003676;GO:0003904;GO:0003950;GO:0003964;GO:0004190;GO:0004619;GO:0008270	nucleic acid binding;deoxyribodipyrimidine photo-lyase activity;NAD+ ADP-ribosyltransferase activity;RNA-directed DNA polymerase activity;aspartic-type endopeptidase activity;phosphoglycerate mutase activity;zinc ion binding	GO:0005634	nucleus	Coiled coil;Metal-binding;Nucleotidyltransferase;Nucleus;Plant defense;RNA-directed DNA polymerase;Zinc;Zinc-finger		GO:0005634;GO:0006259;GO:0008233;GO:0016779;GO:0043167
qilexprot_17192	At2g05610	Retrotransposon protein, putative, unclassified	A	2.7.7.7;3.1.26.4;3.4.23.-	GO:0006007;GO:0015074;GO:0044550	glucose catabolic process;DNA integration;secondary metabolite biosynthetic process	GO:0001104;GO:0003676;GO:0003964;GO:0004190;GO:0004523;GO:0004619;GO:0016709;GO:0022857	RNA polymerase II transcription cofactor activity;nucleic acid binding;RNA-directed DNA polymerase activity;aspartic-type endopeptidase activity;RNA-DNA hybrid ribonuclease activity;phosphoglycerate mutase activity;oxidoreductase activity, acting on paired donors, with incorporation or reduction of molecular oxygen, NAD(P)H as one donor, and incorporation of one atom of oxygen;transmembrane trans…	GO:0005634;GO:0016592	nucleus;mediator complex	Coiled coil;Nucleotidyltransferase;Nucleus;RNA-directed DNA polymerase		GO:0005634;GO:0006259;GO:0008233;GO:0019748
qilexprot_17285	At2g04670	Retrotransposon protein, putative, Ty3-gypsy subclass	A	2.7.7.7;3.1.26.4;3.4.23.-	GO:0000719;GO:0006007;GO:0015074;GO:0044550	photoreactive repair;glucose catabolic process;DNA integration;secondary metabolite biosynthetic process	GO:0003676;GO:0003860;GO:0003904;GO:0003950;GO:0003964;GO:0004190;GO:0004619;GO:0008270;GO:0016709	nucleic acid binding;3-hydroxyisobutyryl-CoA hydrolase activity;deoxyribodipyrimidine photo-lyase activity;NAD+ ADP-ribosyltransferase activity;RNA-directed DNA polymerase activity;aspartic-type endopeptidase activity;phosphoglycerate mutase activity;zinc ion binding;oxidoreductase activity, acting on paired donors, with incorporation or reduction of molecular oxygen, NAD(P)H as one donor, and in…	GO:0005634	nucleus	Coiled coil;Lectin;Metal-binding;Nucleotidyltransferase;Nucleus;Plant defense;RNA-directed DNA polymerase;Zinc;Zinc-finger		GO:0005634;GO:0006259;GO:0008233;GO:0043167
qilexprot_18077	rt	Retrotransposon protein, putative, Ty3-gypsy subclass	A	1.4.3.1	GO:0000719;GO:0015074	photoreactive repair;DNA integration	GO:0003676;GO:0003904;GO:0003950;GO:0003964;GO:0004190;GO:0005044;GO:0008270;GO:0008445	nucleic acid binding;deoxyribodipyrimidine photo-lyase activity;NAD+ ADP-ribosyltransferase activity;RNA-directed DNA polymerase activity;aspartic-type endopeptidase activity;scavenger receptor activity;zinc ion binding;D-aspartate oxidase activity	GO:0005634	nucleus	Coiled coil;Endonuclease;Leucine-rich repeat;Metal-binding;Nucleotidyltransferase;Nucleus;Plant defense;RNA-directed DNA polymerase;Signal;Zinc;Zinc-finger		GO:0005634;GO:0006259;GO:0008233;GO:0016779;GO:0043167
qilexprot_18907	Os10g0317000	Os10g0317000 protein	A		GO:0015074	DNA integration	GO:0003676;GO:0004190;GO:0008270	nucleic acid binding;aspartic-type endopeptidase activity;zinc ion binding	GO:0005634	nucleus	Coiled coil;Nucleus		GO:0005634;GO:0006259;GO:0008233
qilexprot_19608	pol	Retrotransposon protein, putative, unclassified	A	1.4.3.1;2.7.7.49	GO:0000719;GO:0015074	photoreactive repair;DNA integration	GO:0003676;GO:0003904;GO:0003950;GO:0003964;GO:0004190;GO:0004519;GO:0008270;GO:0008445	nucleic acid binding;deoxyribodipyrimidine photo-lyase activity;NAD+ ADP-ribosyltransferase activity;RNA-directed DNA polymerase activity;aspartic-type endopeptidase activity;endonuclease activity;zinc ion binding;D-aspartate oxidase activity	GO:0005634	nucleus	Coiled coil;Endonuclease;Leucine-rich repeat;Metal-binding;Nuclease;Nucleotidyltransferase;Nucleus;Plant defense;RNA-directed DNA polymerase;Zinc;Zinc-finger		GO:0004518;GO:0005634;GO:0006259;GO:0008233;GO:0016779;GO:0043167
qilexprot_19609	P0001A07.10	Putative uncharacterized protein P0001A07.10	A		GO:0006007;GO:0015074;GO:0000719	glucose catabolic process;DNA integration;photoreactive repair	GO:0003904;GO:0003676;GO:0003950;GO:0004190;GO:0003964;GO:0008270;GO:0004619	deoxyribodipyrimidine photo-lyase activity;nucleic acid binding;NAD+ ADP-ribosyltransferase activity;aspartic-type endopeptidase activity;RNA-directed DNA polymerase activity;zinc ion binding;phosphoglycerate mutase activity	GO:0005634	nucleus	RNA-directed DNA polymerase;Plant defense;Lectin;Metal-binding;Zinc;Nucleus;Zinc-finger;Coiled coil		GO:0008233;GO:0006259;GO:0043167;GO:0005634
qilexprot_20059	At3g15200	Putative pentatricopeptide repeat-containing protein At3g15200	A				GO:0003950;GO:0004190	NAD+ ADP-ribosyltransferase activity;aspartic-type endopeptidase activity	GO:0022626	cytosolic ribosome	Repeat		GO:0005840;GO:0005829
qilexprot_20341	Sb08g010830	Putative uncharacterized protein Sb08g010830	A		GO:0006952;GO:0007165;GO:0015074	defense response;signal transduction;DNA integration	GO:0003676;GO:0004190;GO:0008270;GO:0043531	nucleic acid binding;aspartic-type endopeptidase activity;zinc ion binding;ADP binding	GO:0005634	nucleus	Coiled coil;Leucine-rich repeat;Nucleus;Plant defense;Repeat		GO:0005634;GO:0006259;GO:0008233;GO:0043167
qilexprot_20343	At2g05610	Putative retroelement pol polyprotein	A		GO:0006952;GO:0015074	defense response;DNA integration	GO:0001104;GO:0003676;GO:0003964;GO:0004190;GO:0008270;GO:0022857	RNA polymerase II transcription cofactor activity;nucleic acid binding;RNA-directed DNA polymerase activity;aspartic-type endopeptidase activity;zinc ion binding;transmembrane transporter activity	GO:0005634;GO:0016592	nucleus;mediator complex	Coiled coil;Leucine-rich repeat;Nucleus;Plant defense;RNA-directed DNA polymerase		GO:0005634;GO:0006259;GO:0008233
qilexprot_20998	pol	Reverse transcriptase	A	2.4.1.-;2.7.7.7;3.1.26.4;3.4.23.-	GO:0006007;GO:0015074	glucose catabolic process;DNA integration	GO:0003676;GO:0003964;GO:0004190;GO:0004619;GO:0008270	nucleic acid binding;RNA-directed DNA polymerase activity;aspartic-type endopeptidase activity;phosphoglycerate mutase activity;zinc ion binding	GO:0005634	nucleus	Coiled coil;Metal-binding;Nucleotidyltransferase;Nucleus;Plant defense;RNA-directed DNA polymerase;Transferase;Zinc;Zinc-finger		GO:0005634;GO:0006259;GO:0008233;GO:0016779;GO:0043167
qilexprot_21212	pol	Pol protein integrase region	A		GO:0030259;GO:0015074	lipid glycosylation;DNA integration	GO:0003676;GO:0004190;GO:0043531;GO:0001104	nucleic acid binding;aspartic-type endopeptidase activity;ADP binding;RNA polymerase II transcription cofactor activity	GO:0005634	nucleus	Leucine-rich repeat;RNA-directed DNA polymerase;Plant defense;Lectin;Metal-binding;Zinc;Nucleus;Zinc-finger;Coiled coil		GO:0008233;GO:0006259;GO:0005634
qilexprot_21761	PGSC0003DMG400009681	Retrotransposon protein, putative, Ty3-gypsy subclass	A		GO:0015074	DNA integration	GO:0003676;GO:0003964;GO:0004190;GO:0008270	nucleic acid binding;RNA-directed DNA polymerase activity;aspartic-type endopeptidase activity;zinc ion binding			Coiled coil;Metal-binding;RNA-directed DNA polymerase;Signal;Zinc;Zinc-finger		GO:0006259;GO:0008233;GO:0043167
qilexprot_21762	orf215	Retrotransposon protein, putative, Ty3-gypsy subclass	A		GO:0015074	DNA integration	GO:0003676;GO:0003964;GO:0004190;GO:0008270	nucleic acid binding;RNA-directed DNA polymerase activity;aspartic-type endopeptidase activity;zinc ion binding			Coiled coil;Metal-binding;RNA-directed DNA polymerase;Signal;Zinc;Zinc-finger		GO:0006259;GO:0008233;GO:0043167
qilexprot_21805	rt	Retrotransposon protein, putative, Ty3-gypsy subclass	A		GO:0000719;GO:0015074	photoreactive repair;DNA integration	GO:0003676;GO:0003904;GO:0003964;GO:0004190;GO:0004519;GO:0008270	nucleic acid binding;deoxyribodipyrimidine photo-lyase activity;RNA-directed DNA polymerase activity;aspartic-type endopeptidase activity;endonuclease activity;zinc ion binding			Coiled coil;Endonuclease;Metal-binding;Nuclease;Nucleus;Plant defense;RNA-directed DNA polymerase;Zinc;Zinc-finger		GO:0006259;GO:0008233;GO:0043167
qilexprot_21971	PGSC0003DMG400036524	Polyprotein	A		GO:0015074	DNA integration	GO:0003676;GO:0003712;GO:0004190;GO:0008270;GO:0016758	nucleic acid binding;transcription cofactor activity;aspartic-type endopeptidase activity;zinc ion binding;transferase activity, transferring hexosyl groups			Coiled coil;Metal-binding;Zinc;Zinc-finger		GO:0000988;GO:0008233;GO:0043167
qilexprot_22705	Tgt1ORF2	Retrotransposon protein, putative, Ty3-gypsy subclass	A		GO:0015074;GO:0000719	DNA integration;photoreactive repair	GO:0003904;GO:0003676;GO:0004190;GO:0003964;GO:0008270	deoxyribodipyrimidine photo-lyase activity;nucleic acid binding;aspartic-type endopeptidase activity;RNA-directed DNA polymerase activity;zinc ion binding			RNA-directed DNA polymerase;Plant defense;Metal-binding;Zinc;Nucleotidyltransferase;Nucleus;Zinc-finger;Coiled coil		GO:0008233;GO:0006259;GO:0043167;GO:0005634
qilexprot_22713	pol	Reverse transcriptase	A	2.7.11.25	GO:0015074	DNA integration	GO:0003676;GO:0003964;GO:0004190;GO:0004709;GO:0008270	nucleic acid binding;RNA-directed DNA polymerase activity;aspartic-type endopeptidase activity;MAP kinase kinase kinase activity;zinc ion binding	GO:0005634;GO:0019013	nucleus;viral nucleocapsid	Coiled coil;Metal-binding;Nucleotidyltransferase;Nucleus;RNA-directed DNA polymerase;Transferase;Viral nucleoprotein;Virion;Zinc;Zinc-finger		GO:0005634;GO:0006259;GO:0008233;GO:0016779;GO:0043167
qilexprot_22970	pol	Retrotransposon protein, putative, unclassified	A	1.1.1.8	GO:0030259;GO:0015074	lipid glycosylation;DNA integration	GO:0003676;GO:0004190;GO:0043531;GO:0001104;GO:0008270	nucleic acid binding;aspartic-type endopeptidase activity;ADP binding;RNA polymerase II transcription cofactor activity;zinc ion binding	GO:0005634	nucleus	Leucine-rich repeat;RNA-directed DNA polymerase;Plant defense;Lectin;Metal-binding;Zinc;Nucleus;Zinc-finger;Coiled coil		GO:0008233;GO:0006259;GO:0005634
qilexprot_23050	At2g14640	Retrotransposon protein, putative, unclassified	A		GO:0015074	DNA integration	GO:0001104;GO:0003676;GO:0004190	RNA polymerase II transcription cofactor activity;nucleic acid binding;aspartic-type endopeptidase activity	GO:0005634;GO:0016592	nucleus;mediator complex	Coiled coil;LIM domain;Leucine-rich repeat;Nucleus;Plant defense;RNA-directed DNA polymerase;Repeat		GO:0005634;GO:0006259;GO:0008233
qilexprot_24084		Putative uncharacterized protein P0406G08.29	A				GO:0004190	aspartic-type endopeptidase activity					GO:0008233
qilexprot_24103	pol	Reverse transcriptase	A	3.4.23.-;2.7.7.7;3.1.26.4	GO:0006007;GO:0015074;GO:0000719	glucose catabolic process;DNA integration;photoreactive repair	GO:0003904;GO:0003676;GO:0003950;GO:0004190;GO:0003964;GO:0008270;GO:0004619	deoxyribodipyrimidine photo-lyase activity;nucleic acid binding;NAD+ ADP-ribosyltransferase activity;aspartic-type endopeptidase activity;RNA-directed DNA polymerase activity;zinc ion binding;phosphoglycerate mutase activity	GO:0005634	nucleus	RNA-directed DNA polymerase;Plant defense;Lectin;Transferase;Metal-binding;Zinc;Nucleotidyltransferase;Nucleus;Zinc-finger;Coiled coil		GO:0008233;GO:0006259;GO:0005634;GO:0016779
qilexprot_24179	At2g05610	Retrotransposon protein, putative, unclassified	A		GO:0006952;GO:0015074	defense response;DNA integration	GO:0003676;GO:0003964;GO:0004190;GO:0008270;GO:0022857;GO:0043531	nucleic acid binding;RNA-directed DNA polymerase activity;aspartic-type endopeptidase activity;zinc ion binding;transmembrane transporter activity;ADP binding	GO:0005634	nucleus	Coiled coil;Lectin;Leucine-rich repeat;Nucleus;Plant defense;RNA-directed DNA polymerase;Repeat;Zinc-finger		GO:0005634;GO:0006259;GO:0008233
qilexprot_2441	gag	Retrotransposon protein, putative, Ty3-gypsy subclass	A		GO:0015074;GO:0000719	DNA integration;photoreactive repair	GO:0003904;GO:0003676;GO:0004190;GO:0003964;GO:0008270	deoxyribodipyrimidine photo-lyase activity;nucleic acid binding;aspartic-type endopeptidase activity;RNA-directed DNA polymerase activity;zinc ion binding	GO:0005634	nucleus	RNA-directed DNA polymerase;Plant defense;Metal-binding;Zinc;Nucleotidyltransferase;Nucleus;Zinc-finger;Coiled coil		GO:0008233;GO:0006259;GO:0043167;GO:0005634
qilexprot_25655	Os03g29860	Retrotransposon protein, putative, Ty3-gypsy subclass	A		GO:0015074	DNA integration	GO:0003676;GO:0003950;GO:0004190;GO:0008270	nucleic acid binding;NAD+ ADP-ribosyltransferase activity;aspartic-type endopeptidase activity;zinc ion binding	GO:0005634	nucleus	Coiled coil;Metal-binding;Nucleus;Zinc;Zinc-finger		GO:0005634;GO:0006259;GO:0008233;GO:0043167
qilexprot_25656	Os06g0493000	Retrotransposon protein, putative, unclassified	A		GO:0000719;GO:0006952;GO:0015074	photoreactive repair;defense response;DNA integration	GO:0003676;GO:0003904;GO:0004190;GO:0008270;GO:0043531	nucleic acid binding;deoxyribodipyrimidine photo-lyase activity;aspartic-type endopeptidase activity;zinc ion binding;ADP binding	GO:0005634	nucleus	Coiled coil;Leucine-rich repeat;Nucleus;Plant defense;RNA-directed DNA polymerase		GO:0005634;GO:0006259;GO:0008233
qilexprot_25657	pol	Retrotransposon protein, putative, unclassified	A		GO:0030259;GO:0015074	lipid glycosylation;DNA integration	GO:0003676;GO:0004190;GO:0043531;GO:0001104	nucleic acid binding;aspartic-type endopeptidase activity;ADP binding;RNA polymerase II transcription cofactor activity	GO:0005634	nucleus	Leucine-rich repeat;RNA-directed DNA polymerase;Plant defense;Lectin;Viral nucleoprotein;Nucleus;Coiled coil		GO:0008233;GO:0006259;GO:0005634
qilexprot_25658	Os06g0266100	Retrotransposon protein, putative, unclassified	A	2.7.11.1	GO:0006334;GO:0015074	nucleosome assembly;DNA integration	GO:0003676;GO:0004190;GO:0022857	nucleic acid binding;aspartic-type endopeptidase activity;transmembrane transporter activity	GO:0000786	nucleosome	Coiled coil;Leucine-rich repeat;Receptor		GO:0005694;GO:0006259;GO:0008233
qilexprot_25684	At2g10780	Putative reverse transcriptase	A		GO:0015074;GO:0000719	DNA integration;photoreactive repair	GO:0003904;GO:0003676;GO:0003950;GO:0004190;GO:0003964;GO:0008270	deoxyribodipyrimidine photo-lyase activity;nucleic acid binding;NAD+ ADP-ribosyltransferase activity;aspartic-type endopeptidase activity;RNA-directed DNA polymerase activity;zinc ion binding	GO:0005634	nucleus	RNA-directed DNA polymerase;Plant defense;Transferase;Metal-binding;Zinc;Nucleotidyltransferase;Nucleus;Zinc-finger;Coiled coil		GO:0008233;GO:0006259;GO:0043167;GO:0005634;GO:0016779
qilexprot_25685	glysoja_023677	Retrotransposable element Tf2 155 kDa protein type 2	A		GO:0042026;GO:0015074	protein refolding;DNA integration	GO:0003676;GO:0004190;GO:0043531;GO:0001104	nucleic acid binding;aspartic-type endopeptidase activity;ADP binding;RNA polymerase II transcription cofactor activity	GO:0016592;GO:0005634	mediator complex;nucleus	Leucine-rich repeat;RNA-directed DNA polymerase;Plant defense;Lectin;Nucleus;Coiled coil		GO:0008233;GO:0006259;GO:0005634
qilexprot_26785	Sb06g032900	Putative uncharacterized protein Sb06g032900	A		GO:0006508;GO:0030163	proteolysis;protein catabolic process	GO:0004190	aspartic-type endopeptidase activity			Signal		GO:0008233;GO:0009056
qilexprot_27082	PHYPADRAFT_127487	Predicted protein	A		GO:0009086;GO:0000394	methionine biosynthetic process;RNA splicing, via endonucleolytic cleavage and ligation	GO:0004190	aspartic-type endopeptidase activity	GO:0005802;GO:0005768;GO:0005794;GO:0016021	trans-Golgi network;endosome;Golgi apparatus;integral component of membrane	Transmembrane helix;Transmembrane;Membrane		GO:0005768;GO:0005794
qilexprot_2793	pol	Reverse transcriptase	A	2.7.11.25	GO:0015074	DNA integration	GO:0003676;GO:0003964;GO:0004190;GO:0004709;GO:0008270	nucleic acid binding;RNA-directed DNA polymerase activity;aspartic-type endopeptidase activity;MAP kinase kinase kinase activity;zinc ion binding	GO:0005634;GO:0016459;GO:0019013	nucleus;myosin complex;viral nucleocapsid	Actin-binding;Coiled coil;Metal-binding;Myosin;Nucleotidyltransferase;Nucleus;RNA-directed DNA polymerase;Transferase;Viral nucleoprotein;Zinc;Zinc-finger		GO:0005634;GO:0006259;GO:0008233;GO:0016779;GO:0043167
qilexprot_28468		Polyprotein	A		GO:0015074	DNA integration	GO:0003676;GO:0004190	nucleic acid binding;aspartic-type endopeptidase activity	GO:0005634	nucleus	Coiled coil;Nucleus		GO:0005634;GO:0006259;GO:0008233
qilexprot_2860		Putative polyprotein	A		GO:0006438;GO:0015074	valyl-tRNA aminoacylation;DNA integration	GO:0002161;GO:0003676;GO:0004190;GO:0004832	aminoacyl-tRNA editing activity;nucleic acid binding;aspartic-type endopeptidase activity;valine-tRNA ligase activity	GO:0005739	mitochondrion	Coiled coil;Ligase;Mitochondrion		GO:0005739;GO:0006259;GO:0006399
qilexprot_29309	Os06g0266100	Os06g0266100 protein	A		GO:0030259;GO:0042026;GO:0015074	lipid glycosylation;protein refolding;DNA integration	GO:0003676;GO:0004190;GO:0043531;GO:0001104;GO:0008270	nucleic acid binding;aspartic-type endopeptidase activity;ADP binding;RNA polymerase II transcription cofactor activity;zinc ion binding	GO:0005634	nucleus	Leucine-rich repeat;RNA-directed DNA polymerase;Plant defense;Lectin;Nucleus;Zinc-finger;Coiled coil		GO:0008233;GO:0006259;GO:0005634
qilexprot_29930	LOC100119108	Actin, alpha skeletal muscle-like protein	A		GO:0008380	RNA splicing	GO:0004190;GO:0005524	aspartic-type endopeptidase activity;ATP binding	GO:0005681	spliceosomal complex	ATP-binding;Nucleotide-binding;Signal		GO:0005634;GO:0008233
qilexprot_30490	pol	Retrotransposon protein, putative, unclassified	A	1.1.1.8;3.6.3.14	GO:0015074;GO:0030259	DNA integration;lipid glycosylation	GO:0001104;GO:0003676;GO:0004190;GO:0043531	RNA polymerase II transcription cofactor activity;nucleic acid binding;aspartic-type endopeptidase activity;ADP binding	GO:0005634;GO:0033180	nucleus;proton-transporting V-type ATPase, V1 domain	Coiled coil;Lectin;Leucine-rich repeat;Nucleus;Plant defense;RNA-directed DNA polymerase		GO:0005634;GO:0006259;GO:0008233
qilexprot_30655	AtMg00860	Retrotransposon protein, putative, Ty3-gypsy subclass	A	1.4.3.1	GO:0000719;GO:0015074	photoreactive repair;DNA integration	GO:0003676;GO:0003904;GO:0003950;GO:0003964;GO:0004190;GO:0008270;GO:0008445	nucleic acid binding;deoxyribodipyrimidine photo-lyase activity;NAD+ ADP-ribosyltransferase activity;RNA-directed DNA polymerase activity;aspartic-type endopeptidase activity;zinc ion binding;D-aspartate oxidase activity	GO:0005634	nucleus	Coiled coil;Metal-binding;Nucleus;Plant defense;RNA-directed DNA polymerase;Zinc;Zinc-finger		GO:0005634;GO:0006259;GO:0008233;GO:0043167
qilexprot_30880	11M19.5	Ty3/gypsy retrotransposon protein	A	2.7.11.1	GO:0015074	DNA integration	GO:0003676;GO:0004190;GO:0004672;GO:0022857	nucleic acid binding;aspartic-type endopeptidase activity;protein kinase activity;transmembrane transporter activity			Coiled coil;Leucine-rich repeat;Receptor;Repeat		GO:0006259;GO:0008233
qilexprot_31107	At1g53250	BnaA06g01030D protein	A				GO:0003677;GO:0004190;GO:0016788	DNA binding;aspartic-type endopeptidase activity;hydrolase activity, acting on ester bonds			Coiled coil		GO:0003677
qilexprot_31368	pol	Retrotransposon protein, putative, unclassified	A	1.1.1.8	GO:0015074	DNA integration	GO:0001104;GO:0003676;GO:0004190;GO:0008270;GO:0043531	RNA polymerase II transcription cofactor activity;nucleic acid binding;aspartic-type endopeptidase activity;zinc ion binding;ADP binding	GO:0005634;GO:0019013	nucleus;viral nucleocapsid	Coiled coil;Lectin;Leucine-rich repeat;Mitochondrion;Nucleus;Plant defense;RNA-directed DNA polymerase;Viral nucleoprotein;Virion;Zinc;Zinc-finger		GO:0005634;GO:0006259;GO:0008233
qilexprot_3157	SKIP24	F-box SKIP24-like protein	A		GO:0016485;GO:0016567	protein processing;protein ubiquitination	GO:0003774;GO:0004190;GO:0005524	motor activity;aspartic-type endopeptidase activity;ATP binding	GO:0016459	myosin complex	Actin-binding;Coiled coil;Motor protein;Myosin;Ubl conjugation pathway	Protein modification	GO:0005856;GO:0006464;GO:0043234;GO:0051604
qilexprot_31609	RWA1	O-acetyltransferase family protein	A	2.3.1.-	GO:0005976;GO:0006887;GO:0007264;GO:0009737;GO:0009834;GO:0010411;GO:0045491;GO:0045492;GO:0050832;GO:1990937	polysaccharide metabolic process;exocytosis;small GTPase mediated signal transduction;response to abscisic acid;plant-type secondary cell wall biogenesis;xyloglucan metabolic process;xylan metabolic process;xylan biosynthetic process;defense response to fungus;xylan acetylation	GO:0004190;GO:0005092;GO:0016491;GO:0016740	aspartic-type endopeptidase activity;GDP-dissociation inhibitor activity;oxidoreductase activity;transferase activity	GO:0000139;GO:0000145;GO:0005783;GO:0005794;GO:0016021	Golgi membrane;exocyst;endoplasmic reticulum;Golgi apparatus;integral component of membrane	Glycoprotein;Golgi apparatus;Membrane;Phosphoprotein;Transmembrane;Transmembrane helix		GO:0005783;GO:0005794;GO:0005975;GO:0006950;GO:0016192;GO:0030234;GO:0071554
qilexprot_31896		Gag-pol polyprotein	A		GO:0015074	DNA integration	GO:0003676;GO:0004190;GO:0008270	nucleic acid binding;aspartic-type endopeptidase activity;zinc ion binding	GO:0005634	nucleus	Nucleus;Zinc;Zinc-finger		GO:0005634;GO:0006259;GO:0043167
qilexprot_31907	Sb05g007360	Putative uncharacterized protein OSJNBa0025J22.29	A				GO:0003676;GO:0004190;GO:0008270	nucleic acid binding;aspartic-type endopeptidase activity;zinc ion binding			Coiled coil;Metal-binding;Zinc;Zinc-finger		GO:0043167
qilexprot_32807	LOC_Os11g44640	Retrotransposon protein, putative, Ty3-gypsy subclass	A		GO:0015074	DNA integration	GO:0003676;GO:0004190;GO:0008270	nucleic acid binding;aspartic-type endopeptidase activity;zinc ion binding	GO:0005634	nucleus	Leucine-rich repeat;RNA-directed DNA polymerase;Plant defense;Metal-binding;Zinc;Nucleus;Zinc-finger;Coiled coil		GO:0008233;GO:0006259;GO:0043167;GO:0005634
qilexprot_33023	pol	Ubiquitin-fold modifier 1	A	3.4.16.-	GO:0030150;GO:0033146;GO:1990592;GO:0032446;GO:0006644;GO:0071569;GO:0034976	protein import into mitochondrial matrix;regulation of intracellular estrogen receptor signaling pathway;protein K69-linked ufmylation;protein modification by small protein conjugation;phospholipid metabolic process;protein ufmylation;response to endoplasmic reticulum stress	GO:0016620;GO:0004190;GO:0015419;GO:0004185	oxidoreductase activity, acting on the aldehyde or oxo group of donors, NAD or NADP as acceptor;aspartic-type endopeptidase activity;sulfate transmembrane-transporting ATPase activity;serine-type carboxypeptidase activity	GO:0005739;GO:0005737;GO:0005634;GO:0005742;GO:0070062	mitochondrion;cytoplasm;nucleus;mitochondrial outer membrane translocase complex;extracellular exosome	Cytoplasm;Isopeptide bond;Ubl conjugation;Nucleus;Carboxypeptidase;Ubl conjugation pathway		GO:0005737;GO:0005739;GO:0006464;GO:0043234;GO:0006950;GO:0043226;GO:0055085;GO:0006605;GO:0007165;GO:0007005;GO:0005576;GO:0005634
qilexprot_33395	pol	Retrotransposon protein, putative, unclassified	A	1.1.1.8	GO:0015074;GO:0030259	DNA integration;lipid glycosylation	GO:0001104;GO:0003676;GO:0004190	RNA polymerase II transcription cofactor activity;nucleic acid binding;aspartic-type endopeptidase activity	GO:0005634;GO:0016592	nucleus;mediator complex	Coiled coil;Leucine-rich repeat;Nucleus;Plant defense;RNA-directed DNA polymerase		GO:0005634;GO:0006259;GO:0008233
qilexprot_33630		Retrotransposon protein, putative, unclassified	A		GO:0015074	DNA integration	GO:0003676;GO:0004190;GO:0008270	nucleic acid binding;aspartic-type endopeptidase activity;zinc ion binding	GO:0005634	nucleus	Coiled coil;Nucleus		GO:0005634;GO:0006259;GO:0008233
qilexprot_33726	orf215	Retrotransposon protein, putative, Ty3-gypsy subclass	A		GO:0015074	DNA integration	GO:0003676;GO:0003964;GO:0004190;GO:0008270	nucleic acid binding;RNA-directed DNA polymerase activity;aspartic-type endopeptidase activity;zinc ion binding			Coiled coil;Metal-binding;RNA-directed DNA polymerase;Zinc;Zinc-finger		GO:0006259;GO:0008233;GO:0043167
qilexprot_33949	pol	Retrotransposon protein, putative, unclassified	A	1.1.1.8	GO:0015074	DNA integration	GO:0001104;GO:0003676;GO:0004190;GO:0004672	RNA polymerase II transcription cofactor activity;nucleic acid binding;aspartic-type endopeptidase activity;protein kinase activity	GO:0005634;GO:0016592	nucleus;mediator complex	Coiled coil;Lectin;Leucine-rich repeat;Nucleus;Plant defense;RNA-directed DNA polymerase;Zinc-finger		GO:0005634;GO:0006259;GO:0008233
qilexprot_34479	TCM_005025	DNA/RNA polymerases superfamily protein	A		GO:0015074	DNA integration	GO:0003676;GO:0004190;GO:0008270	nucleic acid binding;aspartic-type endopeptidase activity;zinc ion binding			Metal-binding;Zinc;Nucleus;Zinc-finger;Coiled coil		GO:0008233;GO:0006259;GO:0043167
qilexprot_34766	At2g05610	Retrotransposon protein, putative, Ty3-gypsy subclass	A	1.1.1.8	GO:0015074;GO:0030259	DNA integration;lipid glycosylation	GO:0001104;GO:0003676;GO:0004190;GO:0008270;GO:0043531	RNA polymerase II transcription cofactor activity;nucleic acid binding;aspartic-type endopeptidase activity;zinc ion binding;ADP binding	GO:0005634;GO:0016592	nucleus;mediator complex	Coiled coil;Metal-binding;Nucleus;Plant defense;RNA-directed DNA polymerase;Zinc;Zinc-finger		GO:0005634;GO:0006259;GO:0008233;GO:0043167
qilexprot_36281		Actin, alpha skeletal muscle-like protein	A				GO:0004190;GO:0005524	aspartic-type endopeptidase activity;ATP binding			Signal		GO:0008233
qilexprot_36344	At2g06890	Retrotransposon protein, putative, unclassified	A		GO:0000719;GO:0015074	photoreactive repair;DNA integration	GO:0003676;GO:0003904;GO:0003964;GO:0004190;GO:0008270	nucleic acid binding;deoxyribodipyrimidine photo-lyase activity;RNA-directed DNA polymerase activity;aspartic-type endopeptidase activity;zinc ion binding	GO:0005634	nucleus	Coiled coil;Lectin;Leucine-rich repeat;Metal-binding;Nucleotidyltransferase;Nucleus;Plant defense;RNA-directed DNA polymerase;Zinc;Zinc-finger		GO:0005634;GO:0006259;GO:0008233
qilexprot_36363	BnaA03g55250D	BnaA03g55250D protein	A				GO:0003723;GO:0004190;GO:0039660	RNA binding;aspartic-type endopeptidase activity;structural constituent of virion			Virion;Coiled coil;Viral matrix protein		GO:0008233;GO:0003723;GO:0005198
qilexprot_37277	pol	Retrotransposon protein, putative, unclassified	A		GO:0015074;GO:0030259	DNA integration;lipid glycosylation	GO:0001104;GO:0003676;GO:0004190;GO:0043531	RNA polymerase II transcription cofactor activity;nucleic acid binding;aspartic-type endopeptidase activity;ADP binding	GO:0005634	nucleus	Coiled coil;Lectin;Leucine-rich repeat;Nucleus;Plant defense;RNA-directed DNA polymerase;Zinc;Zinc-finger		GO:0005634;GO:0006259;GO:0008233
qilexprot_37385	pol	Retrotransposon protein, putative, Ty3-gypsy subclass	A	3.1.4.4	GO:0015074	DNA integration	GO:0003676;GO:0003964;GO:0004190;GO:0004630;GO:0008270;GO:0070290	nucleic acid binding;RNA-directed DNA polymerase activity;aspartic-type endopeptidase activity;phospholipase D activity;zinc ion binding;N-acylphosphatidylethanolamine-specific phospholipase D activity			Coiled coil;Metal-binding;Nucleotidyltransferase;RNA-directed DNA polymerase;Zinc;Zinc-finger		GO:0006259;GO:0008233;GO:0043167
qilexprot_37430	At1g42480	Canopy-like protein	A		GO:0009627;GO:0034976	systemic acquired resistance;response to endoplasmic reticulum stress	GO:0004190	aspartic-type endopeptidase activity	GO:0005783;GO:0016021	endoplasmic reticulum;integral component of membrane	Signal		GO:0002376;GO:0005783;GO:0006950
qilexprot_37887		Polyprotein	A		GO:0015074	DNA integration	GO:0003676;GO:0004190	nucleic acid binding;aspartic-type endopeptidase activity	GO:0005634	nucleus	Coiled coil;Nucleus		GO:0005634;GO:0006259;GO:0008233
qilexprot_38545	Os06g0266100	Os06g0266100 protein	A		GO:0015074	DNA integration	GO:0003676;GO:0004190;GO:0043531;GO:0001104;GO:0008270	nucleic acid binding;aspartic-type endopeptidase activity;ADP binding;RNA polymerase II transcription cofactor activity;zinc ion binding	GO:0016592;GO:0005634	mediator complex;nucleus	Leucine-rich repeat;RNA-directed DNA polymerase;Plant defense;Metal-binding;Zinc;Nucleus;Zinc-finger;Coiled coil		GO:0008233;GO:0006259;GO:0005634
qilexprot_39662	BnaA06g30210D	BnaA06g30210D protein	A	1.4.99.1			GO:0008718;GO:0004190;GO:0016491	D-amino-acid dehydrogenase activity;aspartic-type endopeptidase activity;oxidoreductase activity			Oxidoreductase		GO:0016491
qilexprot_40203	AtMg00860	Putative retroelement	A		GO:0006952;GO:0015074	defense response;DNA integration	GO:0003676;GO:0003964;GO:0004190;GO:0008270;GO:0043531	nucleic acid binding;RNA-directed DNA polymerase activity;aspartic-type endopeptidase activity;zinc ion binding;ADP binding	GO:0005634	nucleus	Coiled coil;Leucine-rich repeat;Nucleotidyltransferase;Nucleus;Plant defense;RNA-directed DNA polymerase		GO:0005634;GO:0006259;GO:0008233;GO:0043167
qilexprot_40227	RT	Reverse transcriptase	A		GO:0015074	DNA integration	GO:0003676;GO:0004190;GO:0003964;GO:0008270	nucleic acid binding;aspartic-type endopeptidase activity;RNA-directed DNA polymerase activity;zinc ion binding			RNA-directed DNA polymerase;Plant defense;Transferase;Metal-binding;Zinc;Nucleotidyltransferase;Zinc-finger;Coiled coil		GO:0008233;GO:0006259;GO:0043167;GO:0016779
qilexprot_40672	RPL19	Ribosomal protein L19	A		GO:0006412	translation	GO:0003735;GO:0004190	structural constituent of ribosome;aspartic-type endopeptidase activity	GO:0005840;GO:0022625	ribosome;cytosolic large ribosomal subunit	Leucine-rich repeat;Ribonucleoprotein;Ribosomal protein		GO:0003735;GO:0005829;GO:0005840;GO:0006412
qilexprot_40694	gag-pol	Transposon Ty3-I Gag-Pol polyprotein	A		GO:0015074	DNA integration	GO:0003676;GO:0003964;GO:0004190;GO:0008234;GO:0008270	nucleic acid binding;RNA-directed DNA polymerase activity;aspartic-type endopeptidase activity;cysteine-type peptidase activity;zinc ion binding	GO:0005634	nucleus	Coiled coil;EGF-like domain;Metal-binding;Nucleotidyltransferase;Nucleus;RNA-directed DNA polymerase;Zinc;Zinc-finger		GO:0005634;GO:0006259;GO:0043167
qilexprot_40695	pol	Transposon Ty3-I Gag-Pol polyprotein	A		GO:0015074	DNA integration	GO:0003676;GO:0004190;GO:0003964;GO:0008270	nucleic acid binding;aspartic-type endopeptidase activity;RNA-directed DNA polymerase activity;zinc ion binding	GO:0019013;GO:0005634	viral nucleocapsid;nucleus	RNA-directed DNA polymerase;Plant defense;Transferase;Actin-binding;Metal-binding;Zinc;Virion;Myosin;Viral nucleoprotein;Nucleotidyltransferase;Nucleus;Zinc-finger;Motor protein;Coiled coil		GO:0008233;GO:0006259;GO:0043167;GO:0005634;GO:0016779
qilexprot_41239	RT	Reverse transcriptase	A	2.4.1.-	GO:0000719;GO:0006007;GO:0006952;GO:0015074	photoreactive repair;glucose catabolic process;defense response;DNA integration	GO:0003676;GO:0003904;GO:0003950;GO:0003964;GO:0004190;GO:0004619;GO:0008270	nucleic acid binding;deoxyribodipyrimidine photo-lyase activity;NAD+ ADP-ribosyltransferase activity;RNA-directed DNA polymerase activity;aspartic-type endopeptidase activity;phosphoglycerate mutase activity;zinc ion binding	GO:0005634	nucleus	Coiled coil;Nucleotidyltransferase;Nucleus;Plant defense;RNA-directed DNA polymerase;Transferase		GO:0005634;GO:0006259;GO:0008233;GO:0016779
qilexprot_41394	At2g05610	Retrotransposon protein, putative, unclassified	A	2.7.7.7;3.1.26.4;3.4.23.-	GO:0000719;GO:0006952;GO:0015074	photoreactive repair;defense response;DNA integration	GO:0001104;GO:0003676;GO:0003860;GO:0003904;GO:0003950;GO:0004190;GO:0004523;GO:0008270	RNA polymerase II transcription cofactor activity;nucleic acid binding;3-hydroxyisobutyryl-CoA hydrolase activity;deoxyribodipyrimidine photo-lyase activity;NAD+ ADP-ribosyltransferase activity;aspartic-type endopeptidase activity;RNA-DNA hybrid ribonuclease activity;zinc ion binding	GO:0005634;GO:0016592	nucleus;mediator complex	Coiled coil;Leucine-rich repeat;Nucleotidyltransferase;Nucleus;Plant defense;RNA-directed DNA polymerase		GO:0005634;GO:0006259;GO:0008233
qilexprot_42430	HMGB13	High mobility group B protein 13	A	2.7.1.-			GO:0003700;GO:0003677;GO:0016740;GO:0004190	transcription factor activity, sequence-specific DNA binding;DNA binding;transferase activity;aspartic-type endopeptidase activity	GO:0005634	nucleus	DNA-binding;Repeat;Nucleus;Coiled coil		GO:0003677;GO:0001071;GO:0005634
qilexprot_43214	At2g05610	Retrotransposon protein, putative, unclassified	A		GO:0000719;GO:0015074	photoreactive repair;DNA integration	GO:0001104;GO:0003676;GO:0003904;GO:0003964;GO:0004190;GO:0008270;GO:0043531	RNA polymerase II transcription cofactor activity;nucleic acid binding;deoxyribodipyrimidine photo-lyase activity;RNA-directed DNA polymerase activity;aspartic-type endopeptidase activity;zinc ion binding;ADP binding	GO:0005634;GO:0016592	nucleus;mediator complex	Coiled coil;Lectin;Leucine-rich repeat;Nucleotidyltransferase;Nucleus;Plant defense;RNA-directed DNA polymerase;Zinc;Zinc-finger		GO:0005634;GO:0006259;GO:0008233
qilexprot_43659	At2g05610	69905-74404	A		GO:0015074	DNA integration	GO:0003676;GO:0004190;GO:0022857	nucleic acid binding;aspartic-type endopeptidase activity;transmembrane transporter activity	GO:0005634	nucleus	Coiled coil;Leucine-rich repeat;Nucleus;Zinc-finger		GO:0005634;GO:0006259;GO:0008233
qilexprot_43790	rt	Reverse transcriptase	A	2.7.11.25	GO:0006418;GO:0015074	tRNA aminoacylation for protein translation;DNA integration	GO:0003676;GO:0003964;GO:0004190;GO:0004709;GO:0008270	nucleic acid binding;RNA-directed DNA polymerase activity;aspartic-type endopeptidase activity;MAP kinase kinase kinase activity;zinc ion binding	GO:0005634;GO:0016459	nucleus;myosin complex	Actin-binding;Coiled coil;Metal-binding;Microtubule;Motor protein;Myosin;Nucleotidyltransferase;Nucleus;RNA-directed DNA polymerase;Transferase;Zinc;Zinc-finger		GO:0005634;GO:0006259;GO:0008233;GO:0016779;GO:0043167
qilexprot_44045	At5g48440	D-amino acid dehydrogenase small subunit	A	1.4.99.1			GO:0004190;GO:0008718;GO:0016491	aspartic-type endopeptidase activity;D-amino-acid dehydrogenase activity;oxidoreductase activity			Oxidoreductase		GO:0016491
qilexprot_44046	At5g48440	Os09g0514100 protein	A	1.4.99.1			GO:0004190;GO:0008718;GO:0016491	aspartic-type endopeptidase activity;D-amino-acid dehydrogenase activity;oxidoreductase activity			Oxidoreductase		GO:0016491
qilexprot_44659	RT	Retrotransposon protein, putative, unclassified	A	2.4.1.-;2.7.7.7;3.1.26.4;3.4.23.-	GO:0000719;GO:0006007;GO:0015074	photoreactive repair;glucose catabolic process;DNA integration	GO:0003676;GO:0003887;GO:0003904;GO:0003950;GO:0003964;GO:0004190;GO:0004523;GO:0004619;GO:0008270	nucleic acid binding;DNA-directed DNA polymerase activity;deoxyribodipyrimidine photo-lyase activity;NAD+ ADP-ribosyltransferase activity;RNA-directed DNA polymerase activity;aspartic-type endopeptidase activity;RNA-DNA hybrid ribonuclease activity;phosphoglycerate mutase activity;zinc ion binding	GO:0005634	nucleus	Coiled coil;Lectin;Metal-binding;Nucleotidyltransferase;Nucleus;Plant defense;RNA-directed DNA polymerase;Transferase;Zinc;Zinc-finger		GO:0005634;GO:0006259;GO:0008233;GO:0016779;GO:0043167
qilexprot_4525	Os03g0377400	Putative polyprotein	A	2.7.11.1	GO:0015074	DNA integration	GO:0003676;GO:0004190;GO:0004672	nucleic acid binding;aspartic-type endopeptidase activity;protein kinase activity			Coiled coil;Leucine-rich repeat;Nucleus;Receptor		GO:0006259;GO:0008233
qilexprot_4598	pol	Reverse transcriptase	A		GO:0006007;GO:0015074;GO:0000719	glucose catabolic process;DNA integration;photoreactive repair	GO:0003904;GO:0003676;GO:0004190;GO:0003964;GO:0008270;GO:0004619	deoxyribodipyrimidine photo-lyase activity;nucleic acid binding;aspartic-type endopeptidase activity;RNA-directed DNA polymerase activity;zinc ion binding;phosphoglycerate mutase activity	GO:0005634	nucleus	RNA-directed DNA polymerase;Plant defense;Lectin;Transferase;Metal-binding;Zinc;Nucleotidyltransferase;Nucleus;Zinc-finger;Coiled coil		GO:0008233;GO:0006259;GO:0043167;GO:0005634;GO:0016779
qilexprot_46885	11M19.5	Retrotransposable element Tf2	A		GO:0015074	DNA integration	GO:0003676;GO:0004190	nucleic acid binding;aspartic-type endopeptidase activity	GO:0005634	nucleus	Coiled coil;Nucleus		GO:0005634;GO:0006259
qilexprot_47628	pol	Retrotransposon protein, putative, unclassified	A	1.1.1.8;3.6.3.14	GO:0015074;GO:0030259	DNA integration;lipid glycosylation	GO:0001104;GO:0003676;GO:0004190	RNA polymerase II transcription cofactor activity;nucleic acid binding;aspartic-type endopeptidase activity	GO:0005634;GO:0016592;GO:0033180	nucleus;mediator complex;proton-transporting V-type ATPase, V1 domain	Coiled coil;Lectin;Leucine-rich repeat;Nucleus;Plant defense;RNA-directed DNA polymerase		GO:0005634;GO:0006259;GO:0008233
qilexprot_4773	pol	Reverse transcriptase	A	2.4.1.-;2.7.7.7;3.1.26.4;3.4.23.-	GO:0000719;GO:0006007;GO:0015074	photoreactive repair;glucose catabolic process;DNA integration	GO:0003676;GO:0003904;GO:0003964;GO:0004190;GO:0004619;GO:0008270	nucleic acid binding;deoxyribodipyrimidine photo-lyase activity;RNA-directed DNA polymerase activity;aspartic-type endopeptidase activity;phosphoglycerate mutase activity;zinc ion binding	GO:0005634	nucleus	Coiled coil;Lectin;Metal-binding;Nucleotidyltransferase;Nucleus;Plant defense;RNA-directed DNA polymerase;Transferase;Zinc;Zinc-finger		GO:0005634;GO:0006259;GO:0008233;GO:0016779;GO:0043167
qilexprot_47858	pol	Retrotransposon protein, putative, Ty3-gypsy subclass	A		GO:0015074	DNA integration	GO:0003676;GO:0003964;GO:0004190;GO:0008270	nucleic acid binding;RNA-directed DNA polymerase activity;aspartic-type endopeptidase activity;zinc ion binding			Coiled coil;Metal-binding;Nucleotidyltransferase;RNA-directed DNA polymerase;Zinc;Zinc-finger		GO:0006259;GO:0008233;GO:0043167
qilexprot_48823	Sb06g013680	Enzymatic polyprotein	A		GO:0015074	DNA integration	GO:0003676;GO:0003712;GO:0004190;GO:0008270	nucleic acid binding;transcription cofactor activity;aspartic-type endopeptidase activity;zinc ion binding			Coiled coil;Metal-binding;Zinc;Zinc-finger		GO:0000988;GO:0043167
qilexprot_49312		Actin, alpha skeletal muscle-like protein	A				GO:0004190;GO:0005524	aspartic-type endopeptidase activity;ATP binding			ATP-binding;Nucleotide-binding;Signal		GO:0008233
qilexprot_5136	Os10g0317000	Retrotransposon protein, putative, unclassified	A		GO:0006952;GO:0015074	defense response;DNA integration	GO:0003676;GO:0003964;GO:0004190;GO:0008270;GO:0022857	nucleic acid binding;RNA-directed DNA polymerase activity;aspartic-type endopeptidase activity;zinc ion binding;transmembrane transporter activity	GO:0005634	nucleus	Coiled coil;Lectin;Leucine-rich repeat;Nucleus;Plant defense;RNA-directed DNA polymerase;Zinc-finger		GO:0005634;GO:0006259;GO:0008233
qilexprot_5150	pol	Retrotransposon protein, putative, Ty3-gypsy subclass	A		GO:0015074	DNA integration	GO:0003676;GO:0003964;GO:0004190;GO:0008270	nucleic acid binding;RNA-directed DNA polymerase activity;aspartic-type endopeptidase activity;zinc ion binding			Coiled coil;Metal-binding;Nucleotidyltransferase;RNA-directed DNA polymerase;Zinc;Zinc-finger		GO:0006259;GO:0008233;GO:0043167
qilexprot_52137	pol	Reverse transcriptase	A	2.7.7.7;3.1.26.4;3.4.23.-	GO:0000719;GO:0006007;GO:0015074	photoreactive repair;glucose catabolic process;DNA integration	GO:0001104;GO:0003676;GO:0003904;GO:0003964;GO:0004190;GO:0004619;GO:0008270	RNA polymerase II transcription cofactor activity;nucleic acid binding;deoxyribodipyrimidine photo-lyase activity;RNA-directed DNA polymerase activity;aspartic-type endopeptidase activity;phosphoglycerate mutase activity;zinc ion binding	GO:0005634;GO:0016592	nucleus;mediator complex	Coiled coil;Lectin;Nucleotidyltransferase;Nucleus;Plant defense;RNA-directed DNA polymerase;Transferase;Zinc;Zinc-finger		GO:0005634;GO:0006259;GO:0008233;GO:0016779;GO:0043167
qilexprot_52138	Tgt1ORF2	Retrotransposon protein, putative, Ty3-gypsy subclass	A	1.4.3.1	GO:0015074;GO:0000719	DNA integration;photoreactive repair	GO:0003904;GO:0003676;GO:0008445;GO:0004190;GO:0003964;GO:0008270	deoxyribodipyrimidine photo-lyase activity;nucleic acid binding;D-aspartate oxidase activity;aspartic-type endopeptidase activity;RNA-directed DNA polymerase activity;zinc ion binding	GO:0005634	nucleus	RNA-directed DNA polymerase;Plant defense;Transmembrane helix;Metal-binding;Zinc;Nucleotidyltransferase;Transmembrane;Nucleus;Zinc-finger;Coiled coil;Membrane		GO:0008233;GO:0006259;GO:0043167;GO:0005634
qilexprot_52139	OSIGBa0096P03.5	OSIGBa0096P03.5 protein	A		GO:0030259;GO:0015074	lipid glycosylation;DNA integration	GO:0003676;GO:0004190;GO:0043531;GO:0001104	nucleic acid binding;aspartic-type endopeptidase activity;ADP binding;RNA polymerase II transcription cofactor activity	GO:0016592;GO:0005634	mediator complex;nucleus	Leucine-rich repeat;RNA-directed DNA polymerase;Plant defense;Nucleus;Coiled coil		GO:0008233;GO:0006259;GO:0005634
qilexprot_5305	rTeg1	Polyprotein, putative	A	1.2.1.27	GO:0015074;GO:0032012	DNA integration;regulation of ARF protein signal transduction	GO:0003676;GO:0004190;GO:0004491;GO:0005086;GO:0016758	nucleic acid binding;aspartic-type endopeptidase activity;methylmalonate-semialdehyde dehydrogenase (acylating) activity;ARF guanyl-nucleotide exchange factor activity;transferase activity, transferring hexosyl groups			Nucleus;Zinc-finger		GO:0006259
qilexprot_53086	Os08g0123950	Putative retroelement	A		GO:0015074	DNA integration	GO:0003676;GO:0004190	nucleic acid binding;aspartic-type endopeptidase activity			Coiled coil		GO:0006259;GO:0008233
qilexprot_53219	Os12g0499932	Retrotransposon protein, putative, Ty3-gypsy subclass	A	1.4.3.1	GO:0015074	DNA integration	GO:0003676;GO:0003964;GO:0004190;GO:0008270;GO:0008445	nucleic acid binding;RNA-directed DNA polymerase activity;aspartic-type endopeptidase activity;zinc ion binding;D-aspartate oxidase activity			Coiled coil;Metal-binding;RNA-directed DNA polymerase;Zinc;Zinc-finger		GO:0006259;GO:0008233;GO:0043167
qilexprot_53220	Tgt1ORF2	Retrotransposon protein, putative, Ty3-gypsy subclass	A		GO:0015074	DNA integration	GO:0003676;GO:0004190;GO:0008270	nucleic acid binding;aspartic-type endopeptidase activity;zinc ion binding			Coiled coil;Metal-binding;Zinc;Zinc-finger		GO:0006259;GO:0008233;GO:0043167
qilexprot_53222	PGSC0003DMG400009681	Retrotransposon protein, putative, Ty3-gypsy subclass	A		GO:0015074;GO:0060548	DNA integration;negative regulation of cell death	GO:0003676;GO:0003964;GO:0004190;GO:0005544;GO:0008270	nucleic acid binding;RNA-directed DNA polymerase activity;aspartic-type endopeptidase activity;calcium-dependent phospholipid binding;zinc ion binding			Coiled coil;Metal-binding;RNA-directed DNA polymerase;Zinc;Zinc-finger		GO:0006259;GO:0008233;GO:0043167
qilexprot_53223	Tgt1ORF2	Retrotransposon protein, putative, Ty3-gypsy subclass	A		GO:0015074	DNA integration	GO:0003676;GO:0003964;GO:0004190;GO:0008270	nucleic acid binding;RNA-directed DNA polymerase activity;aspartic-type endopeptidase activity;zinc ion binding			Coiled coil;Metal-binding;RNA-directed DNA polymerase;Zinc;Zinc-finger		GO:0006259;GO:0008233;GO:0043167
qilexprot_53225	Os12g0499932	Retrotransposon protein, putative, Ty3-gypsy subclass	A		GO:0015074	DNA integration	GO:0003676;GO:0003964;GO:0004190;GO:0008270	nucleic acid binding;RNA-directed DNA polymerase activity;aspartic-type endopeptidase activity;zinc ion binding			Coiled coil;Metal-binding;RNA-directed DNA polymerase;Zinc;Zinc-finger		GO:0006259;GO:0008233;GO:0043167
qilexprot_53410		Putative polyprotein (Retrotrasposon protein)	A		GO:0015074;GO:0032012	DNA integration;regulation of ARF protein signal transduction	GO:0003676;GO:0004190;GO:0005086;GO:0016747	nucleic acid binding;aspartic-type endopeptidase activity;ARF guanyl-nucleotide exchange factor activity;transferase activity, transferring acyl groups other than amino-acyl groups			Nucleus;Signal		GO:0006259
qilexprot_53440		Putative polyprotein (Retrotrasposon protein)	A	1.2.1.27	GO:0015074;GO:0032012	DNA integration;regulation of ARF protein signal transduction	GO:0003676;GO:0004190;GO:0004491;GO:0005086;GO:0008171	nucleic acid binding;aspartic-type endopeptidase activity;methylmalonate-semialdehyde dehydrogenase (acylating) activity;ARF guanyl-nucleotide exchange factor activity;O-methyltransferase activity			Nucleus;Oxidoreductase		GO:0006259
qilexprot_53629	pol	Retrotransposon protein, putative, unclassified	A	1.1.1.8;3.6.3.14	GO:0015074;GO:0030259	DNA integration;lipid glycosylation	GO:0001104;GO:0003676;GO:0004190;GO:0043531	RNA polymerase II transcription cofactor activity;nucleic acid binding;aspartic-type endopeptidase activity;ADP binding	GO:0005634;GO:0019013;GO:0033180	nucleus;viral nucleocapsid;proton-transporting V-type ATPase, V1 domain	Coiled coil;Lectin;Leucine-rich repeat;Nucleus;Plant defense;RNA-directed DNA polymerase;Viral nucleoprotein;Virion		GO:0005634;GO:0006259;GO:0008233
qilexprot_53777	pol	Pol protein integrase region	A	1.1.1.8;3.6.3.14	GO:0015074;GO:0030259	DNA integration;lipid glycosylation	GO:0001104;GO:0003676;GO:0004190	RNA polymerase II transcription cofactor activity;nucleic acid binding;aspartic-type endopeptidase activity	GO:0005634;GO:0016592;GO:0033180	nucleus;mediator complex;proton-transporting V-type ATPase, V1 domain	Coiled coil;Leucine-rich repeat;Nucleus;Plant defense;RNA-directed DNA polymerase		GO:0005634;GO:0006259;GO:0008233
qilexprot_53908		DNA/RNA polymerases superfamily protein	A		GO:0015074	DNA integration	GO:0003676;GO:0004190;GO:0008270	nucleic acid binding;aspartic-type endopeptidase activity;zinc ion binding			Coiled coil;Metal-binding;Zinc;Zinc-finger		GO:0006259;GO:0043167
qilexprot_53990	At2g06890	Retrotransposon protein, putative, Ty3-gypsy subclass	A		GO:0015074	DNA integration	GO:0003676;GO:0003964;GO:0004190;GO:0008270	nucleic acid binding;RNA-directed DNA polymerase activity;aspartic-type endopeptidase activity;zinc ion binding			Coiled coil;Metal-binding;RNA-directed DNA polymerase;Zinc;Zinc-finger		GO:0006259;GO:0008233;GO:0043167
qilexprot_54130	T15F17.l	Retrotransposon protein, putative, Ty1-copia subclass	A	1.2.1.27	GO:0015074	DNA integration	GO:0003676;GO:0004190;GO:0004491;GO:0008270;GO:0016538	nucleic acid binding;aspartic-type endopeptidase activity;methylmalonate-semialdehyde dehydrogenase (acylating) activity;zinc ion binding;cyclin-dependent protein serine/threonine kinase regulator activity			Cell cycle;Cell division;Nucleus;Zinc;Zinc-finger		GO:0006259;GO:0008233;GO:0043167
qilexprot_54890		Actin, alpha skeletal muscle-like protein	A				GO:0004190;GO:0005524	aspartic-type endopeptidase activity;ATP binding			Signal		GO:0008233
qilexprot_54891		Actin, alpha skeletal muscle-like protein	A				GO:0004190;GO:0005524	aspartic-type endopeptidase activity;ATP binding			ATP-binding;Nucleotide-binding;Signal		GO:0008233
qilexprot_55455	Os03g29860	Retrotransposon protein, putative, unclassified	A	3.6.3.14	GO:0015074;GO:0015991;GO:0030259	DNA integration;ATP hydrolysis coupled proton transport;lipid glycosylation	GO:0003676;GO:0004190;GO:0015078;GO:0016758	nucleic acid binding;aspartic-type endopeptidase activity;hydrogen ion transmembrane transporter activity;transferase activity, transferring hexosyl groups	GO:0005634;GO:0033180	nucleus;proton-transporting V-type ATPase, V1 domain	Coiled coil;Nucleus		GO:0005634;GO:0006259;GO:0008233
qilexprot_55456	pol	Retrotransposon protein, putative, unclassified	A		GO:0015074;GO:0030259	DNA integration;lipid glycosylation	GO:0001104;GO:0003676;GO:0004190;GO:0043531	RNA polymerase II transcription cofactor activity;nucleic acid binding;aspartic-type endopeptidase activity;ADP binding	GO:0005634	nucleus	Coiled coil;Lectin;Leucine-rich repeat;Nucleus;Plant defense;RNA-directed DNA polymerase		GO:0005634;GO:0006259;GO:0008233
qilexprot_55590	DDI1	DNA damage-inducible protein 1	A		GO:0006289;GO:0043161;GO:0006486;GO:0046686;GO:0016192;GO:0006282	nucleotide-excision repair;proteasome-mediated ubiquitin-dependent protein catabolic process;protein glycosylation;response to cadmium ion;vesicle-mediated transport;regulation of DNA repair	GO:0003684;GO:0031593;GO:0004190	damaged DNA binding;polyubiquitin binding;aspartic-type endopeptidase activity	GO:0005634;GO:0005654;GO:0005829	nucleus;nucleoplasm;cytosol	Coiled coil		GO:0008233;GO:0032182;GO:0006950;GO:0005829;GO:0005634;GO:0009056
qilexprot_56487	Os06g0713500	Os06g0713500 protein	A		GO:0042026;GO:0015074	protein refolding;DNA integration	GO:0003676;GO:0004190;GO:0043531;GO:0001104;GO:0008270	nucleic acid binding;aspartic-type endopeptidase activity;ADP binding;RNA polymerase II transcription cofactor activity;zinc ion binding	GO:0005634	nucleus	Leucine-rich repeat;RNA-directed DNA polymerase;Plant defense;Metal-binding;Zinc;Nucleus;Zinc-finger;Coiled coil		GO:0008233;GO:0006259;GO:0005634
qilexprot_56888	pco062914	Serinc-domain containing serine and sphingolipid biosynthesis protein	A				GO:0004190;GO:0015194	aspartic-type endopeptidase activity;L-serine transmembrane transporter activity	GO:0016021	integral component of membrane	Membrane;Signal;Transmembrane;Transmembrane helix		GO:0022857
qilexprot_57134	glysoja_033078	Sucrose transport protein SUC3	A		GO:0015074	DNA integration	GO:0003676;GO:0004190;GO:0008515	nucleic acid binding;aspartic-type endopeptidase activity;sucrose transmembrane transporter activity	GO:0005634;GO:0005887	nucleus;integral component of plasma membrane	Coiled coil;Nucleus		GO:0005634;GO:0006259;GO:0008233
qilexprot_57793	Sb06g029685	Putative uncharacterized protein Sb06g029685	A		GO:0015074;GO:0000719	DNA integration;photoreactive repair	GO:0003904;GO:0003676;GO:0022857;GO:0004190;GO:0003964	deoxyribodipyrimidine photo-lyase activity;nucleic acid binding;transmembrane transporter activity;aspartic-type endopeptidase activity;RNA-directed DNA polymerase activity	GO:0005634	nucleus	RNA-directed DNA polymerase;Nucleus;Coiled coil		GO:0008233;GO:0006259;GO:0005634
qilexprot_58567	At2g05610	Retrotransposon protein, putative, unclassified	A		GO:0015074;GO:0030259	DNA integration;lipid glycosylation	GO:0001104;GO:0003676;GO:0004190;GO:0043531	RNA polymerase II transcription cofactor activity;nucleic acid binding;aspartic-type endopeptidase activity;ADP binding	GO:0005634;GO:0016592	nucleus;mediator complex	Coiled coil;Leucine-rich repeat;Nucleus;Plant defense;RNA-directed DNA polymerase		GO:0005634;GO:0006259;GO:0008233
qilexprot_59138	Os04g0667900	Os04g0667900 protein	A		GO:0007126;GO:0006282	meiotic nuclear division;regulation of DNA repair	GO:0004190;GO:0016788	aspartic-type endopeptidase activity;hydrolase activity, acting on ester bonds					GO:0006259;GO:0006950
qilexprot_5974	RT	Reverse transcriptase	A		GO:0000719;GO:0006007;GO:0006952;GO:0015074	photoreactive repair;glucose catabolic process;defense response;DNA integration	GO:0003676;GO:0003904;GO:0003964;GO:0004190;GO:0004619;GO:0005385;GO:0008270	nucleic acid binding;deoxyribodipyrimidine photo-lyase activity;RNA-directed DNA polymerase activity;aspartic-type endopeptidase activity;phosphoglycerate mutase activity;zinc ion transmembrane transporter activity;zinc ion binding	GO:0005634	nucleus	Coiled coil;Nucleotidyltransferase;Nucleus;Plant defense;RNA-directed DNA polymerase;Transferase		GO:0005634;GO:0006259;GO:0008233;GO:0016779
qilexprot_60416	At4g07850	Transposon Ty3-I Gag-Pol polyprotein	A		GO:0015074	DNA integration	GO:0003676;GO:0004190;GO:0008234;GO:0008270	nucleic acid binding;aspartic-type endopeptidase activity;cysteine-type peptidase activity;zinc ion binding			Coiled coil;Zinc;Zinc-finger		GO:0006259;GO:0008233;GO:0043167
qilexprot_60761	pol	Transposon Ty3-G Gag-Pol polyprotein	A	3.1.26.4	GO:0015074	DNA integration	GO:0043531;GO:0001104;GO:0003676;GO:0003964;GO:0008270;GO:0004523;GO:0004190	ADP binding;RNA polymerase II transcription cofactor activity;nucleic acid binding;RNA-directed DNA polymerase activity;zinc ion binding;RNA-DNA hybrid ribonuclease activity;aspartic-type endopeptidase activity	GO:0005634	nucleus	Leucine-rich repeat;RNA-directed DNA polymerase;Zinc-finger;Plant defense;Coiled coil;Metal-binding;Zinc;SH3 domain;Nucleotidyltransferase;Nucleus		GO:0008233;GO:0006259;GO:0043167;GO:0005634
qilexprot_60795	pol	Reverse transcriptase	A	2.4.1.-	GO:0000723;GO:0006007;GO:0015074	telomere maintenance;glucose catabolic process;DNA integration	GO:0003676;GO:0003964;GO:0004190;GO:0004619;GO:0005385;GO:0008270	nucleic acid binding;RNA-directed DNA polymerase activity;aspartic-type endopeptidase activity;phosphoglycerate mutase activity;zinc ion transmembrane transporter activity;zinc ion binding	GO:0005634	nucleus	Coiled coil;Lectin;Nucleotidyltransferase;Nucleus;Plant defense;RNA-directed DNA polymerase;Transferase;Zinc-finger		GO:0005634;GO:0006259;GO:0008233;GO:0016779;GO:0043167
qilexprot_61353		TMV resistance protein N	A		GO:0015074	DNA integration	GO:0003676;GO:0004190	nucleic acid binding;aspartic-type endopeptidase activity	GO:0005634	nucleus	Coiled coil;Leucine-rich repeat;Nucleus;Repeat		GO:0005634;GO:0006259;GO:0008233
qilexprot_61356	Os03g29860	Putative ovule protein	A	1.1.1.8	GO:0030259;GO:0015074	lipid glycosylation;DNA integration	GO:0003676;GO:0004190;GO:0043531;GO:0001104;GO:0008270	nucleic acid binding;aspartic-type endopeptidase activity;ADP binding;RNA polymerase II transcription cofactor activity;zinc ion binding	GO:0016592;GO:0005634	mediator complex;nucleus	Leucine-rich repeat;RNA-directed DNA polymerase;Plant defense;Metal-binding;Zinc;Nucleus;Zinc-finger;Coiled coil		GO:0008233;GO:0006259;GO:0005634
qilexprot_6144	Os06g0713500	Os06g0713500 protein	A		GO:0015074	DNA integration	GO:0003676;GO:0004190;GO:0043531;GO:0008270	nucleic acid binding;aspartic-type endopeptidase activity;ADP binding;zinc ion binding	GO:0005634	nucleus	RNA-directed DNA polymerase;Plant defense;Lectin;Metal-binding;Zinc;Nucleus;Zinc-finger;Coiled coil		GO:0008233;GO:0006259;GO:0043167;GO:0005634
qilexprot_62764	POL2	Retrotransposon protein, putative, unclassified	A	2.4.1.-;2.7.7.7;3.1.26.4;3.4.23.-	GO:0000719;GO:0006007;GO:0015074;GO:0044550	photoreactive repair;glucose catabolic process;DNA integration;secondary metabolite biosynthetic process	GO:0001104;GO:0003676;GO:0003860;GO:0003904;GO:0003950;GO:0003964;GO:0004190;GO:0004523;GO:0004619;GO:0008270;GO:0016709	RNA polymerase II transcription cofactor activity;nucleic acid binding;3-hydroxyisobutyryl-CoA hydrolase activity;deoxyribodipyrimidine photo-lyase activity;NAD+ ADP-ribosyltransferase activity;RNA-directed DNA polymerase activity;aspartic-type endopeptidase activity;RNA-DNA hybrid ribonuclease activity;phosphoglycerate mutase activity;zinc ion binding;oxidoreductase activity, acting on paired do…	GO:0005634;GO:0016592	nucleus;mediator complex	Coiled coil;Leucine-rich repeat;Metal-binding;Nucleotidyltransferase;Nucleus;Plant defense;RNA-directed DNA polymerase;Zinc;Zinc-finger		GO:0005634;GO:0006259;GO:0008233;GO:0016779;GO:0043167
qilexprot_62960		Actin, alpha skeletal muscle-like protein	A				GO:0004190;GO:0005524	aspartic-type endopeptidase activity;ATP binding			Signal		GO:0008233
qilexprot_62961	LOC100119108	Actin, alpha skeletal muscle-like protein	A		GO:0008380	RNA splicing	GO:0004190;GO:0005524	aspartic-type endopeptidase activity;ATP binding	GO:0005681	spliceosomal complex	ATP-binding;Nucleotide-binding;Signal		GO:0005634;GO:0008233
qilexprot_63100	Os03g29860	Retrotransposon protein, putative, unclassified	A		GO:0015074	DNA integration	GO:0003676;GO:0004190	nucleic acid binding;aspartic-type endopeptidase activity	GO:0005634	nucleus	Coiled coil;Nucleus		GO:0005634;GO:0006259;GO:0008233
qilexprot_63133	BnaA08g04550D	BnaA08g04550D protein	A		GO:0009627;GO:0034976	systemic acquired resistance;response to endoplasmic reticulum stress	GO:0004190	aspartic-type endopeptidase activity	GO:0005783;GO:0016021	endoplasmic reticulum;integral component of membrane	Signal		GO:0002376;GO:0005783
qilexprot_63788	At2g04670	Retrotransposon protein, putative, Ty3-gypsy subclass	A		GO:0000719;GO:0006007;GO:0015074	photoreactive repair;glucose catabolic process;DNA integration	GO:0001104;GO:0003676;GO:0003904;GO:0003964;GO:0004190;GO:0004619;GO:0008270	RNA polymerase II transcription cofactor activity;nucleic acid binding;deoxyribodipyrimidine photo-lyase activity;RNA-directed DNA polymerase activity;aspartic-type endopeptidase activity;phosphoglycerate mutase activity;zinc ion binding	GO:0005634	nucleus	Coiled coil;Lectin;Metal-binding;Nucleotidyltransferase;Nucleus;Plant defense;RNA-directed DNA polymerase;Transferase;Zinc;Zinc-finger		GO:0005634;GO:0006259;GO:0008233;GO:0016779;GO:0043167
qilexprot_63877	T15F17.l	Retrotransposon protein, putative, Ty1-copia subclass	A	1.2.1.27	GO:0015074	DNA integration	GO:0003676;GO:0004190;GO:0004491;GO:0008270;GO:0016538;GO:0043531	nucleic acid binding;aspartic-type endopeptidase activity;methylmalonate-semialdehyde dehydrogenase (acylating) activity;zinc ion binding;cyclin-dependent protein serine/threonine kinase regulator activity;ADP binding			Cell cycle;Cell division;Mitochondrion;Nucleus;Zinc-finger		GO:0006259;GO:0008233;GO:0043167
qilexprot_6482		Actin, alpha skeletal muscle-like protein	A				GO:0004190;GO:0005524	aspartic-type endopeptidase activity;ATP binding			Signal		GO:0008233
qilexprot_65212	At2g05610	Retrotransposon protein, putative, unclassified	A	2.4.1.-;2.7.7.7;3.1.26.4;3.4.23.-	GO:0000719;GO:0006007;GO:0006952;GO:0015074;GO:0044550	photoreactive repair;glucose catabolic process;defense response;DNA integration;secondary metabolite biosynthetic process	GO:0001104;GO:0003676;GO:0003860;GO:0003887;GO:0003904;GO:0004190;GO:0004523;GO:0004619;GO:0008270;GO:0016709	RNA polymerase II transcription cofactor activity;nucleic acid binding;3-hydroxyisobutyryl-CoA hydrolase activity;DNA-directed DNA polymerase activity;deoxyribodipyrimidine photo-lyase activity;aspartic-type endopeptidase activity;RNA-DNA hybrid ribonuclease activity;phosphoglycerate mutase activity;zinc ion binding;oxidoreductase activity, acting on paired donors, with incorporation or reduction…	GO:0005634;GO:0016592	nucleus;mediator complex	Coiled coil;Leucine-rich repeat;Nucleotidyltransferase;Nucleus;Plant defense;RNA-directed DNA polymerase		GO:0005634;GO:0006259;GO:0008233;GO:0019748
qilexprot_6575	LRAMOSA11498	Putative retroelement	A		GO:0015074	DNA integration	GO:0003676;GO:0003964;GO:0004190;GO:0008234;GO:0008270	nucleic acid binding;RNA-directed DNA polymerase activity;aspartic-type endopeptidase activity;cysteine-type peptidase activity;zinc ion binding			Coiled coil;Metal-binding;Nucleotidyltransferase;Nucleus;RNA-directed DNA polymerase;Zinc;Zinc-finger		GO:0006259;GO:0008233;GO:0043167
qilexprot_66050	At2g05610	Retrotransposon protein, putative, unclassified	A	1.4.3.1	GO:0000719;GO:0015074	photoreactive repair;DNA integration	GO:0003676;GO:0003904;GO:0003964;GO:0004190;GO:0008270;GO:0008445;GO:0043531	nucleic acid binding;deoxyribodipyrimidine photo-lyase activity;RNA-directed DNA polymerase activity;aspartic-type endopeptidase activity;zinc ion binding;D-aspartate oxidase activity;ADP binding	GO:0005634	nucleus	Coiled coil;Lectin;Leucine-rich repeat;Metal-binding;Nucleotidyltransferase;Nucleus;Plant defense;RNA-directed DNA polymerase;Zinc;Zinc-finger		GO:0005634;GO:0006259;GO:0008233
qilexprot_66398		Actin, alpha skeletal muscle-like protein	A				GO:0004190;GO:0005524	aspartic-type endopeptidase activity;ATP binding			Signal		GO:0008233
qilexprot_66848	At2g04670	Retrotransposon protein, putative, Ty3-gypsy subclass	A	2.7.7.7;3.1.26.4;3.4.23.-	GO:0000719;GO:0006007;GO:0015074;GO:0044550	photoreactive repair;glucose catabolic process;DNA integration;secondary metabolite biosynthetic process	GO:0003676;GO:0003860;GO:0003904;GO:0003950;GO:0003964;GO:0004190;GO:0004619;GO:0008270;GO:0016709	nucleic acid binding;3-hydroxyisobutyryl-CoA hydrolase activity;deoxyribodipyrimidine photo-lyase activity;NAD+ ADP-ribosyltransferase activity;RNA-directed DNA polymerase activity;aspartic-type endopeptidase activity;phosphoglycerate mutase activity;zinc ion binding;oxidoreductase activity, acting on paired donors, with incorporation or reduction of molecular oxygen, NAD(P)H as one donor, and in…	GO:0005634	nucleus	Coiled coil;Metal-binding;Nucleotidyltransferase;Nucleus;Plant defense;RNA-directed DNA polymerase;Zinc;Zinc-finger		GO:0005634;GO:0006259;GO:0008233;GO:0043167
qilexprot_66849	Os04g0191000	Reverse transcriptase	A	2.7.7.7;3.1.26.4;3.4.23.-	GO:0006952;GO:0015074	defense response;DNA integration	GO:0001104;GO:0003676;GO:0003964;GO:0004190;GO:0004523;GO:0008270	RNA polymerase II transcription cofactor activity;nucleic acid binding;RNA-directed DNA polymerase activity;aspartic-type endopeptidase activity;RNA-DNA hybrid ribonuclease activity;zinc ion binding	GO:0005634;GO:0016592	nucleus;mediator complex	Coiled coil;Lectin;Leucine-rich repeat;Nucleotidyltransferase;Nucleus;Plant defense;RNA-directed DNA polymerase;Transferase		GO:0005634;GO:0006259;GO:0008233;GO:0016779
qilexprot_67074	Os03g29860	Retrovirus-related Pol polyprotein from transposon 297 family	A		GO:0006952;GO:0007165;GO:0015074	defense response;signal transduction;DNA integration	GO:0003676;GO:0003964;GO:0004190;GO:0022857;GO:0043531	nucleic acid binding;RNA-directed DNA polymerase activity;aspartic-type endopeptidase activity;transmembrane transporter activity;ADP binding	GO:0005634	nucleus	Coiled coil;Leucine-rich repeat;Nucleus;Plant defense;RNA-directed DNA polymerase		GO:0005634;GO:0006259;GO:0008233
qilexprot_67111		Disease resistance protein	A		GO:0006952;GO:0007165;GO:0015074	defense response;signal transduction;DNA integration	GO:0003676;GO:0004190;GO:0008270;GO:0043531	nucleic acid binding;aspartic-type endopeptidase activity;zinc ion binding;ADP binding	GO:0005634	nucleus	Coiled coil;Leucine-rich repeat;Nucleus;Plant defense;Repeat		GO:0005634;GO:0006259;GO:0008233
qilexprot_67191		Retrotransposon protein, putative, Ty3-gypsy subclass	A		GO:0015074	DNA integration	GO:0003676;GO:0004190;GO:0008270	nucleic acid binding;aspartic-type endopeptidase activity;zinc ion binding			Coiled coil;Metal-binding;Signal;Zinc;Zinc-finger		GO:0006259;GO:0008233;GO:0043167
qilexprot_68740	F23H6.1	Transposon Ty3-G Gag-Pol polyprotein	A	1.1.1.8	GO:0006952;GO:0015074;GO:0030259	defense response;DNA integration;lipid glycosylation	GO:0001104;GO:0003676;GO:0003964;GO:0004190;GO:0016758;GO:0022857;GO:0043531	RNA polymerase II transcription cofactor activity;nucleic acid binding;RNA-directed DNA polymerase activity;aspartic-type endopeptidase activity;transferase activity, transferring hexosyl groups;transmembrane transporter activity;ADP binding	GO:0005634;GO:0016592	nucleus;mediator complex	Coiled coil;Leucine-rich repeat;Nucleus;Plant defense;RNA-directed DNA polymerase		GO:0005634;GO:0006259;GO:0008233
qilexprot_69148	SKIP24	F-box SKIP24-like protein	A		GO:0016485;GO:0016567	protein processing;protein ubiquitination	GO:0003774;GO:0004190;GO:0005524	motor activity;aspartic-type endopeptidase activity;ATP binding	GO:0016459	myosin complex	Actin-binding;Coiled coil;Motor protein;Myosin;Ubl conjugation pathway	Protein modification	GO:0005856;GO:0006464;GO:0043234;GO:0051604
qilexprot_69218	At2g14640	Retrotransposon protein, putative, unclassified	A		GO:0015074	DNA integration	GO:0001104;GO:0003676;GO:0003964;GO:0004190;GO:0022857	RNA polymerase II transcription cofactor activity;nucleic acid binding;RNA-directed DNA polymerase activity;aspartic-type endopeptidase activity;transmembrane transporter activity	GO:0005634;GO:0016592	nucleus;mediator complex	Coiled coil;Lectin;Nucleus;RNA-directed DNA polymerase		GO:0005634;GO:0006259;GO:0008233
qilexprot_69440	At5g48440	D-amino acid dehydrogenase small subunit	A	1.4.99.1			GO:0003676;GO:0004190;GO:0008718;GO:0016491	nucleic acid binding;aspartic-type endopeptidase activity;D-amino-acid dehydrogenase activity;oxidoreductase activity			Oxidoreductase		GO:0016491
qilexprot_6952	NBS2	Disease resistance protein	A		GO:0006952;GO:0007165	defense response;signal transduction	GO:0004190;GO:0043531	aspartic-type endopeptidase activity;ADP binding			Leucine-rich repeat;Plant defense;Repeat		GO:0006950;GO:0007165
qilexprot_7014	At3g04780	PITH domain-containing protein At3g04780	A		GO:0034599;GO:0006457;GO:0006662;GO:0055114;GO:0045454;GO:0000103	cellular response to oxidative stress;protein folding;glycerol ether metabolic process;oxidation-reduction process;cell redox homeostasis;sulfate assimilation	GO:0004190;GO:0015035;GO:0016671	aspartic-type endopeptidase activity;protein disulfide oxidoreductase activity;oxidoreductase activity, acting on a sulfur group of donors, disulfide as acceptor	GO:0005737;GO:0005623;GO:0009507	cytoplasm;cell;chloroplast	Acetylation		GO:0005737;GO:0006790;GO:0006950;GO:0005623;GO:0006457;GO:0016491;GO:0042592;GO:0009536
qilexprot_70620	aarF	Kinase	A	2.7.-.-	GO:0000023;GO:0019252;GO:0043085	maltose metabolic process;starch biosynthetic process;positive regulation of catalytic activity	GO:0004190;GO:0004497;GO:0004672;GO:0005524;GO:0016301	aspartic-type endopeptidase activity;monooxygenase activity;protein kinase activity;ATP binding;kinase activity	GO:0009507;GO:0010287	chloroplast;plastoglobule	Chloroplast;Kinase;Monooxygenase;Plastid;Transferase;Transit peptide;Ubiquinone		GO:0009536;GO:0016301
qilexprot_71495	RT	Retrotransposon protein, putative, Ty3-gypsy subclass	A	2.4.1.-	GO:0015074	DNA integration	GO:0003676;GO:0003964;GO:0004190;GO:0008270	nucleic acid binding;RNA-directed DNA polymerase activity;aspartic-type endopeptidase activity;zinc ion binding			Coiled coil;Metal-binding;Nucleotidyltransferase;Nucleus;Plant defense;RNA-directed DNA polymerase;Transferase;Zinc;Zinc-finger		GO:0006259;GO:0008233;GO:0016779;GO:0043167
qilexprot_71498		Nucleoid DNA-binding family protein	A		GO:0006508;GO:0030163	proteolysis;protein catabolic process	GO:0004190	aspartic-type endopeptidase activity			DNA-binding;Signal		GO:0008233;GO:0009056
qilexprot_71588	At4g07850	Polyprotein	A		GO:0006952;GO:0015074	defense response;DNA integration	GO:0003676;GO:0004190;GO:0008234;GO:0008270;GO:0043531	nucleic acid binding;aspartic-type endopeptidase activity;cysteine-type peptidase activity;zinc ion binding;ADP binding	GO:0005634	nucleus	Coiled coil;Leucine-rich repeat;Nucleus;Plant defense;Zinc;Zinc-finger		GO:0005634;GO:0006259;GO:0008233
qilexprot_71721	Tgt1ORF2	Putative uncharacterized protein Tgt1ORF2	A		GO:0015074	DNA integration	GO:0003676;GO:0004190;GO:0003964;GO:0008270	nucleic acid binding;aspartic-type endopeptidase activity;RNA-directed DNA polymerase activity;zinc ion binding			Signal;RNA-directed DNA polymerase;Metal-binding;Zinc;Zinc-finger;Coiled coil		GO:0008233;GO:0006259;GO:0043167
qilexprot_7237	PGSC0003DMG400038318	Enzymatic polyprotein	A		GO:0015074	DNA integration	GO:0003676;GO:0003712;GO:0004190;GO:0008270	nucleic acid binding;transcription cofactor activity;aspartic-type endopeptidase activity;zinc ion binding			Coiled coil;Metal-binding;Zinc;Zinc-finger		GO:0000988;GO:0043167
qilexprot_72461	At2g14640	Retrotransposon protein, putative, unclassified	A		GO:0015074;GO:0030259	DNA integration;lipid glycosylation	GO:0001104;GO:0003676;GO:0003989;GO:0004190;GO:0004672;GO:0005216;GO:0008270	RNA polymerase II transcription cofactor activity;nucleic acid binding;acetyl-CoA carboxylase activity;aspartic-type endopeptidase activity;protein kinase activity;ion channel activity;zinc ion binding	GO:0005634;GO:0009317;GO:0016592	nucleus;acetyl-CoA carboxylase complex;mediator complex	Coiled coil;Lectin;Leucine-rich repeat;Nucleus;Plant defense;RNA-directed DNA polymerase;Zinc;Zinc-finger		GO:0005634;GO:0006259;GO:0008233
qilexprot_72899		DNA/RNA polymerases superfamily protein	A		GO:0008033;GO:0015074	tRNA processing;DNA integration	GO:0003676;GO:0004190;GO:0008270	nucleic acid binding;aspartic-type endopeptidase activity;zinc ion binding			Metal-binding;Signal;Zinc;Zinc-finger		GO:0006259;GO:0043167
qilexprot_73523	RT	Reverse transcriptase	A	3.4.23.-;2.4.1.-;2.7.7.7;3.1.26.4	GO:0006007;GO:0015074;GO:0000719	glucose catabolic process;DNA integration;photoreactive repair	GO:0003904;GO:0003676;GO:0003950;GO:0004190;GO:0003964;GO:0008270;GO:0004619	deoxyribodipyrimidine photo-lyase activity;nucleic acid binding;NAD+ ADP-ribosyltransferase activity;aspartic-type endopeptidase activity;RNA-directed DNA polymerase activity;zinc ion binding;phosphoglycerate mutase activity	GO:0005634	nucleus	RNA-directed DNA polymerase;Plant defense;Lectin;Transferase;Metal-binding;Zinc;Nucleotidyltransferase;Nucleus;Zinc-finger;Coiled coil		GO:0008233;GO:0006259;GO:0043167;GO:0005634;GO:0016779
qilexprot_73531	At1g28760	F1K23.6	A				GO:0004190;GO:0015171	aspartic-type endopeptidase activity;amino acid transmembrane transporter activity	GO:0016021	integral component of membrane	Signal;Transmembrane helix;Transmembrane;Membrane		GO:0008233;GO:0005634;GO:0022857
qilexprot_74635		Retrotransposon protein, putative, Ty1-copia subclass	A		GO:0007049;GO:0015074	cell cycle;DNA integration	GO:0003676;GO:0004190;GO:0008270;GO:0016538	nucleic acid binding;aspartic-type endopeptidase activity;zinc ion binding;cyclin-dependent protein serine/threonine kinase regulator activity			Cell cycle;Cell division;Nucleus		GO:0006259;GO:0008233;GO:0030234;GO:0043167
qilexprot_74701	RWA1	Protein REDUCED WALL ACETYLATION 1	A	2.3.1.-	GO:0007264;GO:0006887;GO:0009834;GO:0009737;GO:0005976;GO:0045491;GO:0050832;GO:0045492;GO:0010411;GO:1990937	small GTPase mediated signal transduction;exocytosis;plant-type secondary cell wall biogenesis;response to abscisic acid;polysaccharide metabolic process;xylan metabolic process;defense response to fungus;xylan biosynthetic process;xyloglucan metabolic process;xylan acetylation	GO:0016740;GO:0004190;GO:0005092;GO:0016491	transferase activity;aspartic-type endopeptidase activity;GDP-dissociation inhibitor activity;oxidoreductase activity	GO:0005783;GO:0000145;GO:0005794;GO:0016021;GO:0000139	endoplasmic reticulum;exocyst;Golgi apparatus;integral component of membrane;Golgi membrane	Oxidoreductase;Transmembrane helix;Transferase;Transmembrane;Membrane;Glycoprotein;Golgi apparatus;Phosphoprotein		GO:0005975;GO:0006950;GO:0016192;GO:0009058;GO:0071554;GO:0016491;GO:0030234;GO:0005783;GO:0005794
qilexprot_74742	Os06g0266100	Os06g0266100 protein	A		GO:0015074	DNA integration	GO:0003676;GO:0004190;GO:0043531;GO:0008270	nucleic acid binding;aspartic-type endopeptidase activity;ADP binding;zinc ion binding	GO:0005634	nucleus	RNA-directed DNA polymerase;Plant defense;Lectin;Metal-binding;Zinc;Nucleus;Zinc-finger;Coiled coil		GO:0008233;GO:0006259;GO:0043167;GO:0005634
qilexprot_75275	glysoja_019389	Retrotransposable element Tf2 155 kDa protein type 1	A		GO:0015074	DNA integration	GO:0003676;GO:0004190;GO:0008270	nucleic acid binding;aspartic-type endopeptidase activity;zinc ion binding	GO:0005634	nucleus	Coiled coil;Nucleus		GO:0005634;GO:0006259;GO:0008233;GO:0043167
qilexprot_75309	At2g05610	Retrotransposon protein, putative, unclassified	A	2.7.7.7;3.1.26.4;3.4.23.-	GO:0000719;GO:0006007;GO:0015074;GO:0019048;GO:0044550	photoreactive repair;glucose catabolic process;DNA integration;modulation by virus of host morphology or physiology;secondary metabolite biosynthetic process	GO:0001104;GO:0003676;GO:0003860;GO:0003887;GO:0003904;GO:0003950;GO:0004190;GO:0004523;GO:0004619;GO:0008270;GO:0016709	RNA polymerase II transcription cofactor activity;nucleic acid binding;3-hydroxyisobutyryl-CoA hydrolase activity;DNA-directed DNA polymerase activity;deoxyribodipyrimidine photo-lyase activity;NAD+ ADP-ribosyltransferase activity;aspartic-type endopeptidase activity;RNA-DNA hybrid ribonuclease activity;phosphoglycerate mutase activity;zinc ion binding;oxidoreductase activity, acting on paired do…	GO:0005634;GO:0016592	nucleus;mediator complex	Coiled coil;Leucine-rich repeat;Nucleotidyltransferase;Nucleus;Plant defense;RNA-directed DNA polymerase;Zinc-finger		GO:0005634;GO:0006259;GO:0008233;GO:0019748
qilexprot_75551	pol	Polyprotein	A		GO:0015074	DNA integration	GO:0003676;GO:0004190;GO:0003964;GO:0008270	nucleic acid binding;aspartic-type endopeptidase activity;RNA-directed DNA polymerase activity;zinc ion binding			RNA-directed DNA polymerase;Metal-binding;Zinc;Zinc-finger;Coiled coil		GO:0008233;GO:0006259;GO:0043167
qilexprot_75552	dl4485c	Retrotransposon protein, putative, Ty3-gypsy subclass	A		GO:0015074	DNA integration	GO:0003676;GO:0004190;GO:0008270	nucleic acid binding;aspartic-type endopeptidase activity;zinc ion binding			Coiled coil;Metal-binding;Zinc;Zinc-finger		GO:0006259;GO:0008233;GO:0043167
qilexprot_75636	BnaC06g06240D	BnaC06g06240D protein	A				GO:0003677;GO:0004190	DNA binding;aspartic-type endopeptidase activity			Signal;Coiled coil		GO:0003677
qilexprot_75894		Putative retroelement	A		GO:0015074	DNA integration	GO:0003676;GO:0004190;GO:0008270	nucleic acid binding;aspartic-type endopeptidase activity;zinc ion binding	GO:0005634	nucleus	Nucleus		GO:0005634;GO:0006259;GO:0043167
qilexprot_75932	glysoja_037639	Transposon Ty3-I Gag-Pol polyprotein	A	1.4.3.1	GO:0015074	DNA integration	GO:0003676;GO:0008445;GO:0004190	nucleic acid binding;D-aspartate oxidase activity;aspartic-type endopeptidase activity			Coiled coil		GO:0008233;GO:0006259
qilexprot_76959	Tgt1ORF2	Retrotransposon protein, putative, Ty3-gypsy subclass	A		GO:0015074	DNA integration	GO:0003676;GO:0003964;GO:0004190;GO:0008270	nucleic acid binding;RNA-directed DNA polymerase activity;aspartic-type endopeptidase activity;zinc ion binding			Coiled coil;Metal-binding;RNA-directed DNA polymerase;Zinc;Zinc-finger		GO:0006259;GO:0008233;GO:0043167
qilexprot_76960	Tgt1ORF2	Retrotransposon protein, putative, Ty3-gypsy subclass	A		GO:0015074	DNA integration	GO:0003676;GO:0003964;GO:0004190;GO:0008270	nucleic acid binding;RNA-directed DNA polymerase activity;aspartic-type endopeptidase activity;zinc ion binding			Coiled coil;Metal-binding;RNA-directed DNA polymerase;Zinc;Zinc-finger		GO:0006259;GO:0008233;GO:0043167
qilexprot_7715	Os06g0266100	Retrotransposon protein, putative, unclassified	A	2.7.11.1	GO:0006418;GO:0015074;GO:0016575;GO:0051568	tRNA aminoacylation for protein translation;DNA integration;histone deacetylation;histone H3-K4 methylation	GO:0003676;GO:0004190;GO:0004812;GO:0022857	nucleic acid binding;aspartic-type endopeptidase activity;aminoacyl-tRNA ligase activity;transmembrane transporter activity	GO:0005634	nucleus	Coiled coil;Leucine-rich repeat;Nucleus		GO:0005634;GO:0006259;GO:0008233
qilexprot_7725	At2g05610	Retrotransposon protein, putative, unclassified, expressed	A		GO:0000719;GO:0015074	photoreactive repair;DNA integration	GO:0001104;GO:0003676;GO:0003904;GO:0004190;GO:0008270	RNA polymerase II transcription cofactor activity;nucleic acid binding;deoxyribodipyrimidine photo-lyase activity;aspartic-type endopeptidase activity;zinc ion binding	GO:0005634;GO:0016592	nucleus;mediator complex	Coiled coil;Lectin;Leucine-rich repeat;Nucleus;RNA-directed DNA polymerase		GO:0005634;GO:0006259;GO:0008233
qilexprot_7726	glysoja_007827	Retrotransposable element Tf2 155 kDa protein type 2	A		GO:0030259;GO:0015074	lipid glycosylation;DNA integration	GO:0003676;GO:0004190;GO:0043531;GO:0001104	nucleic acid binding;aspartic-type endopeptidase activity;ADP binding;RNA polymerase II transcription cofactor activity	GO:0016592;GO:0005634	mediator complex;nucleus	Leucine-rich repeat;RNA-directed DNA polymerase;Plant defense;Lectin;Nucleus;Coiled coil		GO:0008233;GO:0006259;GO:0005634
qilexprot_7727	F23H6.1	Retrotransposon protein, putative, unclassified	A		GO:0015074;GO:0016575;GO:0051568	DNA integration;histone deacetylation;histone H3-K4 methylation	GO:0003676;GO:0004190;GO:0004672	nucleic acid binding;aspartic-type endopeptidase activity;protein kinase activity	GO:0005634	nucleus	Coiled coil;Nucleus		GO:0005634;GO:0006259;GO:0008233;GO:0051276
qilexprot_78556	At2g05610	Retrotransposon protein, putative, unclassified	A	2.7.11.1	GO:0000719;GO:0015074	photoreactive repair;DNA integration	GO:0001104;GO:0003676;GO:0003904;GO:0003964;GO:0004190;GO:0008270	RNA polymerase II transcription cofactor activity;nucleic acid binding;deoxyribodipyrimidine photo-lyase activity;RNA-directed DNA polymerase activity;aspartic-type endopeptidase activity;zinc ion binding	GO:0005634;GO:0016592	nucleus;mediator complex	Coiled coil;Lectin;Leucine-rich repeat;Nucleotidyltransferase;Nucleus;RNA-directed DNA polymerase		GO:0005634;GO:0006259;GO:0008233
qilexprot_78806	T15F17.l	Retrotransposon protein, putative, Ty1-copia subclass	A	1.2.1.27	GO:0015074	DNA integration	GO:0003676;GO:0004190;GO:0004491;GO:0008270;GO:0016538	nucleic acid binding;aspartic-type endopeptidase activity;methylmalonate-semialdehyde dehydrogenase (acylating) activity;zinc ion binding;cyclin-dependent protein serine/threonine kinase regulator activity			Cell cycle;Cell division;Nucleus		GO:0006259;GO:0008233;GO:0030234;GO:0043167
qilexprot_79139	Os10g0317000	Retrotransposon protein, putative, unclassified	A		GO:0000719;GO:0006952;GO:0015074	photoreactive repair;defense response;DNA integration	GO:0003676;GO:0003904;GO:0003950;GO:0003964;GO:0004190;GO:0008270	nucleic acid binding;deoxyribodipyrimidine photo-lyase activity;NAD+ ADP-ribosyltransferase activity;RNA-directed DNA polymerase activity;aspartic-type endopeptidase activity;zinc ion binding	GO:0005634	nucleus	Coiled coil;Leucine-rich repeat;Metal-binding;Nucleotidyltransferase;Nucleus;Plant defense;RNA-directed DNA polymerase;Zinc;Zinc-finger		GO:0005634;GO:0006259;GO:0008233;GO:0043167
qilexprot_8289	pol	Reverse transcriptase	A	2.4.1.-;2.7.7.7;3.1.26.4;3.4.23.-	GO:0000719;GO:0006007;GO:0015074	photoreactive repair;glucose catabolic process;DNA integration	GO:0003676;GO:0003904;GO:0003950;GO:0003964;GO:0004190;GO:0004619;GO:0005385;GO:0008270	nucleic acid binding;deoxyribodipyrimidine photo-lyase activity;NAD+ ADP-ribosyltransferase activity;RNA-directed DNA polymerase activity;aspartic-type endopeptidase activity;phosphoglycerate mutase activity;zinc ion transmembrane transporter activity;zinc ion binding	GO:0005634	nucleus	Coiled coil;Lectin;Metal-binding;Nucleotidyltransferase;Nucleus;Plant defense;RNA-directed DNA polymerase;Transferase;Zinc;Zinc-finger		GO:0005634;GO:0006259;GO:0008233;GO:0016779
qilexprot_8698	pol	Reverse transcriptase	A	2.7.7.7;3.1.26.4;3.4.23.-	GO:0000719;GO:0006007;GO:0015074	photoreactive repair;glucose catabolic process;DNA integration	GO:0001104;GO:0003676;GO:0003904;GO:0003964;GO:0004190;GO:0004619;GO:0008270	RNA polymerase II transcription cofactor activity;nucleic acid binding;deoxyribodipyrimidine photo-lyase activity;RNA-directed DNA polymerase activity;aspartic-type endopeptidase activity;phosphoglycerate mutase activity;zinc ion binding	GO:0005634;GO:0016592	nucleus;mediator complex	Coiled coil;Lectin;Metal-binding;Nucleotidyltransferase;Nucleus;Plant defense;RNA-directed DNA polymerase;Transferase;Zinc;Zinc-finger		GO:0005634;GO:0006259;GO:0008233;GO:0016779;GO:0043167
qilexprot_8869	BnaC08g13650D	69905-74404	A		GO:0006520;GO:0015074	cellular amino acid metabolic process;DNA integration	GO:0003676;GO:0004190;GO:0016829	nucleic acid binding;aspartic-type endopeptidase activity;lyase activity	GO:0005634	nucleus	Coiled coil;Nucleus		GO:0005634;GO:0006259;GO:0008233
qilexprot_8875		Actin, alpha skeletal muscle-like protein	A				GO:0004190;GO:0005524	aspartic-type endopeptidase activity;ATP binding			Signal		GO:0008233
qilexprot_9088		Actin, alpha skeletal muscle-like protein	A				GO:0004190;GO:0005524	aspartic-type endopeptidase activity;ATP binding			Signal		GO:0008233
qilexprot_10164	AML1	Protein MEI2-like 4	A		GO:0045836;GO:0051321;GO:0045927;GO:0051446;GO:0007127;GO:0006279	positive regulation of meiotic nuclear division;meiotic cell cycle;positive regulation of growth;positive regulation of meiotic cell cycle;meiosis I;premeiotic DNA replication	GO:0003676;GO:0000166;GO:0003723	nucleic acid binding;nucleotide binding;RNA binding	GO:0000228;GO:0034064;GO:0033620	nuclear chromosome;Tor2-Mei2-Ste11 complex;Mei2 nuclear dot complex	Plant defense;Activator;Meiosis;RNA-binding;Repeat;Aspartyl protease;Phosphoprotein		GO:0005622;GO:0000003;GO:0003723;GO:0043167;GO:0005829;GO:0000228;GO:0040007;GO:0007049
qilexprot_13890	AML1	Protein MEI2-like 4	A		GO:0051321;GO:0007127;GO:0006279;GO:0045836;GO:0045927;GO:0051446	meiotic cell cycle;meiosis I;premeiotic DNA replication;positive regulation of meiotic nuclear division;positive regulation of growth;positive regulation of meiotic cell cycle	GO:0003676;GO:0003723;GO:0000166	nucleic acid binding;RNA binding;nucleotide binding	GO:0000228;GO:0034064;GO:0033620;GO:0016021;GO:0005829	nuclear chromosome;Tor2-Mei2-Ste11 complex;Mei2 nuclear dot complex;integral component of membrane;cytosol	Plant defense;Activator;Meiosis;Transmembrane helix;RNA-binding;Repeat;Transmembrane;Aspartyl protease;Membrane;Phosphoprotein		GO:0005622;GO:0043234;GO:0000003;GO:0006259;GO:0003723;GO:0005829;GO:0040007;GO:0005634;GO:0000228;GO:0007049
qilexprot_15532	rTeg1	Retrovirus-related Pol polyprotein from transposon TNT 1-94	A	1.2.1.27;2.7.7.49;2.7.7.6;3.4.23.-	GO:0006545;GO:0015074;GO:0016573;GO:0048544	glycine biosynthetic process;DNA integration;histone acetylation;recognition of pollen	GO:0003676;GO:0003964;GO:0004146;GO:0004491;GO:0004650;GO:0008270;GO:0043531	nucleic acid binding;RNA-directed DNA polymerase activity;dihydrofolate reductase activity;methylmalonate-semialdehyde dehydrogenase (acylating) activity;polygalacturonase activity;zinc ion binding;ADP binding	GO:0000123;GO:0009654;GO:0016602;GO:0019898	histone acetyltransferase complex;photosystem II oxygen evolving complex;CCAAT-binding factor complex;extrinsic component of membrane	Aspartyl protease;Coiled coil;Ligand-gated ion channel;Metal-binding;Nucleotidyltransferase;Oxidoreductase;RNA-directed DNA polymerase;Receptor;Transposable element;Zinc;Zinc-finger		GO:0006259;GO:0016779;GO:0043167
qilexprot_18521	uba3	NEDD8-activating enzyme E1 catalytic subunit	A	1.2.1.70;6.3.2.-	GO:0007113;GO:0019068;GO:0038061;GO:0043518;GO:0045116;GO:0045879;GO:0051726;GO:0070329	endomitotic cell cycle;virion assembly;NIK/NF-kappaB signaling;negative regulation of DNA damage response, signal transduction by p53 class mediator;protein neddylation;negative regulation of smoothened signaling pathway;regulation of cell cycle;tRNA seleno-modification	GO:0005524;GO:0008641;GO:0008883;GO:0016881;GO:0019781;GO:0043828;GO:0046982	ATP binding;small protein activating enzyme activity;glutamyl-tRNA reductase activity;acid-amino acid ligase activity;NEDD8 activating enzyme activity;tRNA 2-selenouridine synthase activity;protein heterodimerization activity	GO:0005634;GO:0005829;GO:0043234	nucleus;cytosol;protein complex	ATP-binding;Acetylation;Aspartyl protease;Cell cycle;Developmental protein;Ligase;Nucleotide-binding;Ubl conjugation pathway	Protein modification	GO:0005634;GO:0005829;GO:0006464;GO:0016874
qilexprot_19024	rTeg1	Retrovirus-related Pol polyprotein from transposon TNT 1-94	A	3.4.23.-;1.2.1.27;3.1.13.-	GO:0032957;GO:0030422;GO:0006952;GO:0015074;GO:0006013;GO:0016573	inositol trisphosphate metabolic process;production of siRNA involved in RNA interference;defense response;DNA integration;mannose metabolic process;histone acetylation	GO:0052726;GO:0016301;GO:0016758;GO:0004017;GO:0003676;GO:0052725;GO:0043531;GO:0047325;GO:0004559;GO:0003964;GO:0008270;GO:0003980;GO:0004491	inositol-1,3,4-trisphosphate 5-kinase activity;kinase activity;transferase activity, transferring hexosyl groups;adenylate kinase activity;nucleic acid binding;inositol-1,3,4-trisphosphate 6-kinase activity;ADP binding;inositol tetrakisphosphate 1-kinase activity;alpha-mannosidase activity;RNA-directed DNA polymerase activity;zinc ion binding;UDP-glucose;methylmalonate-semialdehyde dehydrogenase …	GO:0016442;GO:0009654;GO:0000123;GO:0016602;GO:0019898	RISC complex;photosystem II oxygen evolving complex;histone acetyltransferase complex;CCAAT-binding factor complex;extrinsic component of membrane	RNA-directed DNA polymerase;Plant defense;Kinase;Oxidoreductase;Receptor;Transferase;Metal-binding;Zinc;Nucleotidyltransferase;Transposable element;Aspartyl protease;Zinc-finger		GO:0006259;GO:0016301;GO:0043167;GO:0016779
qilexprot_24029	mei2	Protein MEI2-like 4	A		GO:0051321;GO:0007127;GO:0006279;GO:0045836;GO:0045927;GO:0051446	meiotic cell cycle;meiosis I;premeiotic DNA replication;positive regulation of meiotic nuclear division;positive regulation of growth;positive regulation of meiotic cell cycle	GO:0003676;GO:0003723;GO:0000166	nucleic acid binding;RNA binding;nucleotide binding	GO:0000228;GO:0034064;GO:0033620;GO:0016021;GO:0005829	nuclear chromosome;Tor2-Mei2-Ste11 complex;Mei2 nuclear dot complex;integral component of membrane;cytosol	Plant defense;Activator;Meiosis;Transmembrane helix;RNA-binding;Repeat;Transmembrane;Aspartyl protease;Stress response;Membrane;Phosphoprotein		GO:0005622;GO:0043234;GO:0000003;GO:0006259;GO:0003723;GO:0005829;GO:0040007;GO:0005634;GO:0000228;GO:0007049
qilexprot_24556	LWD1	WD repeat-containing protein LWD1	A	2.3.1.48;3.4.23.5	GO:0035332;GO:0006418;GO:0032880;GO:0009723;GO:0007275;GO:0009718;GO:0009957;GO:0051216;GO:0048511;GO:0045927;GO:0009733;GO:0043153;GO:0010026;GO:0048573;GO:0016567;GO:0045165;GO:0007517	positive regulation of hippo signaling;tRNA aminoacylation for protein translation;regulation of protein localization;response to ethylene;multicellular organism development;anthocyanin-containing compound biosynthetic process;epidermal cell fate specification;cartilage development;rhythmic process;positive regulation of growth;response to auxin;entrainment of circadian clock by photoperiod;trich…	GO:0003677;GO:0016307;GO:0008241;GO:0004180;GO:0004045;GO:0044212;GO:0004812;GO:0004402	DNA binding;phosphatidylinositol phosphate kinase activity;peptidyl-dipeptidase activity;carboxypeptidase activity;aminoacyl-tRNA hydrolase activity;transcription regulatory region DNA binding;aminoacyl-tRNA ligase activity;histone acetyltransferase activity	GO:0031966;GO:0005737;GO:0080008;GO:0005634;GO:0043234;GO:0005654;GO:0016363	mitochondrial membrane;cytoplasm;Cul4-RING E3 ubiquitin ligase complex;nucleus;protein complex;nucleoplasm;nuclear matrix	WD repeat;Repeat;Developmental protein;Aspartyl protease;Nucleus;Acyltransferase;Biological rhythms;Sensory transduction;Acetylation	Protein modification	GO:0005737;GO:0005654;GO:0003677;GO:0005739;GO:0000003;GO:0040007;GO:0009058;GO:0048856;GO:0030154;GO:0005634
qilexprot_2562	At2g07550	Retrovirus-related Pol polyprotein from transposon TNT 1-94	A	1.2.1.27;2.7.7.49;2.7.7.6;3.4.23.-	GO:0006545;GO:0009165;GO:0015074	glycine biosynthetic process;nucleotide biosynthetic process;DNA integration	GO:0003676;GO:0004146;GO:0004491;GO:0004672;GO:0004970;GO:0008270;GO:0045735	nucleic acid binding;dihydrofolate reductase activity;methylmalonate-semialdehyde dehydrogenase (acylating) activity;protein kinase activity;ionotropic glutamate receptor activity;zinc ion binding;nutrient reservoir activity			Aspartyl protease;Leucine-rich repeat;Ligand-gated ion channel;Metal-binding;Nucleotidyltransferase;RNA-directed DNA polymerase;Transposable element;Zinc;Zinc-finger		GO:0006259;GO:0043167
qilexprot_2565	TER1	Retrovirus-related Pol polyprotein from transposon TNT 1-94	A	3.4.23.-;2.7.7.6;2.7.7.49;1.2.1.27	GO:0006545;GO:0015074	glycine biosynthetic process;DNA integration	GO:0004970;GO:0004146;GO:0003676;GO:0003964;GO:0008270;GO:0004491;GO:0004097	ionotropic glutamate receptor activity;dihydrofolate reductase activity;nucleic acid binding;RNA-directed DNA polymerase activity;zinc ion binding;methylmalonate-semialdehyde dehydrogenase (acylating) activity;catechol oxidase activity			Signal;RNA-directed DNA polymerase;Plant defense;Metal-binding;Zinc;Nucleotidyltransferase;Transposable element;Aspartyl protease;Zinc-finger;Ion channel;Ligand-gated ion channel		GO:0006259;GO:0043167;GO:0016779
qilexprot_26369	LCD	L-cysteine desulfhydrase	A	5.1.1.17;4.4.1.28;4.4.1.16;4.4.1.-	GO:0019450	L-cysteine catabolic process to pyruvate	GO:0080146;GO:0045439;GO:0043531;GO:0003824;GO:0016829;GO:0009000	L-cysteine desulfhydrase activity;isopenicillin-N epimerase activity;ADP binding;catalytic activity;lyase activity;selenocysteine lyase activity	GO:0009507;GO:0005829	chloroplast;cytosol	Aminotransferase;Pyridoxal phosphate;Chloroplast;Isomerase;Aspartyl protease;Stress response;Plastid;Lyase;Transit peptide		GO:0016829;GO:0005829;GO:0006520;GO:0016853;GO:0009536;GO:0009056
qilexprot_28374	POLX	Retrovirus-related Pol polyprotein from transposon TNT 1-94	A	1.2.1.27;2.7.7.49;3.4.23.-	GO:0006545;GO:0015074	glycine biosynthetic process;DNA integration	GO:0003676;GO:0003964;GO:0004146;GO:0004491;GO:0004527;GO:0008270	nucleic acid binding;RNA-directed DNA polymerase activity;dihydrofolate reductase activity;methylmalonate-semialdehyde dehydrogenase (acylating) activity;exonuclease activity;zinc ion binding	GO:0005852	eukaryotic translation initiation factor 3 complex	Aspartyl protease;Auxin signaling pathway;Coiled coil;Metal-binding;RNA-directed DNA polymerase;Transposable element;Zinc;Zinc-finger		GO:0006259;GO:0043167
qilexprot_29219	Tcs1	Retrotransposon protein, putative, Ty1-copia subclass	A	3.4.23.-;2.7.7.49;1.2.1.27	GO:0006545;GO:0009165;GO:0015074	glycine biosynthetic process;nucleotide biosynthetic process;DNA integration	GO:0004146;GO:0003676;GO:0043531;GO:0004527;GO:0003964;GO:0008270;GO:0004491	dihydrofolate reductase activity;nucleic acid binding;ADP binding;exonuclease activity;RNA-directed DNA polymerase activity;zinc ion binding;methylmalonate-semialdehyde dehydrogenase (acylating) activity			RNA-directed DNA polymerase;Metal-binding;Zinc;Transposable element;Aspartyl protease;Zinc-finger		GO:0006259;GO:0004518;GO:0043167
qilexprot_29220	pol	Retrovirus-related Pol polyprotein from transposon TNT 1-94	A	3.4.23.-;2.7.7.49;1.2.1.27	GO:0048544;GO:0006545;GO:0015074	recognition of pollen;glycine biosynthetic process;DNA integration	GO:0004146;GO:0003676;GO:0004650;GO:0043531;GO:0003964;GO:0008270;GO:0004491;GO:0004097	dihydrofolate reductase activity;nucleic acid binding;polygalacturonase activity;ADP binding;RNA-directed DNA polymerase activity;zinc ion binding;methylmalonate-semialdehyde dehydrogenase (acylating) activity;catechol oxidase activity			RNA-directed DNA polymerase;Oxidoreductase;Transferase;Metal-binding;Zinc;Nucleotidyltransferase;Transposable element;Aspartyl protease;Zinc-finger;Coiled coil		GO:0006259;GO:0043167;GO:0016779
qilexprot_31315	ECR1	NEDD8-activating enzyme E1 catalytic subunit	A	6.3.2.-	GO:0045116	protein neddylation	GO:0005524;GO:0008641;GO:0016881;GO:0019781;GO:0046982	ATP binding;small protein activating enzyme activity;acid-amino acid ligase activity;NEDD8 activating enzyme activity;protein heterodimerization activity	GO:0005634;GO:0005829	nucleus;cytosol	Acetylation;Aspartyl protease;Ligase;Nucleus;Protease;Ubl conjugation pathway	Protein modification	GO:0005634;GO:0005829;GO:0006464;GO:0016874
qilexprot_31317	BnaA10g15880D	NEDD8-activating enzyme E1 catalytic subunit	A		GO:0045116	protein neddylation	GO:0005524;GO:0008641;GO:0016881;GO:0019781	ATP binding;small protein activating enzyme activity;acid-amino acid ligase activity;NEDD8 activating enzyme activity	GO:0005634;GO:0005829	nucleus;cytosol	Aspartyl protease;Protease		GO:0005634;GO:0005829;GO:0006464;GO:0016874
qilexprot_3164	uba3	NEDD8-activating enzyme E1 catalytic subunit	A	1.2.1.70;3.4.21.89;6.1.1.1;6.3.2.-	GO:0006437;GO:0007113;GO:0038061;GO:0043518;GO:0045116;GO:0051726;GO:0070329	tyrosyl-tRNA aminoacylation;endomitotic cell cycle;NIK/NF-kappaB signaling;negative regulation of DNA damage response, signal transduction by p53 class mediator;protein neddylation;regulation of cell cycle;tRNA seleno-modification	GO:0004831;GO:0005524;GO:0008641;GO:0008883;GO:0016881;GO:0019781;GO:0043828;GO:0046982	tyrosine-tRNA ligase activity;ATP binding;small protein activating enzyme activity;glutamyl-tRNA reductase activity;acid-amino acid ligase activity;NEDD8 activating enzyme activity;tRNA 2-selenouridine synthase activity;protein heterodimerization activity	GO:0005634;GO:0005829	nucleus;cytosol	ATP-binding;Acetylation;Aminoacyl-tRNA synthetase;Aspartyl protease;Cell cycle;Developmental protein;Endoplasmic reticulum;Ligase;Nucleotide-binding;Protease;Protein biosynthesis;Ubl conjugation pathway	Protein modification	GO:0005634;GO:0005829;GO:0006464;GO:0016874
qilexprot_31893	POLX	Retrovirus-related Pol polyprotein from transposon TNT 1-94	A	1.2.1.27;2.7.7.49;3.4.23.-	GO:0006545;GO:0015074	glycine biosynthetic process;DNA integration	GO:0003676;GO:0003964;GO:0004146;GO:0004491;GO:0004527;GO:0004970;GO:0008270;GO:0045735	nucleic acid binding;RNA-directed DNA polymerase activity;dihydrofolate reductase activity;methylmalonate-semialdehyde dehydrogenase (acylating) activity;exonuclease activity;ionotropic glutamate receptor activity;zinc ion binding;nutrient reservoir activity			Aspartyl protease;Coiled coil;Ligand-gated ion channel;Metal-binding;Nucleotidyltransferase;RNA-directed DNA polymerase;Receptor;Transposable element;Zinc;Zinc-finger		GO:0006259;GO:0043167
qilexprot_32134	ML2	Protein MEI2-like 2	A		GO:0051321;GO:0045836;GO:0045927	meiotic cell cycle;positive regulation of meiotic nuclear division;positive regulation of growth	GO:0003676;GO:0003723;GO:0000166	nucleic acid binding;RNA binding;nucleotide binding			Leucine-rich repeat;Plant defense;Meiosis;RNA-binding;Repeat;Aspartyl protease;Phosphoprotein		GO:0000003;GO:0003723;GO:0040007;GO:0007049
qilexprot_34149	MEI2	MEI2-like protein 5	A		GO:0045836;GO:0045927;GO:0051321	positive regulation of meiotic nuclear division;positive regulation of growth;meiotic cell cycle	GO:0000166;GO:0003676;GO:0003723	nucleotide binding;nucleic acid binding;RNA binding			Aspartyl protease;Meiosis;Phosphoprotein;RNA-binding;Repeat		GO:0000003;GO:0003723;GO:0007049;GO:0040007
qilexprot_34501	uba3	NEDD8-activating enzyme E1 catalytic subunit	A	6.3.2.19;6.3.2.-;1.2.1.70;6.1.1.1	GO:0038061;GO:0007113;GO:0045116;GO:0043518;GO:0051726	NIK/NF-kappaB signaling;endomitotic cell cycle;protein neddylation;negative regulation of DNA damage response, signal transduction by p53 class mediator;regulation of cell cycle	GO:0008641;GO:0019781;GO:0016881;GO:0008883;GO:0005524;GO:0046982;GO:0005094	small protein activating enzyme activity;NEDD8 activating enzyme activity;acid-amino acid ligase activity;glutamyl-tRNA reductase activity;ATP binding;protein heterodimerization activity;Rho GDP-dissociation inhibitor activity	GO:0005634;GO:0005829	nucleus;cytosol	Nucleotide-binding;Cell cycle;Developmental protein;Aspartyl protease;Ligase;Coiled coil;Ubl conjugation pathway;ATP-binding;Acetylation	Protein modification	GO:0006464;GO:0005829;GO:0016874;GO:0005634
qilexprot_34502	uba3	NEDD8-activating enzyme E1 catalytic subunit	A	6.3.2.19;6.3.2.-	GO:0030071;GO:0045116;GO:0031145	regulation of mitotic metaphase/anaphase transition;protein neddylation;anaphase-promoting complex-dependent catabolic process	GO:0008641;GO:0019781;GO:0016881;GO:0005524;GO:0046982	small protein activating enzyme activity;NEDD8 activating enzyme activity;acid-amino acid ligase activity;ATP binding;protein heterodimerization activity	GO:0005680;GO:0005634;GO:0005829	anaphase-promoting complex;nucleus;cytosol	Aspartyl protease;Ligase;Coiled coil;Ubl conjugation pathway;Acetylation	Protein modification	GO:0006464;GO:0005829;GO:0016874;GO:0005634
qilexprot_34673	RT	Retrovirus-related Pol polyprotein from transposon TNT 1-94	A	1.2.1.27;2.7.7.49;3.1.13.-;3.4.23.-	GO:0006545;GO:0015074;GO:0016573;GO:0048544	glycine biosynthetic process;DNA integration;histone acetylation;recognition of pollen	GO:0003676;GO:0003964;GO:0004097;GO:0004146;GO:0004491;GO:0004970;GO:0008270;GO:0043531;GO:0045735	nucleic acid binding;RNA-directed DNA polymerase activity;catechol oxidase activity;dihydrofolate reductase activity;methylmalonate-semialdehyde dehydrogenase (acylating) activity;ionotropic glutamate receptor activity;zinc ion binding;ADP binding;nutrient reservoir activity	GO:0000123	histone acetyltransferase complex	Aspartyl protease;Leucine-rich repeat;Ligand-gated ion channel;Metal-binding;Nucleotidyltransferase;Oxidoreductase;RNA-directed DNA polymerase;Transferase;Transposable element;Zinc;Zinc-finger		GO:0006259;GO:0016779;GO:0043167
qilexprot_38581	AML1	Protein MEI2-like 4	A	3.4.22.-	GO:0045836;GO:0045927;GO:0051321	positive regulation of meiotic nuclear division;positive regulation of growth;meiotic cell cycle	GO:0000166;GO:0003676;GO:0003723	nucleotide binding;nucleic acid binding;RNA binding			Activator;Aspartyl protease;Meiosis;Phosphoprotein;Plant defense;Protease;RNA-binding;Repeat		GO:0000003;GO:0003723;GO:0007049;GO:0040007
qilexprot_4188	FKFBP	6-phosphofructo-2-kinase/fructose-2,6-bisphosphatase	A	3.1.3.46;3.6.4.13;2.7.1.105	GO:0006000;GO:0031100;GO:0043609;GO:0042594;GO:0006002;GO:0007420;GO:0032868;GO:0033762;GO:0046835;GO:1990417;GO:0043581;GO:0061621;GO:0006094;GO:0006003;GO:0006112;GO:0051384;GO:0033133;GO:0006006;GO:0051591;GO:0000463	fructose metabolic process;organ regeneration;regulation of carbon utilization;response to starvation;fructose 6-phosphate metabolic process;brain development;response to insulin;response to glucagon;carbohydrate phosphorylation;snoRNA release from pre-rRNA;mycelium development;canonical glycolysis;gluconeogenesis;fructose 2,6-bisphosphate metabolic process;energy reserve metabolic process;respon…	GO:0004331;GO:0070095;GO:2001070;GO:0003873;GO:0042802;GO:0005524;GO:0019900	fructose-2,6-bisphosphate 2-phosphatase activity;fructose-6-phosphate binding;starch binding;6-phosphofructo-2-kinase activity;identical protein binding;ATP binding;kinase binding	GO:0005886;GO:0005654;GO:0043540;GO:0005829	plasma membrane;nucleoplasm;6-phosphofructo-2-kinase/fructose-2,6-biphosphatase complex;cytosol	Cytoplasm;Kinase;Nucleotide-binding;Transferase;Aspartyl protease;Myristate;Hydrolase;Membrane;ATP-binding;Carbohydrate metabolism;Phosphoprotein;Lipoprotein;Acetylation		GO:0044281;GO:0005975;GO:0005886;GO:0016301;GO:0005829;GO:0016791;GO:0048856
qilexprot_43193	TEL1	Terminal ear1-like 1 protein	A		GO:0051321;GO:0007127;GO:0006279;GO:0045836;GO:0045927;GO:0051446	meiotic cell cycle;meiosis I;premeiotic DNA replication;positive regulation of meiotic nuclear division;positive regulation of growth;positive regulation of meiotic cell cycle	GO:0003676;GO:0003723;GO:0000166	nucleic acid binding;RNA binding;nucleotide binding	GO:0000228;GO:0034064;GO:0033620	nuclear chromosome;Tor2-Mei2-Ste11 complex;Mei2 nuclear dot complex	Activator;Meiosis;RNA-binding;Repeat;Developmental protein;Aspartyl protease;Coiled coil;Phosphoprotein		GO:0000003;GO:0003723;GO:0040007;GO:0000228;GO:0007049
qilexprot_43502	MEI2	Protein MEI2-like 5	A		GO:0045836;GO:0045927;GO:0051321	positive regulation of meiotic nuclear division;positive regulation of growth;meiotic cell cycle	GO:0000166;GO:0003676;GO:0003723	nucleotide binding;nucleic acid binding;RNA binding			Aspartyl protease;Meiosis;Phosphoprotein;RNA-binding;Repeat		GO:0000003;GO:0003723;GO:0007049;GO:0040007
qilexprot_4607	rad54	DNA repair and recombination protein RAD54	A	2.7.11.1;3.6.1.-;3.6.4.-	GO:0000722;GO:0000724;GO:0006281;GO:0006311;GO:0006312;GO:0006338;GO:0006974;GO:0007067;GO:0007126;GO:0007129;GO:0007131;GO:0007140;GO:0008340;GO:0010212;GO:0010228;GO:0010332;GO:0016032;GO:0016444;GO:0030259;GO:0030491;GO:0032079;GO:0032204;GO:0032392;GO:0042493;GO:0043247;GO:0043550;GO:0043687;GO:0045003;GO:0051276;GO:0051701;GO:0071248;GO:0071480	telomere maintenance via recombination;double-strand break repair via homologous recombination;DNA repair;meiotic gene conversion;mitotic recombination;chromatin remodeling;cellular response to DNA damage stimulus;mitotic nuclear division;meiotic nuclear division;synapsis;reciprocal meiotic recombination;male meiosis;determination of adult lifespan;response to ionizing radiation;vegetative to rep…	GO:0003724;GO:0004386;GO:0005524;GO:0008270;GO:0015616;GO:0016817;GO:0033170;GO:0036310	RNA helicase activity;helicase activity;ATP binding;zinc ion binding;DNA translocase activity;hydrolase activity, acting on acid anhydrides;protein-DNA loading ATPase activity;annealing helicase activity	GO:0005634;GO:0005654;GO:0035861;GO:0070772;GO:0072686	nucleus;nucleoplasm;site of double-strand break;PAS complex;mitotic spindle	ATP-binding;Aspartyl protease;Cell cycle;Cell division;Coiled coil;DNA damage;DNA repair;DNA-binding;Helicase;Hydrolase;Mitosis;Nucleotide-binding;Nucleus;Phosphoprotein;Zinc;Zinc-finger		GO:0000003;GO:0004386;GO:0005634;GO:0005654;GO:0005694;GO:0005773;GO:0005856;GO:0006259;GO:0006950;GO:0007049;GO:0007067;GO:0007568;GO:0016887;GO:0042592;GO:0044403;GO:0048856;GO:0051276
qilexprot_47521	cire1p	Retrovirus-related Pol polyprotein from transposon TNT 1-94	A	3.4.23.-;2.7.7.49;1.2.1.27	GO:0006545;GO:0015074	glycine biosynthetic process;DNA integration	GO:0004970;GO:0045735;GO:0003896;GO:0004146;GO:0003676;GO:0004527;GO:0008270;GO:0004491	ionotropic glutamate receptor activity;nutrient reservoir activity;DNA primase activity;dihydrofolate reductase activity;nucleic acid binding;exonuclease activity;zinc ion binding;methylmalonate-semialdehyde dehydrogenase (acylating) activity			RNA-directed DNA polymerase;Metal-binding;Zinc;Transposable element;Aspartyl protease;Zinc-finger;Ligand-gated ion channel		GO:0006259;GO:0043167
qilexprot_51170	Tcs1	Retrovirus-related Pol polyprotein from transposon TNT 1-94	A	3.4.23.-;2.7.7.49;1.2.1.27	GO:0015074	DNA integration	GO:0004970;GO:0045735;GO:0003676;GO:0004672;GO:0003964;GO:0008270;GO:0004491	ionotropic glutamate receptor activity;nutrient reservoir activity;nucleic acid binding;protein kinase activity;RNA-directed DNA polymerase activity;zinc ion binding;methylmalonate-semialdehyde dehydrogenase (acylating) activity			Leucine-rich repeat;RNA-directed DNA polymerase;Receptor;Transmembrane helix;Metal-binding;Zinc;Transmembrane;Transposable element;Aspartyl protease;Zinc-finger;Membrane;Ligand-gated ion channel		GO:0006259;GO:0043167
qilexprot_51726	POLX	Retrovirus-related Pol polyprotein from transposon TNT 1-94	A	3.4.23.-;2.7.7.49;1.2.1.27	GO:0006545;GO:0015074	glycine biosynthetic process;DNA integration	GO:0004146;GO:0003676;GO:0008519;GO:0004527;GO:0003964;GO:0008270;GO:0004491	dihydrofolate reductase activity;nucleic acid binding;ammonium transmembrane transporter activity;exonuclease activity;RNA-directed DNA polymerase activity;zinc ion binding;methylmalonate-semialdehyde dehydrogenase (acylating) activity			Leucine-rich repeat;RNA-directed DNA polymerase;Metal-binding;Zinc;Transposable element;Aspartyl protease;Zinc-finger;Coiled coil		GO:0006259;GO:0043167
qilexprot_526	ML4	Protein MEI2-like 4	A		GO:0051321;GO:0045836;GO:0045927	meiotic cell cycle;positive regulation of meiotic nuclear division;positive regulation of growth	GO:0003676;GO:0003723;GO:0000166	nucleic acid binding;RNA binding;nucleotide binding			Activator;Meiosis;RNA-binding;Repeat;Aspartyl protease;Coiled coil;Phosphoprotein		GO:0000003;GO:0003723;GO:0040007;GO:0007049
qilexprot_52987	AML1	Protein MEI2-like 4	A	3.4.22.-	GO:0045836;GO:0045927;GO:0051321	positive regulation of meiotic nuclear division;positive regulation of growth;meiotic cell cycle	GO:0000166;GO:0003676;GO:0003723	nucleotide binding;nucleic acid binding;RNA binding			Activator;Aspartyl protease;Meiosis;Phosphoprotein;Plant defense;Protease;RNA-binding;Repeat		GO:0000003;GO:0003723;GO:0007049;GO:0040007
qilexprot_57432	AML1	Protein MEI2-like 4	A		GO:0045836;GO:0045927;GO:0051321	positive regulation of meiotic nuclear division;positive regulation of growth;meiotic cell cycle	GO:0000166;GO:0003676;GO:0003723	nucleotide binding;nucleic acid binding;RNA binding			Activator;Aspartyl protease;Meiosis;Phosphoprotein;Plant defense;RNA-binding;Repeat		GO:0000003;GO:0003723;GO:0007049;GO:0040007
qilexprot_57715	Tcs1	Retrovirus-related Pol polyprotein from transposon TNT 1-94	A	1.2.1.27;2.7.7.49;3.4.23.-	GO:0006545;GO:0009165;GO:0015074	glycine biosynthetic process;nucleotide biosynthetic process;DNA integration	GO:0003676;GO:0004146;GO:0004491;GO:0004970;GO:0008270	nucleic acid binding;dihydrofolate reductase activity;methylmalonate-semialdehyde dehydrogenase (acylating) activity;ionotropic glutamate receptor activity;zinc ion binding			Aspartyl protease;Leucine-rich repeat;Ligand-gated ion channel;Metal-binding;RNA-directed DNA polymerase;Receptor;Transposable element;Zinc;Zinc-finger		GO:0006259;GO:0043167
qilexprot_59322	gag	Retrovirus-related Pol polyprotein from transposon TNT 1-94	A	1.2.1.27;2.7.7.49;3.1.13.-;3.4.23.-	GO:0006013;GO:0006419;GO:0006438;GO:0009664;GO:0015074;GO:0043248	mannose metabolic process;alanyl-tRNA aminoacylation;valyl-tRNA aminoacylation;plant-type cell wall organization;DNA integration;proteasome assembly	GO:0003676;GO:0004491;GO:0004559;GO:0004813;GO:0004832;GO:0008270;GO:0008519	nucleic acid binding;methylmalonate-semialdehyde dehydrogenase (acylating) activity;alpha-mannosidase activity;alanine-tRNA ligase activity;valine-tRNA ligase activity;zinc ion binding;ammonium transmembrane transporter activity	GO:0009654;GO:0019898	photosystem II oxygen evolving complex;extrinsic component of membrane	Aspartyl protease;Ligand-gated ion channel;Metal-binding;RNA-directed DNA polymerase;Transposable element;Zinc;Zinc-finger		GO:0006259;GO:0043167
qilexprot_59339	gag	Retrovirus-related Pol polyprotein from transposon TNT 1-94	A	1.2.1.27;2.7.7.49;3.1.13.-;3.4.23.-	GO:0006013;GO:0006419;GO:0006438;GO:0009664;GO:0015074;GO:0043248	mannose metabolic process;alanyl-tRNA aminoacylation;valyl-tRNA aminoacylation;plant-type cell wall organization;DNA integration;proteasome assembly	GO:0003676;GO:0004491;GO:0004559;GO:0004813;GO:0004832;GO:0004970;GO:0008270;GO:0008519	nucleic acid binding;methylmalonate-semialdehyde dehydrogenase (acylating) activity;alpha-mannosidase activity;alanine-tRNA ligase activity;valine-tRNA ligase activity;ionotropic glutamate receptor activity;zinc ion binding;ammonium transmembrane transporter activity	GO:0009654;GO:0019898	photosystem II oxygen evolving complex;extrinsic component of membrane	Aspartyl protease;Ligand-gated ion channel;Metal-binding;Oxidoreductase;RNA-directed DNA polymerase;Transposable element;Zinc;Zinc-finger		GO:0006259;GO:0043167
qilexprot_60367	Tcs1	Retrovirus-related Pol polyprotein from transposon TNT 1-94	A	1.2.1.27;2.7.7.49;2.7.7.6;3.4.23.-	GO:0006545;GO:0006952;GO:0009165;GO:0015074	glycine biosynthetic process;defense response;nucleotide biosynthetic process;DNA integration	GO:0003676;GO:0003899;GO:0003964;GO:0004097;GO:0004146;GO:0004491;GO:0008270	nucleic acid binding;DNA-directed RNA polymerase activity;RNA-directed DNA polymerase activity;catechol oxidase activity;dihydrofolate reductase activity;methylmalonate-semialdehyde dehydrogenase (acylating) activity;zinc ion binding			Aspartyl protease;Metal-binding;Nucleotidyltransferase;Plant defense;RNA-directed DNA polymerase;Transposable element;Zinc;Zinc-finger		GO:0006259;GO:0016779;GO:0043167
qilexprot_62916	HINT4	Bifunctional adenosine 5'-phosphosulfate phosphorylase/adenylylsulfatase HINT4	A	2.7.7.5;3.6.2.1	GO:0009150;GO:0006790;GO:0007154	purine ribonucleotide metabolic process;sulfur compound metabolic process;cell communication	GO:0030247;GO:0047627;GO:0042973;GO:0004780;GO:0003824	polysaccharide binding;adenylylsulfatase activity;glucan endo-1,3-beta-D-glucosidase activity;sulfate adenylyltransferase (ADP) activity;catalytic activity	GO:0009505;GO:0005777;GO:0046658	plant-type cell wall;peroxisome;anchored component of plasma membrane	Peroxisome;Nucleotide-binding;Transferase;Nucleotidyltransferase;Aspartyl protease;Hydrolase		GO:0006790;GO:0044281;GO:0005777;GO:0005618;GO:0034641;GO:0016779
qilexprot_67207	Tcs1	Retrovirus-related Pol polyprotein from transposon TNT 1-94	A	1.2.1.27;2.7.7.49;2.7.7.6;3.4.23.-	GO:0006545;GO:0006952;GO:0009165;GO:0015074	glycine biosynthetic process;defense response;nucleotide biosynthetic process;DNA integration	GO:0003676;GO:0003964;GO:0004097;GO:0004146;GO:0004491;GO:0004970;GO:0008270;GO:0043531;GO:0045735	nucleic acid binding;RNA-directed DNA polymerase activity;catechol oxidase activity;dihydrofolate reductase activity;methylmalonate-semialdehyde dehydrogenase (acylating) activity;ionotropic glutamate receptor activity;zinc ion binding;ADP binding;nutrient reservoir activity			Aspartyl protease;Ligand-gated ion channel;Metal-binding;Nucleotidyltransferase;Plant defense;RNA-directed DNA polymerase;Transposable element;Zinc;Zinc-finger		GO:0006259;GO:0043167
qilexprot_74548	AML1	Protein MEI2-like 4	A		GO:0051321;GO:0045836;GO:0045927	meiotic cell cycle;positive regulation of meiotic nuclear division;positive regulation of growth	GO:0003676;GO:0003723;GO:0000166	nucleic acid binding;RNA binding;nucleotide binding			Plant defense;Activator;Meiosis;RNA-binding;Repeat;Aspartyl protease;Coiled coil;Phosphoprotein		GO:0000003;GO:0003723;GO:0040007;GO:0007049
qilexprot_75031	ML2	Protein MEI2-like 2	A		GO:0051321;GO:0007127;GO:0006279;GO:0045836;GO:0045927;GO:0051446	meiotic cell cycle;meiosis I;premeiotic DNA replication;positive regulation of meiotic nuclear division;positive regulation of growth;positive regulation of meiotic cell cycle	GO:0003676;GO:0003723;GO:0000166	nucleic acid binding;RNA binding;nucleotide binding	GO:0000228;GO:0034064;GO:0033620	nuclear chromosome;Tor2-Mei2-Ste11 complex;Mei2 nuclear dot complex	Plant defense;Meiosis;RNA-binding;Repeat;Aspartyl protease;Coiled coil;Phosphoprotein		GO:0005622;GO:0000003;GO:0003723;GO:0040007;GO:0043167;GO:0000228;GO:0007049
qilexprot_76422	cef1	Isopenicillin N epimerase	A	5.1.1.17;4.4.1.28;4.4.1.16;4.4.1.-	GO:0019450	L-cysteine catabolic process to pyruvate	GO:0080146;GO:0045439;GO:0043531;GO:0003824;GO:0016829;GO:0009000	L-cysteine desulfhydrase activity;isopenicillin-N epimerase activity;ADP binding;catalytic activity;lyase activity;selenocysteine lyase activity	GO:0009507;GO:0005829	chloroplast;cytosol	Aminotransferase;Pyridoxal phosphate;Chloroplast;Isomerase;Aspartyl protease;Stress response;Plastid;Lyase;Transit peptide		GO:0016829;GO:0005829;GO:0006520;GO:0016853;GO:0009536;GO:0009056
qilexprot_7652	T1P2	60S ribosomal protein L18a	A	3.1.2.4	GO:0006412	translation	GO:0003735;GO:0003860	structural constituent of ribosome;3-hydroxyisobutyryl-CoA hydrolase activity	GO:0005774;GO:0005840;GO:0009506;GO:0022625;GO:0022626	vacuolar membrane;ribosome;plasmodesma;cytosolic large ribosomal subunit;cytosolic ribosome	Aspartyl protease;Ribonucleoprotein;Ribosomal protein		GO:0003735;GO:0005829;GO:0005840;GO:0006412
qilexprot_77669	At1g03110	tRNA (guanine-N(7)-)-methyltransferase non-catalytic subunit	A		GO:0006552;GO:0048268;GO:0036265;GO:0008618;GO:0006400;GO:0030488	leucine catabolic process;clathrin coat assembly;RNA (guanine-N7)-methylation;7-methylguanosine metabolic process;tRNA modification;tRNA methylation	GO:0004485;GO:0004075;GO:0008168;GO:0005545;GO:0050897;GO:0008430	methylcrotonoyl-CoA carboxylase activity;biotin carboxylase activity;methyltransferase activity;1-phosphatidylinositol binding;cobalt ion binding;selenium binding	GO:0022626;GO:0030136;GO:0005634	cytosolic ribosome;clathrin-coated vesicle;nucleus	tRNA processing;WD repeat;Methyltransferase;Biotin;Repeat;Aspartyl protease;Nucleus	tRNA modification	GO:0044281;GO:0008168;GO:0034641;GO:0005634;GO:0006399
qilexprot_78910	gag	Retrovirus-related Pol polyprotein from transposon TNT 1-94	A	1.2.1.27;2.5.1.84;2.7.7.49;2.7.7.6;3.1.13.-;3.4.23.-	GO:0006888;GO:0006952;GO:0007017;GO:0015074;GO:0019953;GO:0048015	ER to Golgi vesicle-mediated transport;defense response;microtubule-based process;DNA integration;sexual reproduction;phosphatidylinositol-mediated signaling	GO:0003676;GO:0003899;GO:0003964;GO:0004491;GO:0005200;GO:0008270;GO:0008519;GO:0016301;GO:0043531;GO:0050347;GO:0052923	nucleic acid binding;DNA-directed RNA polymerase activity;RNA-directed DNA polymerase activity;methylmalonate-semialdehyde dehydrogenase (acylating) activity;structural constituent of cytoskeleton;zinc ion binding;ammonium transmembrane transporter activity;kinase activity;ADP binding;trans-octaprenyltranstransferase activity;all-trans-nonaprenyl-diphosphate synthase (geranyl-diphosphate specific…	GO:0030127	COPII vesicle coat	Aspartyl protease;Auxin signaling pathway;Coiled coil;Cytoskeleton;Kinase;Metal-binding;Microtubule;Nucleotidyltransferase;Plant defense;RNA-directed DNA polymerase;Receptor;Transferase;Transposable element;Zinc;Zinc-finger		GO:0006259;GO:0016779;GO:0043167
qilexprot_79043	Tcs1	Retrovirus-related Pol polyprotein from transposon TNT 1-94	A	3.4.23.-;2.7.7.49;1.2.1.27	GO:0006545;GO:0009165;GO:0006952;GO:0015074	glycine biosynthetic process;nucleotide biosynthetic process;defense response;DNA integration	GO:0004970;GO:0045735;GO:0004146;GO:0003676;GO:0043531;GO:0003964;GO:0008270;GO:0004491;GO:0004097	ionotropic glutamate receptor activity;nutrient reservoir activity;dihydrofolate reductase activity;nucleic acid binding;ADP binding;RNA-directed DNA polymerase activity;zinc ion binding;methylmalonate-semialdehyde dehydrogenase (acylating) activity;catechol oxidase activity			Leucine-rich repeat;RNA-directed DNA polymerase;Plant defense;Metal-binding;Zinc;Transposable element;Aspartyl protease;Zinc-finger;Ligand-gated ion channel		GO:0006259;GO:0043167
qilexprot_79328	mei2	Protein MEI2-like 4	A		GO:0006279;GO:0007127;GO:0045836;GO:0045927;GO:0051321;GO:0051446	premeiotic DNA replication;meiosis I;positive regulation of meiotic nuclear division;positive regulation of growth;meiotic cell cycle;positive regulation of meiotic cell cycle	GO:0000166;GO:0003676;GO:0003723	nucleotide binding;nucleic acid binding;RNA binding	GO:0000228;GO:0005829;GO:0033620;GO:0034064	nuclear chromosome;cytosol;Mei2 nuclear dot complex;Tor2-Mei2-Ste11 complex	Activator;Aspartyl protease;Coiled coil;Meiosis;Phosphoprotein;Plant defense;RNA-binding;Repeat;Stress response		GO:0000003;GO:0000228;GO:0003723;GO:0005622;GO:0005634;GO:0005829;GO:0006259;GO:0007049;GO:0040007;GO:0043234
qilexprot_9547	ML3	AML5	A		GO:0045836;GO:0045927;GO:0051321	positive regulation of meiotic nuclear division;positive regulation of growth;meiotic cell cycle	GO:0000166;GO:0003676	nucleotide binding;nucleic acid binding			Aspartyl protease;Disulfide bond;Meiosis;Phosphoprotein;Protease;RNA-binding;Repeat		GO:0000003;GO:0003723;GO:0007049;GO:0040007
qilexprot_21792		Peptidase aspartic, catalytic	A		GO:0015074	DNA integration	GO:0003676;GO:0003743;GO:0004672;GO:0008270;GO:0015238;GO:0015297;GO:0016884;GO:0030246	nucleic acid binding;translation initiation factor activity;protein kinase activity;zinc ion binding;drug transmembrane transporter activity;antiporter activity;carbon-nitrogen ligase activity, with glutamine as amido-N-donor;carbohydrate binding			Coiled coil;Lectin;Leucine-rich repeat;Metal-binding;Receptor;Zinc;Zinc-finger		GO:0006259;GO:0008135;GO:0043167
qilexprot_35967		Peptidase aspartic, catalytic	A		GO:0006511;GO:0015074;GO:0016579;GO:0045017	ubiquitin-dependent protein catabolic process;DNA integration;protein deubiquitination;glycerolipid biosynthetic process	GO:0003676;GO:0003964;GO:0004144;GO:0008270;GO:0036459	nucleic acid binding;RNA-directed DNA polymerase activity;diacylglycerol O-acyltransferase activity;zinc ion binding;thiol-dependent ubiquitinyl hydrolase activity			Coiled coil;Metal-binding;RNA-directed DNA polymerase;Zinc;Zinc-finger		GO:0006259;GO:0043167
qilexprot_59494		Peptidase aspartic, catalytic	A		GO:0015074	DNA integration	GO:0003676;GO:0003743;GO:0008270;GO:0015238;GO:0015297;GO:0016884	nucleic acid binding;translation initiation factor activity;zinc ion binding;drug transmembrane transporter activity;antiporter activity;carbon-nitrogen ligase activity, with glutamine as amido-N-donor			Coiled coil;Leucine-rich repeat;Metal-binding;Zinc;Zinc-finger		GO:0006259;GO:0008135;GO:0043167
qilexprot_53036	aspg	Putative isoaspartyl peptidase/L-asparaginase 2	A	3.4.19.5;3.5.1.1			GO:0004067;GO:0008798;GO:0016787	asparaginase activity;beta-aspartyl-peptidase activity;hydrolase activity			Autocatalytic cleavage;Hydrolase;Protease		GO:0005829;GO:0008233;GO:0016810
qilexprot_42377	pol	Gag-protease polyprotein	A		GO:0015074	DNA integration	GO:0003676;GO:0003743;GO:0008233;GO:0008270;GO:0015238;GO:0015297;GO:0016884	nucleic acid binding;translation initiation factor activity;peptidase activity;zinc ion binding;drug transmembrane transporter activity;antiporter activity;carbon-nitrogen ligase activity, with glutamine as amido-N-donor			Coiled coil;Leucine-rich repeat;Metal-binding;Zinc;Zinc-finger		GO:0006259;GO:0008135;GO:0043167
qilexprot_10205	cp1	Cysteine protease	C	1.3.1.74;3.4.22.-;3.4.22.15	GO:0009651;GO:0051603;GO:0030154;GO:0050832;GO:0048767;GO:0009908;GO:0006508	response to salt stress;proteolysis involved in cellular protein catabolic process;cell differentiation;defense response to fungus;root hair elongation;flower development;proteolysis	GO:0004197;GO:0032440;GO:0008234;GO:0031418	cysteine-type endopeptidase activity;2-alkenal reductase [NAD(P)] activity;cysteine-type peptidase activity;L-ascorbic acid binding	GO:0005783;GO:0010494;GO:0005764;GO:0048046;GO:0005615;GO:0005773;GO:0009506;GO:0000932	endoplasmic reticulum;cytoplasmic stress granule;lysosome;apoplast;extracellular space;vacuole;plasmodesma;cytoplasmic mRNA processing body	Signal;Thiol protease;Disulfide bond;Differentiation;Hydrolase;Protease;Zymogen;Vacuole;Flowering;Glycoprotein		GO:0021700;GO:0008233;GO:0005764;GO:0005773;GO:0005783;GO:0005615;GO:0009056
qilexprot_14837	MTR_1g492730	OTU-like cysteine protease	C		GO:0009058	biosynthetic process	GO:0004842;GO:0008233;GO:0016874	ubiquitin-protein transferase activity;peptidase activity;ligase activity	GO:0009507	chloroplast	Signal;Hydrolase;Protease		GO:0008233;GO:0016874;GO:0009536
qilexprot_16403	OTU9	OTU-like cysteine protease family protein, putative, expressed	C		GO:0010286;GO:0009620;GO:0009611	heat acclimation;response to fungus;response to wounding	GO:0004519;GO:0008233	endonuclease activity;peptidase activity	GO:0005886;GO:0016021	plasma membrane;integral component of membrane	Hydrolase;Protease		GO:0008233;GO:0005886
qilexprot_17799	6817	OTUlike cysteine protease	C		GO:0016579;GO:0016578;GO:0000290	protein deubiquitination;histone deubiquitination;deadenylation-dependent decapping of nuclear-transcribed mRNA	GO:0004843;GO:0031491;GO:0008047;GO:0042393;GO:0003682	thiol-dependent ubiquitin-specific protease activity;nucleosome binding;enzyme activator activity;histone binding;chromatin binding			Coiled coil;Hydrolase;Protease		GO:0008233;GO:0006464;GO:0051276;GO:0042393
qilexprot_1949	OTU7	OUT-like cysteine protease family protein	C				GO:0008233	peptidase activity	GO:0016021	integral component of membrane	Coiled coil;Hydrolase;Protease		GO:0008233
qilexprot_19523	cp1	Cysteine protease	C	1.3.1.74;3.4.22.-;3.4.22.14	GO:0009651;GO:0051603;GO:0030154;GO:0050832;GO:0048767;GO:0009908;GO:0006508	response to salt stress;proteolysis involved in cellular protein catabolic process;cell differentiation;defense response to fungus;root hair elongation;flower development;proteolysis	GO:0032440;GO:0008234;GO:0004197;GO:0031418	2-alkenal reductase [NAD(P)] activity;cysteine-type peptidase activity;cysteine-type endopeptidase activity;L-ascorbic acid binding	GO:0005783;GO:0005764;GO:0005615;GO:0000932;GO:0010494;GO:0048046;GO:0005773;GO:0009506	endoplasmic reticulum;lysosome;extracellular space;cytoplasmic mRNA processing body;cytoplasmic stress granule;apoplast;vacuole;plasmodesma	Signal;Allergen;Thiol protease;Differentiation;Zymogen;Disulfide bond;Germination;Hydrolase;Protease;Vacuole;Flowering;Glycoprotein		GO:0021700;GO:0008233;GO:0005764;GO:0005773;GO:0005783;GO:0005615;GO:0009056
qilexprot_20143	cp2	Cysteine protease	C	1.3.1.74;3.4.22.-	GO:0009651;GO:0048767;GO:0051603	response to salt stress;root hair elongation;proteolysis involved in cellular protein catabolic process	GO:0004197;GO:0008234;GO:0032440	cysteine-type endopeptidase activity;cysteine-type peptidase activity;2-alkenal reductase [NAD(P)] activity	GO:0005615;GO:0005764;GO:0005773;GO:0005783	extracellular space;lysosome;vacuole;endoplasmic reticulum	Glycoprotein;Hydrolase;Protease;Signal;Thiol protease;Zymogen		GO:0005615;GO:0005764;GO:0005773;GO:0008233;GO:0009056;GO:0021700;GO:0040007
qilexprot_20147	cp1	Cysteine protease	C	1.3.1.74;3.4.22.2;3.4.22.-	GO:0009651;GO:0016192;GO:0051603;GO:0050832;GO:0048767;GO:0010623;GO:0006508	response to salt stress;vesicle-mediated transport;proteolysis involved in cellular protein catabolic process;defense response to fungus;root hair elongation;developmental programmed cell death;proteolysis	GO:0004197;GO:0032440;GO:0008234	cysteine-type endopeptidase activity;2-alkenal reductase [NAD(P)] activity;cysteine-type peptidase activity	GO:0005788;GO:0005783;GO:0010494;GO:0005764;GO:0048046;GO:0016023;GO:0000325;GO:0005615;GO:0005773;GO:0009506;GO:0000932	endoplasmic reticulum lumen;endoplasmic reticulum;cytoplasmic stress granule;lysosome;apoplast;cytoplasmic, membrane-bounded vesicle;plant-type vacuole;extracellular space;vacuole;plasmodesma;cytoplasmic mRNA processing body	Signal;Thiol protease;Disulfide bond;Germination;Hydrolase;Cytoplasmic vesicle;Protease;Zymogen;Vacuole;Glycoprotein		GO:0021700;GO:0008233;GO:0005764;GO:0005773;GO:0048856;GO:0005783;GO:0005615;GO:0030154;GO:0008219;GO:0009056
qilexprot_21135		Adenosine monophosphate-protein transferase and cysteine protease ibpA	C		GO:0006801;GO:0030001;GO:0055114	superoxide metabolic process;metal ion transport;oxidation-reduction process	GO:0008233;GO:0016532;GO:0016740	peptidase activity;superoxide dismutase copper chaperone activity;transferase activity			Coiled coil;Protease		GO:0006810;GO:0008233;GO:0030234
qilexprot_21539	Os02g0819500	OTU-like cysteine protease family protein, putative, expressed	C		GO:0006281;GO:0009611;GO:0009620;GO:0010286	DNA repair;response to wounding;response to fungus;heat acclimation	GO:0004519;GO:0008233;GO:0045735	endonuclease activity;peptidase activity;nutrient reservoir activity	GO:0016021	integral component of membrane	Hydrolase;Protease		GO:0004518;GO:0006950;GO:0008233
qilexprot_22372	ATG4	Cysteine protease ATG4	C	3.4.22.-	GO:0006501;GO:0007067;GO:0000422;GO:0051697;GO:0015031;GO:0000045;GO:0006612;GO:0044804;GO:0006914;GO:0016226;GO:0016485	C-terminal protein lipidation;mitotic nuclear division;mitophagy;protein delipidation;protein transport;autophagosome assembly;protein targeting to membrane;nucleophagy;autophagy;iron-sulfur cluster assembly;protein processing	GO:0016807;GO:0004553;GO:0051536;GO:0008234;GO:0019786;GO:0004197;GO:0000062	cysteine-type carboxypeptidase activity;hydrolase activity, hydrolyzing O-glycosyl compounds;iron-sulfur cluster binding;cysteine-type peptidase activity;Atg8-specific protease activity;cysteine-type endopeptidase activity;fatty-acyl-CoA binding	GO:0005776;GO:0005737;GO:0005775;GO:0000775;GO:0005829	autophagosome;cytoplasm;vacuolar lumen;chromosome, centromeric region;cytosol	Cytoplasm;Thiol protease;Protein transport;Transport;Autophagy;Ubl conjugation pathway;Hydrolase;Protease		GO:0008233;GO:0005737;GO:0006914;GO:0006790;GO:0006810;GO:0006464;GO:0005829;GO:0061024;GO:0006605;GO:0022607;GO:0007005;GO:0051604
qilexprot_22985	scp1	Cysteine protease-1	C	1.3.1.74;3.4.22.-;3.4.22.15	GO:0009651;GO:0051603;GO:0030154;GO:0050832;GO:0048767;GO:0009908;GO:0010623;GO:0006508	response to salt stress;proteolysis involved in cellular protein catabolic process;cell differentiation;defense response to fungus;root hair elongation;flower development;developmental programmed cell death;proteolysis	GO:0032440;GO:0008234;GO:0004197;GO:0031418	2-alkenal reductase [NAD(P)] activity;cysteine-type peptidase activity;cysteine-type endopeptidase activity;L-ascorbic acid binding	GO:0005783;GO:0005764;GO:0005615;GO:0000932;GO:0010494;GO:0048046;GO:0000325;GO:0005773;GO:0009506	endoplasmic reticulum;lysosome;extracellular space;cytoplasmic mRNA processing body;cytoplasmic stress granule;apoplast;plant-type vacuole;vacuole;plasmodesma	Signal;Thiol protease;Differentiation;Zymogen;Disulfide bond;Germination;Hydrolase;Protease;Vacuole;Flowering;Glycoprotein		GO:0021700;GO:0008233;GO:0005764;GO:0005773;GO:0005783;GO:0005615;GO:0030154;GO:0009056
qilexprot_23467		Early leaf senescence abundant cysteine protease family protein	C		GO:0006955;GO:0051603	immune response;proteolysis involved in cellular protein catabolic process	GO:0004197;GO:0008234	cysteine-type endopeptidase activity;cysteine-type peptidase activity	GO:0005615;GO:0005764	extracellular space;lysosome	Hydrolase;Protease;Signal;Thiol protease		GO:0002376;GO:0005615;GO:0005764;GO:0008233;GO:0009056
qilexprot_30611	OTU9	OTU-like cysteine protease family protein, putative, expressed	C		GO:0006281;GO:0009611;GO:0009620;GO:0010286	DNA repair;response to wounding;response to fungus;heat acclimation	GO:0004519;GO:0008233	endonuclease activity;peptidase activity			Hydrolase;Protease		GO:0004518;GO:0006950;GO:0008233
qilexprot_33657	Os06g0669800	OTU-like cysteine protease-like	C		GO:0010286;GO:0009620;GO:0009611	heat acclimation;response to fungus;response to wounding	GO:0004519;GO:0045735;GO:0008233	endonuclease activity;nutrient reservoir activity;peptidase activity	GO:0005886;GO:0016021	plasma membrane;integral component of membrane	Hydrolase;Protease		GO:0008233;GO:0005886;GO:0006950
qilexprot_3576	cp1	Cysteine protease	C	1.3.1.74;3.4.22.-;3.4.22.2	GO:0009651;GO:0051603;GO:0050832;GO:0048767;GO:0010623;GO:0006508	response to salt stress;proteolysis involved in cellular protein catabolic process;defense response to fungus;root hair elongation;developmental programmed cell death;proteolysis	GO:0032440;GO:0008234;GO:0004197	2-alkenal reductase [NAD(P)] activity;cysteine-type peptidase activity;cysteine-type endopeptidase activity	GO:0005783;GO:0005764;GO:0016023;GO:0005615;GO:0000932;GO:0005788;GO:0010494;GO:0048046;GO:0000325;GO:0005773;GO:0009506	endoplasmic reticulum;lysosome;cytoplasmic, membrane-bounded vesicle;extracellular space;cytoplasmic mRNA processing body;endoplasmic reticulum lumen;cytoplasmic stress granule;apoplast;plant-type vacuole;vacuole;plasmodesma	Signal;Thiol protease;Zymogen;Disulfide bond;Germination;Hydrolase;Cytoplasmic vesicle;Protease;Vacuole;Endoplasmic reticulum;Glycoprotein		GO:0021700;GO:0008233;GO:0005764;GO:0005773;GO:0005783;GO:0005615;GO:0030154;GO:0008219;GO:0009056
qilexprot_36404	cp1	Cysteine protease	C	1.3.1.74;3.4.22.-;3.4.22.14	GO:0009651;GO:0051603;GO:0050832;GO:0006508	response to salt stress;proteolysis involved in cellular protein catabolic process;defense response to fungus;proteolysis	GO:0032440;GO:0008234;GO:0004197	2-alkenal reductase [NAD(P)] activity;cysteine-type peptidase activity;cysteine-type endopeptidase activity	GO:0005764;GO:0005615;GO:0000932;GO:0010494;GO:0048046;GO:0005773;GO:0009506;GO:0005829	lysosome;extracellular space;cytoplasmic mRNA processing body;cytoplasmic stress granule;apoplast;vacuole;plasmodesma;cytosol	Signal;Allergen;Thiol protease;Zymogen;Disulfide bond;Hydrolase;Protease;Vacuole;Glycoprotein		GO:0008233;GO:0005829;GO:0005764;GO:0005773;GO:0005615;GO:0009056
qilexprot_36929	cp1	Cysteine protease	C	1.3.1.74;3.4.22.-;3.4.22.15	GO:0006508;GO:0009651;GO:0048767;GO:0050832;GO:0051603	proteolysis;response to salt stress;root hair elongation;defense response to fungus;proteolysis involved in cellular protein catabolic process	GO:0004017;GO:0004197;GO:0008234;GO:0032440	adenylate kinase activity;cysteine-type endopeptidase activity;cysteine-type peptidase activity;2-alkenal reductase [NAD(P)] activity	GO:0000932;GO:0005615;GO:0005764;GO:0005773;GO:0005783;GO:0009506;GO:0009535;GO:0009941;GO:0010494;GO:0048046	cytoplasmic mRNA processing body;extracellular space;lysosome;vacuole;endoplasmic reticulum;plasmodesma;chloroplast thylakoid membrane;chloroplast envelope;cytoplasmic stress granule;apoplast	Disulfide bond;Germination;Glycoprotein;Hydrolase;Protease;Signal;Thiol protease;Vacuole;Zymogen		GO:0005615;GO:0005764;GO:0005773;GO:0008233;GO:0009056;GO:0021700
qilexprot_43428	ccyp	Cysteine protease	C	1.3.1.74;3.4.22.-;3.4.22.2	GO:0006508;GO:0007568;GO:0009626;GO:0009651;GO:0009733;GO:0009735;GO:0009744;GO:0009749;GO:0009750;GO:0009817;GO:0009908;GO:0010150;GO:0010224;GO:0010623;GO:0015992;GO:0016192;GO:0030154;GO:0048767;GO:0050832;GO:0051603;GO:0080187;GO:1990169	proteolysis;aging;plant-type hypersensitive response;response to salt stress;response to auxin;response to cytokinin;response to sucrose;response to glucose;response to fructose;defense response to fungus, incompatible interaction;flower development;leaf senescence;response to UV-B;developmental programmed cell death;proton transport;vesicle-mediated transport;cell differentiation;root hair elong…	GO:0004197;GO:0004427;GO:0008234;GO:0009678;GO:0032440	cysteine-type endopeptidase activity;inorganic diphosphatase activity;cysteine-type peptidase activity;hydrogen-translocating pyrophosphatase activity;2-alkenal reductase [NAD(P)] activity	GO:0000932;GO:0005615;GO:0005764;GO:0005773;GO:0009506;GO:0010282;GO:0010494;GO:0048046	cytoplasmic mRNA processing body;extracellular space;lysosome;vacuole;plasmodesma;senescence-associated vacuole;cytoplasmic stress granule;apoplast	Differentiation;Disulfide bond;Flowering;Germination;Glycoprotein;Hydrolase;Hypersensitive response;Protease;Signal;Thiol protease;Vacuole;Zymogen		GO:0005615;GO:0005764;GO:0005773;GO:0007568;GO:0008233;GO:0009056;GO:0016192;GO:0021700;GO:0030154;GO:0048856
qilexprot_44038	At3g57810	OTU-like cysteine protease	C		GO:0009058	biosynthetic process	GO:0004842;GO:0008233;GO:0016874	ubiquitin-protein transferase activity;peptidase activity;ligase activity	GO:0009507	chloroplast	Hydrolase;Protease;Signal		GO:0008233;GO:0009536;GO:0016874
qilexprot_44201	glysoja_045718	OTU-like cysteine protease	C				GO:0008233;GO:0016740	peptidase activity;transferase activity	GO:0005829	cytosol	Coiled coil;Hydrolase;Protease		GO:0005829;GO:0008233
qilexprot_5263	OTU9	OTU-like cysteine protease family protein, putative, expressed	C		GO:0009611;GO:0009620;GO:0010286	response to wounding;response to fungus;heat acclimation	GO:0008233	peptidase activity			Hydrolase;Protease		GO:0008233
qilexprot_56434	CP	Cysteine protease-2	C	1.3.1.74;3.4.22.-	GO:0009651;GO:0051603;GO:0048658;GO:0009555;GO:0050832;GO:0010623;GO:0006508	response to salt stress;proteolysis involved in cellular protein catabolic process;anther wall tapetum development;pollen development;defense response to fungus;developmental programmed cell death;proteolysis	GO:0032440;GO:0004017;GO:0008234;GO:0004197	2-alkenal reductase [NAD(P)] activity;adenylate kinase activity;cysteine-type peptidase activity;cysteine-type endopeptidase activity	GO:0005783;GO:0005764;GO:0009505;GO:0005615;GO:0000932;GO:0005788;GO:0010494;GO:0009535;GO:0048046;GO:0009941;GO:0000325;GO:0005773;GO:0009506	endoplasmic reticulum;lysosome;plant-type cell wall;extracellular space;cytoplasmic mRNA processing body;endoplasmic reticulum lumen;cytoplasmic stress granule;chloroplast thylakoid membrane;apoplast;chloroplast envelope;plant-type vacuole;vacuole;plasmodesma	Signal;Thiol protease;Zymogen;Disulfide bond;Germination;Hydrolase;Protease;Vacuole;Endoplasmic reticulum;Glycoprotein		GO:0008233;GO:0005764;GO:0005773;GO:0005618;GO:0005783;GO:0005615;GO:0008219;GO:0009056
qilexprot_56435	cp1	Cysteine protease	C	1.3.1.74;3.4.22.-;3.4.22.15	GO:0006508;GO:0007568;GO:0009555;GO:0009626;GO:0009651;GO:0009733;GO:0009735;GO:0009744;GO:0009749;GO:0009750;GO:0009817;GO:0009908;GO:0010150;GO:0010224;GO:0010623;GO:0015992;GO:0016192;GO:0030154;GO:0048658;GO:0050832;GO:0051603;GO:0080187;GO:1990169	proteolysis;aging;pollen development;plant-type hypersensitive response;response to salt stress;response to auxin;response to cytokinin;response to sucrose;response to glucose;response to fructose;defense response to fungus, incompatible interaction;flower development;leaf senescence;response to UV-B;developmental programmed cell death;proton transport;vesicle-mediated transport;cell differentiat…	GO:0004197;GO:0004427;GO:0008234;GO:0009678;GO:0032440	cysteine-type endopeptidase activity;inorganic diphosphatase activity;cysteine-type peptidase activity;hydrogen-translocating pyrophosphatase activity;2-alkenal reductase [NAD(P)] activity	GO:0000325;GO:0000932;GO:0005615;GO:0005764;GO:0005773;GO:0005783;GO:0009505;GO:0009506;GO:0010282;GO:0010494;GO:0048046	plant-type vacuole;cytoplasmic mRNA processing body;extracellular space;lysosome;vacuole;endoplasmic reticulum;plant-type cell wall;plasmodesma;senescence-associated vacuole;cytoplasmic stress granule;apoplast	Differentiation;Disulfide bond;Flowering;Germination;Glycoprotein;Hydrolase;Hypersensitive response;Plant defense;Protease;Signal;Thiol protease;Vacuole;Zymogen		GO:0000003;GO:0005615;GO:0005764;GO:0005773;GO:0007568;GO:0008219;GO:0008233;GO:0009056;GO:0016192;GO:0030154
qilexprot_62036		Cysteine protease ATG4B, putative	C	3.4.22.-	GO:0000045;GO:0000422;GO:0006501;GO:0006612;GO:0006914;GO:0015031;GO:0016485;GO:0044804;GO:0051697	autophagosome assembly;mitophagy;C-terminal protein lipidation;protein targeting to membrane;autophagy;protein transport;protein processing;nucleophagy;protein delipidation	GO:0004197;GO:0008233;GO:0008234	cysteine-type endopeptidase activity;peptidase activity;cysteine-type peptidase activity	GO:0005737;GO:0005829	cytoplasm;cytosol	Autophagy;Cytoplasm;Hydrolase;Protease;Protein transport;Thiol protease;Transport		GO:0005737;GO:0005829;GO:0006464;GO:0006605;GO:0006810;GO:0006914;GO:0007005;GO:0008233;GO:0022607;GO:0051604;GO:0061024
qilexprot_62241	OTU11	OTU-like cysteine protease family protein	C	2.4.1.-			GO:0008233;GO:0016758	peptidase activity;transferase activity, transferring hexosyl groups	GO:0005886	plasma membrane	Glycosyltransferase;Hydrolase;Protease		GO:0005886;GO:0008233;GO:0016757
qilexprot_62855	OTU9	OTU-like cysteine protease family protein, putative, expressed	C		GO:0009611;GO:0009620;GO:0010286	response to wounding;response to fungus;heat acclimation	GO:0004519;GO:0008233;GO:0045735	endonuclease activity;peptidase activity;nutrient reservoir activity	GO:0005886;GO:0016021	plasma membrane;integral component of membrane	Hydrolase;Protease		GO:0005886;GO:0006950;GO:0008233
qilexprot_65791	cp1	Cysteine protease	C	1.3.1.74;3.4.22.-;3.4.22.14	GO:0009651;GO:0051603;GO:0050832;GO:0048767;GO:0006508	response to salt stress;proteolysis involved in cellular protein catabolic process;defense response to fungus;root hair elongation;proteolysis	GO:0032440;GO:0008234;GO:0004197	2-alkenal reductase [NAD(P)] activity;cysteine-type peptidase activity;cysteine-type endopeptidase activity	GO:0005764;GO:0031225;GO:0005615;GO:0000932;GO:0010494;GO:0048046;GO:0005773;GO:0009506	lysosome;anchored component of membrane;extracellular space;cytoplasmic mRNA processing body;cytoplasmic stress granule;apoplast;vacuole;plasmodesma	Signal;Allergen;Thiol protease;Zymogen;Disulfide bond;Hydrolase;Protease;Vacuole;Glycoprotein		GO:0021700;GO:0008233;GO:0040007;GO:0005764;GO:0005773;GO:0048856;GO:0005615;GO:0030154;GO:0009056
qilexprot_65890	OTU9	OTU-like cysteine protease family protein, putative, expressed	C		GO:0010286;GO:0009620;GO:0009611	heat acclimation;response to fungus;response to wounding	GO:0004519;GO:0045735;GO:0008233	endonuclease activity;nutrient reservoir activity;peptidase activity	GO:0005886;GO:0016021	plasma membrane;integral component of membrane	Hydrolase;Protease		GO:0008233;GO:0005886;GO:0006950
qilexprot_66178	XCP1	Cysteine protease XCP1	C	1.3.1.74;3.4.22.25;3.4.22.-;3.4.22.6;3.4.22.30	GO:0009651;GO:0051603;GO:0048658;GO:0009555;GO:0006952;GO:0050832;GO:0010623;GO:0006508	response to salt stress;proteolysis involved in cellular protein catabolic process;anther wall tapetum development;pollen development;defense response;defense response to fungus;developmental programmed cell death;proteolysis	GO:0032440;GO:0008234;GO:0004197	2-alkenal reductase [NAD(P)] activity;cysteine-type peptidase activity;cysteine-type endopeptidase activity	GO:0005783;GO:0005764;GO:0009505;GO:0005615;GO:0000932;GO:0005886;GO:0010494;GO:0048046;GO:0005634;GO:0000325;GO:0005773;GO:0009506	endoplasmic reticulum;lysosome;plant-type cell wall;extracellular space;cytoplasmic mRNA processing body;plasma membrane;cytoplasmic stress granule;apoplast;nucleus;plant-type vacuole;vacuole;plasmodesma	Signal;Plant defense;Thiol protease;Autocatalytic cleavage;Zymogen;Disulfide bond;Hydrolase;Protease;Vacuole;Membrane;Cell membrane;Glycoprotein		GO:0008233;GO:0005886;GO:0005764;GO:0005773;GO:0005618;GO:0048856;GO:0005783;GO:0005615;GO:0030154;GO:0005634;GO:0008219;GO:0009056
qilexprot_66332	Os03g0266000	OTU-like cysteine protease family protein, expressed	C				GO:0008233	peptidase activity			Hydrolase;Protease		GO:0008233
qilexprot_7122	DEK1	Calpain-type cysteine protease DEK1	C	3.4.22.-;3.4.22.17;3.4.22.52	GO:0009957;GO:0009934;GO:0009793;GO:0032877;GO:0090392;GO:0042127;GO:2000011;GO:0001558;GO:2000014;GO:0097264;GO:2000024;GO:0006508	epidermal cell fate specification;regulation of meristem structural organization;embryo development ending in seed dormancy;positive regulation of DNA endoreduplication;sepal giant cell differentiation;regulation of cell proliferation;regulation of adaxial/abaxial pattern formation;regulation of cell growth;regulation of endosperm development;self proteolysis;regulation of leaf development;proteo…	GO:0004198;GO:0008234	calcium-dependent cysteine-type endopeptidase activity;cysteine-type peptidase activity	GO:0005887;GO:0010008;GO:0005737;GO:0005789;GO:0016021;GO:0005622	integral component of plasma membrane;endosome membrane;cytoplasm;endoplasmic reticulum membrane;integral component of membrane;intracellular	Signal;Endosome;Cytoplasm;Thiol protease;Lectin;Transmembrane helix;Repeat;Developmental protein;Transmembrane;Hydrolase;Protease;Endoplasmic reticulum;Membrane;Cell membrane		GO:0008233;GO:0005737;GO:0005622;GO:0009790;GO:0005886;GO:0000003;GO:0006259;GO:0005768;GO:0008283;GO:0040007;GO:0009058;GO:0048856;GO:0005783;GO:0030154;GO:0007049
qilexprot_71884	cp1	Cysteine protease	C	1.3.1.74;3.4.22.25;3.4.22.-;3.4.22.6;3.4.22.30;3.4.22.2	GO:0009651;GO:0051603;GO:0048658;GO:0009555;GO:0006952;GO:0050832;GO:0010623;GO:0006508	response to salt stress;proteolysis involved in cellular protein catabolic process;anther wall tapetum development;pollen development;defense response;defense response to fungus;developmental programmed cell death;proteolysis	GO:0032440;GO:0008234;GO:0097655;GO:0004197	2-alkenal reductase [NAD(P)] activity;cysteine-type peptidase activity;serpin family protein binding;cysteine-type endopeptidase activity	GO:0005783;GO:0005764;GO:0009505;GO:0005615;GO:0000932;GO:0010494;GO:0048046;GO:0000325;GO:0005773;GO:0009506	endoplasmic reticulum;lysosome;plant-type cell wall;extracellular space;cytoplasmic mRNA processing body;cytoplasmic stress granule;apoplast;plant-type vacuole;vacuole;plasmodesma	Signal;Allergen;Plant defense;Thiol protease;Zymogen;Disulfide bond;Hydrolase;Protease;Vacuole;Glycoprotein		GO:0008233;GO:0005764;GO:0005773;GO:0005618;GO:0048856;GO:0005783;GO:0005615;GO:0030154;GO:0008219;GO:0009056
qilexprot_72782	XCP1	Cysteine protease XCP1	C	1.3.1.74;3.4.22.25;3.4.22.-;3.4.22.6;3.4.22.30;3.4.22.2	GO:0009651;GO:0051603;GO:0048658;GO:0009555;GO:0006952;GO:0050832;GO:0010623;GO:0006508	response to salt stress;proteolysis involved in cellular protein catabolic process;anther wall tapetum development;pollen development;defense response;defense response to fungus;developmental programmed cell death;proteolysis	GO:0032440;GO:0008234;GO:0004197	2-alkenal reductase [NAD(P)] activity;cysteine-type peptidase activity;cysteine-type endopeptidase activity	GO:0005783;GO:0005764;GO:0009505;GO:0016023;GO:0005615;GO:0000932;GO:0005788;GO:0005886;GO:0033095;GO:0010494;GO:0048046;GO:0005634;GO:0000325;GO:0005773;GO:0009506	endoplasmic reticulum;lysosome;plant-type cell wall;cytoplasmic, membrane-bounded vesicle;extracellular space;cytoplasmic mRNA processing body;endoplasmic reticulum lumen;plasma membrane;aleurone grain;cytoplasmic stress granule;apoplast;nucleus;plant-type vacuole;vacuole;plasmodesma	Signal;Plant defense;Thiol protease;Autocatalytic cleavage;Zymogen;Disulfide bond;Hydrolase;Cytoplasmic vesicle;Protease;Vacuole;Endoplasmic reticulum;Membrane;Cell membrane;Glycoprotein		GO:0008233;GO:0005886;GO:0016023;GO:0005764;GO:0005773;GO:0005618;GO:0048856;GO:0005783;GO:0005615;GO:0030154;GO:0005634;GO:0008219;GO:0009056
qilexprot_72806	cpr3	Cysteine protease 3	C	1.3.1.74;3.4.22.-	GO:0009651;GO:0051603;GO:0050832;GO:0048767;GO:0006508	response to salt stress;proteolysis involved in cellular protein catabolic process;defense response to fungus;root hair elongation;proteolysis	GO:0032440;GO:0008234;GO:0004197	2-alkenal reductase [NAD(P)] activity;cysteine-type peptidase activity;cysteine-type endopeptidase activity	GO:0005764;GO:0005615;GO:0000932;GO:0010494;GO:0048046;GO:0005773;GO:0009506	lysosome;extracellular space;cytoplasmic mRNA processing body;cytoplasmic stress granule;apoplast;vacuole;plasmodesma	Signal;Thiol protease;Zymogen;Hydrolase;Protease;Vacuole;Glycoprotein		GO:0021700;GO:0008233;GO:0005764;GO:0005773;GO:0005615;GO:0009056
qilexprot_7438	MTR_4g014750	OTU-like cysteine protease	C				GO:0008233	peptidase activity			Hydrolase;Protease		GO:0008233
qilexprot_77374	cp8	Putative cysteine protease 8	C	1.3.1.74;3.4.22.-;3.4.22.15;3.4.22.2;3.4.22.31	GO:0080187;GO:0009744;GO:0051603;GO:0009723;GO:1990169;GO:0009750;GO:0009817;GO:0007568;GO:0009793;GO:0009739;GO:0010224;GO:0009737;GO:0010150;GO:0009733;GO:0009735;GO:0009626;GO:0010623;GO:0009749;GO:0048868	floral organ senescence;response to sucrose;proteolysis involved in cellular protein catabolic process;response to ethylene;stress response to copper ion;response to fructose;defense response to fungus, incompatible interaction;aging;embryo development ending in seed dormancy;response to gibberellin;response to UV-B;response to abscisic acid;leaf senescence;response to auxin;response to cytokinin…	GO:0032440;GO:0008234;GO:0004197	2-alkenal reductase [NAD(P)] activity;cysteine-type peptidase activity;cysteine-type endopeptidase activity	GO:0005764;GO:0005615;GO:0010282	lysosome;extracellular space;senescence-associated vacuole	Signal;Thiol protease;Hydrolase;Hypersensitive response;Protease;Vacuole		GO:0008233;GO:0005764;GO:0007568;GO:0005773;GO:0005615;GO:0008219;GO:0009056
qilexprot_21550	AMC4	ICE-like protease (Caspase) p20 domain protein	C	3.4.22.-	GO:0006952;GO:0010421;GO:0016540;GO:0043068	defense response;hydrogen peroxide-mediated programmed cell death;protein autoprocessing;positive regulation of programmed cell death	GO:0004197;GO:0004674;GO:0008233;GO:0008234;GO:0042802	cysteine-type endopeptidase activity;protein serine/threonine kinase activity;peptidase activity;cysteine-type peptidase activity;identical protein binding	GO:0009506;GO:0009507;GO:0048046	plasmodesma;chloroplast;apoplast	Apoplast;Autocatalytic cleavage;Glycoprotein;Hydrolase;Plant defense;Protease;S-nitrosylation;Secreted;Serine/threonine-protein kinase;Thiol protease		GO:0005576;GO:0006950;GO:0008219;GO:0008233;GO:0009536;GO:0051604
qilexprot_48784	cat1	Putative cathepsin B-like protease	C	3.4.22.-;3.4.22.1	GO:0014075;GO:0046697;GO:0042981;GO:0045471;GO:0030574;GO:0050790;GO:0051603;GO:0002224;GO:0009612;GO:0007283;GO:0014070;GO:0007519;GO:0043434;GO:0071260;GO:0070670;GO:0097067;GO:0009611;GO:0006914;GO:0046718;GO:0031101;GO:0060548;GO:0030855;GO:0009749;GO:0034097;GO:0006508	response to amine;decidualization;regulation of apoptotic process;response to ethanol;collagen catabolic process;regulation of catalytic activity;proteolysis involved in cellular protein catabolic process;toll-like receptor signaling pathway;response to mechanical stimulus;spermatogenesis;response to organic cyclic compound;skeletal muscle tissue development;response to peptide hormone;cellular r…	GO:0043621;GO:0008234;GO:0004175;GO:0030984;GO:0004197;GO:0032403;GO:0042277;GO:0043394;GO:0005518	protein self-association;cysteine-type peptidase activity;endopeptidase activity;kininogen binding;cysteine-type endopeptidase activity;protein complex binding;peptide binding;proteoglycan binding;collagen binding	GO:0005901;GO:0005764;GO:0005739;GO:0042383;GO:0005615;GO:0005730;GO:0048471;GO:0036021;GO:0016324;GO:0005773;GO:0009897;GO:0042470;GO:0070062	caveola;lysosome;mitochondrion;sarcolemma;extracellular space;nucleolus;perinuclear region of cytoplasm;endolysosome lumen;apical plasma membrane;vacuole;external side of plasma membrane;melanosome;extracellular exosome	Signal;Thiol protease;Zymogen;Secreted;Disulfide bond;Hydrolase;Protease;Glycoprotein;Lysosome;Acetylation		GO:0008233;GO:0006914;GO:0044403;GO:0005730;GO:0005739;GO:0000003;GO:0016023;GO:0043226;GO:0040007;GO:0005764;GO:0005576;GO:0005773;GO:0048856;GO:0005615;GO:0030154;GO:0008219;GO:0009056
qilexprot_63119	see1	Thiol protease aleurain-like	C	3.4.22.-;3.4.22.16;3.4.22.2	GO:0006955;GO:0051603	immune response;proteolysis involved in cellular protein catabolic process	GO:0004197;GO:0008234	cysteine-type endopeptidase activity;cysteine-type peptidase activity	GO:0005615;GO:0005764;GO:0005773	extracellular space;lysosome;vacuole	Disulfide bond;Germination;Glycoprotein;Hydrolase;Protease;Signal;Thiol protease;Vacuole;Zymogen		GO:0002376;GO:0005615;GO:0005764;GO:0005773;GO:0008233;GO:0009056
qilexprot_12737	cp1	Cysteine proteinase	C	1.3.1.74;3.4.22.-	GO:0009651;GO:0051603;GO:0050832;GO:0010623;GO:0006508	response to salt stress;proteolysis involved in cellular protein catabolic process;defense response to fungus;developmental programmed cell death;proteolysis	GO:0032440;GO:0008234;GO:0004197;GO:0031418	2-alkenal reductase [NAD(P)] activity;cysteine-type peptidase activity;cysteine-type endopeptidase activity;L-ascorbic acid binding	GO:0005783;GO:0005764;GO:0005615;GO:0000932;GO:0010494;GO:0048046;GO:0000325;GO:0005773;GO:0009506	endoplasmic reticulum;lysosome;extracellular space;cytoplasmic mRNA processing body;cytoplasmic stress granule;apoplast;plant-type vacuole;vacuole;plasmodesma	Signal;Thiol protease;Zymogen;Disulfide bond;Hydrolase;Protease;Vacuole;Glycoprotein		GO:0008233;GO:0005764;GO:0005773;GO:0005783;GO:0005615;GO:0008219;GO:0009056
qilexprot_17416	ccyp	Cysteine proteinase	C	1.3.1.74;3.4.22.-;3.4.22.15;3.4.22.2	GO:0051603;GO:0048658;GO:0009555;GO:0010623	proteolysis involved in cellular protein catabolic process;anther wall tapetum development;pollen development;developmental programmed cell death	GO:0032440;GO:0008234;GO:0004197	2-alkenal reductase [NAD(P)] activity;cysteine-type peptidase activity;cysteine-type endopeptidase activity	GO:0005783;GO:0005764;GO:0009505;GO:0016023;GO:0005615;GO:0005788;GO:0033095;GO:0000325;GO:0005773	endoplasmic reticulum;lysosome;plant-type cell wall;cytoplasmic, membrane-bounded vesicle;extracellular space;endoplasmic reticulum lumen;aleurone grain;plant-type vacuole;vacuole	Signal;Thiol protease;Zymogen;Disulfide bond;Germination;Hydrolase;Cytoplasmic vesicle;Protease;Vacuole;Endoplasmic reticulum;Glycoprotein		GO:0008233;GO:0016023;GO:0005764;GO:0005773;GO:0005618;GO:0005615;GO:0005783;GO:0030154;GO:0008219;GO:0009056
qilexprot_19191	cpr2	Cysteine proteinase	C	3.4.22.-;3.4.22.41;3.4.22.16	GO:0009651;GO:0009734;GO:0051603;GO:0006970;GO:0006779;GO:0042742	response to salt stress;auxin-activated signaling pathway;proteolysis involved in cellular protein catabolic process;response to osmotic stress;porphyrin-containing compound biosynthetic process;defense response to bacterium	GO:0016888;GO:0008234;GO:0004853;GO:0003747;GO:0004197	endodeoxyribonuclease activity, producing 5'-phosphomonoesters;cysteine-type peptidase activity;uroporphyrinogen decarboxylase activity;translation release factor activity;cysteine-type endopeptidase activity	GO:0005764;GO:0005615;GO:0005773	lysosome;extracellular space;vacuole	Signal;Thiol protease;Zymogen;Auxin signaling pathway;Disulfide bond;Hydrolase;Protease;Vacuole;Glycoprotein		GO:0008233;GO:0005764;GO:0005773;GO:0005615;GO:0009056
qilexprot_30153	cpr2	Cysteine proteinase 15A	C	3.4.22.-;3.4.22.16	GO:0009651;GO:0051603;GO:0006970;GO:0042742	response to salt stress;proteolysis involved in cellular protein catabolic process;response to osmotic stress;defense response to bacterium	GO:0008234;GO:0004197	cysteine-type peptidase activity;cysteine-type endopeptidase activity	GO:0005764;GO:0005615;GO:0005773	lysosome;extracellular space;vacuole	Signal;Thiol protease;Zymogen;Disulfide bond;Hydrolase;Protease;Vacuole;Glycoprotein		GO:0008233;GO:0005764;GO:0005773;GO:0005615;GO:0009056
qilexprot_36383	cpr2	Cysteine proteinase	C	3.4.22.-;3.4.22.16;3.4.22.2;3.4.22.41	GO:0006970;GO:0009651;GO:0042742;GO:0051603	response to osmotic stress;response to salt stress;defense response to bacterium;proteolysis involved in cellular protein catabolic process	GO:0003714;GO:0004197;GO:0008234	transcription corepressor activity;cysteine-type endopeptidase activity;cysteine-type peptidase activity	GO:0005615;GO:0005764;GO:0005773	extracellular space;lysosome;vacuole	Disulfide bond;Glycoprotein;Hydrolase;Protease;Signal;Thiol protease;Vacuole;Zymogen		GO:0005615;GO:0005764;GO:0005773;GO:0008233;GO:0009056
qilexprot_43427	cp1	Cysteine proteinase	C	1.3.1.74;3.4.22.-	GO:0006508;GO:0009651;GO:0009908;GO:0030154;GO:0048767;GO:0050832;GO:0051603	proteolysis;response to salt stress;flower development;cell differentiation;root hair elongation;defense response to fungus;proteolysis involved in cellular protein catabolic process	GO:0004017;GO:0004197;GO:0008234;GO:0032440	adenylate kinase activity;cysteine-type endopeptidase activity;cysteine-type peptidase activity;2-alkenal reductase [NAD(P)] activity	GO:0000932;GO:0005615;GO:0005764;GO:0005773;GO:0005783;GO:0009506;GO:0009535;GO:0009941;GO:0010494;GO:0048046	cytoplasmic mRNA processing body;extracellular space;lysosome;vacuole;endoplasmic reticulum;plasmodesma;chloroplast thylakoid membrane;chloroplast envelope;cytoplasmic stress granule;apoplast	Differentiation;Disulfide bond;Flowering;Germination;Glycoprotein;Hydrolase;Protease;Signal;Thiol protease;Vacuole;Zymogen		GO:0005615;GO:0005764;GO:0005773;GO:0008233;GO:0009056;GO:0021700
qilexprot_48219	paC1	Putative papain-like cysteine proteinase	C	3.4.22.-;3.4.22.41;3.4.22.2;3.4.22.16	GO:0009651;GO:0051603;GO:0006970;GO:0006972;GO:0042742	response to salt stress;proteolysis involved in cellular protein catabolic process;response to osmotic stress;hyperosmotic response;defense response to bacterium	GO:0004869;GO:0008234;GO:0004197	cysteine-type endopeptidase inhibitor activity;cysteine-type peptidase activity;cysteine-type endopeptidase activity	GO:0005764;GO:0005615;GO:0005773	lysosome;extracellular space;vacuole	Signal;Thiol protease;Zymogen;Protease inhibitor;Thiol protease inhibitor;Disulfide bond;Hydrolase;Protease;Vacuole;Glycoprotein;Lysosome		GO:0008233;GO:0005764;GO:0030234;GO:0005773;GO:0005615;GO:0009056
qilexprot_540	CP6	Cysteine proteinase	C	1.3.1.74;3.4.22.-;3.4.22.15;3.4.22.2	GO:0009651;GO:0051603;GO:0030154;GO:0050832;GO:0048767;GO:0009908;GO:0006508	response to salt stress;proteolysis involved in cellular protein catabolic process;cell differentiation;defense response to fungus;root hair elongation;flower development;proteolysis	GO:0032440;GO:0008234;GO:0004197	2-alkenal reductase [NAD(P)] activity;cysteine-type peptidase activity;cysteine-type endopeptidase activity	GO:0005783;GO:0005764;GO:0016023;GO:0005615;GO:0000932;GO:0005788;GO:0033095;GO:0010494;GO:0048046;GO:0005773;GO:0009506	endoplasmic reticulum;lysosome;cytoplasmic, membrane-bounded vesicle;extracellular space;cytoplasmic mRNA processing body;endoplasmic reticulum lumen;aleurone grain;cytoplasmic stress granule;apoplast;vacuole;plasmodesma	Signal;Thiol protease;Differentiation;Zymogen;Disulfide bond;Germination;Hydrolase;Cytoplasmic vesicle;Protease;Vacuole;Endoplasmic reticulum;Flowering;Glycoprotein		GO:0021700;GO:0008233;GO:0016023;GO:0005764;GO:0005773;GO:0005783;GO:0005615;GO:0009056
qilexprot_62937	cpr2	Cysteine proteinase 15A	C	3.4.22.-	GO:0009651;GO:0051603;GO:0006970;GO:0042742	response to salt stress;proteolysis involved in cellular protein catabolic process;response to osmotic stress;defense response to bacterium	GO:0008234;GO:0004197	cysteine-type peptidase activity;cysteine-type endopeptidase activity	GO:0005764;GO:0005615;GO:0005773	lysosome;extracellular space;vacuole	Signal;Thiol protease;Zymogen;Disulfide bond;Hydrolase;Protease;Vacuole;Glycoprotein		GO:0008233;GO:0005764;GO:0005773;GO:0005615;GO:0009056
qilexprot_63205	cpr2	Cysteine proteinase 15A	C	3.4.22.-;3.4.22.16	GO:0006970;GO:0009651;GO:0042742;GO:0051603	response to osmotic stress;response to salt stress;defense response to bacterium;proteolysis involved in cellular protein catabolic process	GO:0004197;GO:0008234	cysteine-type endopeptidase activity;cysteine-type peptidase activity	GO:0005615;GO:0005764;GO:0005773	extracellular space;lysosome;vacuole	Disulfide bond;Glycoprotein;Hydrolase;Protease;Signal;Thiol protease;Vacuole;Zymogen		GO:0005615;GO:0005764;GO:0005773;GO:0008233;GO:0009056
qilexprot_72809		Cysteine proteinase RD21a	C		GO:0051603	proteolysis involved in cellular protein catabolic process	GO:0004197	cysteine-type endopeptidase activity	GO:0005615;GO:0005764	extracellular space;lysosome	Hydrolase;Protease;Thiol protease		GO:0005615;GO:0005764;GO:0008233;GO:0009056
qilexprot_74897	cpr2	Cysteine proteinase	C	3.4.22.-;3.4.22.16;3.4.22.41	GO:0006779;GO:0006970;GO:0009651;GO:0009734;GO:0042742;GO:0051603	porphyrin-containing compound biosynthetic process;response to osmotic stress;response to salt stress;auxin-activated signaling pathway;defense response to bacterium;proteolysis involved in cellular protein catabolic process	GO:0003747;GO:0004197;GO:0004853;GO:0008234;GO:0016888	translation release factor activity;cysteine-type endopeptidase activity;uroporphyrinogen decarboxylase activity;cysteine-type peptidase activity;endodeoxyribonuclease activity, producing 5'-phosphomonoesters	GO:0005615;GO:0005764;GO:0005773	extracellular space;lysosome;vacuole	Auxin signaling pathway;Disulfide bond;Glycoprotein;Hydrolase;Protease;Signal;Thiol protease;Vacuole;Zymogen		GO:0005615;GO:0005764;GO:0005773;GO:0008233;GO:0009056
qilexprot_1818		KDEL-tailed cysteine endopeptidase CEP1	C	1.3.1.74;3.4.22.31	GO:0009793;GO:0048868;GO:0051603	embryo development ending in seed dormancy;pollen tube development;proteolysis involved in cellular protein catabolic process	GO:0004197;GO:0008234;GO:0032440	cysteine-type endopeptidase activity;cysteine-type peptidase activity;2-alkenal reductase [NAD(P)] activity	GO:0005615;GO:0005764	extracellular space;lysosome	Hydrolase;Protease;Signal;Thiol protease		GO:0000003;GO:0005615;GO:0005764;GO:0008233;GO:0009790;GO:0048856
qilexprot_51231	ctsb	Cathepsin B-like cysteine peptidase protein	C	3.4.22.-;3.4.22.1	GO:0014075;GO:0046697;GO:0042981;GO:0045471;GO:0007264;GO:0030574;GO:0050790;GO:0051603;GO:0002224;GO:0009612;GO:0007283;GO:0014070;GO:0007519;GO:0043434;GO:0071260;GO:0070670;GO:0097067;GO:0009611;GO:0006914;GO:0046718;GO:0031101;GO:0060548;GO:0030855;GO:0009749;GO:0034097;GO:0006508	response to amine;decidualization;regulation of apoptotic process;response to ethanol;small GTPase mediated signal transduction;collagen catabolic process;regulation of catalytic activity;proteolysis involved in cellular protein catabolic process;toll-like receptor signaling pathway;response to mechanical stimulus;spermatogenesis;response to organic cyclic compound;skeletal muscle tissue developm…	GO:0043621;GO:0008234;GO:0004175;GO:0030984;GO:0004197;GO:0005085;GO:0032403;GO:0042277;GO:0043394;GO:0005518	protein self-association;cysteine-type peptidase activity;endopeptidase activity;kininogen binding;cysteine-type endopeptidase activity;guanyl-nucleotide exchange factor activity;protein complex binding;peptide binding;proteoglycan binding;collagen binding	GO:0005901;GO:0005764;GO:0005739;GO:0042383;GO:0005615;GO:0005730;GO:0048471;GO:0036021;GO:0016324;GO:0005773;GO:0009897;GO:0042470;GO:0070062	caveola;lysosome;mitochondrion;sarcolemma;extracellular space;nucleolus;perinuclear region of cytoplasm;endolysosome lumen;apical plasma membrane;vacuole;external side of plasma membrane;melanosome;extracellular exosome	Signal;Thiol protease;Zymogen;Secreted;Disulfide bond;Hydrolase;Protease;Glycoprotein;Lysosome;Acetylation		GO:0008233;GO:0006914;GO:0044403;GO:0005730;GO:0005739;GO:0000003;GO:0016023;GO:0043226;GO:0040007;GO:0005764;GO:0005576;GO:0005773;GO:0048856;GO:0005615;GO:0030154;GO:0009056
qilexprot_10784	At1g22950	Uncharacterized PKHD-type hydroxylase At1g22950	C	1.14.11.-;4.1.2.13;1.14.11.4	GO:0051603	proteolysis involved in cellular protein catabolic process	GO:0008475;GO:0016705;GO:0005506;GO:0051213;GO:0004197;GO:0031418	procollagen-lysine 5-dioxygenase activity;oxidoreductase activity, acting on paired donors, with incorporation or reduction of molecular oxygen;iron ion binding;dioxygenase activity;cysteine-type endopeptidase activity;L-ascorbic acid binding	GO:0005764	lysosome	Thiol protease;ANK repeat;Oxidoreductase;Metal-binding;Iron;Glycolysis;Vitamin C;Dioxygenase	Carbohydrate degradation	GO:0005764;GO:0016491;GO:0043167
qilexprot_11336	AMC1	Metacaspase-1	C	3.4.22.-	GO:0043069;GO:0007034;GO:0010363;GO:0031348;GO:0009697;GO:0043068;GO:0006952;GO:0006612;GO:0009863;GO:0045087	negative regulation of programmed cell death;vacuolar transport;regulation of plant-type hypersensitive response;negative regulation of defense response;salicylic acid biosynthetic process;positive regulation of programmed cell death;defense response;protein targeting to membrane;salicylic acid mediated signaling pathway;innate immune response	GO:0008234;GO:0008233;GO:0005216;GO:0016787;GO:0004197	cysteine-type peptidase activity;peptidase activity;ion channel activity;hydrolase activity;cysteine-type endopeptidase activity			Plant defense;Thiol protease;Autocatalytic cleavage;Repeat;Ion channel;Hydrolase;Protease		GO:0008233;GO:0006950;GO:0008219;GO:0007034
qilexprot_1239	plp	Putative calcium-binding protein CML49	C		GO:0006508	proteolysis	GO:0004198;GO:0005509	calcium-dependent cysteine-type endopeptidase activity;calcium ion binding	GO:0005737	cytoplasm	Calcium;Protease;Repeat		GO:0005737;GO:0008233;GO:0043167
qilexprot_12889	UBP14	Ubiquitin carboxyl-terminal hydrolase 14	C	3.1.2.15;3.4.19.-;3.4.19.12	GO:1904378;GO:0008283;GO:0050821;GO:0071108;GO:0032436;GO:0019233;GO:0070536;GO:0009953;GO:0001751;GO:0010506;GO:0016579;GO:0043161;GO:0046329;GO:0043066;GO:0009793;GO:0010993;GO:0048812;GO:0090364;GO:0030318;GO:1904294;GO:0006914;GO:0048767;GO:0010995;GO:0016180;GO:0006511	maintenance of unfolded protein involved in ERAD pathway;cell proliferation;protein stabilization;protein K48-linked deubiquitination;positive regulation of proteasomal ubiquitin-dependent protein catabolic process;sensory perception of pain;protein K63-linked deubiquitination;dorsal/ventral pattern formation;compound eye photoreceptor cell differentiation;regulation of autophagy;protein deubiqui…	GO:0036459;GO:0004843;GO:1904288;GO:0051087;GO:0044389;GO:0070628;GO:0004649;GO:0004197;GO:1904454;GO:0043130;GO:0008270;GO:1990380;GO:0031625	thiol-dependent ubiquitinyl hydrolase activity;thiol-dependent ubiquitin-specific protease activity;BAT3 complex binding;chaperone binding;ubiquitin-like protein ligase binding;proteasome binding;poly(ADP-ribose) glycohydrolase activity;cysteine-type endopeptidase activity;ubiquitin-specific protease activity involved in positive regulation of ERAD pathway;ubiquitin binding;zinc ion binding;Lys48…	GO:0005764;GO:0032039;GO:0005829	lysosome;integrator complex;cytosol	Thiol protease;Metal-binding;Zinc;Repeat;Zinc-finger;Disulfide bond;Autophagy;Ubl conjugation pathway;Hydrolase;Protease		GO:0021700;GO:0008233;GO:0006914;GO:0032182;GO:0009790;GO:0006464;GO:0000003;GO:0008283;GO:0005829;GO:0043473;GO:0040007;GO:0048856;GO:0030154;GO:0043167;GO:0009056
qilexprot_13307	UBP4	Ubiquitin carboxyl-terminal hydrolase 4	C	3.1.2.15;3.4.19.12	GO:0010628;GO:0090326;GO:0071947;GO:0001662;GO:0008343;GO:0032228;GO:0016579;GO:0030587;GO:0034613;GO:0048149;GO:2000311;GO:0016578;GO:0006897;GO:0060013;GO:0006511	positive regulation of gene expression;positive regulation of locomotion involved in locomotory behavior;protein deubiquitination involved in ubiquitin-dependent protein catabolic process;behavioral fear response;adult feeding behavior;regulation of synaptic transmission, GABAergic;protein deubiquitination;sorocarp development;cellular protein localization;behavioral response to ethanol;regulatio…	GO:0036459;GO:0004843;GO:0035255;GO:0004197	thiol-dependent ubiquitinyl hydrolase activity;thiol-dependent ubiquitin-specific protease activity;ionotropic glutamate receptor binding;cysteine-type endopeptidase activity	GO:0000124;GO:0005634;GO:0043204;GO:0043025;GO:0005829;GO:0032153;GO:0051286	SAGA complex;nucleus;perikaryon;neuronal cell body;cytosol;cell division site;cell tip	Thiol protease;Behavior;Nucleus;Growth factor;Myristate;Coiled coil;Ubl conjugation pathway;Hydrolase;Protease;Lipoprotein		GO:0008233;GO:0007267;GO:0006464;GO:0016192;GO:0005634;GO:0009056
qilexprot_15272	plp	Putative calcium-binding protein CML49	C		GO:0006508	proteolysis	GO:0004198;GO:0005509	calcium-dependent cysteine-type endopeptidase activity;calcium ion binding	GO:0005737	cytoplasm	Calcium;Metal-binding;Protease;Repeat		GO:0005737;GO:0008233;GO:0043167
qilexprot_1657	catL	Cathepsin L	C	3.4.-.-;3.4.22.15;3.4.22.43	GO:0002224;GO:0002250;GO:0006508;GO:0007586;GO:0010839;GO:0016540;GO:0019882;GO:0019886;GO:0022617;GO:0030154;GO:0030574;GO:0031069;GO:0035071;GO:0046697;GO:0046718;GO:0048102;GO:0051603;GO:0071888;GO:0097067;GO:2000249	toll-like receptor signaling pathway;adaptive immune response;proteolysis;digestion;negative regulation of keratinocyte proliferation;protein autoprocessing;antigen processing and presentation;antigen processing and presentation of exogenous peptide antigen via MHC class II;extracellular matrix disassembly;cell differentiation;collagen catabolic process;hair follicle morphogenesis;salivary gland …	GO:0001968;GO:0004197;GO:0005518;GO:0008234;GO:0016807;GO:0042393;GO:0043394;GO:0097655	fibronectin binding;cysteine-type endopeptidase activity;collagen binding;cysteine-type peptidase activity;cysteine-type carboxypeptidase activity;histone binding;proteoglycan binding;serpin family protein binding	GO:0005615;GO:0005730;GO:0005764;GO:0031410;GO:0036021;GO:0043202;GO:0045169;GO:0070062	extracellular space;nucleolus;lysosome;cytoplasmic vesicle;endolysosome lumen;lysosomal lumen;fusome;extracellular exosome	Developmental protein;Differentiation;Digestion;Disulfide bond;Glycoprotein;Hydrolase;Lysosome;Protease;Signal;Thiol protease;Zymogen		GO:0000003;GO:0002376;GO:0005576;GO:0005615;GO:0005730;GO:0005764;GO:0007010;GO:0008219;GO:0008233;GO:0008283;GO:0009056;GO:0030198;GO:0042393;GO:0043226;GO:0048856;GO:0051604
qilexprot_21994	vpe1	Legumain/vacuolar processing enzyme	C	3.4.22.-;3.4.22.34	GO:0006624;GO:0051603;GO:0009723;GO:0009751;GO:0012501;GO:0010150;GO:0009611;GO:1990019;GO:0009753;GO:0010214	vacuolar protein processing;proteolysis involved in cellular protein catabolic process;response to ethylene;response to salicylic acid;programmed cell death;leaf senescence;response to wounding;protein storage vacuole organization;response to jasmonic acid;seed coat development	GO:0045735;GO:0008234;GO:0008233;GO:0004175;GO:0004197	nutrient reservoir activity;cysteine-type peptidase activity;peptidase activity;endopeptidase activity;cysteine-type endopeptidase activity	GO:0009505;GO:0000323;GO:0000326;GO:0005773	plant-type cell wall;lytic vacuole;protein storage vacuole;vacuole	Signal;Thiol protease;Zymogen;Seed storage protein;Cell wall;Hydrolase;Protease;Vacuole;Glycoprotein;Storage protein		GO:0008233;GO:0007568;GO:0005773;GO:0051604;GO:0009056
qilexprot_22602	At1g22950	Uncharacterized PKHD-type hydroxylase At1g22950	C	1.14.11.-;4.1.2.13;1.14.11.4	GO:0051603	proteolysis involved in cellular protein catabolic process	GO:0008475;GO:0016705;GO:0005506;GO:0051213;GO:0004197;GO:0031418	procollagen-lysine 5-dioxygenase activity;oxidoreductase activity, acting on paired donors, with incorporation or reduction of molecular oxygen;iron ion binding;dioxygenase activity;cysteine-type endopeptidase activity;L-ascorbic acid binding	GO:0005764	lysosome	Thiol protease;ANK repeat;Oxidoreductase;Metal-binding;Iron;Glycolysis;Vitamin C;Dioxygenase	Carbohydrate degradation	GO:0005764;GO:0016491;GO:0043167
qilexprot_24176	cp	Polyprotein	C	3.4.22.45;3.4.-.-;2.7.7.48;3.4.22.44;3.6.4.-	GO:0019079;GO:0018144;GO:0039694;GO:0006351	viral genome replication;RNA-protein covalent cross-linking;viral RNA genome replication;transcription, DNA-templated	GO:0008234;GO:0005198;GO:0003723;GO:0004386;GO:0004197;GO:0003968;GO:0016818;GO:0005524;GO:0008026	cysteine-type peptidase activity;structural molecule activity;RNA binding;helicase activity;cysteine-type endopeptidase activity;RNA-directed RNA polymerase activity;hydrolase activity, acting on acid anhydrides, in phosphorus-containing anhydrides;ATP binding;ATP-dependent helicase activity	GO:0019029;GO:0019028	helical viral capsid;viral capsid	Suppressor of RNA silencing;Thiol protease;Nucleotide-binding;Transferase;Helical capsid protein;Ribosomal frameshifting;Virion;Nucleotidyltransferase;Helicase;Covalent protein-RNA linkage;Capsid protein;Hydrolase;Viral RNA replication;Protease;ATP-binding;Phosphoprotein;RNA-directed RNA polymerase		GO:0008233;GO:0044403;GO:0006464;GO:0003723;GO:0004386;GO:0009058;GO:0005198;GO:0034641;GO:0016779
qilexprot_24839	CAC1	Putative ovule protein	C	1.3.1.74;3.4.22.15	GO:0051603	proteolysis involved in cellular protein catabolic process	GO:0004197;GO:0008234;GO:0032440	cysteine-type endopeptidase activity;cysteine-type peptidase activity;2-alkenal reductase [NAD(P)] activity	GO:0005615;GO:0005764	extracellular space;lysosome	Hydrolase;Protease;Signal;Thiol protease		GO:0005615;GO:0005764;GO:0008233;GO:0009056
qilexprot_24936	bVPE	Vacuolar-processing enzyme	C	3.4.22.-;3.4.22.34	GO:0006624;GO:0009611;GO:0009723;GO:0009751;GO:0009753;GO:0010150;GO:0051603;GO:1990019	vacuolar protein processing;response to wounding;response to ethylene;response to salicylic acid;response to jasmonic acid;leaf senescence;proteolysis involved in cellular protein catabolic process;protein storage vacuole organization	GO:0004175;GO:0004197;GO:0008233;GO:0008234;GO:0045735	endopeptidase activity;cysteine-type endopeptidase activity;peptidase activity;cysteine-type peptidase activity;nutrient reservoir activity	GO:0000323;GO:0000326;GO:0005773	lytic vacuole;protein storage vacuole;vacuole	Glycoprotein;Hydrolase;Protease;Seed storage protein;Signal;Storage protein;Thiol protease;Vacuole;Zymogen		GO:0005773;GO:0007568;GO:0008233;GO:0009056;GO:0051604
qilexprot_26533	ccyp	Vignain	C	1.3.1.74;3.4.22.-;3.4.22.15;3.4.22.2	GO:0080187;GO:0009744;GO:0051603;GO:1990169;GO:0048658;GO:0009750;GO:0009817;GO:0007568;GO:0009555;GO:0010224;GO:0010150;GO:0009733;GO:0009735;GO:0009626;GO:0010623;GO:0009749	floral organ senescence;response to sucrose;proteolysis involved in cellular protein catabolic process;stress response to copper ion;anther wall tapetum development;response to fructose;defense response to fungus, incompatible interaction;aging;pollen development;response to UV-B;leaf senescence;response to auxin;response to cytokinin;plant-type hypersensitive response;developmental programmed ce…	GO:0032440;GO:0008234;GO:0004197	2-alkenal reductase [NAD(P)] activity;cysteine-type peptidase activity;cysteine-type endopeptidase activity	GO:0005764;GO:0009505;GO:0016023;GO:0005615;GO:0010282;GO:0000325	lysosome;plant-type cell wall;cytoplasmic, membrane-bounded vesicle;extracellular space;senescence-associated vacuole;plant-type vacuole	Signal;Plant defense;Thiol protease;Hydrolase;Cytoplasmic vesicle;Hypersensitive response;Protease;Vacuole		GO:0008233;GO:0000003;GO:0005764;GO:0007568;GO:0005773;GO:0005618;GO:0005615;GO:0030154;GO:0008219;GO:0009056
qilexprot_28483	ccyp	Vignain	C	1.3.1.74;3.4.22.-;3.4.22.15;3.4.22.2	GO:0080187;GO:0009744;GO:0051603;GO:1990169;GO:0048658;GO:0009750;GO:0009817;GO:0007568;GO:0009793;GO:0009555;GO:0010224;GO:0010150;GO:0009733;GO:0009735;GO:0009626;GO:0010623;GO:0009749;GO:0048868	floral organ senescence;response to sucrose;proteolysis involved in cellular protein catabolic process;stress response to copper ion;anther wall tapetum development;response to fructose;defense response to fungus, incompatible interaction;aging;embryo development ending in seed dormancy;pollen development;response to UV-B;leaf senescence;response to auxin;response to cytokinin;plant-type hypersen…	GO:0032440;GO:0008234;GO:0004197	2-alkenal reductase [NAD(P)] activity;cysteine-type peptidase activity;cysteine-type endopeptidase activity	GO:0005764;GO:0009505;GO:0016023;GO:0005615;GO:0010282;GO:0005788;GO:0033095;GO:0000325;GO:0005773	lysosome;plant-type cell wall;cytoplasmic, membrane-bounded vesicle;extracellular space;senescence-associated vacuole;endoplasmic reticulum lumen;aleurone grain;plant-type vacuole;vacuole	Signal;Plant defense;Thiol protease;Zymogen;Hydrolase;Cytoplasmic vesicle;Hypersensitive response;Protease;Vacuole;Endoplasmic reticulum;Glycoprotein		GO:0008233;GO:0000003;GO:0016023;GO:0005764;GO:0007568;GO:0005773;GO:0005618;GO:0048856;GO:0005783;GO:0005615;GO:0030154;GO:0008219;GO:0009056
qilexprot_31033	MCA2	Metacaspase 2	C	3.4.22.-	GO:0043069;GO:0007034;GO:0010363;GO:0031348;GO:0009697;GO:0043068;GO:0006952;GO:0006612;GO:0009863;GO:0045087	negative regulation of programmed cell death;vacuolar transport;regulation of plant-type hypersensitive response;negative regulation of defense response;salicylic acid biosynthetic process;positive regulation of programmed cell death;defense response;protein targeting to membrane;salicylic acid mediated signaling pathway;innate immune response	GO:0008234;GO:0008233;GO:0004197;GO:0016787	cysteine-type peptidase activity;peptidase activity;cysteine-type endopeptidase activity;hydrolase activity			Plant defense;Thiol protease;Autocatalytic cleavage;Repeat;Hydrolase;Protease		GO:0008233;GO:0006950;GO:0008219;GO:0007034
qilexprot_3200	cat1	Cathepsin B	C	3.4.22.-;3.4.22.1	GO:0014075;GO:0046697;GO:0042981;GO:0045471;GO:0030574;GO:0050790;GO:0051603;GO:0002224;GO:0009612;GO:0007283;GO:0014070;GO:0007519;GO:0043434;GO:0071260;GO:0070670;GO:0097067;GO:0009611;GO:0006914;GO:0046718;GO:0031101;GO:0060548;GO:0030855;GO:0009749;GO:0034097;GO:0006508	response to amine;decidualization;regulation of apoptotic process;response to ethanol;collagen catabolic process;regulation of catalytic activity;proteolysis involved in cellular protein catabolic process;toll-like receptor signaling pathway;response to mechanical stimulus;spermatogenesis;response to organic cyclic compound;skeletal muscle tissue development;response to peptide hormone;cellular r…	GO:0043621;GO:0008234;GO:0004175;GO:0030984;GO:0004197;GO:0032403;GO:0042277;GO:0043394;GO:0005518	protein self-association;cysteine-type peptidase activity;endopeptidase activity;kininogen binding;cysteine-type endopeptidase activity;protein complex binding;peptide binding;proteoglycan binding;collagen binding	GO:0005901;GO:0005764;GO:0005739;GO:0042383;GO:0005615;GO:0005730;GO:0048471;GO:0036021;GO:0016324;GO:0005773;GO:0009897;GO:0042470;GO:0070062	caveola;lysosome;mitochondrion;sarcolemma;extracellular space;nucleolus;perinuclear region of cytoplasm;endolysosome lumen;apical plasma membrane;vacuole;external side of plasma membrane;melanosome;extracellular exosome	Signal;Thiol protease;Zymogen;Secreted;Disulfide bond;Hydrolase;Protease;Glycoprotein;Lysosome;Acetylation		GO:0008233;GO:0006914;GO:0044403;GO:0005730;GO:0005739;GO:0000003;GO:0016023;GO:0043226;GO:0040007;GO:0005764;GO:0005576;GO:0005773;GO:0048856;GO:0005615;GO:0030154;GO:0009056
qilexprot_3201	cat1	Cathepsin B	C	3.4.22.-;3.4.22.1	GO:0050790;GO:0051603	regulation of catalytic activity;proteolysis involved in cellular protein catabolic process	GO:0004197;GO:0008234	cysteine-type endopeptidase activity;cysteine-type peptidase activity	GO:0005615;GO:0005764;GO:0005773	extracellular space;lysosome;vacuole	Hydrolase;Protease;Signal;Thiol protease		GO:0005615;GO:0005764;GO:0005773;GO:0008233;GO:0009056
qilexprot_37725	ccyp	Vignain	C	1.3.1.74;3.4.22.-;3.4.22.15;3.4.22.2	GO:0080187;GO:0009744;GO:0051603;GO:0009723;GO:1990169;GO:0009750;GO:0009817;GO:0007568;GO:0009739;GO:0010224;GO:0009737;GO:0010150;GO:0016192;GO:0009733;GO:0009735;GO:0009626;GO:0010623;GO:0009749	floral organ senescence;response to sucrose;proteolysis involved in cellular protein catabolic process;response to ethylene;stress response to copper ion;response to fructose;defense response to fungus, incompatible interaction;aging;response to gibberellin;response to UV-B;response to abscisic acid;leaf senescence;vesicle-mediated transport;response to auxin;response to cytokinin;plant-type hype…	GO:0032440;GO:0008234;GO:0008233;GO:0004197	2-alkenal reductase [NAD(P)] activity;cysteine-type peptidase activity;peptidase activity;cysteine-type endopeptidase activity	GO:0005764;GO:0005615;GO:0010282	lysosome;extracellular space;senescence-associated vacuole	Signal;Thiol protease;Zymogen;Germination;Hydrolase;Hypersensitive response;Protease;Vacuole;Glycoprotein		GO:0008233;GO:0005764;GO:0007568;GO:0005773;GO:0005615;GO:0008219;GO:0009056
qilexprot_39523	At1g22950	Putative PKHD-type hydroxylase	C	1.14.11.-;1.14.11.4;4.1.2.13	GO:0051603	proteolysis involved in cellular protein catabolic process	GO:0004197;GO:0005506;GO:0008475;GO:0016705;GO:0031418;GO:0051213	cysteine-type endopeptidase activity;iron ion binding;procollagen-lysine 5-dioxygenase activity;oxidoreductase activity, acting on paired donors, with incorporation or reduction of molecular oxygen;L-ascorbic acid binding;dioxygenase activity	GO:0005764	lysosome	Dioxygenase;Glycolysis;Iron;Lyase;Oxidoreductase;Protease;Thiol protease;Vitamin C	Carbohydrate degradation	GO:0005764;GO:0016491;GO:0043167
qilexprot_39573	casA	Metacaspase-1	C	1.14.19.-;3.4.22.-;3.4.22.36	GO:0006508;GO:0006515;GO:0006915;GO:0007034;GO:0010225;GO:0010421;GO:0012501;GO:0016540;GO:0042542;GO:0043065;GO:0043068;GO:0051603	proteolysis;misfolded or incompletely synthesized protein catabolic process;apoptotic process;vacuolar transport;response to UV-C;hydrogen peroxide-mediated programmed cell death;programmed cell death;protein autoprocessing;response to hydrogen peroxide;positive regulation of apoptotic process;positive regulation of programmed cell death;proteolysis involved in cellular protein catabolic process	GO:0000062;GO:0004197;GO:0004198;GO:0008233;GO:0008234;GO:0016787;GO:0042802	fatty-acyl-CoA binding;cysteine-type endopeptidase activity;calcium-dependent cysteine-type endopeptidase activity;peptidase activity;cysteine-type peptidase activity;hydrolase activity;identical protein binding	GO:0005634;GO:0005829;GO:0005832;GO:0009506;GO:0048046	nucleus;cytosol;chaperonin-containing T-complex;plasmodesma;apoplast	Apoplast;Apoptosis;Autocatalytic cleavage;Chaperone;Hydrolase;Plant defense;Protease;S-nitrosylation;Thiol protease;Zymogen		GO:0005576;GO:0005634;GO:0005829;GO:0007034;GO:0008219;GO:0008233;GO:0009056
qilexprot_49403	Sb01g028720	Putative uncharacterized protein Sb01g028720	C	3.4.22.-	GO:0043069;GO:0006515;GO:0006915;GO:0043065;GO:0010363;GO:0031348;GO:0009697;GO:0043068;GO:0006952;GO:0006612;GO:0009863;GO:0045087	negative regulation of programmed cell death;misfolded or incompletely synthesized protein catabolic process;apoptotic process;positive regulation of apoptotic process;regulation of plant-type hypersensitive response;negative regulation of defense response;salicylic acid biosynthetic process;positive regulation of programmed cell death;defense response;protein targeting to membrane;salicylic acid…	GO:0004198;GO:0008234;GO:0008233;GO:0005216;GO:0016787;GO:0004197	calcium-dependent cysteine-type endopeptidase activity;cysteine-type peptidase activity;peptidase activity;ion channel activity;hydrolase activity;cysteine-type endopeptidase activity			Plant defense;Thiol protease;Autocatalytic cleavage;Zymogen;Repeat;Apoptosis;Ion channel;Hydrolase;Protease		GO:0008233;GO:0008219
qilexprot_50408	CANA	Calpain-A	C	3.4.22.-	GO:0051493	regulation of cytoskeleton organization	GO:0004198;GO:0005509	calcium-dependent cysteine-type endopeptidase activity;calcium ion binding	GO:0005622	intracellular	Hydrolase;Protease;Thiol protease		GO:0005622;GO:0007010;GO:0008233;GO:0043167
qilexprot_51096	plp	Putative calcium-binding protein CML49	C		GO:0006508;GO:0017004	proteolysis;cytochrome complex assembly	GO:0004198;GO:0005509	calcium-dependent cysteine-type endopeptidase activity;calcium ion binding	GO:0005737	cytoplasm	Calcium;Metal-binding;Protease;Repeat		GO:0005737;GO:0008233;GO:0043167
qilexprot_53523	cp	Polyprotein	C	3.4.22.45;3.4.-.-;2.7.7.48;3.4.22.44;3.6.4.-	GO:0018144;GO:0039694;GO:0006351	RNA-protein covalent cross-linking;viral RNA genome replication;transcription, DNA-templated	GO:0008234;GO:0005198;GO:0003723;GO:0004386;GO:0004197;GO:0003968;GO:0016818;GO:0005524;GO:0008026	cysteine-type peptidase activity;structural molecule activity;RNA binding;helicase activity;cysteine-type endopeptidase activity;RNA-directed RNA polymerase activity;hydrolase activity, acting on acid anhydrides, in phosphorus-containing anhydrides;ATP binding;ATP-dependent helicase activity	GO:0019029;GO:0019028	helical viral capsid;viral capsid	Suppressor of RNA silencing;Thiol protease;Nucleotide-binding;Transferase;Helical capsid protein;Ribosomal frameshifting;Virion;Nucleotidyltransferase;Helicase;Covalent protein-RNA linkage;Capsid protein;Hydrolase;Viral RNA replication;Protease;ATP-binding;Phosphoprotein;RNA-directed RNA polymerase		GO:0008233;GO:0044403;GO:0006464;GO:0003723;GO:0004386;GO:0009058;GO:0005198;GO:0016887;GO:0034641;GO:0016779
qilexprot_55007	bVPE	Vacuolar-processing enzyme	C	3.4.22.-;3.4.22.34	GO:0042246;GO:0006624;GO:0051603;GO:0009723;GO:0031103;GO:0009751;GO:0012501;GO:0010150;GO:0009611;GO:1990019;GO:0009753;GO:0010214	tissue regeneration;vacuolar protein processing;proteolysis involved in cellular protein catabolic process;response to ethylene;axon regeneration;response to salicylic acid;programmed cell death;leaf senescence;response to wounding;protein storage vacuole organization;response to jasmonic acid;seed coat development	GO:0045735;GO:0008234;GO:0008233;GO:0004175;GO:0004197	nutrient reservoir activity;cysteine-type peptidase activity;peptidase activity;endopeptidase activity;cysteine-type endopeptidase activity	GO:0009505;GO:0000323;GO:0000326;GO:0005773	plant-type cell wall;lytic vacuole;protein storage vacuole;vacuole	Signal;Thiol protease;Zymogen;Seed storage protein;Cell wall;Hydrolase;Protease;Vacuole;Glycoprotein;Storage protein		GO:0008233;GO:0007568;GO:0005773;GO:0051604;GO:0009056
qilexprot_57542	CathB	Cathepsin B	C	3.4.22.1	GO:0050790;GO:0051603	regulation of catalytic activity;proteolysis involved in cellular protein catabolic process	GO:0004197;GO:0008234	cysteine-type endopeptidase activity;cysteine-type peptidase activity	GO:0005615;GO:0005764;GO:0005773	extracellular space;lysosome;vacuole	Hydrolase;Protease;Signal;Thiol protease		GO:0005615;GO:0005764;GO:0005773;GO:0008233;GO:0009056
qilexprot_58929	ltv1	Protein LTV1	C		GO:0006364	rRNA processing	GO:0004198;GO:0005509	calcium-dependent cysteine-type endopeptidase activity;calcium ion binding	GO:0005654;GO:0005737;GO:0005829	nucleoplasm;cytoplasm;cytosol	Coiled coil;Phosphoprotein;Thiol protease		GO:0005654;GO:0005737;GO:0005829;GO:0042254
qilexprot_59302	AMC1	Metacaspase-1	C	3.4.22.-	GO:0043069;GO:0006515;GO:0006915;GO:0043065;GO:0010363;GO:0031348;GO:0009697;GO:0043068;GO:0006952;GO:0006612;GO:0009863;GO:0045087	negative regulation of programmed cell death;misfolded or incompletely synthesized protein catabolic process;apoptotic process;positive regulation of apoptotic process;regulation of plant-type hypersensitive response;negative regulation of defense response;salicylic acid biosynthetic process;positive regulation of programmed cell death;defense response;protein targeting to membrane;salicylic acid…	GO:0004198;GO:0008234;GO:0008233;GO:0005216;GO:0004197	calcium-dependent cysteine-type endopeptidase activity;cysteine-type peptidase activity;peptidase activity;ion channel activity;cysteine-type endopeptidase activity			Plant defense;Thiol protease;Autocatalytic cleavage;Repeat;Ion channel;Hydrolase;Protease		GO:0008233;GO:0006950;GO:0008219
qilexprot_59579	bVPE	Vacuolar-processing enzyme	C	3.4.22.-;3.4.22.34	GO:0009611;GO:1990019;GO:0051603;GO:0010214;GO:0009753;GO:0009723;GO:0031103;GO:0009751;GO:0042246;GO:0010150;GO:0006624;GO:0012501	response to wounding;protein storage vacuole organization;proteolysis involved in cellular protein catabolic process;seed coat development;response to jasmonic acid;response to ethylene;axon regeneration;response to salicylic acid;tissue regeneration;leaf senescence;vacuolar protein processing;programmed cell death	GO:0045735;GO:0004197;GO:0004175;GO:0008234;GO:0008233	nutrient reservoir activity;cysteine-type endopeptidase activity;endopeptidase activity;cysteine-type peptidase activity;peptidase activity	GO:0000323;GO:0000326;GO:0005773;GO:0009505	lytic vacuole;protein storage vacuole;vacuole;plant-type cell wall	Signal;Storage protein;Protease;Zymogen;Vacuole;Seed storage protein;Thiol protease;Cell wall;Hydrolase;Glycoprotein		GO:0008233;GO:0007568;GO:0005773;GO:0051604;GO:0048856;GO:0009056
qilexprot_60097	AMC1	AtMC1	C	3.4.22.-	GO:0006952;GO:0043068	defense response;positive regulation of programmed cell death	GO:0004197	cysteine-type endopeptidase activity			Autocatalytic cleavage;Plant defense;Protease;Thiol protease		GO:0008219;GO:0008233
qilexprot_60545	AMC4	Metacaspase-4	C	1.14.19.-;3.4.22.-	GO:0006952;GO:0010421;GO:0016540;GO:0043068;GO:0055085	defense response;hydrogen peroxide-mediated programmed cell death;protein autoprocessing;positive regulation of programmed cell death;transmembrane transport	GO:0004197;GO:0008233;GO:0008234;GO:0042802	cysteine-type endopeptidase activity;peptidase activity;cysteine-type peptidase activity;identical protein binding	GO:0009506;GO:0009507;GO:0048046	plasmodesma;chloroplast;apoplast	Autocatalytic cleavage;Hydrolase;Plant defense;Protease;S-nitrosylation;Serine/threonine-protein kinase;Thiol protease		GO:0005576;GO:0006950;GO:0008219;GO:0008233;GO:0009536;GO:0051604;GO:0055085
qilexprot_60667	UBP8	Ubiquitin carboxyl-terminal hydrolase 8	C	3.1.2.15;3.4.19.12	GO:0035616;GO:0060389;GO:0031397;GO:0030509;GO:0000244;GO:0007179;GO:0035520;GO:0016579;GO:0034394;GO:0031647;GO:0006511	histone H2B conserved C-terminal lysine deubiquitination;pathway-restricted SMAD protein phosphorylation;negative regulation of protein ubiquitination;BMP signaling pathway;spliceosomal tri-snRNP complex assembly;transforming growth factor beta receptor signaling pathway;monoubiquitinated protein deubiquitination;protein deubiquitination;protein localization to cell surface;regulation of protein …	GO:0004197;GO:0036459;GO:0004843;GO:0015035	cysteine-type endopeptidase activity;thiol-dependent ubiquitinyl hydrolase activity;thiol-dependent ubiquitin-specific protease activity;protein disulfide oxidoreductase activity			Thiol protease;Ubl conjugation pathway;Hydrolase;Protease		GO:0008233;GO:0022618;GO:0006397;GO:0006464;GO:0009056
qilexprot_63782	catch B	Cathepsin B	C	3.4.22.1	GO:0050790;GO:0051603	regulation of catalytic activity;proteolysis involved in cellular protein catabolic process	GO:0004197;GO:0008234	cysteine-type endopeptidase activity;cysteine-type peptidase activity	GO:0005615;GO:0005764;GO:0005773	extracellular space;lysosome;vacuole	Hydrolase;Protease;Signal		GO:0005615;GO:0005764;GO:0005773;GO:0008233;GO:0009056
qilexprot_63783	ctsb	Cathepsin B	C	3.4.-.-;3.4.22.-;3.4.22.1	GO:0002224;GO:0006508;GO:0006914;GO:0007283;GO:0007519;GO:0009611;GO:0009612;GO:0009749;GO:0014070;GO:0014075;GO:0019233;GO:0030574;GO:0030855;GO:0034097;GO:0035071;GO:0042981;GO:0043434;GO:0045471;GO:0046697;GO:0046718;GO:0048102;GO:0050790;GO:0051603;GO:0060548;GO:0070670;GO:0071260;GO:0097067	toll-like receptor signaling pathway;proteolysis;autophagy;spermatogenesis;skeletal muscle tissue development;response to wounding;response to mechanical stimulus;response to glucose;response to organic cyclic compound;response to amine;sensory perception of pain;collagen catabolic process;epithelial cell differentiation;response to cytokine;salivary gland cell autophagic cell death;regulation of…	GO:0004175;GO:0004197;GO:0005518;GO:0008234;GO:0030984;GO:0032403;GO:0042277;GO:0043394;GO:0043621	endopeptidase activity;cysteine-type endopeptidase activity;collagen binding;cysteine-type peptidase activity;kininogen binding;protein complex binding;peptide binding;proteoglycan binding;protein self-association	GO:0005615;GO:0005730;GO:0005739;GO:0005764;GO:0005773;GO:0005901;GO:0009897;GO:0009986;GO:0016324;GO:0036021;GO:0042383;GO:0042470;GO:0043231;GO:0048471;GO:0070062;GO:0098595	extracellular space;nucleolus;mitochondrion;lysosome;vacuole;caveola;external side of plasma membrane;cell surface;apical plasma membrane;endolysosome lumen;sarcolemma;melanosome;intracellular membrane-bounded organelle;perinuclear region of cytoplasm;extracellular exosome;perivitelline space	Acetylation;Glycoprotein;Hydrolase;Lysosome;Protease;Secreted;Signal;Thiol protease;Zymogen		GO:0000003;GO:0005576;GO:0005615;GO:0005730;GO:0005739;GO:0005764;GO:0005773;GO:0006914;GO:0008219;GO:0008233;GO:0009056;GO:0016023;GO:0030154;GO:0043226;GO:0044403;GO:0048856
qilexprot_65283	bVPE	Vacuolar-processing enzyme	C	3.4.22.-;3.4.22.34	GO:0006624;GO:0009611;GO:0009723;GO:0009751;GO:0009753;GO:0010150;GO:0051603;GO:1990019	vacuolar protein processing;response to wounding;response to ethylene;response to salicylic acid;response to jasmonic acid;leaf senescence;proteolysis involved in cellular protein catabolic process;protein storage vacuole organization	GO:0004175;GO:0004197;GO:0008233;GO:0008234;GO:0045735	endopeptidase activity;cysteine-type endopeptidase activity;peptidase activity;cysteine-type peptidase activity;nutrient reservoir activity	GO:0000323;GO:0000326;GO:0005773	lytic vacuole;protein storage vacuole;vacuole	Glycoprotein;Hydrolase;Protease;Seed storage protein;Signal;Storage protein;Thiol protease;Vacuole;Zymogen		GO:0005773;GO:0007568;GO:0008233;GO:0009056;GO:0051604
qilexprot_66973	AMC9	AtMC9	C	3.4.22.-	GO:0010421;GO:0042254;GO:0055085	hydrogen peroxide-mediated programmed cell death;ribosome biogenesis;transmembrane transport	GO:0004197;GO:0005215;GO:0008234	cysteine-type endopeptidase activity;transporter activity;cysteine-type peptidase activity	GO:0005840;GO:0048046	ribosome;apoplast	Apoplast;Autocatalytic cleavage;Glycoprotein;Membrane;Protease;Ribonucleoprotein;Ribosomal protein;S-nitrosylation;Secreted;Thiol protease;Transmembrane;Transmembrane helix		GO:0005576;GO:0005840;GO:0008219;GO:0008233;GO:0042254;GO:0055085
qilexprot_67241	CYSEP	Vignain	C	1.3.1.74;3.4.22.-;3.4.22.15;3.4.22.2	GO:0051603;GO:0048658;GO:0009555;GO:0006952;GO:0010623	proteolysis involved in cellular protein catabolic process;anther wall tapetum development;pollen development;defense response;developmental programmed cell death	GO:0032440;GO:0008234;GO:0004197	2-alkenal reductase [NAD(P)] activity;cysteine-type peptidase activity;cysteine-type endopeptidase activity	GO:0005783;GO:0005764;GO:0009505;GO:0016023;GO:0005615;GO:0005788;GO:0033095;GO:0000325;GO:0005773	endoplasmic reticulum;lysosome;plant-type cell wall;cytoplasmic, membrane-bounded vesicle;extracellular space;endoplasmic reticulum lumen;aleurone grain;plant-type vacuole;vacuole	Signal;Plant defense;Thiol protease;Zymogen;Disulfide bond;Germination;Hydrolase;Cytoplasmic vesicle;Protease;Vacuole;Endoplasmic reticulum;Glycoprotein		GO:0008233;GO:0016023;GO:0005764;GO:0005773;GO:0005618;GO:0005783;GO:0005615;GO:0030154;GO:0008219;GO:0009056
qilexprot_67992	UCH3	Ubiquitin carboxyl-terminal hydrolase 3	C	6.-.-.-;3.4.19.12	GO:0050905;GO:0042755;GO:0008283;GO:0048747;GO:0002931;GO:0019233;GO:0016579;GO:0007219;GO:0043407;GO:0007412;GO:0007628;GO:0016241;GO:0019896;GO:0006511	neuromuscular process;eating behavior;cell proliferation;muscle fiber development;response to ischemia;sensory perception of pain;protein deubiquitination;Notch signaling pathway;negative regulation of MAP kinase activity;axon target recognition;adult walking behavior;regulation of macroautophagy;axon transport of mitochondrion;ubiquitin-dependent protein catabolic process	GO:0004843;GO:0031694;GO:0008242;GO:0004197;GO:0043130;GO:0016874;GO:0031625	thiol-dependent ubiquitin-specific protease activity;alpha-2A adrenergic receptor binding;omega peptidase activity;cysteine-type endopeptidase activity;ubiquitin binding;ligase activity;ubiquitin protein ligase binding	GO:1904115;GO:0043196;GO:0044306;GO:0005737;GO:0043209;GO:0043025;GO:0005654;GO:0005829;GO:0070062;GO:0005622	axon cytoplasm;varicosity;neuron projection terminus;cytoplasm;myelin sheath;neuronal cell body;nucleoplasm;cytosol;extracellular exosome;intracellular	Thiol protease;Disease mutation;Prenylation;Neurodegeneration;Parkinsonism;Oxidation;Ubl conjugation pathway;Hydrolase;Parkinson disease;Protease;Endoplasmic reticulum;Glycoprotein		GO:0008233;GO:0005737;GO:0050877;GO:0032182;GO:0005654;GO:0005622;GO:0000902;GO:0006464;GO:0030705;GO:0008283;GO:0005829;GO:0043226;GO:0005576;GO:0048856;GO:0016874;GO:0030154;GO:0009056
qilexprot_7339	bVPE	Vacuolar-processing enzyme	C	3.4.22.-;3.4.22.34	GO:0002224;GO:0003014;GO:0006508;GO:0006624;GO:0009611;GO:0009723;GO:0009751;GO:0009753;GO:0010150;GO:0010214;GO:0010447;GO:0012501;GO:0019886;GO:0032801;GO:0040015;GO:0042359;GO:0043524;GO:0051603;GO:1901185;GO:1990019	toll-like receptor signaling pathway;renal system process;proteolysis;vacuolar protein processing;response to wounding;response to ethylene;response to salicylic acid;response to jasmonic acid;leaf senescence;seed coat development;response to acidic pH;programmed cell death;antigen processing and presentation of exogenous peptide antigen via MHC class II;receptor catabolic process;negative regula…	GO:0004175;GO:0004197;GO:0008233;GO:0008234;GO:0045735	endopeptidase activity;cysteine-type endopeptidase activity;peptidase activity;cysteine-type peptidase activity;nutrient reservoir activity	GO:0000323;GO:0000326;GO:0005764;GO:0005770;GO:0005773;GO:0009505;GO:0043202;GO:0045177;GO:0070062	lytic vacuole;protein storage vacuole;lysosome;late endosome;vacuole;plant-type cell wall;lysosomal lumen;apical part of cell;extracellular exosome	Cell wall;Glycoprotein;Hydrolase;Lysosome;Protease;Seed storage protein;Signal;Storage protein;Thiol protease;Vacuole;Zymogen		GO:0005576;GO:0005764;GO:0005768;GO:0005773;GO:0007568;GO:0008219;GO:0008233;GO:0009056;GO:0040007;GO:0043226;GO:0051604
qilexprot_740	AMC1	Metacaspase-1	C	3.4.22.-	GO:0043069;GO:0006515;GO:0006915;GO:0043065;GO:0010363;GO:0031348;GO:0009697;GO:0043068;GO:0006952;GO:0006612;GO:0009863;GO:0045087	negative regulation of programmed cell death;misfolded or incompletely synthesized protein catabolic process;apoptotic process;positive regulation of apoptotic process;regulation of plant-type hypersensitive response;negative regulation of defense response;salicylic acid biosynthetic process;positive regulation of programmed cell death;defense response;protein targeting to membrane;salicylic acid…	GO:0004198;GO:0008234;GO:0008233;GO:0005216;GO:0016787;GO:0004197;GO:0004629	calcium-dependent cysteine-type endopeptidase activity;cysteine-type peptidase activity;peptidase activity;ion channel activity;hydrolase activity;cysteine-type endopeptidase activity;phospholipase C activity			Plant defense;Thiol protease;Autocatalytic cleavage;Repeat;Ion channel;Hydrolase;Protease		GO:0008233;GO:0006950;GO:0008219
qilexprot_7723	ganc	Calpain-3	C	3.4.22.54;3.4.22.52;3.4.22.53	GO:0072657;GO:0016540;GO:0008284;GO:0045214;GO:0050790;GO:0070315;GO:0030239;GO:0046716;GO:0051592;GO:0045862;GO:0043066;GO:0007399;GO:0051092;GO:0022617;GO:0006461;GO:0032801;GO:0007586;GO:0007520;GO:0051493;GO:0045893;GO:0071277;GO:0071230;GO:0030163;GO:0033234;GO:0014718;GO:0051281;GO:0045661;GO:2001015;GO:0061061;GO:0071472;GO:0060056;GO:0001896;GO:0045892;GO:0016241;GO:0097264;GO:0014850;GO:…	protein localization to membrane;protein autoprocessing;positive regulation of cell proliferation;sarcomere organization;regulation of catalytic activity;G1 to G0 transition involved in cell differentiation;myofibril assembly;muscle cell cellular homeostasis;response to calcium ion;positive regulation of proteolysis;negative regulation of apoptotic process;nervous system development;positive regu…	GO:0004198;GO:0008307;GO:0008233;GO:0055103;GO:0032947;GO:0046982;GO:0005509;GO:0031402;GO:0031432	calcium-dependent cysteine-type endopeptidase activity;structural constituent of muscle;peptidase activity;ligase regulator activity;protein complex scaffold;protein heterodimerization activity;calcium ion binding;sodium ion binding;titin binding	GO:0005764;GO:0016020;GO:0097038;GO:0005739;GO:0031143;GO:0030018;GO:0005925;GO:0030016;GO:0005737;GO:0005886;GO:0000785;GO:0043234;GO:0030425;GO:0045121;GO:0030315;GO:0005829;GO:0070062;GO:0005622	lysosome;membrane;perinuclear endoplasmic reticulum;mitochondrion;pseudopodium;Z disc;focal adhesion;myofibril;cytoplasm;plasma membrane;chromatin;protein complex;dendrite;membrane raft;T-tubule;cytosol;extracellular exosome;intracellular	Cytoplasm;Thiol protease;Autocatalytic cleavage;Disease mutation;Calcium;Limb-girdle muscular dystrophy;Repeat;Hydrolase;Protease;Cell membrane;Phosphoprotein;Acetylation		GO:0008233;GO:0008092;GO:0005622;GO:0006464;GO:0007010;GO:0048646;GO:0006461;GO:0005829;GO:0043226;GO:0061024;GO:0040007;GO:0022607;GO:0005764;GO:0030198;GO:0005576;GO:0030234;GO:0048856;GO:0005198;GO:0042592;GO:0030154;GO:0043167;GO:0008219;GO:0007049
qilexprot_8818	ADL1	Protein DEFECTIVE KERNEL 1	C	3.4.22.-;3.4.22.17;3.4.22.52	GO:0001558;GO:0006508;GO:0009793;GO:0009934;GO:0009957;GO:0032877;GO:0042127;GO:0090392;GO:0097264;GO:2000011;GO:2000014;GO:2000024	regulation of cell growth;proteolysis;embryo development ending in seed dormancy;regulation of meristem structural organization;epidermal cell fate specification;positive regulation of DNA endoreduplication;regulation of cell proliferation;sepal giant cell differentiation;self proteolysis;regulation of adaxial/abaxial pattern formation;regulation of endosperm development;regulation of leaf develo…	GO:0004198;GO:0008234	calcium-dependent cysteine-type endopeptidase activity;cysteine-type peptidase activity	GO:0005622;GO:0005789;GO:0005887;GO:0010008;GO:0016021	intracellular;endoplasmic reticulum membrane;integral component of plasma membrane;endosome membrane;integral component of membrane	Developmental protein;Endoplasmic reticulum;Endosome;Hydrolase;Lectin;Membrane;Phosphoprotein;Protease;Thiol protease;Transmembrane;Transmembrane helix		GO:0000003;GO:0005622;GO:0005768;GO:0005783;GO:0008233;GO:0008283;GO:0009790;GO:0030154;GO:0040007;GO:0048856
qilexprot_10343	UBQ11	Polyubiquitin 11	C		GO:0038095;GO:0019079;GO:0002756;GO:0006296;GO:0051437;GO:0008543;GO:0070911;GO:0038061;GO:0051321;GO:0042059;GO:0005978;GO:0016055;GO:0034220;GO:0035666;GO:0002223;GO:1902527;GO:0051881;GO:0042769;GO:0007249;GO:0019068;GO:0000715;GO:0007179;GO:0000187;GO:0036297;GO:0006294;GO:2000242;GO:0008340;GO:0043161;GO:0051436;GO:0021888;GO:0016197;GO:0007219;GO:0032480;GO:1901796;GO:0000717;GO:0047497;GO:…	Fc-epsilon receptor signaling pathway;viral genome replication;MyD88-independent toll-like receptor signaling pathway;nucleotide-excision repair, DNA incision, 5'-to lesion;positive regulation of ubiquitin-protein ligase activity involved in regulation of mitotic cell cycle transition;fibroblast growth factor receptor signaling pathway;global genome nucleotide-excision repair;NIK/NF-kappaB signal…	GO:0031386;GO:0004615;GO:0044822;GO:0043008;GO:0004141;GO:0016616;GO:0004197;GO:0003968;GO:0004531;GO:0017111;GO:0070008;GO:0002020	protein tag;phosphomannomutase activity;poly(A) RNA binding;ATP-dependent protein binding;dethiobiotin synthase activity;oxidoreductase activity, acting on the CH-OH group of donors, NAD or NADP as acceptor;cysteine-type endopeptidase activity;RNA-directed RNA polymerase activity;deoxyribonuclease II activity;nucleoside-triphosphatase activity;serine-type exopeptidase activity;protease binding	GO:0043005;GO:0019012;GO:0005739;GO:0005615;GO:0010008;GO:0005737;GO:0005774;GO:0005730;GO:0030666;GO:0022625;GO:0005634;GO:0043209;GO:0043025;GO:0005618;GO:0005654;GO:0005773;GO:0005875;GO:0070062	neuron projection;virion;mitochondrion;extracellular space;endosome membrane;cytoplasm;vacuolar membrane;nucleolus;endocytic vesicle membrane;cytosolic large ribosomal subunit;nucleus;myelin sheath;neuronal cell body;cell wall;nucleoplasm;vacuole;microtubule associated complex;extracellular exosome	Cytoplasm;Isopeptide bond;Ubl conjugation;Zinc;Repeat;Nucleus;Zinc-finger;Ubl conjugation pathway;Viral RNA replication;Phosphoprotein;RNA-directed RNA polymerase		GO:0005737;GO:0006914;GO:0065003;GO:0044403;GO:0005739;GO:0000902;GO:0007267;GO:0006464;GO:0000003;GO:0016023;GO:0030705;GO:0005768;GO:0043226;GO:0005623;GO:0005576;GO:0007568;GO:0005773;GO:0004518;GO:0005618;GO:0048856;GO:0005615;GO:0042592;GO:0030154;GO:0005634;GO:0008219;GO:0007034;GO:0009056;GO:0007049
qilexprot_13022	AESP	Separin	C	3.4.22.49	GO:0007052;GO:0007067;GO:1901970;GO:0009960;GO:0009826;GO:0051315;GO:0045876;GO:0006887;GO:0000132;GO:2000114;GO:0009793;GO:0000911;GO:0051304;GO:0051307	mitotic spindle organization;mitotic nuclear division;positive regulation of mitotic sister chromatid separation;endosperm development;unidimensional cell growth;attachment of mitotic spindle microtubules to kinetochore;positive regulation of sister chromatid cohesion;exocytosis;establishment of mitotic spindle orientation;regulation of establishment of cell polarity;embryo development ending in …	GO:0008233;GO:0005200;GO:0004197	peptidase activity;structural constituent of cytoskeleton;cysteine-type endopeptidase activity	GO:0031262;GO:0000778;GO:0072686;GO:0005634;GO:0005874	Ndc80 complex;condensed nuclear chromosome kinetochore;mitotic spindle;nucleus;microtubule	Meiosis;Cell cycle;Chromosome partition;Cell division;Mitosis;Coiled coil;Hydrolase		GO:0008233;GO:0009790;GO:0007059;GO:0000902;GO:0051301;GO:0000003;GO:0005856;GO:0016192;GO:0051276;GO:0040007;GO:0007067;GO:0048856;GO:0005634;GO:0007049
qilexprot_13643	Sb01g048230	Putative uncharacterized protein Sb01g048230	C		GO:0009082;GO:0006508	branched-chain amino acid biosynthetic process;proteolysis	GO:0004198;GO:0016301;GO:0005509;GO:0004455	calcium-dependent cysteine-type endopeptidase activity;kinase activity;calcium ion binding;ketol-acid reductoisomerase activity	GO:0005737	cytoplasm	Kinase;Transferase		GO:0008233;GO:0005737;GO:0043167
qilexprot_17501	AESP	Separin	C	3.4.22.49	GO:0007067;GO:1901970;GO:0009960;GO:0009826;GO:0045876;GO:0006887;GO:2000114;GO:0009793;GO:0000911;GO:0016192;GO:0051304;GO:0051307	mitotic nuclear division;positive regulation of mitotic sister chromatid separation;endosperm development;unidimensional cell growth;positive regulation of sister chromatid cohesion;exocytosis;regulation of establishment of cell polarity;embryo development ending in seed dormancy;cytokinesis by cell plate formation;vesicle-mediated transport;chromosome separation;meiotic chromosome separation	GO:0008233;GO:0004197	peptidase activity;cysteine-type endopeptidase activity	GO:0072686;GO:0005634;GO:0005874	mitotic spindle;nucleus;microtubule	Meiosis;Cell cycle;Chromosome partition;Cell division;Mitosis;Coiled coil;Hydrolase		GO:0008233;GO:0009790;GO:0007059;GO:0000902;GO:0051301;GO:0000003;GO:0005856;GO:0016192;GO:0051276;GO:0040007;GO:0007067;GO:0048856;GO:0005634;GO:0007049
qilexprot_19429	ppr2	PPR2	C	3.4.24.-;3.6.4.3	GO:0050790;GO:0009553;GO:0009793;GO:0009555;GO:0048868	regulation of catalytic activity;embryo sac development;embryo development ending in seed dormancy;pollen development;pollen tube development	GO:0019843;GO:0004197;GO:0008568	rRNA binding;cysteine-type endopeptidase activity;microtubule-severing ATPase activity	GO:0009507	chloroplast	Signal;Chloroplast;Repeat;Coiled coil;Plastid;Transit peptide		GO:0009790;GO:0000003;GO:0019843;GO:0048856;GO:0009536
qilexprot_20984	rps27	40S ribosomal protein S27	C		GO:0008654;GO:0008283;GO:0002181;GO:0006413;GO:0031571;GO:0019083;GO:0000028;GO:0006412;GO:0000184;GO:0042771;GO:0030218	phospholipid biosynthetic process;cell proliferation;cytoplasmic translation;translational initiation;mitotic G1 DNA damage checkpoint;viral transcription;ribosomal small subunit assembly;translation;nuclear-transcribed mRNA catabolic process, nonsense-mediated decay;intrinsic apoptotic signaling pathway in response to DNA damage by p53 class mediator;erythrocyte differentiation	GO:0008494;GO:0044822;GO:0003735;GO:0016746;GO:0008656;GO:0046872;GO:0016780	translation activator activity;poly(A) RNA binding;structural constituent of ribosome;transferase activity, transferring acyl groups;cysteine-type endopeptidase activator activity involved in apoptotic process;metal ion binding;phosphotransferase activity, for other substituted phosphate groups	GO:0022626;GO:0005811;GO:0009506;GO:0005840;GO:0031011;GO:0022627	cytosolic ribosome;lipid particle;plasmodesma;ribosome;Ino80 complex;cytosolic small ribosomal subunit	Metal-binding;Ribonucleoprotein;Zinc;Ribosomal protein;Zinc-finger		GO:0022618;GO:0003735;GO:0005840;GO:0042254;GO:0005829;GO:0006412;GO:0005811;GO:0043167;GO:0008219
qilexprot_26999	plp	Calcium-binding EF-hand protein	C		GO:0017004;GO:0006508	cytochrome complex assembly;proteolysis	GO:0004198;GO:0005509	calcium-dependent cysteine-type endopeptidase activity;calcium ion binding	GO:0005737	cytoplasm	Calcium;Metal-binding;Repeat		GO:0008233;GO:0005737;GO:0043167
qilexprot_29101	ganc	Neutral alpha-glucosidase AB	C	3.2.1.84;3.2.1.-;3.2.1.20	GO:0009826;GO:0009272;GO:0006491;GO:0031288;GO:0005975;GO:0046686;GO:0030244;GO:0042742	unidimensional cell growth;fungal-type cell wall biogenesis;N-glycan processing;sorocarp morphogenesis;carbohydrate metabolic process;response to cadmium ion;cellulose biosynthetic process;defense response to bacterium	GO:0004198;GO:0004553;GO:0015926;GO:0032450;GO:0030246;GO:0033919;GO:0004558;GO:0044822;GO:0090599	calcium-dependent cysteine-type endopeptidase activity;hydrolase activity, hydrolyzing O-glycosyl compounds;glucosidase activity;maltose alpha-glucosidase activity;carbohydrate binding;glucan 1,3-alpha-glucosidase activity;alpha-1,4-glucosidase activity;poly(A) RNA binding;alpha-glucosidase activity	GO:0005783;GO:0017177;GO:0005788;GO:0005794;GO:0009507;GO:0042470;GO:0070062	endoplasmic reticulum;glucosidase II complex;endoplasmic reticulum lumen;Golgi apparatus;chloroplast;melanosome;extracellular exosome	Signal;Plant defense;Glycosidase;Hydrolase;Endoplasmic reticulum;Glycoprotein;Golgi apparatus	Glycan metabolism	GO:0005975;GO:0000902;GO:0006950;GO:0043226;GO:0016798;GO:0040007;GO:0005576;GO:0005783;GO:0009536
qilexprot_29321	RUB1	Ubiquitin-NEDD8-like protein RUB1	C		GO:0038095;GO:0019079;GO:0002756;GO:0006296;GO:0051437;GO:0008543;GO:0070911;GO:0038061;GO:0051321;GO:0042059;GO:0005978;GO:0016055;GO:0034220;GO:0035666;GO:0002223;GO:1902527;GO:0051881;GO:0042769;GO:0007249;GO:0019068;GO:0000715;GO:0007179;GO:0000187;GO:0036297;GO:0006294;GO:2000242;GO:0008340;GO:0043161;GO:0051436;GO:0021888;GO:0016197;GO:0007219;GO:0032480;GO:1901796;GO:0000717;GO:0047497;GO:…	Fc-epsilon receptor signaling pathway;viral genome replication;MyD88-independent toll-like receptor signaling pathway;nucleotide-excision repair, DNA incision, 5'-to lesion;positive regulation of ubiquitin-protein ligase activity involved in regulation of mitotic cell cycle transition;fibroblast growth factor receptor signaling pathway;global genome nucleotide-excision repair;NIK/NF-kappaB signal…	GO:0031386;GO:0004615;GO:0044822;GO:0043008;GO:0004141;GO:0016616;GO:0004197;GO:0003968;GO:0004531;GO:0008270;GO:0017111;GO:0070008;GO:0002020	protein tag;phosphomannomutase activity;poly(A) RNA binding;ATP-dependent protein binding;dethiobiotin synthase activity;oxidoreductase activity, acting on the CH-OH group of donors, NAD or NADP as acceptor;cysteine-type endopeptidase activity;RNA-directed RNA polymerase activity;deoxyribonuclease II activity;zinc ion binding;nucleoside-triphosphatase activity;serine-type exopeptidase activity;pr…	GO:0043005;GO:0019012;GO:0005739;GO:0005615;GO:0010008;GO:0005737;GO:0005774;GO:0030666;GO:0005886;GO:0022625;GO:0005634;GO:0043209;GO:0043025;GO:0005773;GO:0005654;GO:0005829;GO:0005875;GO:0070062	neuron projection;virion;mitochondrion;extracellular space;endosome membrane;cytoplasm;vacuolar membrane;endocytic vesicle membrane;plasma membrane;cytosolic large ribosomal subunit;nucleus;myelin sheath;neuronal cell body;vacuole;nucleoplasm;cytosol;microtubule associated complex;extracellular exosome	Cytoplasm;Isopeptide bond;Ubl conjugation;Zinc;Repeat;Nucleus;Zinc-finger;Ubl conjugation pathway;Viral RNA replication;Phosphoprotein;RNA-directed RNA polymerase		GO:0005737;GO:0006914;GO:0065003;GO:0044403;GO:0005739;GO:0005886;GO:0000902;GO:0007267;GO:0006464;GO:0000003;GO:0016023;GO:0030705;GO:0005768;GO:0005829;GO:0043226;GO:0009058;GO:0005623;GO:0005576;GO:0007568;GO:0005773;GO:0004518;GO:0048856;GO:0005615;GO:0042592;GO:0030154;GO:0005634;GO:0008219;GO:0007034;GO:0051604;GO:0009056;GO:0007049
qilexprot_30725	glysoja_005514	Separin	C	3.4.22.49	GO:0000911;GO:0006887;GO:0009793;GO:0009826;GO:0009960;GO:0045876;GO:0051307;GO:1901970;GO:2000114	cytokinesis by cell plate formation;exocytosis;embryo development ending in seed dormancy;unidimensional cell growth;endosperm development;positive regulation of sister chromatid cohesion;meiotic chromosome separation;positive regulation of mitotic sister chromatid separation;regulation of establishment of cell polarity	GO:0004197;GO:0008233	cysteine-type endopeptidase activity;peptidase activity	GO:0005634;GO:0005874;GO:0072686	nucleus;microtubule;mitotic spindle	Hydrolase		GO:0000003;GO:0000902;GO:0005634;GO:0005856;GO:0007049;GO:0007059;GO:0007067;GO:0008233;GO:0009790;GO:0016192;GO:0040007;GO:0048856;GO:0051276;GO:0051301
qilexprot_32584	ppr2	PPR2	C	3.4.24.-;3.6.4.3	GO:0050790;GO:0009553;GO:0009793;GO:0009555;GO:0048868	regulation of catalytic activity;embryo sac development;embryo development ending in seed dormancy;pollen development;pollen tube development	GO:0019843;GO:0004197;GO:0008568	rRNA binding;cysteine-type endopeptidase activity;microtubule-severing ATPase activity	GO:0009507	chloroplast	Chloroplast;Repeat;Coiled coil;Plastid;Transit peptide		GO:0009790;GO:0000003;GO:0019843;GO:0048856;GO:0009536
qilexprot_33945	catB	Cathepsin B	C		GO:0050790	regulation of catalytic activity	GO:0004197	cysteine-type endopeptidase activity			Signal		GO:0008233
qilexprot_3440		Cytochrome P450 family protein	C	1.14.14.1			GO:0004197;GO:0004497;GO:0005506;GO:0016705;GO:0020037;GO:0070330	cysteine-type endopeptidase activity;monooxygenase activity;iron ion binding;oxidoreductase activity, acting on paired donors, with incorporation or reduction of molecular oxygen;heme binding;aromatase activity			Heme;Iron;Metal-binding;Monooxygenase;Oxidoreductase		GO:0016491;GO:0043167
qilexprot_37374	UBQ4	Polyubiquitin 4	C		GO:0038095;GO:0019079;GO:0002756;GO:0006296;GO:0051437;GO:0008543;GO:0070911;GO:0038061;GO:0051321;GO:0042059;GO:0005978;GO:0016055;GO:0034220;GO:0035666;GO:0002223;GO:1902527;GO:0051881;GO:0042769;GO:0007249;GO:0019068;GO:0000715;GO:0007179;GO:0000187;GO:0036297;GO:0006294;GO:2000242;GO:0008340;GO:0043161;GO:0051436;GO:0021888;GO:0016197;GO:0007219;GO:0032480;GO:1901796;GO:0000717;GO:0047497;GO:…	Fc-epsilon receptor signaling pathway;viral genome replication;MyD88-independent toll-like receptor signaling pathway;nucleotide-excision repair, DNA incision, 5'-to lesion;positive regulation of ubiquitin-protein ligase activity involved in regulation of mitotic cell cycle transition;fibroblast growth factor receptor signaling pathway;global genome nucleotide-excision repair;NIK/NF-kappaB signal…	GO:0031386;GO:0004615;GO:0044822;GO:0043008;GO:0004141;GO:0016616;GO:0004197;GO:0003968;GO:0004531;GO:0017111;GO:0070008;GO:0002020	protein tag;phosphomannomutase activity;poly(A) RNA binding;ATP-dependent protein binding;dethiobiotin synthase activity;oxidoreductase activity, acting on the CH-OH group of donors, NAD or NADP as acceptor;cysteine-type endopeptidase activity;RNA-directed RNA polymerase activity;deoxyribonuclease II activity;nucleoside-triphosphatase activity;serine-type exopeptidase activity;protease binding	GO:0043005;GO:0019012;GO:0005739;GO:0005615;GO:0010008;GO:0005737;GO:0005774;GO:0005730;GO:0030666;GO:0022625;GO:0005634;GO:0043209;GO:0043025;GO:0005618;GO:0005773;GO:0005654;GO:0005875;GO:0070062	neuron projection;virion;mitochondrion;extracellular space;endosome membrane;cytoplasm;vacuolar membrane;nucleolus;endocytic vesicle membrane;cytosolic large ribosomal subunit;nucleus;myelin sheath;neuronal cell body;cell wall;vacuole;nucleoplasm;microtubule associated complex;extracellular exosome	Cytoplasm;Isopeptide bond;Ubl conjugation;Repeat;Nucleus;Zinc-finger;Ubl conjugation pathway;Viral RNA replication;Phosphoprotein;RNA-directed RNA polymerase		GO:0005737;GO:0006914;GO:0065003;GO:0044403;GO:0005739;GO:0000902;GO:0007267;GO:0006464;GO:0000003;GO:0016023;GO:0030705;GO:0005768;GO:0043226;GO:0005623;GO:0005576;GO:0007568;GO:0005773;GO:0004518;GO:0005618;GO:0048856;GO:0005615;GO:0042592;GO:0030154;GO:0005634;GO:0008219;GO:0007034;GO:0009056;GO:0007049
qilexprot_39129	RPS27	40S ribosomal protein S27	C		GO:0002181;GO:0006413;GO:0031571;GO:0006412;GO:0000184;GO:0008654;GO:0008283;GO:0019083;GO:0000028;GO:0042771;GO:0030218	cytoplasmic translation;translational initiation;mitotic G1 DNA damage checkpoint;translation;nuclear-transcribed mRNA catabolic process, nonsense-mediated decay;phospholipid biosynthetic process;cell proliferation;viral transcription;ribosomal small subunit assembly;intrinsic apoptotic signaling pathway in response to DNA damage by p53 class mediator;erythrocyte differentiation	GO:0008494;GO:0003735;GO:0016746;GO:0008656;GO:0016780;GO:0044822;GO:0046872	translation activator activity;structural constituent of ribosome;transferase activity, transferring acyl groups;cysteine-type endopeptidase activator activity involved in apoptotic process;phosphotransferase activity, for other substituted phosphate groups;poly(A) RNA binding;metal ion binding	GO:0022626;GO:0009506;GO:0005811;GO:0005840;GO:0022627	cytosolic ribosome;plasmodesma;lipid particle;ribosome;cytosolic small ribosomal subunit	Ribonucleoprotein;Zinc;Ribosomal protein;Metal-binding;Zinc-finger		GO:0003735;GO:0005840;GO:0005829;GO:0008219;GO:0022618;GO:0042254;GO:0006412;GO:0030234;GO:0005811;GO:0043167
qilexprot_43304	RPS27	40S ribosomal protein S27	C		GO:0008654;GO:0008283;GO:0002181;GO:0006413;GO:0031571;GO:0019083;GO:0000028;GO:0006412;GO:0000479;GO:0000184;GO:0042771;GO:0000462;GO:0030218	phospholipid biosynthetic process;cell proliferation;cytoplasmic translation;translational initiation;mitotic G1 DNA damage checkpoint;viral transcription;ribosomal small subunit assembly;translation;endonucleolytic cleavage of tricistronic rRNA transcript (SSU-rRNA, 5.8S rRNA, LSU-rRNA);nuclear-transcribed mRNA catabolic process, nonsense-mediated decay;intrinsic apoptotic signaling pathway in r…	GO:0008494;GO:0044822;GO:0003735;GO:0016746;GO:0008656;GO:0046872;GO:0016780	translation activator activity;poly(A) RNA binding;structural constituent of ribosome;transferase activity, transferring acyl groups;cysteine-type endopeptidase activator activity involved in apoptotic process;metal ion binding;phosphotransferase activity, for other substituted phosphate groups	GO:0022626;GO:0005811;GO:0009506;GO:0005840;GO:0022627	cytosolic ribosome;lipid particle;plasmodesma;ribosome;cytosolic small ribosomal subunit	Metal-binding;Ribonucleoprotein;Zinc;Ribosomal protein;Zinc-finger		GO:0022618;GO:0003735;GO:0005840;GO:0042254;GO:0005829;GO:0006412;GO:0005811;GO:0043167;GO:0008219
qilexprot_45923	dl4570w	Histone H3 K4-specific methyltransferase SET7/9 family protein	C	2.7.1.68	GO:0043068	positive regulation of programmed cell death	GO:0004197;GO:0008168;GO:0008233;GO:0016301;GO:0016308	cysteine-type endopeptidase activity;methyltransferase activity;peptidase activity;kinase activity;1-phosphatidylinositol-4-phosphate 5-kinase activity	GO:0016021	integral component of membrane	Kinase;Membrane;Repeat;Transmembrane;Transmembrane helix		GO:0008168;GO:0008219;GO:0008233;GO:0016301
qilexprot_48203	ubb	Polyubiquitin	C		GO:0000086;GO:0000122;GO:0000165;GO:0000187;GO:0000209;GO:0000715;GO:0000717;GO:0002223;GO:0002755;GO:0002756;GO:0005978;GO:0006283;GO:0006294;GO:0006296;GO:0006297;GO:0006511;GO:0006513;GO:0006977;GO:0007141;GO:0007144;GO:0007179;GO:0007219;GO:0007249;GO:0007254;GO:0007623;GO:0008340;GO:0008543;GO:0008584;GO:0008585;GO:0009298;GO:0009735;GO:0009751;GO:0010224;GO:0010803;GO:0010939;GO:0010992;GO:…	G2/M transition of mitotic cell cycle;negative regulation of transcription from RNA polymerase II promoter;MAPK cascade;activation of MAPK activity;protein polyubiquitination;nucleotide-excision repair, DNA damage recognition;nucleotide-excision repair, DNA duplex unwinding;stimulatory C-type lectin receptor signaling pathway;MyD88-dependent toll-like receptor signaling pathway;MyD88-independent …	GO:0002020;GO:0003968;GO:0004141;GO:0004197;GO:0004531;GO:0004615;GO:0008270;GO:0016616;GO:0017111;GO:0031386;GO:0043008;GO:0044822;GO:0070008	protease binding;RNA-directed RNA polymerase activity;dethiobiotin synthase activity;cysteine-type endopeptidase activity;deoxyribonuclease II activity;phosphomannomutase activity;zinc ion binding;oxidoreductase activity, acting on the CH-OH group of donors, NAD or NADP as acceptor;nucleoside-triphosphatase activity;protein tag;ATP-dependent protein binding;poly(A) RNA binding;serine-type exopept…	GO:0005615;GO:0005618;GO:0005634;GO:0005654;GO:0005737;GO:0005739;GO:0005773;GO:0005774;GO:0005875;GO:0010008;GO:0019012;GO:0022625;GO:0030666;GO:0043005;GO:0043025;GO:0043209;GO:0070062	extracellular space;cell wall;nucleus;nucleoplasm;cytoplasm;mitochondrion;vacuole;vacuolar membrane;microtubule associated complex;endosome membrane;virion;cytosolic large ribosomal subunit;endocytic vesicle membrane;neuron projection;neuronal cell body;myelin sheath;extracellular exosome	Cytoplasm;Isopeptide bond;Nucleus;Phosphoprotein;RNA-directed RNA polymerase;Repeat;Ubl conjugation;Ubl conjugation pathway;Viral RNA replication;Zinc;Zinc-finger		GO:0000003;GO:0000902;GO:0004518;GO:0005576;GO:0005615;GO:0005618;GO:0005623;GO:0005634;GO:0005737;GO:0005739;GO:0005768;GO:0005773;GO:0006464;GO:0006914;GO:0007034;GO:0007049;GO:0007267;GO:0007568;GO:0008219;GO:0009056;GO:0016023;GO:0030154;GO:0030705;GO:0042592;GO:0043226;GO:0044403;GO:0048856;GO:0065003
qilexprot_50715	plp	Putative calcium-binding protein CML49	C		GO:0006508;GO:0017004	proteolysis;cytochrome complex assembly	GO:0004198;GO:0005509	calcium-dependent cysteine-type endopeptidase activity;calcium ion binding	GO:0005737	cytoplasm	Calcium;Metal-binding;Repeat		GO:0005737;GO:0008233;GO:0043167
qilexprot_53342	PGSC0003DMG400026341	EFh calcium-binding protein	C		GO:0006508	proteolysis	GO:0004198;GO:0005509	calcium-dependent cysteine-type endopeptidase activity;calcium ion binding	GO:0005737	cytoplasm	Signal		GO:0005737;GO:0008233;GO:0043167
qilexprot_55791	dl4570w	Putative uncharacterized protein AT4g17080	C	2.7.1.68	GO:0043068	positive regulation of programmed cell death	GO:0016301;GO:0008168;GO:0008233;GO:0004197;GO:0016308	kinase activity;methyltransferase activity;peptidase activity;cysteine-type endopeptidase activity;1-phosphatidylinositol-4-phosphate 5-kinase activity	GO:0016021	integral component of membrane	Kinase;Transmembrane helix;Repeat;Transmembrane;Membrane		GO:0008233;GO:0016301;GO:0008168;GO:0008219
qilexprot_58151	BnaC05g17280D	BnaC05g17280D protein	C	2.7.1.68	GO:0043068	positive regulation of programmed cell death	GO:0016301;GO:0008168;GO:0008233;GO:0004197;GO:0016308	kinase activity;methyltransferase activity;peptidase activity;cysteine-type endopeptidase activity;1-phosphatidylinositol-4-phosphate 5-kinase activity	GO:0016021	integral component of membrane	Kinase;Transmembrane helix;Repeat;Transmembrane;Membrane		GO:0008233;GO:0016301;GO:0008168;GO:0008219
qilexprot_63972	cytochrome P450 CYP704C6v1	Cytochrome P450	C	1.14.-.-;1.14.14.1			GO:0004197;GO:0004497;GO:0005506;GO:0016705;GO:0020037;GO:0070330	cysteine-type endopeptidase activity;monooxygenase activity;iron ion binding;oxidoreductase activity, acting on paired donors, with incorporation or reduction of molecular oxygen;heme binding;aromatase activity			Heme;Iron;Metal-binding;Monooxygenase;Oxidoreductase		GO:0016491;GO:0043167
qilexprot_63973	CYP704G7	Cytochrome P450 704C1	C	1.14.-.-;1.14.14.1			GO:0004197;GO:0004497;GO:0005506;GO:0016705;GO:0020037;GO:0070330	cysteine-type endopeptidase activity;monooxygenase activity;iron ion binding;oxidoreductase activity, acting on paired donors, with incorporation or reduction of molecular oxygen;heme binding;aromatase activity			Heme;Iron;Metal-binding;Monooxygenase;Oxidoreductase		GO:0016491;GO:0043167
qilexprot_64498	CML48	Probable calcium-binding protein CML48	C		GO:0017004;GO:0006508	cytochrome complex assembly;proteolysis	GO:0004198;GO:0005509	calcium-dependent cysteine-type endopeptidase activity;calcium ion binding	GO:0005737	cytoplasm	Calcium;Metal-binding;Repeat		GO:0008233;GO:0005737;GO:0043167
qilexprot_65004	CYP704G9	Cytochrome P450 704C1	C	1.14.-.-;1.14.14.1			GO:0004197;GO:0004497;GO:0005506;GO:0016705;GO:0020037;GO:0070330	cysteine-type endopeptidase activity;monooxygenase activity;iron ion binding;oxidoreductase activity, acting on paired donors, with incorporation or reduction of molecular oxygen;heme binding;aromatase activity			Heme;Iron;Metal-binding;Monooxygenase;Oxidoreductase		GO:0016491;GO:0043167
qilexprot_65668	dl4570w	Putative uncharacterized protein AT4g17080	C	2.7.1.68	GO:0043068	positive regulation of programmed cell death	GO:0016301;GO:0008168;GO:0008233;GO:0004197;GO:0016308	kinase activity;methyltransferase activity;peptidase activity;cysteine-type endopeptidase activity;1-phosphatidylinositol-4-phosphate 5-kinase activity	GO:0016021	integral component of membrane	Kinase;Transmembrane helix;Repeat;Transmembrane;Membrane		GO:0008233;GO:0016301;GO:0008168;GO:0008219
qilexprot_66293	BnaC07g37760D	Separase, putative	C	3.4.22.49	GO:0000911;GO:0006887;GO:0009793;GO:0009826;GO:0009960;GO:0045876;GO:0051307;GO:1901970;GO:2000114	cytokinesis by cell plate formation;exocytosis;embryo development ending in seed dormancy;unidimensional cell growth;endosperm development;positive regulation of sister chromatid cohesion;meiotic chromosome separation;positive regulation of mitotic sister chromatid separation;regulation of establishment of cell polarity	GO:0004197;GO:0008233	cysteine-type endopeptidase activity;peptidase activity	GO:0005634;GO:0005874;GO:0072686	nucleus;microtubule;mitotic spindle	Hydrolase		GO:0000003;GO:0000902;GO:0005634;GO:0005856;GO:0007049;GO:0007059;GO:0007067;GO:0008233;GO:0009790;GO:0016192;GO:0040007;GO:0048856;GO:0051276;GO:0051301
qilexprot_69404	mtmr3	Myotubularin-related protein 4	C	3.1.3.-;3.1.3.48;3.1.3.64;3.1.3.95	GO:0000278;GO:0002098;GO:0002119;GO:0006414;GO:0006470;GO:0006897;GO:0007179;GO:0007525;GO:0007528;GO:0007626;GO:0010506;GO:0030111;GO:0030334;GO:0035556;GO:0042149;GO:0042631;GO:0043009;GO:0046488;GO:0046716;GO:0046856;GO:0048741;GO:2000070;GO:2000785	mitotic cell cycle;tRNA wobble uridine modification;nematode larval development;translational elongation;protein dephosphorylation;endocytosis;transforming growth factor beta receptor signaling pathway;somatic muscle development;neuromuscular junction development;locomotory behavior;regulation of autophagy;regulation of Wnt signaling pathway;regulation of cell migration;intracellular signal trans…	GO:0003729;GO:0004198;GO:0004402;GO:0004438;GO:0004722;GO:0004725;GO:0008138;GO:0015269;GO:0019902;GO:0035091;GO:0046872;GO:0052629;GO:0052866	mRNA binding;calcium-dependent cysteine-type endopeptidase activity;histone acetyltransferase activity;phosphatidylinositol-3-phosphatase activity;protein serine/threonine phosphatase activity;protein tyrosine phosphatase activity;protein tyrosine/serine/threonine phosphatase activity;calcium-activated potassium channel activity;phosphatase binding;phosphatidylinositol binding;metal ion binding;p…	GO:0005615;GO:0005623;GO:0005829;GO:0010008;GO:0016324;GO:0019898;GO:0031410;GO:0033588	extracellular space;cell;cytosol;endosome membrane;apical plasma membrane;extrinsic component of membrane;cytoplasmic vesicle;Elongator holoenzyme complex	Coiled coil;Endocytosis;Endosome;Hydrolase;Lipid metabolism;Metal-binding;Protein phosphatase;Zinc;Zinc-finger		GO:0003729;GO:0005615;GO:0005829;GO:0006629;GO:0006914;GO:0007165;GO:0009790;GO:0016791;GO:0043167
qilexprot_69487	RPS27	40S ribosomal protein S27	C		GO:0008654;GO:0008283;GO:0002181;GO:0006413;GO:0031571;GO:0019083;GO:0000028;GO:0006412;GO:0000184;GO:0042771;GO:0030218	phospholipid biosynthetic process;cell proliferation;cytoplasmic translation;translational initiation;mitotic G1 DNA damage checkpoint;viral transcription;ribosomal small subunit assembly;translation;nuclear-transcribed mRNA catabolic process, nonsense-mediated decay;intrinsic apoptotic signaling pathway in response to DNA damage by p53 class mediator;erythrocyte differentiation	GO:0008494;GO:0044822;GO:0003735;GO:0016746;GO:0008656;GO:0046872;GO:0016780	translation activator activity;poly(A) RNA binding;structural constituent of ribosome;transferase activity, transferring acyl groups;cysteine-type endopeptidase activator activity involved in apoptotic process;metal ion binding;phosphotransferase activity, for other substituted phosphate groups	GO:0022626;GO:0005811;GO:0009506;GO:0005840;GO:0022627	cytosolic ribosome;lipid particle;plasmodesma;ribosome;cytosolic small ribosomal subunit	Metal-binding;Ribonucleoprotein;Zinc;Ribosomal protein;Zinc-finger		GO:0022618;GO:0003735;GO:0005840;GO:0042254;GO:0005829;GO:0006412;GO:0030234;GO:0005811;GO:0043167;GO:0008219
qilexprot_74209	ppr2	PPR2	C	3.4.24.-;3.6.4.3	GO:0050790;GO:0009553;GO:0009793;GO:0009555;GO:0048868	regulation of catalytic activity;embryo sac development;embryo development ending in seed dormancy;pollen development;pollen tube development	GO:0019843;GO:0004197;GO:0008568	rRNA binding;cysteine-type endopeptidase activity;microtubule-severing ATPase activity	GO:0009507	chloroplast	Signal;Chloroplast;Repeat;Coiled coil;Plastid;Transit peptide		GO:0009790;GO:0000003;GO:0019843;GO:0048856;GO:0009536
qilexprot_76079	Rps27l	40S ribosomal protein S27	C		GO:0008654;GO:0008283;GO:0002181;GO:0006413;GO:0031571;GO:0019083;GO:0000028;GO:0006412;GO:0000479;GO:0000184;GO:0042771;GO:0033566;GO:0000462;GO:0030218	phospholipid biosynthetic process;cell proliferation;cytoplasmic translation;translational initiation;mitotic G1 DNA damage checkpoint;viral transcription;ribosomal small subunit assembly;translation;endonucleolytic cleavage of tricistronic rRNA transcript (SSU-rRNA, 5.8S rRNA, LSU-rRNA);nuclear-transcribed mRNA catabolic process, nonsense-mediated decay;intrinsic apoptotic signaling pathway in r…	GO:0008494;GO:0008138;GO:0044822;GO:0003735;GO:0016746;GO:0008656;GO:0046872;GO:0016780	translation activator activity;protein tyrosine/serine/threonine phosphatase activity;poly(A) RNA binding;structural constituent of ribosome;transferase activity, transferring acyl groups;cysteine-type endopeptidase activator activity involved in apoptotic process;metal ion binding;phosphotransferase activity, for other substituted phosphate groups	GO:0022626;GO:0008274;GO:0005811;GO:0009506;GO:0005840;GO:0022627	cytosolic ribosome;gamma-tubulin ring complex;lipid particle;plasmodesma;ribosome;cytosolic small ribosomal subunit	Metal-binding;Ribonucleoprotein;Zinc;Ribosomal protein;Zinc-finger		GO:0022618;GO:0003735;GO:0005840;GO:0042254;GO:0005829;GO:0006412;GO:0005811;GO:0043167;GO:0008219
qilexprot_77668	At1g73710	Pentatricopeptide repeat-containing protein At1g73710	C	3.4.24.-;3.6.4.3	GO:0015031;GO:0006886;GO:0016192	protein transport;intracellular protein transport;vesicle-mediated transport	GO:0004197;GO:0008568	cysteine-type endopeptidase activity;microtubule-severing ATPase activity	GO:0009507	chloroplast	Repeat;Coiled coil		GO:0006810;GO:0016192;GO:0009536
qilexprot_17047	At1g79600	ABC1-like kinase	C	2.7.-.-	GO:0006486;GO:0006885;GO:0050821;GO:1902171	protein glycosylation;regulation of pH;protein stabilization;regulation of tocopherol cyclase activity	GO:0004672;GO:0004807;GO:0005524;GO:0008234;GO:0008378;GO:0015385;GO:0016301	protein kinase activity;triose-phosphate isomerase activity;ATP binding;cysteine-type peptidase activity;galactosyltransferase activity;sodium;kinase activity	GO:0010287	plastoglobule	Antiport;Chloroplast;Ion transport;Kinase;Plastid;Sodium;Sodium transport;Transferase;Transit peptide;Ubiquinone		GO:0009536;GO:0016301;GO:0042592
qilexprot_17048	all4960	ABC1-like kinase	C	2.7.-.-	GO:0006486;GO:0006885;GO:0050821;GO:1902171	protein glycosylation;regulation of pH;protein stabilization;regulation of tocopherol cyclase activity	GO:0004672;GO:0004807;GO:0005524;GO:0008234;GO:0008378;GO:0015385	protein kinase activity;triose-phosphate isomerase activity;ATP binding;cysteine-type peptidase activity;galactosyltransferase activity;sodium	GO:0010287	plastoglobule	Antiport;Golgi apparatus;Ion transport;Kinase;Monooxygenase;Sodium;Sodium transport;Transferase;Transit peptide;Ubiquinone		GO:0009536;GO:0016301
qilexprot_66318	ACBP	Acyl-CoA-binding domain-containing protein 1	C		GO:0005975;GO:0006914;GO:0015031;GO:0016226	carbohydrate metabolic process;autophagy;protein transport;iron-sulfur cluster assembly	GO:0000062;GO:0004553;GO:0008234;GO:0051536	fatty-acyl-CoA binding;hydrolase activity, hydrolyzing O-glycosyl compounds;cysteine-type peptidase activity;iron-sulfur cluster binding	GO:0016021	integral component of membrane	ANK repeat;Autophagy;Protein transport;Thiol protease		GO:0005975;GO:0006790;GO:0006914;GO:0016798;GO:0022607;GO:0051186
qilexprot_47047	ACBP2	Acyl-CoA-binding domain-containing protein 2	C	5.3.3.8	GO:0010162;GO:0010288;GO:0006869;GO:1900140;GO:0006629;GO:0009409;GO:0009737;GO:0010029;GO:0050832;GO:0006914;GO:0001666;GO:0016226;GO:0042742	seed dormancy process;response to lead ion;lipid transport;regulation of seedling development;lipid metabolic process;response to cold;response to abscisic acid;regulation of seed germination;defense response to fungus;autophagy;response to hypoxia;iron-sulfur cluster assembly;defense response to bacterium	GO:0008289;GO:0004553;GO:0051536;GO:0008234;GO:0070300;GO:0004165;GO:0032791;GO:0000062	lipid binding;hydrolase activity, hydrolyzing O-glycosyl compounds;iron-sulfur cluster binding;cysteine-type peptidase activity;phosphatidic acid binding;dodecenoyl-CoA delta-isomerase activity;lead ion binding;fatty-acyl-CoA binding	GO:0005783;GO:0009505;GO:0005576;GO:0005778;GO:0005886;GO:0005789;GO:0016021;GO:0009514	endoplasmic reticulum;plant-type cell wall;extracellular region;peroxisomal membrane;plasma membrane;endoplasmic reticulum membrane;integral component of membrane;glyoxysome	Lipid-binding;Peroxisome;Thiol protease;Signal-anchor;ANK repeat;Transport;Transmembrane helix;Metal-binding;Lead;Repeat;Transmembrane;Autophagy;Cell wall;Endoplasmic reticulum;Membrane;Cell membrane		GO:0021700;GO:0006914;GO:0006790;GO:0005975;GO:0005886;GO:0006810;GO:0000003;GO:0006950;GO:0005777;GO:0016798;GO:0022607;GO:0006629;GO:0005576;GO:0016853;GO:0005618;GO:0048856;GO:0005783;GO:0008289;GO:0043167
qilexprot_35649	ACBP	Acyl-CoA-binding protein	C	5.3.3.8	GO:0010162;GO:0010288;GO:0006869;GO:1900140;GO:0006629;GO:0009409;GO:0009737;GO:0010029;GO:0050832;GO:0006914;GO:0001666;GO:0016226;GO:0015908;GO:0042742	seed dormancy process;response to lead ion;lipid transport;regulation of seedling development;lipid metabolic process;response to cold;response to abscisic acid;regulation of seed germination;defense response to fungus;autophagy;response to hypoxia;iron-sulfur cluster assembly;fatty acid transport;defense response to bacterium	GO:0008289;GO:0004553;GO:0051536;GO:0015098;GO:0008234;GO:0070300;GO:0004165;GO:0032791;GO:0000062	lipid binding;hydrolase activity, hydrolyzing O-glycosyl compounds;iron-sulfur cluster binding;molybdate ion transmembrane transporter activity;cysteine-type peptidase activity;phosphatidic acid binding;dodecenoyl-CoA delta-isomerase activity;lead ion binding;fatty-acyl-CoA binding	GO:0009505;GO:0005576;GO:0005778;GO:0005789;GO:0016021;GO:0009514	plant-type cell wall;extracellular region;peroxisomal membrane;endoplasmic reticulum membrane;integral component of membrane;glyoxysome	Signal;Lipid-binding;Peroxisome;Thiol protease;Signal-anchor;ANK repeat;Transmembrane helix;Lead;Transmembrane;Secreted;Autophagy;Cell wall;Endoplasmic reticulum;Membrane;Glycoprotein		GO:0021700;GO:0006914;GO:0006790;GO:0006810;GO:0000003;GO:0006950;GO:0005777;GO:0016798;GO:0022607;GO:0005576;GO:0016853;GO:0005618;GO:0048856;GO:0005783;GO:0005615;GO:0008289
qilexprot_24407	At5g35170	Adenylate monophosphate kinase 5	C	2.7.4.3	GO:0006139;GO:0006354;GO:0015979	nucleobase-containing compound metabolic process;DNA-templated transcription, elongation;photosynthesis	GO:0004017;GO:0005524;GO:0008234;GO:0019205	adenylate kinase activity;ATP binding;cysteine-type peptidase activity;nucleobase-containing compound kinase activity	GO:0009507;GO:0009534;GO:0009535;GO:0009941	chloroplast;chloroplast thylakoid;chloroplast thylakoid membrane;chloroplast envelope	Chloroplast;Kinase;Plastid;Transferase;Transit peptide		GO:0009536;GO:0009579;GO:0015979;GO:0016301;GO:0034641
qilexprot_24408	At5g35170	Adenylate monophosphate kinase 5	C	2.7.4.3	GO:0006139;GO:0006354;GO:0015979	nucleobase-containing compound metabolic process;DNA-templated transcription, elongation;photosynthesis	GO:0004017;GO:0005524;GO:0008234;GO:0019205	adenylate kinase activity;ATP binding;cysteine-type peptidase activity;nucleobase-containing compound kinase activity	GO:0009507;GO:0009534;GO:0009535;GO:0009941	chloroplast;chloroplast thylakoid;chloroplast thylakoid membrane;chloroplast envelope	Chloroplast;Kinase;Plastid;Transferase;Transit peptide		GO:0009536;GO:0009579;GO:0015979;GO:0016301;GO:0034641
qilexprot_79223	At5g35170	Adenylate monophosphate kinase 5	C	2.7.4.3	GO:0006139;GO:0006354;GO:0015979	nucleobase-containing compound metabolic process;DNA-templated transcription, elongation;photosynthesis	GO:0004017;GO:0005524;GO:0008234;GO:0019205	adenylate kinase activity;ATP binding;cysteine-type peptidase activity;nucleobase-containing compound kinase activity	GO:0009507;GO:0009534;GO:0009535;GO:0009941	chloroplast;chloroplast thylakoid;chloroplast thylakoid membrane;chloroplast envelope	Chloroplast;Kinase;Plastid;Transferase;Transit peptide		GO:0009536;GO:0009579;GO:0015979;GO:0016301;GO:0034641
qilexprot_35735	VIT_01s0010g01180	Anamorsin homolog	C		GO:0043066;GO:0051176;GO:0015031;GO:0051347;GO:0006914;GO:0016226	negative regulation of apoptotic process;positive regulation of sulfur metabolic process;protein transport;positive regulation of transferase activity;autophagy;iron-sulfur cluster assembly	GO:0004553;GO:0051536;GO:0008234;GO:0008047;GO:0008168;GO:0051537;GO:0008987;GO:0000062;GO:0046872;GO:0009055	hydrolase activity, hydrolyzing O-glycosyl compounds;iron-sulfur cluster binding;cysteine-type peptidase activity;enzyme activator activity;methyltransferase activity;2 iron, 2 sulfur cluster binding;quinolinate synthetase A activity;fatty-acyl-CoA binding;metal ion binding;electron carrier activity	GO:0005758;GO:0005737;GO:0005730	mitochondrial intermembrane space;cytoplasm;nucleolus	Cytoplasm;Thiol protease;Protein transport;Metal-binding;Iron;Mitochondrion;Apoptosis;Iron-sulfur;Autophagy;2Fe-2S		GO:0005737;GO:0006914;GO:0006790;GO:0005739;GO:0009058;GO:0022607;GO:0051186;GO:0008168;GO:0043167;GO:0008219
qilexprot_16386	APC5	Anaphase-promoting complex subunit 5	C		GO:0007067;GO:0051301;GO:0009058;GO:0016567	mitotic nuclear division;cell division;biosynthetic process;protein ubiquitination	GO:0003676;GO:0008234;GO:0016765	nucleic acid binding;cysteine-type peptidase activity;transferase activity, transferring alkyl or aryl (other than methyl) groups	GO:0005634	nucleus	Signal;Cell cycle;Nucleus;Cell division;Mitosis;Ubl conjugation pathway	Protein modification	GO:0006464;GO:0051301;GO:0007067;GO:0016765;GO:0005634
qilexprot_36262	glysoja_004425	Ankyrin repeat-containing protein	C	3.1.1.4	GO:0007165	signal transduction	GO:0004623;GO:0008234	phospholipase A2 activity;cysteine-type peptidase activity	GO:0016020;GO:0016021	membrane;integral component of membrane	ANK repeat;Membrane;Transmembrane;Transmembrane helix		GO:0007165
qilexprot_36780	glysoja_004425	Ankyrin repeat-containing protein	C		GO:0007165	signal transduction	GO:0008234	cysteine-type peptidase activity	GO:0016020;GO:0016021	membrane;integral component of membrane	ANK repeat;Membrane;Transmembrane;Transmembrane helix		GO:0007165
qilexprot_7586	At4g24530	At4g24530	C		GO:0006511	ubiquitin-dependent protein catabolic process	GO:0008234;GO:0016757	cysteine-type peptidase activity;transferase activity, transferring glycosyl groups	GO:0009505;GO:0005802;GO:0005774;GO:0005768;GO:0016021	plant-type cell wall;trans-Golgi network;vacuolar membrane;endosome;integral component of membrane	Signal;Transmembrane helix;Transferase;Transmembrane;Membrane;Glycosyltransferase		GO:0005768;GO:0005773;GO:0005618;GO:0016757;GO:0005794;GO:0009056
qilexprot_2940	gns2	Beta-1,3 glucanase	C	2.7.13.3;3.2.1.39	GO:0005975;GO:0006914	carbohydrate metabolic process;autophagy	GO:0004553;GO:0008234;GO:0030247;GO:0004673;GO:0042973;GO:0000062	hydrolase activity, hydrolyzing O-glycosyl compounds;cysteine-type peptidase activity;polysaccharide binding;protein histidine kinase activity;glucan endo-1,3-beta-D-glucosidase activity;fatty-acyl-CoA binding	GO:0005618;GO:0009506;GO:0046658	cell wall;plasmodesma;anchored component of plasma membrane	Signal;Allergen;Thiol protease;Glycosidase;Autophagy;Cell wall;Hydrolase		GO:0006914;GO:0005975;GO:0005886;GO:0016798;GO:0005618
qilexprot_55841	BnaA07g00080D	BnaA07g00080D protein	C		GO:0006890	retrograde vesicle-mediated transport, Golgi to ER	GO:0008234;GO:0005198;GO:0043565;GO:0005509	cysteine-type peptidase activity;structural molecule activity;sequence-specific DNA binding;calcium ion binding	GO:0005622	intracellular	Leucine-rich repeat;Signal;Repeat		GO:0016192;GO:0005198
qilexprot_55660	BnaA10g28010D	BnaA10g28010D protein	C		GO:0009415;GO:0006950	response to water;response to stress	GO:0008234	cysteine-type peptidase activity	GO:0009507	chloroplast	Signal		GO:0008233;GO:0009536
qilexprot_5591	BnaC06g32050D	BnaC06g32050D protein	C		GO:0006032;GO:0006672;GO:0016998	chitin catabolic process;ceramide metabolic process;cell wall macromolecule catabolic process	GO:0008234;GO:0016811;GO:0004568;GO:0016757;GO:0008061	cysteine-type peptidase activity;hydrolase activity, acting on carbon-nitrogen (but not peptide) bonds, in linear amides;chitinase activity;transferase activity, transferring glycosyl groups;chitin binding	GO:0016021	integral component of membrane	Transmembrane helix;Chitin-binding;Transmembrane;Membrane		GO:0016810;GO:0016798;GO:0071554;GO:0006629;GO:0016757;GO:0009056
qilexprot_43136	BnaC09g32610D	BnaC09g32610D protein	C	3.6.3.-	GO:0006355;GO:0009845;GO:0019538;GO:0080167;GO:1902347;GO:0006952;GO:0007623;GO:0090351	regulation of transcription, DNA-templated;seed germination;protein metabolic process;response to karrikin;response to strigolactone;defense response;circadian rhythm;seedling development	GO:0008234;GO:0016787	cysteine-type peptidase activity;hydrolase activity	GO:0009507	chloroplast	Leucine-rich repeat;Plant defense;Transcription;Stress response;Coiled coil;Hydrolase;Transcription regulation		GO:0008233;GO:0009058;GO:0048856;GO:0034641;GO:0009536
qilexprot_28571	Tdv1	CACTA transposable element	C		GO:0008654;GO:0015074	phospholipid biosynthetic process;DNA integration	GO:0004497;GO:0016705;GO:0003676;GO:0008234;GO:0004609;GO:0008270	monooxygenase activity;oxidoreductase activity, acting on paired donors, with incorporation or reduction of molecular oxygen;nucleic acid binding;cysteine-type peptidase activity;phosphatidylserine decarboxylase activity;zinc ion binding	GO:0016021	integral component of membrane	Signal;Coiled coil		GO:0008233;GO:0006259;GO:0043167
qilexprot_1655	C10orf4	Cathepsin B-like cysteine proteinase 3	C	2.1.1.100			GO:0008234	cysteine-type peptidase activity	GO:0005634	nucleus	Acetylation;Coiled coil;Endoplasmic reticulum;Hydrolase;Nucleus;Phosphoprotein;Protease;Thiol protease		GO:0005634;GO:0008233
qilexprot_33404	amd1	Cathepsin B-like cysteine proteinase 3	C	3.2.1.-;2.1.1.100			GO:0008289;GO:0004571;GO:0008234;GO:0005509	lipid binding;mannosyl-oligosaccharide 1,2-alpha-mannosidase activity;cysteine-type peptidase activity;calcium ion binding	GO:0016020;GO:0005634;GO:0016021	membrane;nucleus;integral component of membrane	WD repeat;Thiol protease;Nucleus;Coiled coil;Hydrolase;Protease;Endoplasmic reticulum;Phosphoprotein;Acetylation		GO:0008233;GO:0016798;GO:0008289;GO:0005634
qilexprot_44155	At1g33330	Class I peptide chain release factor	C		GO:0070126;GO:0072344	mitochondrial translational termination;rescue of stalled ribosome	GO:0003747;GO:0004045;GO:0008234;GO:0016150;GO:0043022	translation release factor activity;aminoacyl-tRNA hydrolase activity;cysteine-type peptidase activity;translation release factor activity, codon nonspecific;ribosome binding	GO:0005762;GO:0009507	mitochondrial large ribosomal subunit;chloroplast	Signal		GO:0005739;GO:0005840;GO:0006412;GO:0007005;GO:0008135;GO:0009536
qilexprot_18301	APC5	Cyclosome subunit 5	C		GO:0007067;GO:0009058;GO:0016567;GO:0051301	mitotic nuclear division;biosynthetic process;protein ubiquitination;cell division	GO:0003676;GO:0008234;GO:0016765	nucleic acid binding;cysteine-type peptidase activity;transferase activity, transferring alkyl or aryl (other than methyl) groups	GO:0005634	nucleus	Cell cycle;Cell division;Mitosis;Nucleus;Signal;Ubl conjugation pathway	Protein modification	GO:0005634;GO:0006464;GO:0007067;GO:0016765;GO:0051301
qilexprot_46674	CHR25	DNA repair and recombination protein RAD54	C	2.7.11.1;3.6.1.-;3.6.4.-	GO:0000724;GO:0006614;GO:0007067;GO:0007129;GO:0007131;GO:0007140;GO:0010212;GO:0010228;GO:0010332;GO:0016032;GO:0016192;GO:0016444;GO:0032204;GO:0043247;GO:0043687;GO:0045003;GO:0045893;GO:0051301;GO:0051701;GO:0071248;GO:0071480	double-strand break repair via homologous recombination;SRP-dependent cotranslational protein targeting to membrane;mitotic nuclear division;synapsis;reciprocal meiotic recombination;male meiosis;response to ionizing radiation;vegetative to reproductive phase transition of meristem;response to gamma radiation;viral process;vesicle-mediated transport;somatic cell DNA recombination;regulation of te…	GO:0003872;GO:0004386;GO:0005524;GO:0008234;GO:0008270	6-phosphofructokinase activity;helicase activity;ATP binding;cysteine-type peptidase activity;zinc ion binding	GO:0030117	membrane coat	Cell cycle;Cell division;Coiled coil;DNA damage;DNA repair;Helicase;Host-virus interaction;Hydrolase;Mitosis;Nucleus;Zinc;Zinc-finger		GO:0004386;GO:0006259;GO:0006950;GO:0007067;GO:0043167;GO:0044403;GO:0051301
qilexprot_59348	At2g06890	DNA/RNA polymerases superfamily protein	C		GO:0015074	DNA integration	GO:0003676;GO:0003964;GO:0008234;GO:0008270	nucleic acid binding;RNA-directed DNA polymerase activity;cysteine-type peptidase activity;zinc ion binding			Coiled coil;Metal-binding;Nucleus;RNA-directed DNA polymerase;Zinc;Zinc-finger		GO:0006259;GO:0043167
qilexprot_24148	fad3a	Double Clp-N motif-containing P-loop nucleoside triphosphate hydrolases superfamily protein, putative	C	3.6.3.-	GO:0006355;GO:0009845;GO:0019538;GO:0080167;GO:1902347;GO:0007623;GO:0090351	regulation of transcription, DNA-templated;seed germination;protein metabolic process;response to karrikin;response to strigolactone;circadian rhythm;seedling development	GO:0008234;GO:0008233;GO:0016787;GO:0005524;GO:0016717	cysteine-type peptidase activity;peptidase activity;hydrolase activity;ATP binding;oxidoreductase activity, acting on paired donors, with oxidation of a pair of donors resulting in the reduction of molecular oxygen to two molecules of water	GO:0009507	chloroplast	Leucine-rich repeat;Plant defense;Transcription;Ubl conjugation;Nucleus;Stress response;Coiled coil;Hydrolase;Protease;Transcription regulation		GO:0008233;GO:0009058;GO:0048856;GO:0034641;GO:0009536;GO:0005634
qilexprot_27512	AGO4	Eukaryotic translation initiation factor 2c, putative	C		GO:0006306;GO:0006342;GO:0006417;GO:0009086;GO:0009816;GO:0016458;GO:0019048;GO:0030422;GO:0031048;GO:0051567;GO:0051607	DNA methylation;chromatin silencing;regulation of translation;methionine biosynthetic process;defense response to bacterium, incompatible interaction;gene silencing;modulation by virus of host morphology or physiology;production of siRNA involved in RNA interference;chromatin silencing by small RNA;histone H3-K9 methylation;defense response to virus	GO:0003676;GO:0003682;GO:0003743;GO:0003871;GO:0008234;GO:0035197	nucleic acid binding;chromatin binding;translation initiation factor activity;5-methyltetrahydropteroyltriglutamate-homocysteine S-methyltransferase activity;cysteine-type peptidase activity;siRNA binding	GO:0005654;GO:0005719;GO:0005730;GO:0015030;GO:0030529	nucleoplasm;nuclear euchromatin;nucleolus;Cajal body;intracellular ribonucleoprotein complex	Host-virus interaction;Initiation factor;Plant defense;Protein biosynthesis;RNA-mediated gene silencing;Repressor;Translation regulation		GO:0000228;GO:0002376;GO:0003723;GO:0005654;GO:0005730;GO:0006259;GO:0006464;GO:0008135;GO:0044403;GO:0051276
qilexprot_40478	AGO4	Eukaryotic translation initiation factor 2c, putative	C		GO:0010529;GO:1904159;GO:0051567;GO:0006342;GO:0030422;GO:0016458;GO:0009554;GO:0048481;GO:0009816;GO:0031048;GO:0006417;GO:0006306;GO:0051607;GO:0031047;GO:0019048	negative regulation of transposition;megasporocyte differentiation;histone H3-K9 methylation;chromatin silencing;production of siRNA involved in RNA interference;gene silencing;megasporogenesis;plant ovule development;defense response to bacterium, incompatible interaction;chromatin silencing by small RNA;regulation of translation;DNA methylation;defense response to virus;gene silencing by RNA;mo…	GO:0003676;GO:0008234;GO:0003743;GO:0003682;GO:0035197	nucleic acid binding;cysteine-type peptidase activity;translation initiation factor activity;chromatin binding;siRNA binding	GO:0030529;GO:0005730;GO:0005719;GO:0005634;GO:0015030	intracellular ribonucleoprotein complex;nucleolus;nuclear euchromatin;nucleus;Cajal body	Signal;Plant defense;Isopeptide bond;Transcription;Ubl conjugation;Ribonucleoprotein;Protein biosynthesis;RNA-binding;Initiation factor;Translation regulation;Repressor;Transcription regulation;Host-virus interaction;RNA-mediated gene silencing		GO:0005654;GO:0044403;GO:0005730;GO:0008135;GO:0006259;GO:0003723;GO:0002376;GO:0051276;GO:0009058;GO:0034641;GO:0005634;GO:0000228
qilexprot_60892	At2g06890	F15O4.13	C		GO:0015074	DNA integration	GO:0003676;GO:0003964;GO:0008234;GO:0008270	nucleic acid binding;RNA-directed DNA polymerase activity;cysteine-type peptidase activity;zinc ion binding			Coiled coil;Metal-binding;Nucleotidyltransferase;Nucleus;RNA-directed DNA polymerase;Zinc;Zinc-finger		GO:0006259;GO:0043167
qilexprot_53684	At5g18400	Fe-S cluster assembly protein DRE2 homolog	C		GO:0006914;GO:0015031;GO:0016226;GO:0043066;GO:0051176;GO:0051347	autophagy;protein transport;iron-sulfur cluster assembly;negative regulation of apoptotic process;positive regulation of sulfur metabolic process;positive regulation of transferase activity	GO:0000062;GO:0004553;GO:0008047;GO:0008168;GO:0008234;GO:0008987;GO:0009055;GO:0046872;GO:0051536;GO:0051537	fatty-acyl-CoA binding;hydrolase activity, hydrolyzing O-glycosyl compounds;enzyme activator activity;methyltransferase activity;cysteine-type peptidase activity;quinolinate synthetase A activity;electron carrier activity;metal ion binding;iron-sulfur cluster binding;2 iron, 2 sulfur cluster binding	GO:0005737;GO:0005758	cytoplasm;mitochondrial intermembrane space	2Fe-2S;ANK repeat;Apoptosis;Autophagy;Cytoplasm;Iron;Iron-sulfur;Metal-binding;Mitochondrion;Protein transport;Thiol protease		GO:0005739;GO:0006790;GO:0006914;GO:0008168;GO:0008219;GO:0009058;GO:0022607;GO:0043167;GO:0051186
qilexprot_34988	FLS	Flavonol synthase/flavanone 3-hydroxylase	C	1.14.11.-;1.14.13.-;1.14.11.23;1.14.11.9	GO:0009813;GO:0002239;GO:0015743;GO:0009620;GO:0009751;GO:0002229;GO:0010150;GO:0046244;GO:0009617;GO:0042742	flavonoid biosynthetic process;response to oomycetes;malate transport;response to fungus;response to salicylic acid;defense response to oomycetes;leaf senescence;salicylic acid catabolic process;response to bacterium;defense response to bacterium	GO:0005506;GO:0008234;GO:0051213;GO:0016491;GO:0045431;GO:0033759;GO:0031418;GO:0045486;GO:0046872	iron ion binding;cysteine-type peptidase activity;dioxygenase activity;oxidoreductase activity;flavonol synthase activity;flavone synthase activity;L-ascorbic acid binding;naringenin 3-dioxygenase activity;metal ion binding	GO:0005737	cytoplasm	Cytoplasm;Plant defense;Oxidoreductase;Metal-binding;Iron;Vitamin C;Flavonoid biosynthesis;Dioxygenase	Secondary metabolite biosynthesis	GO:0005737;GO:0016491;GO:0007568;GO:0043167
qilexprot_34544	At4g07850	Gag-pol polyprotein	C		GO:0006418;GO:0015074	tRNA aminoacylation for protein translation;DNA integration	GO:0003676;GO:0004812;GO:0008234;GO:0008270	nucleic acid binding;aminoacyl-tRNA ligase activity;cysteine-type peptidase activity;zinc ion binding	GO:0005634	nucleus	Coiled coil;Metal-binding;Nucleus;SH3 domain;Zinc;Zinc-finger		GO:0005634;GO:0006259;GO:0043167
qilexprot_40698	At2g06890	Gag-pol polyprotein	C		GO:0015074	DNA integration	GO:0003676;GO:0008234;GO:0008270	nucleic acid binding;cysteine-type peptidase activity;zinc ion binding	GO:0005634	nucleus	Coiled coil;Metal-binding;Nucleus;SH3 domain;Zinc;Zinc-finger		GO:0005634;GO:0006259;GO:0043167
qilexprot_65847	gns2	Glucan endo-1,3-beta-glucosidase 7	C	2.7.13.3;3.2.1.39	GO:0015031;GO:0005975;GO:0006914;GO:0016226	protein transport;carbohydrate metabolic process;autophagy;iron-sulfur cluster assembly	GO:0004553;GO:0008234;GO:0030247;GO:0004673;GO:0042973;GO:0000062	hydrolase activity, hydrolyzing O-glycosyl compounds;cysteine-type peptidase activity;polysaccharide binding;protein histidine kinase activity;glucan endo-1,3-beta-D-glucosidase activity;fatty-acyl-CoA binding	GO:0005618;GO:0009506;GO:0046658	cell wall;plasmodesma;anchored component of plasma membrane	Signal;Allergen;Thiol protease;Glycosidase;Protein transport;ANK repeat;Autophagy;Cell wall;Hydrolase		GO:0006914;GO:0005975;GO:0005886;GO:0016798;GO:0005618
qilexprot_44349	gns2	Glucan endo-1,3-beta-glucosidase, putative	C	3.2.1.39	GO:0015031;GO:0005975;GO:0006914	protein transport;carbohydrate metabolic process;autophagy	GO:0004553;GO:0008234;GO:0030247;GO:0042973;GO:0000062	hydrolase activity, hydrolyzing O-glycosyl compounds;cysteine-type peptidase activity;polysaccharide binding;glucan endo-1,3-beta-D-glucosidase activity;fatty-acyl-CoA binding	GO:0005618;GO:0009506;GO:0046658	cell wall;plasmodesma;anchored component of plasma membrane	Signal;Thiol protease;Glycosidase;Autophagy;Hydrolase		GO:0006914;GO:0005975;GO:0005886;GO:0016798;GO:0005618
qilexprot_74867		Guanylyl cyclase	C		GO:0007264	small GTPase mediated signal transduction	GO:0004781;GO:0008234;GO:0005085;GO:0000166	sulfate adenylyltransferase (ATP) activity;cysteine-type peptidase activity;guanyl-nucleotide exchange factor activity;nucleotide binding	GO:0005622	intracellular	Signal		GO:0008233;GO:0005622;GO:0007165;GO:0016779
qilexprot_30871	MEE18	HCL116Wp	C		GO:0009793;GO:0048868	embryo development ending in seed dormancy;pollen tube development	GO:0008234	cysteine-type peptidase activity			Protease;Thiol protease;Transmembrane;Transmembrane helix		GO:0000003;GO:0009790;GO:0048856
qilexprot_43998	FP3	Heavy metal transport/detoxification superfamily protein	C		GO:0030001;GO:0046916	metal ion transport;cellular transition metal ion homeostasis	GO:0008234;GO:0046872;GO:0046914	cysteine-type peptidase activity;metal ion binding;transition metal ion binding	GO:0005737	cytoplasm	Coiled coil		GO:0005737;GO:0006810;GO:0042592;GO:0043167
qilexprot_56079	h6h	Hyoscyamine 6-dioxygenase	C	1.14.11.-;1.14.11.11;1.14.11.9;1.14.13.-	GO:0002229;GO:0002239;GO:0009617;GO:0009620;GO:0009751;GO:0009813;GO:0015743;GO:0042742;GO:0046244	defense response to oomycetes;response to oomycetes;response to bacterium;response to fungus;response to salicylic acid;flavonoid biosynthetic process;malate transport;defense response to bacterium;salicylic acid catabolic process	GO:0005506;GO:0008234;GO:0016491;GO:0031418;GO:0033759;GO:0045486;GO:0046872;GO:0047998;GO:0051213	iron ion binding;cysteine-type peptidase activity;oxidoreductase activity;L-ascorbic acid binding;flavone synthase activity;naringenin 3-dioxygenase activity;metal ion binding;hyoscyamine (6S)-dioxygenase activity;dioxygenase activity			Dioxygenase;Iron;Metal-binding;Oxidoreductase;Plant defense;Vitamin C	Alkaloid biosynthesis	GO:0016491;GO:0043167
qilexprot_77605	JAL19	Jacalin-related lectin 19	C		GO:0051781	positive regulation of cell division	GO:0030246;GO:0008234;GO:0008270;GO:0008061;GO:0005537	carbohydrate binding;cysteine-type peptidase activity;zinc ion binding;chitin binding;mannose binding	GO:0009507	chloroplast	Hemagglutinin;Lectin;Repeat;Chitin-binding;Mannose-binding;Mitogen;Acetylation		GO:0051301;GO:0009536;GO:0043167;GO:0005634
qilexprot_9964	JAL3	Jacalin-related lectin 3	C		GO:0035556	intracellular signal transduction	GO:0030246;GO:0008270;GO:0008234	carbohydrate binding;zinc ion binding;cysteine-type peptidase activity	GO:0009507;GO:0005622	chloroplast;intracellular	Signal;Zinc-finger;Thiol protease;Zinc;Repeat;Lectin		GO:0008233;GO:0007165;GO:0005622;GO:0009536;GO:0043167
qilexprot_46380		JOSEPHIN-like protein, putative	C				GO:0008234;GO:0008242	cysteine-type peptidase activity;omega peptidase activity					GO:0008233
qilexprot_60190	PGSC0003DMG400016500	LETM1 and EF-hand domain-containing protein anon-60Da isoform 1	C				GO:0008234	cysteine-type peptidase activity	GO:0016021	integral component of membrane	Membrane;Transmembrane;Transmembrane helix		GO:0008233
qilexprot_9659	PGSC0003DMG400016500	LETM1 and EF-hand domain-containing protein anon-60Da isoform 1	C				GO:0008234	cysteine-type peptidase activity	GO:0016021	integral component of membrane	Membrane;Transmembrane;Transmembrane helix		GO:0008233
qilexprot_74715	glysoja_024067	Leucine-rich repeat containing protein, putative	C	3.1.3.16	GO:0006952	defense response	GO:0004721;GO:0008234;GO:0043531	phosphoprotein phosphatase activity;cysteine-type peptidase activity;ADP binding			Hydrolase;Plant defense		GO:0006950;GO:0016791
qilexprot_9476	brp	Leucine-rich repeat containing protein, putative	C	3.1.3.16	GO:0006952	defense response	GO:0004721;GO:0008234;GO:0043531	phosphoprotein phosphatase activity;cysteine-type peptidase activity;ADP binding			Coiled coil;Hydrolase;Plant defense		GO:0006950;GO:0016791
qilexprot_5562		LRR and NB-ARC domains-containing disease resistance protein, putative isoform 1	C		GO:0006952	defense response	GO:0008234;GO:0043531	cysteine-type peptidase activity;ADP binding			Coiled coil;Plant defense		GO:0006950
qilexprot_63024	JMJ706	Lysine-specific demethylase JMJ706	C	1.14.11.-	GO:0006355;GO:0009826;GO:0009741;GO:0048579;GO:0010228;GO:0045815;GO:0048439;GO:0033169;GO:0035067;GO:0048366;GO:0006351;GO:0048577	regulation of transcription, DNA-templated;unidimensional cell growth;response to brassinosteroid;negative regulation of long-day photoperiodism, flowering;vegetative to reproductive phase transition of meristem;positive regulation of gene expression, epigenetic;flower morphogenesis;histone H3-K9 demethylation;negative regulation of histone acetylation;leaf development;transcription, DNA-template…	GO:0003712;GO:0003676;GO:0032454;GO:0008234;GO:0051213;GO:0008168;GO:0046872;GO:0004402	transcription cofactor activity;nucleic acid binding;histone demethylase activity (H3-K9 specific);cysteine-type peptidase activity;dioxygenase activity;methyltransferase activity;metal ion binding;histone acetyltransferase activity	GO:0000792;GO:0005634	heterochromatin;nucleus	Methyltransferase;Oxidoreductase;Transcription;Transferase;Metal-binding;Iron;Chromatin regulator;Nucleus;Coiled coil;Dioxygenase;Transcription regulation		GO:0000902;GO:0006464;GO:0000003;GO:0051276;GO:0040007;GO:0009058;GO:0016491;GO:0048856;GO:0008168;GO:0005694;GO:0034641;GO:0043167;GO:0005634
qilexprot_37339	JMJ706	Lysine-specific demethylase REF6	C	1.14.11.-	GO:0045815;GO:0048439	positive regulation of gene expression, epigenetic;flower morphogenesis	GO:0008168;GO:0008234;GO:0016491;GO:0032454;GO:0051213	methyltransferase activity;cysteine-type peptidase activity;oxidoreductase activity;histone demethylase activity (H3-K9 specific);dioxygenase activity	GO:0000792	heterochromatin	Chromatin regulator;Coiled coil;Dioxygenase;Methyltransferase;Oxidoreductase;Transferase		GO:0000003;GO:0005694;GO:0008168;GO:0048856
qilexprot_76877	IM30	M30	C		GO:0010027;GO:0016032;GO:0016050	thylakoid membrane organization;viral process;vesicle organization	GO:0003747;GO:0008234	translation release factor activity;cysteine-type peptidase activity	GO:0009295;GO:0009507;GO:0009508;GO:0009534;GO:0009535;GO:0009570;GO:0009706;GO:0009941	nucleoid;chloroplast;plastid chromosome;chloroplast thylakoid;chloroplast thylakoid membrane;chloroplast stroma;chloroplast inner membrane;chloroplast envelope	Chloroplast;Coiled coil;Host-virus interaction;Plastid;Plastid inner membrane;Thylakoid;Transit peptide		GO:0000229;GO:0008135;GO:0009536;GO:0009579;GO:0061024
qilexprot_32402	pco127416b	Magnesium-dependent phosphatase 1	C	3.1.3.48;3.4.22.-	GO:0007264;GO:0015031	small GTPase mediated signal transduction;protein transport	GO:0008234;GO:0005093;GO:0004725;GO:0016791	cysteine-type peptidase activity;Rab GDP-dissociation inhibitor activity;protein tyrosine phosphatase activity;phosphatase activity			Hydrolase;Protease		GO:0016791
qilexprot_34266	pco127416b	Magnesium-dependent phosphatase 1	C	3.1.3.48;3.4.22.-	GO:0007264;GO:0015031	small GTPase mediated signal transduction;protein transport	GO:0004725;GO:0005093;GO:0008234;GO:0016791;GO:0070569	protein tyrosine phosphatase activity;Rab GDP-dissociation inhibitor activity;cysteine-type peptidase activity;phosphatase activity;uridylyltransferase activity			Hydrolase;Protease		GO:0016791
qilexprot_17676	JAL3	Mannose-binding lectin superfamily protein	C				GO:0008234;GO:0008270;GO:0030246	cysteine-type peptidase activity;zinc ion binding;carbohydrate binding	GO:0009507	chloroplast	Lectin;Protease;Repeat;Signal;Thiol protease		GO:0008233;GO:0009536;GO:0043167
qilexprot_24576	JAL3	Mannose-binding lectin superfamily protein	C		GO:0007165;GO:0035556	signal transduction;intracellular signal transduction	GO:0008234;GO:0008270;GO:0030246;GO:0043531	cysteine-type peptidase activity;zinc ion binding;carbohydrate binding;ADP binding	GO:0009507	chloroplast	Lectin;Protease;Repeat;Signal;Thiol protease;Zinc-finger		GO:0007165;GO:0008233;GO:0009536;GO:0043167
qilexprot_30048	JAL3	Mannose-binding lectin superfamily protein	C				GO:0004672;GO:0008234;GO:0008270;GO:0030246	protein kinase activity;cysteine-type peptidase activity;zinc ion binding;carbohydrate binding	GO:0009507	chloroplast	Lectin;Protease;Repeat;Signal;Thiol protease		GO:0008233;GO:0009536;GO:0043167
qilexprot_30662	JAL3	Mannose-binding lectin superfamily protein	C				GO:0008234;GO:0008270;GO:0030246	cysteine-type peptidase activity;zinc ion binding;carbohydrate binding	GO:0009507	chloroplast	Lectin;Protease;Repeat;Signal;Thiol protease		GO:0008233;GO:0009536;GO:0043167
qilexprot_34534	JAL3	Mannose-binding lectin superfamily protein	C				GO:0008234;GO:0008270;GO:0030246	cysteine-type peptidase activity;zinc ion binding;carbohydrate binding	GO:0009507	chloroplast	Lectin;Protease;Repeat;Signal;Thiol protease		GO:0008233;GO:0009536;GO:0043167
qilexprot_34535	JAL3	Mannose-binding lectin superfamily protein	C				GO:0030246;GO:0008234;GO:0008270	carbohydrate binding;cysteine-type peptidase activity;zinc ion binding	GO:0009507	chloroplast	Signal;Thiol protease;Lectin;Repeat;Protease		GO:0008233;GO:0009536;GO:0043167
qilexprot_59370	M35	Mannose-binding lectin superfamily protein	C				GO:0008234;GO:0008270;GO:0030246	cysteine-type peptidase activity;zinc ion binding;carbohydrate binding			Lectin;Protease;Signal;Thiol protease		GO:0008233
qilexprot_61082	JAL3	Mannose-binding lectin superfamily protein	C				GO:0008234;GO:0008270;GO:0030246	cysteine-type peptidase activity;zinc ion binding;carbohydrate binding	GO:0009507	chloroplast	Lectin;Protease;Repeat;Signal;Thiol protease		GO:0005634;GO:0008233;GO:0009536;GO:0043167
qilexprot_47180	JAL3	Mannose-binding lectin superfamily protein	C		GO:0007165	signal transduction	GO:0008234;GO:0008270;GO:0030246;GO:0043531	cysteine-type peptidase activity;zinc ion binding;carbohydrate binding;ADP binding	GO:0009507	chloroplast	Lectin;Repeat;Signal		GO:0007165;GO:0009536;GO:0043167
qilexprot_10187	MEE18	Maternal effect embryo arrest 18	C		GO:0009793;GO:0048868	embryo development ending in seed dormancy;pollen tube development	GO:0008234	cysteine-type peptidase activity			Membrane;Thiol protease;Transmembrane;Transmembrane helix		GO:0000003;GO:0009790;GO:0048856
qilexprot_1519	MED19A	Mediator of RNA polymerase II transcription subunit 19a	C		GO:0006486;GO:0045944;GO:0006351	protein glycosylation;positive regulation of transcription from RNA polymerase II promoter;transcription, DNA-templated	GO:0008234;GO:0008134;GO:0008378;GO:0001104	cysteine-type peptidase activity;transcription factor binding;galactosyltransferase activity;RNA polymerase II transcription cofactor activity	GO:0016592;GO:0005794	mediator complex;Golgi apparatus	Transcription;Nucleus;Coiled coil;Transcription regulation;Glycosyltransferase;Golgi apparatus		GO:0005654;GO:0043234;GO:0000988;GO:0009058;GO:0008134;GO:0034641
qilexprot_31900	MED19A	Mediator of RNA polymerase II transcription subunit 19a	C		GO:0006486;GO:0045944	protein glycosylation;positive regulation of transcription from RNA polymerase II promoter	GO:0001104;GO:0008134;GO:0008234;GO:0008378	RNA polymerase II transcription cofactor activity;transcription factor binding;cysteine-type peptidase activity;galactosyltransferase activity	GO:0005794;GO:0016592	Golgi apparatus;mediator complex	Coiled coil;Glycosyltransferase;Golgi apparatus;Nucleus;Transcription;Transcription regulation		GO:0000988;GO:0005654;GO:0008134;GO:0009058;GO:0034641;GO:0043234
qilexprot_71920	MED19A	Mediator of RNA polymerase II transcription subunit 19a	C		GO:0006486;GO:0045944	protein glycosylation;positive regulation of transcription from RNA polymerase II promoter	GO:0001104;GO:0008134;GO:0008234;GO:0008378	RNA polymerase II transcription cofactor activity;transcription factor binding;cysteine-type peptidase activity;galactosyltransferase activity	GO:0005794;GO:0016592	Golgi apparatus;mediator complex	Coiled coil;Glycosyltransferase;Golgi apparatus;Nucleus;Transcription;Transcription regulation		GO:0000988;GO:0005654;GO:0008134;GO:0009058;GO:0034641;GO:0043234
qilexprot_27001	mdar	Monodehydroascorbate reductase	C	1.6.5.4	GO:0042744;GO:0045454	hydrogen peroxide catabolic process;cell redox homeostasis	GO:0008234;GO:0016491;GO:0016656;GO:0050660	cysteine-type peptidase activity;oxidoreductase activity;monodehydroascorbate reductase (NADH) activity;flavin adenine dinucleotide binding	GO:0005623;GO:0005778;GO:0009941;GO:0016021	cell;peroxisomal membrane;chloroplast envelope;integral component of membrane	Membrane;Peroxisome;Redox-active center;Transmembrane;Transmembrane helix		GO:0005623;GO:0005777;GO:0009056;GO:0009536;GO:0016491;GO:0042592
qilexprot_37079	myb4	MYB transcription factor	C		GO:0009751;GO:0009753;GO:0010090;GO:0010214;GO:0010224;GO:0010468;GO:0048354;GO:1903086;GO:2000762	response to salicylic acid;response to jasmonic acid;trichome morphogenesis;seed coat development;response to UV-B;regulation of gene expression;mucilage biosynthetic process involved in seed coat development;negative regulation of sinapate ester biosynthetic process;regulation of phenylpropanoid metabolic process	GO:0003677;GO:0008234	DNA binding;cysteine-type peptidase activity			Activator;DNA-binding;Nucleus;Repeat;Repressor;Transcription;Transcription regulation		GO:0000003;GO:0000902;GO:0003677;GO:0030154;GO:0048856
qilexprot_71978	IspS	Myrcene synthase	C	4.2.3.-;4.2.3.105;4.2.3.106;4.2.3.114	GO:0006952;GO:0008152;GO:0009611;GO:0009753;GO:0016114;GO:0033383;GO:0080027	defense response;metabolic process;response to wounding;response to jasmonic acid;terpenoid biosynthetic process;geranyl diphosphate metabolic process;response to herbivore	GO:0000287;GO:0008234;GO:0010333;GO:0046872	magnesium ion binding;cysteine-type peptidase activity;terpene synthase activity;metal ion binding	GO:0009507;GO:0009570	chloroplast;chloroplast stroma	Chloroplast;Lyase;Magnesium;Manganese;Metal-binding;Plant defense;Plastid;Transit peptide	Secondary metabolite biosynthesis	GO:0009536;GO:0016829;GO:0043167
qilexprot_44835	brp	NBS-containing resistance-like protein	C	3.1.3.16;4.6.1.1	GO:0006952	defense response	GO:0004016;GO:0004721;GO:0008234;GO:0043531	adenylate cyclase activity;phosphoprotein phosphatase activity;cysteine-type peptidase activity;ADP binding			Leucine-rich repeat;Plant defense		GO:0006950;GO:0016791
qilexprot_2122	NEDP1	NEDD8-specific protease 1	C	3.4.22.68			GO:0008234;GO:0008233;GO:0019784	cysteine-type peptidase activity;peptidase activity;NEDD8-specific protease activity			Thiol protease;Ubl conjugation pathway;Hydrolase;Protease		GO:0008233
qilexprot_61814	NEDP1	NEDD8-specific protease 1	C	3.4.22.68	GO:0001731;GO:0016926;GO:0006446	formation of translation preinitiation complex;protein desumoylation;regulation of translational initiation	GO:0003700;GO:0008234;GO:0008233;GO:0004175;GO:0003743;GO:0016929;GO:0019784;GO:0043565	transcription factor activity, sequence-specific DNA binding;cysteine-type peptidase activity;peptidase activity;endopeptidase activity;translation initiation factor activity;SUMO-specific protease activity;NEDD8-specific protease activity;sequence-specific DNA binding	GO:0033290;GO:0005634;GO:0005852;GO:0016282	eukaryotic 48S preinitiation complex;nucleus;eukaryotic translation initiation factor 3 complex;eukaryotic 43S preinitiation complex	Thiol protease;Initiation factor;Ubl conjugation pathway;Hydrolase;Protease		GO:0008233;GO:0022618;GO:0003677;GO:0006464;GO:0001071;GO:0005634
qilexprot_16392	At1g29200	O-fucosyltransferase family protein	C		GO:0006511	ubiquitin-dependent protein catabolic process	GO:0008234;GO:0016757	cysteine-type peptidase activity;transferase activity, transferring glycosyl groups	GO:0005768;GO:0005802;GO:0016021	endosome;trans-Golgi network;integral component of membrane	Glycosyltransferase;Membrane;Signal;Transferase;Transmembrane;Transmembrane helix		GO:0005768;GO:0005794;GO:0009056;GO:0016757
qilexprot_61987	At4g24530	O-fucosyltransferase family protein	C		GO:0006511	ubiquitin-dependent protein catabolic process	GO:0008234;GO:0016757	cysteine-type peptidase activity;transferase activity, transferring glycosyl groups	GO:0016021	integral component of membrane	Glycosyltransferase;Membrane;Signal;Transferase;Transmembrane;Transmembrane helix		GO:0009056;GO:0016757
qilexprot_25907	Os01g0826800	Os01g0826800 protein	C		GO:0009415;GO:0006950	response to water;response to stress	GO:0008234	cysteine-type peptidase activity	GO:0009507	chloroplast	Signal		GO:0009536
qilexprot_2973	Os02g0469200	Os02g0469200 protein	C		GO:0010584	pollen exine formation	GO:0008234;GO:0016788	cysteine-type peptidase activity;hydrolase activity, acting on ester bonds	GO:0005783;GO:0005794;GO:0016021	endoplasmic reticulum;Golgi apparatus;integral component of membrane	Signal;Transmembrane helix;Transmembrane;Coiled coil;Membrane		GO:0048646;GO:0022607;GO:0030198;GO:0005783;GO:0005794
qilexprot_54634	At1g22960	Pentatricopeptide repeat-containing protein At1g22960, mitochondrial	C				GO:0016705;GO:0005506;GO:0008234;GO:0031418	oxidoreductase activity, acting on paired donors, with incorporation or reduction of molecular oxygen;iron ion binding;cysteine-type peptidase activity;L-ascorbic acid binding	GO:0005739	mitochondrion	Signal;Mitochondrion;Repeat;Transit peptide		GO:0008233;GO:0005739
qilexprot_48332	prfA	Peptide chain release factor 2	C		GO:0070126;GO:0072344;GO:0006783	mitochondrial translational termination;rescue of stalled ribosome;heme biosynthetic process	GO:0043022;GO:0008234;GO:0003747;GO:0016150;GO:0004045;GO:0016149	ribosome binding;cysteine-type peptidase activity;translation release factor activity;translation release factor activity, codon nonspecific;aminoacyl-tRNA hydrolase activity;translation release factor activity, codon specific	GO:0005762;GO:0005737;GO:0009507	mitochondrial large ribosomal subunit;cytoplasm;chloroplast	Cytoplasm;Protein biosynthesis;Coiled coil;Methylation		GO:0005737;GO:0005840;GO:0005739;GO:0008135;GO:0007005;GO:0006412;GO:0009536
qilexprot_64571	pigK	Phosphatidylinositol glycan	C	3.4.-.-;3.-.-.-;3.4.22.34;2.6.-.-	GO:0009723;GO:0009788;GO:1900424;GO:0009620;GO:2000031;GO:0002229;GO:0050976;GO:0009414;GO:0008219;GO:0046520;GO:0009617;GO:0016255;GO:1900150;GO:0034394;GO:0016126	response to ethylene;negative regulation of abscisic acid-activated signaling pathway;regulation of defense response to bacterium;response to fungus;regulation of salicylic acid mediated signaling pathway;defense response to oomycetes;detection of mechanical stimulus involved in sensory perception of touch;response to water deprivation;cell death;sphingoid biosynthetic process;response to bacteri…	GO:0008234;GO:0008233;GO:0003923;GO:0003756;GO:0004709	cysteine-type peptidase activity;peptidase activity;GPI-anchor transamidase activity;protein disulfide isomerase activity;MAP kinase kinase kinase activity	GO:0012510;GO:0042765;GO:0005769;GO:0030176	trans-Golgi network transport vesicle membrane;GPI-anchor transamidase complex;early endosome;integral component of endoplasmic reticulum membrane	Signal;GPI-anchor biosynthesis;Thiol protease;Transmembrane helix;Transmembrane;Endoplasmic reticulum;Membrane	Glycolipid biosynthesis	GO:0008233;GO:0050877;GO:0006464;GO:0043234;GO:0009058;GO:0006629;GO:0005783
qilexprot_7603	At2g30880	Pleckstriny domain-containing protein, putative, expressed	C		GO:0018105;GO:0035556;GO:0042742;GO:0046907	peptidyl-serine phosphorylation;intracellular signal transduction;defense response to bacterium;intracellular transport	GO:0004674;GO:0008234	protein serine/threonine kinase activity;cysteine-type peptidase activity	GO:0005622;GO:0009505	intracellular;plant-type cell wall	Coiled coil		GO:0005618;GO:0005622;GO:0006464;GO:0006950;GO:0007165;GO:0016301
qilexprot_60758	PRP19	Pre-mRNA-processing factor 19	C	6.3.2.19;6.3.2.-	GO:0006303;GO:0046686;GO:0048026;GO:0070374;GO:0006283;GO:0000209;GO:0001833;GO:0070534;GO:0072422;GO:0030154;GO:0019233;GO:0000244;GO:0010498;GO:0006281;GO:0008610;GO:0008380;GO:0043518;GO:0000245;GO:0000398;GO:0045665;GO:0000381;GO:0045087;GO:0034613;GO:0048711;GO:0016567;GO:0046579;GO:0042742;GO:0006397;GO:0000349	double-strand break repair via nonhomologous end joining;response to cadmium ion;positive regulation of mRNA splicing, via spliceosome;positive regulation of ERK1 and ERK2 cascade;transcription-coupled nucleotide-excision repair;protein polyubiquitination;inner cell mass cell proliferation;protein K63-linked ubiquitination;signal transduction involved in DNA damage checkpoint;cell differentiation…	GO:0042302;GO:0004842;GO:0008234;GO:0042802;GO:0061630;GO:0034450;GO:0016874	structural constituent of cuticle;ubiquitin-protein transferase activity;cysteine-type peptidase activity;identical protein binding;ubiquitin protein ligase activity;ubiquitin-ubiquitin ligase activity;ligase activity	GO:0005681;GO:0071006;GO:0080008;GO:0016020;GO:0005634;GO:0005662;GO:0005819;GO:0035861;GO:0016607;GO:0071013;GO:0005811;GO:0000974;GO:0005635;GO:0005654;GO:0071011;GO:0005875	spliceosomal complex;U2-type catalytic step 1 spliceosome;Cul4-RING E3 ubiquitin ligase complex;membrane;nucleus;DNA replication factor A complex;spindle;site of double-strand break;nuclear speck;catalytic step 2 spliceosome;lipid particle;Prp19 complex;nuclear envelope;nucleoplasm;precatalytic spliceosome;microtubule associated complex	WD repeat;Plant defense;Coiled coil;Cytoskeleton;Differentiation;Immunity;Ubl conjugation pathway;DNA damage;DNA repair;Innate immunity;mRNA splicing;mRNA processing;Spliceosome;Repeat;Developmental protein;Lipid droplet;Nucleus;Ligase;Acetylation	Protein modification	GO:0022618;GO:0005654;GO:0007165;GO:0009790;GO:0006629;GO:0006397;GO:0006464;GO:0043234;GO:0048856;GO:0006259;GO:0016874;GO:0005856;GO:0030154;GO:0005694;GO:0034641;GO:0005811;GO:0005635;GO:0006950;GO:0008283;GO:0002376;GO:0005829;GO:0005634;GO:0000228;GO:0040007;GO:0009056;GO:0007049
qilexprot_6734	ULP2B	Probable ubiquitin-like-specific protease 2B	C	3.4.22.-;3.4.22.68;3.6.1.5	GO:0016926;GO:0006952	protein desumoylation;defense response	GO:0008234;GO:0008233;GO:0016929;GO:0043531	cysteine-type peptidase activity;peptidase activity;SUMO-specific protease activity;ADP binding			Plant defense;Thiol protease;Coiled coil;Ubl conjugation pathway;Hydrolase;Protease		GO:0008233;GO:0006464;GO:0006950
qilexprot_32599	SMXL4	Protein SMAX1-LIKE 4	C	3.6.3.-	GO:0006355;GO:0019538;GO:0006351	regulation of transcription, DNA-templated;protein metabolic process;transcription, DNA-templated	GO:0008234;GO:0016787	cysteine-type peptidase activity;hydrolase activity	GO:0005634;GO:0009507	nucleus;chloroplast	Transcription;Nucleus;Stress response;Coiled coil;Hydrolase;Transcription regulation		GO:0008233;GO:0009058;GO:0034641;GO:0009536;GO:0005634
qilexprot_20876	pco063875	PRPK	C				GO:0016301;GO:0008234;GO:0000062	kinase activity;cysteine-type peptidase activity;fatty-acyl-CoA binding	GO:0005634;GO:0005829	nucleus;cytosol	WD repeat;Nucleus;Coiled coil		GO:0005829;GO:0005634
qilexprot_65871	pi038	Putative deoxyribonuclease TATDN1	C	3.1.21.-	GO:0000738;GO:0001654;GO:0006308;GO:0006309;GO:0009734;GO:0010842;GO:0034599	DNA catabolic process, exonucleolytic;eye development;DNA catabolic process;apoptotic DNA fragmentation;auxin-activated signaling pathway;retina layer formation;cellular response to oxidative stress	GO:0004530;GO:0004536;GO:0008234;GO:0008296;GO:0015299;GO:0016788;GO:0016888	deoxyribonuclease I activity;deoxyribonuclease activity;cysteine-type peptidase activity;3'-5'-exodeoxyribonuclease activity;solute;hydrolase activity, acting on ester bonds;endodeoxyribonuclease activity, producing 5'-phosphomonoesters	GO:0005654	nucleoplasm	Antiport;Auxin signaling pathway;Hydrolase;Nuclease;Nucleus;Repressor;Signal;Transport		GO:0004518;GO:0005654;GO:0006259;GO:0034655
qilexprot_37700	Os01g0852650	Putative far-red impaired response protein	C		GO:0006355;GO:0010018;GO:0042753;GO:0045893	regulation of transcription, DNA-templated;far-red light signaling pathway;positive regulation of circadian rhythm;positive regulation of transcription, DNA-templated	GO:0003676;GO:0008234;GO:0008270	nucleic acid binding;cysteine-type peptidase activity;zinc ion binding			Coiled coil		GO:0009058;GO:0034641;GO:0043167
qilexprot_16764	ULP2A	Putative ubiquitin-like-specific protease 2B	C	3.4.22.-;3.4.22.68;3.6.1.5	GO:0016926;GO:0006952	protein desumoylation;defense response	GO:0008234;GO:0008233;GO:0016929;GO:0043531;GO:0016791	cysteine-type peptidase activity;peptidase activity;SUMO-specific protease activity;ADP binding;phosphatase activity			Plant defense;Thiol protease;Coiled coil;Ubl conjugation pathway;Hydrolase;Protease		GO:0008233;GO:0006950
qilexprot_21675	Sb05g009053	Putative uncharacterized protein Sb05g009053	C		GO:0016926	protein desumoylation	GO:0008234;GO:0004175;GO:0016929	cysteine-type peptidase activity;endopeptidase activity;SUMO-specific protease activity	GO:0005634;GO:0016021	nucleus;integral component of membrane	Transmembrane helix;Transmembrane;Hydrolase;Protease;Membrane		GO:0008233;GO:0006464;GO:0005634
qilexprot_148	Sb09g017090	Putative uncharacterized protein Sb09g017090	C				GO:0016491;GO:0008234	oxidoreductase activity;cysteine-type peptidase activity			Signal;WD repeat;Coiled coil;Repeat		GO:0008233
qilexprot_73761	TP53I	Quinone oxidoreductase PIG3	C	1.-.-.-;1.6.5.5	GO:0009610	response to symbiotic fungus	GO:0003960;GO:0008234;GO:0008270;GO:0016491	NADPH;cysteine-type peptidase activity;zinc ion binding;oxidoreductase activity	GO:0005829	cytosol	Oxidoreductase		GO:0005829;GO:0016491;GO:0043167
qilexprot_47276	adh	Retinal dehydrogenase 1	C	1.2.1.36;1.2.1.5	GO:0001756;GO:0001889;GO:0007368;GO:0009699;GO:0009952;GO:0021575;GO:0022010;GO:0022011;GO:0031016;GO:0031101;GO:0033339;GO:0039023;GO:0042572;GO:0048318;GO:0048339;GO:0048384;GO:0048385;GO:0048546;GO:0048593;GO:0048703;GO:0048793;GO:0060325;GO:0061131;GO:0072015	somitogenesis;liver development;determination of left/right symmetry;phenylpropanoid biosynthetic process;anterior/posterior pattern specification;hindbrain morphogenesis;central nervous system myelination;myelination in peripheral nervous system;pancreas development;fin regeneration;pectoral fin development;pronephric duct morphogenesis;retinol metabolic process;axial mesoderm development;paraxi…	GO:0001758;GO:0004028;GO:0004029;GO:0004030;GO:0008234;GO:0016491;GO:0016620;GO:0050269	retinal dehydrogenase activity;3-chloroallyl aldehyde dehydrogenase activity;aldehyde dehydrogenase (NAD) activity;aldehyde dehydrogenase [NAD(P)+] activity;cysteine-type peptidase activity;oxidoreductase activity;oxidoreductase activity, acting on the aldehyde or oxo group of donors, NAD or NADP as acceptor;coniferyl-aldehyde dehydrogenase activity			Oxidoreductase		GO:0009790;GO:0016491;GO:0019748;GO:0030154;GO:0040007;GO:0048646;GO:0048856
qilexprot_63709	PIF	Ribosomal protein-like	C	3.4.22.15	GO:0051260	protein homooligomerization	GO:0008234;GO:0016788	cysteine-type peptidase activity;hydrolase activity, acting on ester bonds	GO:0005840	ribosome	Ribonucleoprotein;Ribosomal protein		GO:0005840;GO:0003677;GO:0006461
qilexprot_42803	SAC3B	SAC3 family protein B	C				GO:0008234	cysteine-type peptidase activity	GO:0034399	nuclear periphery	Nucleus;Coiled coil		GO:0005634
qilexprot_70290	PHF1	SEC12-like protein 1	C	1.3.1.74	GO:0005982;GO:0006006;GO:0006612;GO:0006817;GO:0006862;GO:0006888;GO:0006914;GO:0007623;GO:0010363;GO:0015031;GO:0015696;GO:0015802;GO:0016036;GO:0043069;GO:0043090;GO:0043269	starch metabolic process;glucose metabolic process;protein targeting to membrane;phosphate ion transport;nucleotide transport;ER to Golgi vesicle-mediated transport;autophagy;circadian rhythm;regulation of plant-type hypersensitive response;protein transport;ammonium transport;basic amino acid transport;cellular response to phosphate starvation;negative regulation of programmed cell death;amino a…	GO:0004345;GO:0008138;GO:0008234;GO:0019203;GO:0032440	glucose-6-phosphate dehydrogenase activity;protein tyrosine/serine/threonine phosphatase activity;cysteine-type peptidase activity;carbohydrate phosphatase activity;2-alkenal reductase [NAD(P)] activity	GO:0005783;GO:0005789;GO:0005886;GO:0016021	endoplasmic reticulum;endoplasmic reticulum membrane;plasma membrane;integral component of membrane	Acetylation;Autophagy;Endoplasmic reticulum;Membrane;Protein transport;Repeat;Signal-anchor;Thiol protease;Transmembrane;Transmembrane helix;WD repeat		GO:0005783;GO:0005886;GO:0006810;GO:0006914;GO:0008219;GO:0016192;GO:0016791
qilexprot_78016	PHF1	SEC12-like protein 1	C	1.3.1.74	GO:0043069;GO:0006817;GO:0010363;GO:0015031;GO:0006612;GO:0006862;GO:0016036;GO:0043269;GO:0006914;GO:0005982;GO:0006888;GO:0006006;GO:0015696;GO:0007623;GO:0015802;GO:0043090	negative regulation of programmed cell death;phosphate ion transport;regulation of plant-type hypersensitive response;protein transport;protein targeting to membrane;nucleotide transport;cellular response to phosphate starvation;regulation of ion transport;autophagy;starch metabolic process;ER to Golgi vesicle-mediated transport;glucose metabolic process;ammonium transport;circadian rhythm;basic …	GO:0032440;GO:0008138;GO:0008234;GO:0004345;GO:0019203	2-alkenal reductase [NAD(P)] activity;protein tyrosine/serine/threonine phosphatase activity;cysteine-type peptidase activity;glucose-6-phosphate dehydrogenase activity;carbohydrate phosphatase activity	GO:0005783;GO:0005886;GO:0005789;GO:0016021	endoplasmic reticulum;plasma membrane;endoplasmic reticulum membrane;integral component of membrane	WD repeat;Thiol protease;Signal-anchor;Protein transport;Transmembrane helix;Repeat;Transmembrane;Autophagy;Membrane;Acetylation		GO:0006914;GO:0005886;GO:0006810;GO:0016192;GO:0016791;GO:0005783;GO:0008219
qilexprot_24495	BnaC03g69200D	Signal peptidase I	C	3.4.21.89	GO:0006465	signal peptide processing	GO:0004672;GO:0008233;GO:0008234	protein kinase activity;peptidase activity;cysteine-type peptidase activity	GO:0016021	integral component of membrane	Hydrolase;Membrane;Protease;Transmembrane;Transmembrane helix		GO:0008233;GO:0034641;GO:0051604
qilexprot_12596	pco090181a	Transmembrane emp24 domain-containing protein p24beta3	C	3.6.1.-	GO:0006810;GO:0015031;GO:0016192	transport;protein transport;vesicle-mediated transport	GO:0008234	cysteine-type peptidase activity	GO:0005773;GO:0005783;GO:0005794;GO:0016021;GO:0032580	vacuole;endoplasmic reticulum;Golgi apparatus;integral component of membrane;Golgi cisterna membrane	ER-Golgi transport;Glycoprotein;Golgi apparatus;Membrane;Methylation;Signal;Transmembrane;Transmembrane helix		GO:0005773;GO:0005783;GO:0005794;GO:0006810
qilexprot_32268	At3g22845	Transmembrane emp24 domain-containing protein p24beta3	C	3.6.1.-	GO:0006810;GO:0015031;GO:0016192	transport;protein transport;vesicle-mediated transport	GO:0008234	cysteine-type peptidase activity	GO:0005783;GO:0005794;GO:0016021;GO:0032580;GO:0005773	endoplasmic reticulum;Golgi apparatus;integral component of membrane;Golgi cisterna membrane;vacuole	ER-Golgi transport;Signal;Protein transport;Transport;Transmembrane helix;Transmembrane;Coiled coil;Membrane;Glycoprotein;Methylation;Golgi apparatus		GO:0006810;GO:0016192;GO:0005773;GO:0005783;GO:0005794
qilexprot_12130	Tdv1	Transposon protein, putative, CACTA, En/Spm sub-class	C		GO:0015074	DNA integration	GO:0004497;GO:0005506;GO:0008234;GO:0016705;GO:0020037	monooxygenase activity;iron ion binding;cysteine-type peptidase activity;oxidoreductase activity, acting on paired donors, with incorporation or reduction of molecular oxygen;heme binding			Coiled coil;Heme		GO:0008233
qilexprot_17336	At4g08070	Transposon protein, putative, CACTA, En/Spm sub-class	C		GO:0008654;GO:0015074	phospholipid biosynthetic process;DNA integration	GO:0003676;GO:0004609;GO:0008234	nucleic acid binding;phosphatidylserine decarboxylase activity;cysteine-type peptidase activity	GO:0016021	integral component of membrane	Coiled coil;Signal		GO:0006629;GO:0008233
qilexprot_26590	Tdv1	Transposon protein, putative, CACTA, En/Spm sub-class	C	3.1.1.-;3.2.2.22	GO:0006952;GO:0015074;GO:0016042;GO:0017148	defense response;DNA integration;lipid catabolic process;negative regulation of translation	GO:0003676;GO:0003743;GO:0004672;GO:0005506;GO:0008234;GO:0016705;GO:0020037;GO:0030598	nucleic acid binding;translation initiation factor activity;protein kinase activity;iron ion binding;cysteine-type peptidase activity;oxidoreductase activity, acting on paired donors, with incorporation or reduction of molecular oxygen;heme binding;rRNA N-glycosylase activity	GO:0005852	eukaryotic translation initiation factor 3 complex	Coiled coil;Nucleus;Plant defense;Protein synthesis inhibitor;Signal;Toxin		GO:0008233
qilexprot_26853	Tdv1	Transposon protein, putative, CACTA, En/Spm sub-class	C		GO:0008654;GO:0015074	phospholipid biosynthetic process;DNA integration	GO:0004497;GO:0004609;GO:0005506;GO:0008234;GO:0016705;GO:0020037	monooxygenase activity;phosphatidylserine decarboxylase activity;iron ion binding;cysteine-type peptidase activity;oxidoreductase activity, acting on paired donors, with incorporation or reduction of molecular oxygen;heme binding			Coiled coil;Heme		GO:0008233
qilexprot_3158	Tdv1	Transposon protein, putative, CACTA, En/Spm sub-class	C		GO:0015074	DNA integration	GO:0003676;GO:0004497;GO:0004672;GO:0008234;GO:0016705	nucleic acid binding;monooxygenase activity;protein kinase activity;cysteine-type peptidase activity;oxidoreductase activity, acting on paired donors, with incorporation or reduction of molecular oxygen			Coiled coil;Heme;Signal		GO:0008233
qilexprot_34410	Tdv1	Transposon protein, putative, CACTA, En/Spm sub-class	C		GO:0008654;GO:0015074	phospholipid biosynthetic process;DNA integration	GO:0003676;GO:0003743;GO:0004497;GO:0004609;GO:0004672;GO:0008234;GO:0016705	nucleic acid binding;translation initiation factor activity;monooxygenase activity;phosphatidylserine decarboxylase activity;protein kinase activity;cysteine-type peptidase activity;oxidoreductase activity, acting on paired donors, with incorporation or reduction of molecular oxygen	GO:0005852;GO:0016021	eukaryotic translation initiation factor 3 complex;integral component of membrane	Coiled coil;Signal		GO:0008135;GO:0008233
qilexprot_44258	PGSC0003DMG400042112	Transposon protein, putative, CACTA, En/Spm sub-class	C		GO:0008654;GO:0015074	phospholipid biosynthetic process;DNA integration	GO:0004609;GO:0008234	phosphatidylserine decarboxylase activity;cysteine-type peptidase activity	GO:0016021	integral component of membrane	Coiled coil		GO:0006259;GO:0006629;GO:0008233;GO:0016829
qilexprot_75644	Tdv1	Transposon protein, putative, CACTA, En/Spm sub-class	C		GO:0008654;GO:0015074	phospholipid biosynthetic process;DNA integration	GO:0004497;GO:0016705;GO:0003676;GO:0008234;GO:0004609;GO:0003743;GO:0008270	monooxygenase activity;oxidoreductase activity, acting on paired donors, with incorporation or reduction of molecular oxygen;nucleic acid binding;cysteine-type peptidase activity;phosphatidylserine decarboxylase activity;translation initiation factor activity;zinc ion binding	GO:0016021;GO:0005852	integral component of membrane;eukaryotic translation initiation factor 3 complex	Coiled coil		GO:0008233;GO:0008135;GO:0006259;GO:0043167
qilexprot_76779	Tdv1	Transposon protein, putative, CACTA, En/Spm sub-class	C	3.1.1.-	GO:0008654;GO:0015074;GO:0016042	phospholipid biosynthetic process;DNA integration;lipid catabolic process	GO:0003676;GO:0003743;GO:0004609;GO:0004672;GO:0005506;GO:0008234;GO:0016705;GO:0020037	nucleic acid binding;translation initiation factor activity;phosphatidylserine decarboxylase activity;protein kinase activity;iron ion binding;cysteine-type peptidase activity;oxidoreductase activity, acting on paired donors, with incorporation or reduction of molecular oxygen;heme binding	GO:0005852	eukaryotic translation initiation factor 3 complex	Coiled coil;Nucleus;Signal		GO:0006629;GO:0008233
qilexprot_66675	FRS5	Transposon protein, putative, unclassified	C		GO:0006355;GO:0010018;GO:0042753;GO:0045893	regulation of transcription, DNA-templated;far-red light signaling pathway;positive regulation of circadian rhythm;positive regulation of transcription, DNA-templated	GO:0003676;GO:0008234;GO:0008270	nucleic acid binding;cysteine-type peptidase activity;zinc ion binding	GO:0009506	plasmodesma	Coiled coil;Cyclin		GO:0009058;GO:0034641;GO:0043167
qilexprot_40699	At4g07850	Transposon Ty3-G Gag-Pol polyprotein	C		GO:0006418;GO:0015074	tRNA aminoacylation for protein translation;DNA integration	GO:0003676;GO:0004812;GO:0008234;GO:0008270	nucleic acid binding;aminoacyl-tRNA ligase activity;cysteine-type peptidase activity;zinc ion binding			Coiled coil;Metal-binding;Nucleus;SH3 domain;Zinc;Zinc-finger		GO:0005634;GO:0006259;GO:0043167
qilexprot_53991	pol	Transposon Ty3-G Gag-Pol polyprotein	C		GO:0015074	DNA integration	GO:0003676;GO:0008234;GO:0008270	nucleic acid binding;cysteine-type peptidase activity;zinc ion binding	GO:0005634	nucleus	Metal-binding;Zinc;Nucleus;Zinc-finger;Coiled coil		GO:0006259;GO:0043167;GO:0005634
qilexprot_11203	RT	Transposon Ty3-I Gag-Pol polyprotein	C		GO:0015074	DNA integration	GO:0003676;GO:0003774;GO:0003964;GO:0008234;GO:0008270	nucleic acid binding;motor activity;RNA-directed DNA polymerase activity;cysteine-type peptidase activity;zinc ion binding	GO:0016459	myosin complex	Actin-binding;Coiled coil;Metal-binding;Motor protein;Myosin;Nucleotidyltransferase;Nucleus;RNA-directed DNA polymerase;Transferase;Zinc;Zinc-finger		GO:0005634;GO:0006259;GO:0016779;GO:0043167
qilexprot_28442	gag-pol	Transposon Ty3-I Gag-Pol polyprotein	C	2.7.11.25	GO:0015074	DNA integration	GO:0003676;GO:0003964;GO:0004709;GO:0008234;GO:0008270	nucleic acid binding;RNA-directed DNA polymerase activity;MAP kinase kinase kinase activity;cysteine-type peptidase activity;zinc ion binding			Coiled coil;EGF-like domain;Metal-binding;Nucleotidyltransferase;Nucleus;RNA-directed DNA polymerase;Zinc;Zinc-finger		GO:0005634;GO:0006259;GO:0016779;GO:0043167
qilexprot_31897	gag-pol	Transposon Ty3-I Gag-Pol polyprotein	C	2.7.11.25;3.4.23.-	GO:0015074	DNA integration	GO:0003676;GO:0003964;GO:0004709;GO:0008234;GO:0008270	nucleic acid binding;RNA-directed DNA polymerase activity;MAP kinase kinase kinase activity;cysteine-type peptidase activity;zinc ion binding			Coiled coil;EGF-like domain;Metal-binding;Nucleus;RNA-directed DNA polymerase;SH3 domain;Zinc;Zinc-finger		GO:0005634;GO:0006259;GO:0043167
qilexprot_75373	YG31B	Transposon Ty3-I Gag-Pol polyprotein	C		GO:0015074	DNA integration	GO:0003676;GO:0008234;GO:0008270	nucleic acid binding;cysteine-type peptidase activity;zinc ion binding	GO:0005634	nucleus	Coiled coil;Metal-binding;Nucleus;SH3 domain;Zinc;Zinc-finger		GO:0005634;GO:0006259;GO:0043167
qilexprot_76044	At4g07850	Transposon Ty3-I Gag-Pol polyprotein	C		GO:0015074	DNA integration	GO:0003676;GO:0003964;GO:0008234;GO:0008270	nucleic acid binding;RNA-directed DNA polymerase activity;cysteine-type peptidase activity;zinc ion binding			Coiled coil;EGF-like domain;Metal-binding;Nucleus;RNA-directed DNA polymerase;SH3 domain;Zinc;Zinc-finger		GO:0005634;GO:0006259;GO:0043167
qilexprot_78729	At2g06890	Transposon Ty3-I Gag-Pol polyprotein	C	2.7.11.25	GO:0000723;GO:0015074	telomere maintenance;DNA integration	GO:0003676;GO:0003678;GO:0004709;GO:0008234;GO:0008270;GO:0050662	nucleic acid binding;DNA helicase activity;MAP kinase kinase kinase activity;cysteine-type peptidase activity;zinc ion binding;coenzyme binding			Coiled coil;Metal-binding;Zinc;Zinc-finger		GO:0006259;GO:0043167
qilexprot_78921	YG31B	Transposon Ty3-I Gag-Pol polyprotein	C		GO:0015074	DNA integration	GO:0003676;GO:0008234;GO:0008270	nucleic acid binding;cysteine-type peptidase activity;zinc ion binding			Coiled coil;Metal-binding;Nucleus;Zinc;Zinc-finger		GO:0005634;GO:0006259;GO:0043167
qilexprot_39146	TH18	Trihelix protein	C		GO:0006355;GO:0010431;GO:0009793;GO:0010029;GO:0010468;GO:0009733;GO:0048831	regulation of transcription, DNA-templated;seed maturation;embryo development ending in seed dormancy;regulation of seed germination;regulation of gene expression;response to auxin;regulation of shoot system development	GO:0008234;GO:0044212;GO:0003700;GO:0003677;GO:0043565	cysteine-type peptidase activity;transcription regulatory region DNA binding;transcription factor activity, sequence-specific DNA binding;DNA binding;sequence-specific DNA binding	GO:0005730;GO:0005634	nucleolus;nucleus	DNA-binding;Coiled coil;Repressor;Nucleus		GO:0021700;GO:0009790;GO:0003677;GO:0005730;GO:0000003;GO:0001071;GO:0048856;GO:0005634
qilexprot_5855	cTPI	Triosephosphate isomerase	C	5.3.1.1	GO:0009651;GO:0046166;GO:0008152;GO:0007275;GO:0032504;GO:0010043;GO:0009658;GO:0061621;GO:0006094;GO:0046686;GO:0006098;GO:0009735;GO:0006642;GO:0019563;GO:0006096;GO:0044262;GO:0032496;GO:0080022	response to salt stress;glyceraldehyde-3-phosphate biosynthetic process;metabolic process;multicellular organism development;multicellular organism reproduction;response to zinc ion;chloroplast organization;canonical glycolysis;gluconeogenesis;response to cadmium ion;pentose-phosphate shunt;response to cytokinin;triglyceride mobilization;glycerol catabolic process;glycolytic process;cellular carb…	GO:0008234;GO:0030729;GO:0003988;GO:0004807;GO:0031625;GO:0016853	cysteine-type peptidase activity;acetoacetate-CoA ligase activity;acetyl-CoA C-acyltransferase activity;triose-phosphate isomerase activity;ubiquitin protein ligase binding;isomerase activity	GO:0009579;GO:0005739;GO:0005615;GO:0009570;GO:0005774;GO:0048046;GO:0009941;GO:0005618;GO:0005773;GO:0009506;GO:0005829;GO:0070062	thylakoid;mitochondrion;extracellular space;chloroplast stroma;vacuolar membrane;apoplast;chloroplast envelope;cell wall;vacuole;plasmodesma;cytosol;extracellular exosome	Isopeptide bond;Disease mutation;Ubl conjugation;Isomerase;Pentose shunt;Gluconeogenesis;Glycolysis;Nitration;Hereditary hemolytic anemia;Phosphoprotein;Acetylation	Carbohydrate biosynthesis	GO:0006091;GO:0044281;GO:0005975;GO:0005829;GO:0009579;GO:0009058;GO:0005576;GO:0051186;GO:0016853;GO:0048856;GO:0005615;GO:0034641;GO:0009056
qilexprot_69207	TPIP1	Triosephosphate isomerase	C	5.3.1.1;2.3.1.16	GO:0009651;GO:0046166;GO:0019253;GO:0007275;GO:0032504;GO:0010043;GO:0009658;GO:0061621;GO:0006094;GO:0046686;GO:0006098;GO:0009735;GO:0006642;GO:0019563;GO:0006096;GO:0044262;GO:0080022	response to salt stress;glyceraldehyde-3-phosphate biosynthetic process;reductive pentose-phosphate cycle;multicellular organism development;multicellular organism reproduction;response to zinc ion;chloroplast organization;canonical glycolysis;gluconeogenesis;response to cadmium ion;pentose-phosphate shunt;response to cytokinin;triglyceride mobilization;glycerol catabolic process;glycolytic proce…	GO:0008234;GO:0005507;GO:0003988;GO:0008378;GO:0004807;GO:0031625	cysteine-type peptidase activity;copper ion binding;acetyl-CoA C-acyltransferase activity;galactosyltransferase activity;triose-phosphate isomerase activity;ubiquitin protein ligase binding	GO:0009579;GO:0005739;GO:0005615;GO:0009570;GO:0005774;GO:0048046;GO:0009941;GO:0005618;GO:0005773;GO:0009506;GO:0009507;GO:0005829;GO:0070062	thylakoid;mitochondrion;extracellular space;chloroplast stroma;vacuolar membrane;apoplast;chloroplast envelope;cell wall;vacuole;plasmodesma;chloroplast;cytosol;extracellular exosome	Isopeptide bond;Disease mutation;Ubl conjugation;Isomerase;Calvin cycle;Pentose shunt;Gluconeogenesis;Glycolysis;Nitration;Transit peptide;Hereditary hemolytic anemia	Carbohydrate biosynthesis	GO:0006091;GO:0044281;GO:0005975;GO:0005829;GO:0009579;GO:0009058;GO:0005576;GO:0051186;GO:0016853;GO:0048856;GO:0005615;GO:0034641;GO:0009536;GO:0009056
qilexprot_10962	ULP1D	Ubiquitin-like-specific protease 1D	C	3.4.22.-;3.4.22.68;3.6.1.5	GO:0009651;GO:0016926;GO:0010228	response to salt stress;protein desumoylation;vegetative to reproductive phase transition of meristem	GO:0008234;GO:0004175;GO:0016929	cysteine-type peptidase activity;endopeptidase activity;SUMO-specific protease activity	GO:0016607;GO:0005634	nuclear speck;nucleus	Thiol protease;Nucleus;Ubl conjugation pathway;Hydrolase;Protease		GO:0008233;GO:0005654;GO:0006464;GO:0000003;GO:0006950;GO:0048856;GO:0005634
qilexprot_3544	OTS1	Ubiquitin-like-specific protease 1D	C	3.4.22.-;3.4.22.68;3.6.1.5	GO:0009651;GO:0010228;GO:0016926	response to salt stress;vegetative to reproductive phase transition of meristem;protein desumoylation	GO:0004175;GO:0008234;GO:0016929	endopeptidase activity;cysteine-type peptidase activity;SUMO-specific protease activity	GO:0005634;GO:0005654;GO:0016607	nucleus;nucleoplasm;nuclear speck	Hydrolase;Nucleus;Protease;Thiol protease;Ubl conjugation pathway		GO:0000003;GO:0005634;GO:0005654;GO:0006464;GO:0006950;GO:0008233;GO:0048856
[truncated: 1,668 more rows]
