# Supplementary material for: Identification of Proteases and Protease Inhibitors in Seeds of the Recalcitrant Forest Tree Species Quercus ilex
Source: Front Plant Sci. 2022 Jun 27;13:907042. doi: 10.3389/fpls.2022.907042 (PMC9271950; doi:10.3389/fpls.2022.907042)
Supplement: Supplementary file 4 [file Table_2.XLSX]

## Sheet: TableS2a
Table S2a. Preprocessed quantification data obtained by shotgun analysis for all detected proteins on Quercus ilex seeds
Protein ID 1	Gene 1	Description	ENV			CNV			ET1			CT1			ET3			CT3
			ENVR1	ENVR2	ENVR3	CNVR1	CNVR2	CNVR3	ET1R1	ET1R2	ET1R3	CT1R1	CT1R2	CT1R3	ET3R1	ET3R2	ET3R3	CT3R1	CT3R2	CT3R3
qilexprot_26015	PHO1	Alpha-1,4 glucan phosphorylase L isozyme, chloroplastic/amyloplastic	1.744e+08	1.29974e+08	3.08178e+08	3.76964e+08	3.399e+08	6.57111e+08	8.46355e+07	3.90214e+07	9.08803e+07	7.40736e+07	7.55826e+07	2.55503e+08	2.92622e+07	4.41672e+07	2.13746e+07	5.39835e+07	1.90821e+08	5.73125e+07
qilexprot_23203	HSP70	Heat shock cognate 70 kDa protein	9.92738e+07	9.17463e+07	7.53325e+07	6.5112e+07	4.532e+07	4.38074e+07	9.76563e+07	6.14883e+07	5.14988e+07	7.02749e+07	1.70061e+07	3.71641e+06	1.00054e+08	1.17779e+08	8.28812e+06	3.52969e+07	8.75248e+07	6.43304e+07
qilexprot_29045	dmdA	Protein Cpn60	1.24763e+08	3.28758e+08	1.91755e+08	1.06235e+08	8.30867e+07	8.03135e+07	1.5625e+08	2.12844e+08	1.136e+08	1.08261e+08	1.19672e+08	3.25186e+07	2.17249e+07	2.90767e+07	2.48644e+08	1.41188e+08	1.32745e+08	9.35715e+07
qilexprot_37118	HSP83A	Heat shock protein 83	5.36615e+06	3.13467e+06	3.49269e+06	7.19659e+06	2.4926e+06	4.01568e+06	4.75261e+06	2.0102e+06	2.34774e+06	0	0	0	0	0	0	0	0	0
qilexprot_4538	HSP70	Heat shock 70 kDa protein	1.01957e+08	1.91138e+08	1.23271e+08	2.33033e+08	1.8128e+08	1.38723e+08	9.76563e+07	6.14883e+07	4.01388e+07	3.41878e+08	3.4642e+07	1.11492e+08	6.65049e+07	8.09731e+07	2.57368e+07	4.98309e+08	2.86232e+08	4.79554e+08
qilexprot_7626	dnaK	Heat shock protein 70	3.35384e+08	3.05821e+08	2.19149e+08	1.19943e+08	1.05747e+08	8.76148e+07	2.53906e+08	3.19266e+08	1.96907e+08	1.44349e+08	6.0466e+07	6.27144e+07	1.37444e+08	2.87087e+08	2.83541e+08	2.61612e+08	2.07415e+08	5.84822e+07
qilexprot_32559	PGH1	Enolase	4.42708e+08	4.58732e+08	2.94482e+08	2.05617e+08	2.11493e+08	1.27772e+08	3.77604e+08	2.83792e+08	6.21015e+08	1.25355e+08	4.22003e+07	1.32397e+07	2.26117e+08	2.83406e+07	1.0033e+08	2.65765e+08	2.11563e+08	3.21652e+08
qilexprot_67398	ENO1	Enolase	2.81723e+08	5.35187e+08	1.7121e+08	3.01572e+08	2.19047e+08	1.82531e+08	3.25521e+08	3.7839e+08	4.54401e+08	2.08926e+08	4.50182e+08	2.32275e+08	2.6602e+08	1.2146e+08	4.36217e+07	2.94833e+08	2.98677e+07	3.80134e+08
qilexprot_65160	hspB	Heat shock protein 70	1.20738e+07	2.67594e+07	2.19149e+07	3.39268e+07	2.0394e+07	1.53326e+07	2.53906e+07	2.0102e+07	1.96907e+07	5.3181e+07	0	0	3.6356e+07	5.5209e+07	2.53006e+07	1.95171e+07	2.07415e+07	4.91777e+07
qilexprot_63816	hsp90	Heat shock protein 90k Da	1.744e+07	2.82885e+07	3.21875e+07	4.45503e+07	3.55007e+07	3.65061e+07	5.85938e+07	2.24669e+07	2.19627e+07	1.51946e+07	7.77241e+07	2.09048e+07	0	0	2.05022e+07	7.8899e+07	1.61783e+08	1.11116e+08
qilexprot_60984	hsp70E	Heat shock protein 70 family	1.28788e+08	1.75847e+08	1.91755e+08	5.48312e+07	9.81933e+07	9.12654e+07	3.45052e+07	3.31091e+07	3.02934e+07	8.54695e+06	1.63762e+07	3.01958e+07	7.53723e+07	9.56955e+07	3.88233e+07	2.78223e+07	1.07856e+07	1.14122e+08
qilexprot_51732	mae	Malic enzyme	5.50031e+07	1.1086e+08	6.84841e+07	1.09662e+08	1.05747e+08	1.24121e+08	1.04167e+08	8.04078e+07	4.69548e+07	3.60871e+08	2.20449e+07	9.29102e+07	3.54693e+07	6.62507e+07	3.40249e+07	4.06952e+08	2.04125e+08	4.97099e+07
qilexprot_28857	ppc2	Phosphoenolpyruvate carboxylase 1	1.0464e+07	3.5934e+07	5.13631e+07	3.2556e+07	4.38093e+07	6.93617e+07	3.51563e+06	0	0	6.4577e+06	2.10686e+07	8.12964e+06	7.09386e+06	6.25701e+06	1.57038e+07	1.66103e+07	2.31558e+07	1.92991e+07
qilexprot_45286	ACOC	Aconitate hydratase	1.01957e+08	7.64553e+07	1.02726e+08	1.06235e+08	6.798e+07	9.85666e+07	4.36198e+07	2.83792e+07	3.18081e+07	1.74738e+07	0	0	7.98059e+06	9.56955e+07	4.05682e+07	6.82144e+07	2.19859e+07	3.91831e+07
qilexprot_21071	GY1	Glycinin G1	1.47569e+08	1.52911e+08	8.90293e+08	3.76964e+09	9.064e+09	7.30123e+09	1.82292e+08	2.0102e+08	1.28747e+08	6.4577e+09	6.0466e+07	3.01958e+08	3.1479e+08	3.23893e+08	3.70784e+08	9.13567e+09	2.94529e+08	5.2634e+08
qilexprot_17563	UGPA	UTP--glucose-1-phosphate uridylyltransferase	3.488e+08	3.21112e+08	2.25997e+08	3.76964e+08	2.87027e+08	2.70145e+08	2.79948e+08	1.89195e+08	2.65067e+08	2.46912e+08	3.65316e+08	1.83498e+08	3.01489e+08	2.76045e+08	4.36217e+08	5.81361e+08	1.07856e+09	2.51473e+08
qilexprot_70992	hsp83	Heat shock protein 83	2.14646e+07	1.56733e+07	1.98604e+07	1.78201e+07	1.05747e+07	1.1682e+07	4.94792e+07	1.7737e+07	5.98295e+07	0	0	0	1.37444e+07	2.28197e+07	4.08299e+07	0	0	0
qilexprot_77892	HSP83A	Heat shock protein 83	4.29292e+07	3.32581e+07	3.0133e+07	2.29606e+07	2.41707e+07	2.04434e+07	1.23698e+08	3.1352e+07	4.61975e+06	4.17851e+06	1.68423e+07	5.34234e+06	0	0	0	1.57798e+07	1.7008e+07	2.10536e+07
qilexprot_16587	hsp83	Heat shock protein 83	2.28061e+07	2.29366e+07	3.21875e+07	3.39268e+07	1.8128e+07	2.3729e+07	9.11459e+07	2.95617e+07	1.06027e+08	0	0	2.55503e+07	3.41392e+07	1.14098e+07	2.22471e+07	1.49493e+07	4.00352e+07	2.22232e+07
qilexprot_74150	lap2	Leucine aminopeptidase	2.95138e+08	2.52302e+08	1.91755e+08	3.76964e+08	2.41707e+08	2.48242e+08	1.95313e+08	1.7737e+08	1.21174e+08	2.08926e+08	6.17258e+08	2.11371e+08	3.50259e+07	9.56955e+07	8.28812e+07	5.39835e+08	4.97795e+08	4.73706e+08
qilexprot_67610	GAPC2	Glyceraldehyde-3-phosphate dehydrogenase 2, cytosolic	2.41477e+08	9.55691e+07	2.25997e+08	2.05617e+08	1.43513e+08	1.05868e+08	1.23698e+08	1.53721e+08	1.89334e+08	2.08926e+07	2.33046e+07	1.74207e+07	1.19709e+07	1.74298e+08	5.67082e+07	1.53645e+07	2.61342e+07	1.98839e+07
qilexprot_3345	HSP90	Endoplasmin homolog	3.89046e+07	6.11642e+07	6.57447e+07	4.11234e+07	4.45647e+07	4.38074e+07	1.69271e+07	1.30071e+07	9.84536e+06	1.32953e+07	8.18811e+06	3.01958e+07	8.42396e+07	5.5209e+07	1.22141e+08	1.20425e+07	1.61783e+07	2.57322e+07
qilexprot_32875	ADH1	Alcohol dehydrogenase 1	1.34154e+08	1.41442e+08	1.78059e+08	1.47359e+08	1.51067e+08	1.27772e+08	1.75781e+08	1.7737e+08	2.42347e+08	1.61442e+08	2.64539e+07	6.73599e+07	1.72469e+08	4.41672e+07	1.17779e+07	2.11781e+08	4.10681e+08	1.52054e+08
qilexprot_23241	glgP	Alpha-1,4 glucan phosphorylase	3.75631e+07	4.20504e+07	3.21875e+07	5.82581e+07	3.399e+07	4.38074e+07	5.66407e+07	4.96636e+07	5.98295e+07	6.83756e+06	4.4052e+07	3.71641e+07	2.83754e+07	3.16531e+07	1.17779e+07	1.91019e+07	4.14829e+07	3.15804e+07
qilexprot_58048	aceB	Malate synthase	4.15877e+06	1.56733e+07	2.05452e+07	7.19659e+07	1.28407e+08	1.2047e+08	5.20834e+06	4.84812e+06	3.25654e+06	5.8879e+08	1.00777e+08	3.48413e+08	0	6.25701e+06	0	3.52969e+08	8.29658e+07	2.39777e+08
qilexprot_8964	CLPB2	Putative chaperone protein ClpB2, chloroplastic	2.68308e+07	1.07037e+08	1.09575e+08	2.29606e+07	9.81933e+07	8.39641e+07	1.17188e+07	8.75026e+06	7.57336e+06	1.15859e+07	6.52063e+07	2.20662e+07	3.10356e+07	2.31878e+07	1.22141e+07	2.03476e+07	2.44749e+06	3.60391e+07
qilexprot_78294	hsp70	HSP70	5.50031e+07	6.88098e+07	3.76662e+07	2.43313e+07	1.96387e+07	1.7523e+07	9.76563e+07	4.25688e+07	4.99842e+07	4.17851e+06	6.29855e+07	1.25429e+07	7.09386e+07	2.20836e+07	1.614e+08	3.03138e+07	2.69639e+07	5.64529e+07
qilexprot_29180	EF2	Elongation factor 2	8.85415e+07	1.29974e+08	1.3012e+08	1.02808e+08	9.064e+07	1.02217e+08	6.05469e+07	4.13864e+07	5.07415e+07	2.65905e+07	2.83435e+07	1.46334e+07	7.98059e+07	4.04866e+07	3.57698e+07	5.39835e+07	1.41042e+07	1.05268e+08
qilexprot_13451	GRP78	Glucose-regulated protein 78	3.35384e+07	8.02781e+07	4.86237e+07	5.48312e+07	4.38093e+07	3.28555e+07	5.40365e+07	5.79409e+07	4.92268e+07	8.92682e+06	1.08631e+08	2.78731e+07	4.87703e+07	9.20149e+07	1.17779e+08	7.47464e+07	3.73346e+08	1.52054e+08
qilexprot_54702	metE	5-methyltetrahydropteroyltriglutamate--homocysteine methyltransferase	1.744e+08	2.63771e+08	1.78059e+08	2.70729e+08	1.5862e+08	1.60627e+08	3.71094e+08	2.95617e+08	3.25654e+08	8.16709e+07	3.50168e+08	1.25429e+08	2.08382e+08	7.36119e+06	2.49455e+08	4.15258e+08	4.56312e+06	3.80134e+07
qilexprot_34679	hspD	Heat shock protein 90	5.232e+07	4.20504e+07	3.56117e+07	2.98145e+07	1.88833e+07	1.93483e+07	9.11459e+07	5.43935e+07	7.42189e+07	2.08926e+07	5.62775e+07	2.78731e+07	2.6602e+08	9.93761e+06	8.72434e+06	1.03814e+07	0	0
qilexprot_50	CLPB3	Chaperone protein ClpB3, chloroplastic	3.08554e+07	3.51694e+07	4.45147e+07	1.5764e+07	2.41707e+07	1.97133e+07	1.4974e+07	4.13864e+06	1.43894e+06	3.22885e+06	0	0	5.76376e+06	0	0	0	0	0
qilexprot_16223	rbcL	Ribulose bisphosphate carboxylase large chain	5.36615e+07	5.73415e+07	6.09508e+07	1.43932e+08	1.3596e+08	1.38723e+08	5.85938e+07	3.90214e+07	5.90722e+07	2.46912e+08	1.44602e+08	1.3472e+08	1.32717e+08	1.54585e+07	1.13416e+07	9.55093e+07	6.22244e+08	5.61429e+07
qilexprot_74190	UBA1	Ubiquitin-activating enzyme E1 1	4.29292e+07	3.74631e+07	4.3145e+07	1.50786e+07	2.11493e+07	1.82531e+07	1.88802e+07	1.30071e+07	1.66614e+07	7.40736e+06	0	0	4.16764e+07	3.6806e+07	7.41569e+06	0	0	0
qilexprot_55850	ACT7	Actin-7	6.70769e+07	7.64553e+07	6.84841e+07	6.16851e+07	3.92773e+07	5.11086e+07	6.31511e+07	4.72987e+07	5.07415e+07	2.84898e+07	1.57464e+07	1.76529e+08	1.15205e+08	6.99313e+07	1.65762e+08	0	0	5.78974e+06
qilexprot_19316	SBE3	Starch branching enzyme 3	1.24763e+08	7.26325e+07	8.90293e+07	4.11234e+08	2.19047e+08	2.73796e+08	1.62761e+08	1.30071e+08	2.12054e+08	1.82335e+08	1.25971e+08	4.41323e+08	4.43366e+06	4.41672e+07	3.27163e+07	5.81361e+07	6.22244e+08	1.05268e+08
qilexprot_46485	dnaK	Chaperone protein DnaK	1.47569e+08	6.88098e+07	7.53325e+07	1.37078e+08	6.798e+07	1.13169e+08	9.76563e+07	7.3313e+07	1.21174e+08	1.38651e+08	6.07621e+07	2.55503e+07	6.65049e+06	1.36182e+07	3.48974e+06	1.24577e+07	9.96585e+07	3.15804e+07
qilexprot_24477	met	Methionine synthase	4.82954e+08	6.11642e+08	4.51995e+08	2.63875e+08	4.0788e+08	4.7458e+08	1.04167e+09	4.61162e+08	5.07415e+08	1.34852e+08	1.13374e+08	3.71641e+07	5.32039e+07	1.76669e+08	1.13416e+07	4.56783e+07	1.49338e+08	4.2692e+08
qilexprot_1950	pgm	Phosphoglucomutase	1.60985e+08	1.29974e+08	1.16423e+08	1.16516e+08	8.30867e+07	7.30123e+07	1.5625e+08	1.30071e+08	9.84536e+07	1.89932e+08	2.14151e+08	2.25307e+08	7.98059e+07	1.28821e+08	2.39919e+07	2.82375e+07	1.16152e+08	9.35715e+07
qilexprot_79216	MED37F	Mediator of RNA polymerase II transcription subunit 37f	8.45169e+06	2.82885e+07	2.53391e+07	3.11852e+07	4.00327e+07	3.35857e+07	8.46355e+06	1.89195e+07	5.98295e+06	4.17851e+07	4.2068e+07	7.43281e+06	0	0	1.13416e+07	3.04301e+07	2.11563e+07	3.74286e+07
qilexprot_45495	PDI	Protein disulfide-isomerase	3.08554e+08	1.87315e+08	1.3012e+08	1.71347e+08	1.43513e+08	1.46025e+08	1.95313e+08	3.19266e+08	1.96907e+08	1.6714e+08	2.33046e+08	1.62593e+08	4.21198e+08	1.50904e+08	9.59678e+07	4.56783e+08	3.31863e+07	3.6259e+07
qilexprot_31991	Prd1	Oligopeptidase A (Partial)	6.70769e+07	3.17289e+07	3.15027e+07	5.48312e+07	3.47453e+07	3.35857e+07	9.11459e+07	5.32111e+07	7.42189e+07	6.07783e+07	7.80579e+07	1.92789e+07	2.88188e+07	1.8771e+07	2.74817e+07	4.15258e+07	9.54107e+07	4.32768e+07
qilexprot_8034	pgam	Phosphoglycerate mutase	4.02461e+08	3.09644e+08	1.98604e+08	1.91909e+08	1.51067e+08	1.49675e+08	3.38542e+08	2.36494e+08	3.18081e+08	1.88033e+08	2.20449e+07	3.01958e+08	3.67994e+07	7.36119e+07	1.614e+07	1.41188e+08	4.06533e+08	1.40357e+08
qilexprot_77996	IDH1	Isocitrate dehydrogenase [NADP]	6.976e+07	6.11642e+07	5.06782e+07	7.88198e+07	5.81607e+07	5.47592e+07	3.97136e+07	4.49338e+07	9.08803e+07	2.84898e+07	9.30358e+07	1.11492e+08	5.76376e+07	2.09794e+07	3.88233e+07	4.56783e+07	2.28156e+07	5.84822e+07
qilexprot_22841	hspD	Heat shock protein 90	4.42708e+07	3.66985e+07	4.99934e+07	5.82581e+07	4.0788e+07	4.38074e+07	5.27344e+07	3.90214e+07	6.05869e+07	2.08926e+07	1.82658e+07	1.44011e+07	3.45826e+07	2.02433e+07	4.48649e+07	2.11781e+07	7.88175e+06	2.10536e+07
qilexprot_68821	ptpA	Prolyl tripeptidyl peptidase	5.63446e+07	3.47872e+07	3.08178e+07	6.16851e+07	3.70113e+07	3.50459e+07	9.11459e+07	7.44955e+07	7.04322e+07	1.00664e+08	2.33046e+07	1.06847e+08	3.1479e+07	5.88895e+07	3.09714e+07	2.07629e+07	1.49338e+08	6.43304e+07
qilexprot_1493	ptr3	Ubiquitin-activating enzyme E1	3.62215e+07	5.35187e+07	4.79389e+07	1.61067e+07	2.19047e+07	1.93483e+07	2.14844e+07	1.41896e+07	1.21174e+07	2.46912e+06	0	0	1.59612e+07	1.65627e+07	1.83211e+07	0	0	0
qilexprot_1125	ACT7	Actin-7	2.01231e+07	2.17898e+07	2.12301e+07	2.39886e+07	2.11493e+07	2.55543e+07	1.75781e+07	3.07442e+07	3.25654e+07	0	0	0	0	0	0	0	0	0
qilexprot_31916	SUS3	Sucrose synthase 3	1.87815e+07	7.64553e+07	7.53325e+07	5.82581e+07	6.94907e+07	7.66629e+07	2.73438e+07	4.13864e+07	2.19627e+07	3.98858e+07	7.83224e+07	1.13815e+08	1.06408e+08	7.51946e+07	1.26503e+07	6.64412e+06	6.63727e+06	7.01786e+07
qilexprot_4194	LPD	Dihydrolipoyl dehydrogenase, mitochondrial	3.89046e+07	6.11642e+07	5.27327e+07	3.42695e+07	2.64367e+07	2.9935e+07	4.88282e+07	5.20286e+07	3.10508e+07	2.84898e+07	2.77136e+07	6.50371e+07	2.61586e+07	4.04866e+07	1.43952e+07	7.47464e+07	2.48897e+07	7.01786e+07
qilexprot_49388	dnaK	Chaperone protein DnaK	8.58584e+07	6.4987e+07	5.34176e+07	6.8539e+07	3.399e+07	4.01568e+07	5.85938e+07	1.01692e+08	4.54401e+07	1.89932e+07	0	0	1.86214e+07	8.83343e+06	1.09054e+07	6.64412e+07	0	0
qilexprot_28105	ACT7	Actin-7	1.60985e+06	1.14683e+07	1.3012e+07	1.06235e+07	3.09687e+06	1.2047e+07	1.31257e+07	4.13864e+06	1.96907e+07	0	0	0	2.12816e+07	0	0	0	0	0
qilexprot_7000	gapdh	Glyceraldehyde 3-phosphate dehydrogenase, cytosolic	1.744e+08	1.14683e+08	1.91755e+08	1.43932e+08	8.30867e+07	7.30123e+07	1.43229e+08	1.02875e+08	8.33069e+07	4.17851e+07	1.12366e+08	1.04524e+07	0	0	1.65762e+08	0	0	3.09956e+08
qilexprot_28988	ef2	Elongation factor 2	8.58584e+07	7.64553e+07	1.57513e+08	8.91007e+07	1.05747e+08	1.02217e+08	4.81771e+07	1.53721e+07	1.21174e+07	1.17758e+07	8.48112e+07	2.78731e+07	1.05302e+08	5.15284e+07	6.10704e+07	2.86528e+06	6.21646e+07	1.34509e+07
qilexprot_16072	cbbT	Transketolase	1.60985e+08	9.17463e+07	6.84841e+07	2.26179e+08	1.66173e+08	1.71579e+08	1.4974e+08	1.0524e+08	1.28747e+08	3.22885e+08	3.16918e+08	1.09169e+08	2.83754e+08	2.466e+08	1.13416e+08	2.65765e+07	2.07415e+08	4.21072e+08
qilexprot_16282	acnA	Aconitase	5.09784e+07	3.40226e+07	4.79389e+07	4.45503e+07	2.79473e+07	3.32206e+07	2.01823e+07	1.06422e+07	1.28747e+07	1.19657e+07	4.7869e+06	5.80689e+06	5.76376e+06	3.48295e+07	5.67082e+07	1.16272e+07	3.27715e+07	1.34509e+07
qilexprot_4800	HSP70	Heat shock protein 70	4.02461e+07	7.26325e+07	5.54721e+07	4.79773e+07	4.22987e+07	5.11086e+07	6.51042e+07	4.72987e+07	4.61975e+07	7.02749e+06	0	0	0	0	5.67082e+07	0	0	0
qilexprot_64461	scsB	Succinyl-CoA ligase subunit beta	8.45169e+07	7.64553e+07	5.13631e+07	3.32414e+07	2.266e+07	2.04434e+07	7.16146e+07	1.06422e+08	1.06027e+08	3.41878e+07	2.70837e+07	6.03916e+07	3.28091e+07	5.88895e+07	1.22141e+08	3.48816e+07	6.63727e+07	8.18751e+07
qilexprot_77783	hsp17	17.5 kd heat shock family protein	1.34154e+08	3.82276e+08	3.97208e+08	7.88198e+08	3.92773e+08	2.59194e+08	2.79948e+08	5.67585e+08	2.72641e+08	2.65905e+08	3.59817e+08	9.98784e+07	1.15275e+08	4.41672e+07	6.54326e+07	2.52639e+08	2.77936e+07	3.21652e+08
qilexprot_50467	clpB	ClpB	1.744e+07	4.58732e+07	6.23205e+07	8.91007e+06	4.0788e+07	2.957e+07	2.92969e+06	1.18247e+06	1.5405e+07	0	0	0	2.3055e+07	2.55728e+07	1.30865e+06	0	0	0
qilexprot_77424	F26G	Furostanol glycoside 26-O-beta-glucosidase	7.37846e+07	1.14683e+08	8.90293e+07	2.3646e+07	1.51067e+07	8.39641e+06	7.16146e+07	9.3415e+07	4.39255e+07	0	0	0	1.55178e+08	5.15284e+07	5.2346e+07	0	0	0
qilexprot_36717	cMDH	Malate dehydrogenase	3.488e+08	2.17898e+08	1.84907e+08	1.85055e+08	1.43513e+08	1.35073e+08	1.75781e+08	2.12844e+08	2.49921e+08	1.42449e+08	1.70061e+08	4.87778e+08	2.39418e+08	2.76045e+08	8.72434e+07	1.95171e+08	5.39278e+08	8.18751e+07
qilexprot_61196	atp2	ATP synthase subunit beta	1.744e+07	4.96959e+07	3.0133e+07	1.19943e+07	4.15433e+07	1.89832e+07	1.82292e+07	1.89195e+07	1.51467e+07	2.08926e+07	0	0	4.21198e+08	0	0	0	0	5.78974e+07
qilexprot_70496	bip	78 kDa glucose-regulated protein	7.64677e+06	2.14075e+07	1.7121e+07	2.87864e+07	2.11493e+07	1.38723e+07	3.71094e+06	8.63201e+06	7.57336e+06	3.79865e+07	1.98215e+07	2.09048e+07	0	0	3.44611e+07	0	0	0
qilexprot_12889	UBP14	Ubiquitin carboxyl-terminal hydrolase 14	8.9883e+07	6.4987e+07	7.53325e+07	6.8539e+07	3.77667e+07	4.7458e+07	2.60417e+07	2.12844e+07	3.02934e+07	0	0	0	1.8178e+07	4.72257e+07	1.83211e+07	0	0	2.33929e+07
qilexprot_69253	BIP	Luminal binding protein	7.33285e+06	4.58732e+06	2.05452e+06	8.91007e+06	6.19373e+06	7.66629e+06	6.51042e+06	7.3313e+06	5.95266e+06	9.68655e+06	0	0	2.26117e+07	2.68684e+07	1.17779e+07	1.57798e+07	0	0
qilexprot_51721	pk	Pyruvate kinase	5.09784e+07	1.45265e+08	1.16423e+08	7.53929e+07	5.8916e+07	8.39641e+07	7.16146e+07	6.03059e+07	2.80214e+07	5.50804e+07	1.33869e+08	9.05874e+07	3.28091e+07	5.15284e+07	5.2346e+07	9.96618e+07	4.14829e+07	9.94197e+07
qilexprot_7940	TUBB7	Tubulin beta-7 chain	1.47569e+07	1.45265e+07	1.23271e+07	1.16516e+07	9.81933e+06	1.2047e+07	1.10677e+07	1.89195e+07	4.84695e+06	0	0	0	3.40417e+07	3.16531e+07	4.36217e+07	0	0	4.79554e+07
qilexprot_20609	ACT2	Actin-2	1.19397e+07	1.03215e+07	1.16423e+07	5.14042e+06	1.3596e+06	3.61411e+06	1.17188e+07	8.51377e+06	2.04481e+07	6.64763e+06	0	0	1.77346e+07	2.28197e+07	2.18109e+07	0	0	0
qilexprot_73695	groEL	60 kDa chaperonin	4.82954e+06	1.98784e+06	3.42352e+06	1.88482e+06	1.5862e+06	1.86181e+06	3.84115e+06	5.91234e+06	4.08961e+06	0	0	0	0	0	0	0	0	0
qilexprot_34977	gst1	Glutathione S-transferase 1	4.69538e+08	1.45265e+08	3.35572e+08	4.11234e+08	3.47453e+08	4.01568e+08	4.03646e+08	3.07442e+08	4.61975e+08	3.22885e+08	5.85765e+07	1.11492e+08	3.00695e+08	8.09731e+07	1.57038e+08	1.66103e+08	1.9497e+07	5.84822e+07
qilexprot_69471	ogd1	E1 subunit of 2-oxoglutarate dehydrogenase	2.95138e+06	1.83493e+07	1.16423e+07	3.76964e+06	1.20853e+07	1.09518e+07	0	0	0	6.26777e+06	0	0	0	8.09731e+06	0	1.07967e+07	0	0
qilexprot_3916	CBSX3	CBS domain-containing protein CBSX3, mitochondrial	4.96369e+07	1.3762e+08	2.25997e+08	1.09662e+08	7.10013e+07	4.7458e+07	1.4974e+08	1.30071e+08	1.89334e+08	9.11675e+07	4.28301e+06	1.64916e+08	3.41392e+07	5.88895e+07	1.65762e+07	4.56783e+07	1.7008e+07	9.35715e+07
qilexprot_59266	TUBB7	Tubulin beta-7 chain	2.14646e+07	3.82276e+07	1.91755e+07	1.2337e+07	1.3596e+07	1.38723e+07	1.4974e+07	1.65545e+07	1.96907e+07	0	0	0	9.75406e+06	4.41672e+07	3.04828e+07	1.16272e+07	1.63775e+07	2.45625e+07
qilexprot_67732	cdcD	Transitional endoplasmic reticulum ATPase	5.50031e+06	9.93919e+06	5.47873e+06	6.16851e+06	5.05469e+06	5.11086e+06	3.64584e+06	4.37513e+06	2.65067e+06	0	0	0	3.41392e+07	0	0	0	0	0
qilexprot_73958	PGI1	Glucose-6-phosphate isomerase 1, chloroplastic	3.08554e+07	3.82276e+07	2.80785e+07	3.76964e+07	2.4926e+07	2.40941e+07	1.75781e+07	2.60143e+07	2.19627e+07	2.08926e+07	3.89187e+07	1.44011e+07	6.20713e+06	1.06737e+07	1.87573e+07	2.36697e+07	3.85459e+07	2.28081e+07
qilexprot_5531	groL	60 kDa chaperonin	1.0464e+07	2.40834e+07	1.02726e+07	1.26797e+07	5.53705e+06	1.05868e+07	6.1849e+06	1.0997e+06	2.95361e+06	0	0	0	0	0	0	0	0	0
qilexprot_74344	BMY1	Beta-amylase	1.744e+07	2.33189e+07	2.67088e+07	9.25276e+07	1.3596e+08	1.27772e+08	1.95313e+07	1.0997e+07	1.136e+07	5.8879e+07	3.21226e+07	5.80689e+07	6.65049e+06	9.93761e+06	1.09054e+07	4.06952e+07	1.36894e+08	4.50313e+07
qilexprot_22406	KAS1	3-oxoacyl-[acyl-carrier-protein] synthase I, chloroplastic	7.64677e+06	3.24935e+07	2.6024e+07	8.91007e+07	8.30867e+07	7.66629e+07	1.17188e+07	8.75026e+06	9.84536e+06	3.41878e+07	5.35376e+07	5.11006e+07	4.87703e+06	5.15284e+07	1.78849e+07	2.61612e+07	9.54107e+07	2.22232e+07
qilexprot_45247	WAXY	Granule-bound starch synthase 1, chloroplastic/amyloplastic	1.0464e+07	1.68202e+07	1.43817e+07	2.8101e+07	2.7192e+07	8.03135e+07	4.6875e+07	3.42916e+07	3.40801e+07	8.54695e+07	4.72391e+07	2.20662e+08	6.05133e+07	2.83406e+07	4.10044e+06	2.32544e+07	7.0521e+06	6.79341e+07
qilexprot_48280	TUBA6	Tubulin alpha-6 chain	1.744e+07	2.98176e+07	4.99934e+07	2.0219e+07	1.51067e+07	2.44591e+07	2.21354e+07	2.48318e+07	2.61008e+07	1.34852e+07	0	0	0	6.99313e+06	0	0	0	0
qilexprot_55403	ATPs	ATP synthase subunit beta	8.85415e+06	1.49088e+08	2.05452e+07	2.12471e+07	3.1724e+07	2.00784e+07	1.17188e+07	2.24669e+07	1.43894e+07	3.60871e+07	0	0	1.10842e+07	3.45976e+07	3.27904e+07	3.41259e+07	3.11122e+07	1.11116e+08
qilexprot_7377	gars	Glycyl-tRNA synthetase	3.62215e+07	3.82276e+07	3.97208e+07	4.79773e+07	2.19047e+07	2.81097e+07	5.20834e+07	2.71968e+07	3.63521e+07	6.07783e+07	6.48435e+07	3.71641e+07	2.97055e+07	4.41672e+07	1.78849e+07	3.07291e+07	2.07415e+07	5.83477e+07
qilexprot_29896	LACS8	Long chain acyl-CoA synthetase 8	7.2443e+06	5.35187e+07	2.05452e+07	1.5764e+07	4.15433e+07	3.65061e+07	1.04167e+07	1.41896e+07	7.27042e+06	6.4577e+07	2.64539e+07	3.48413e+07	3.90162e+07	1.06737e+07	7.41569e+07	1.24577e+08	6.63727e+07	9.35715e+07
qilexprot_3316	ogd1	E1 subunit of 2-oxoglutarate dehydrogenase	2.41477e+06	1.45265e+07	1.23271e+07	1.81628e+06	4.38093e+06	3.13953e+06	1.95313e+06	1.41896e+06	4.8265e+06	0	0	0	1.50745e+07	3.6806e+07	5.67082e+06	0	0	0
qilexprot_67493	apgM	Phosphoglycerate mutase (2,3-diphosphoglycerate-independent)	2.28061e+08	2.9053e+08	1.7121e+08	1.88482e+08	1.51067e+08	1.09518e+08	1.95313e+08	1.65545e+08	2.04481e+08	7.97716e+07	8.81796e+06	1.6027e+08	1.55178e+08	1.03057e+08	5.67082e+07	4.98309e+07	0	0
qilexprot_6087	btub	Beta tubulin	1.07323e+07	1.22328e+07	2.05452e+07	1.13089e+07	1.133e+07	5.84098e+06	1.17188e+07	3.7839e+06	9.08803e+06	0	0	0	2.05154e+07	4.41672e+07	3.40249e+06	0	0	0
qilexprot_29588	badh	Betaine aldehyde dehydrogenase	9.79323e+07	6.4987e+07	3.90359e+07	7.19659e+07	6.798e+07	7.66629e+07	5.46875e+07	5.5576e+07	6.74029e+07	7.02749e+07	4.03107e+07	8.36192e+07	1.90647e+07	1.06737e+08	8.0783e+07	2.94833e+07	4.56312e+07	1.16964e+07
qilexprot_64360	FBA3	Probable fructose-bisphosphate aldolase 3, chloroplastic	1.47569e+08	8.41008e+07	2.12301e+08	5.14042e+08	3.32347e+08	4.01568e+08	1.5625e+08	1.7737e+08	2.19627e+08	1.82335e+08	8.81796e+08	1.13815e+09	2.70453e+08	3.6806e+07	3.66422e+08	1.53645e+08	1.99118e+07	8.77233e+07
qilexprot_765	TUBB4	Tubulin beta-4 chain	2.54892e+07	1.3762e+07	2.19149e+07	7.19659e+06	1.5862e+07	1.7888e+07	1.04167e+07	1.14699e+07	5.68002e+06	2.08926e+07	0	0	0	0	0	0	0	0
qilexprot_64237	tal	Transaldolase	3.488e+08	1.98784e+08	1.57513e+08	1.61067e+08	1.05747e+08	1.02217e+08	2.27865e+08	2.36494e+08	3.48374e+08	6.83756e+07	2.59437e+08	4.41323e+07	3.54693e+07	2.36515e+08	7.85191e+07	4.15258e+08	6.63727e+08	1.87143e+08
qilexprot_16827	pepN	Aminopeptidase N	1.60985e+08	4.58732e+07	3.83511e+07	4.45503e+07	5.28733e+07	4.01568e+07	6.1849e+07	4.96636e+07	6.96749e+07	1.25355e+07	4.11106e+07	1.71884e+07	5.32039e+07	1.32501e+07	2.22471e+07	9.13567e+06	1.90821e+07	1.92991e+07
qilexprot_74741	pgi	Glucose-6-phosphate isomerase	1.744e+08	1.22328e+08	8.21809e+07	9.59546e+07	7.55333e+07	6.93617e+07	9.76563e+07	1.0051e+08	8.33069e+07	7.02749e+07	6.9284e+07	2.11371e+07	1.19709e+07	2.42919e+07	8.28812e+06	1.99324e+08	3.6505e+07	1.17087e+08
qilexprot_32362	GF14C	14-3-3-like protein GF14-C	1.30129e+08	6.4987e+07	7.53325e+07	7.19659e+07	5.81607e+07	5.11086e+07	8.46355e+07	1.41896e+08	1.06027e+08	6.07783e+07	3.21226e+07	5.11006e+07	5.32039e+07	2.09794e+08	9.16056e+06	7.05938e+07	1.2208e+08	1.69598e+07
qilexprot_14945	hsp90	Putative heat shock protein 90	0	0	0	0	0	0	4.29688e+06	3.11462e+06	4.46828e+06	0	0	0	0	8.83343e+06	0	0	0	0
qilexprot_22224	CCT6A	T-complex protein 1 subunit zeta 1	2.41477e+07	5.35187e+07	3.69814e+07	2.60448e+07	1.96387e+07	2.26338e+07	2.92969e+07	3.07442e+07	1.21174e+07	2.84898e+07	4.03107e+07	3.01958e+07	1.19709e+07	5.038e+07	5.67082e+07	4.98309e+07	1.57635e+07	4.09375e+07
qilexprot_58277	aco	Aconitate hydratase	4.15877e+07	3.09644e+07	6.16357e+07	6.16851e+07	6.19373e+07	6.93617e+07	2.21354e+07	6.38533e+06	1.51467e+07	1.55744e+07	6.32122e+07	4.64551e+06	7.53723e+07	1.54585e+07	6.44118e+07	3.15596e+07	0	0
qilexprot_49163	ASP3	Aspartate aminotransferase 3, chloroplastic	7.51261e+07	5.35187e+07	5.20479e+07	9.93815e+07	7.10013e+07	6.93617e+07	6.1198e+07	6.74007e+07	6.51309e+07	7.02749e+07	2.63317e+08	1.25429e+08	1.3301e+08	1.61946e+07	5.2346e+07	9.55093e+07	1.86673e+08	2.57322e+08
qilexprot_13782	pepN	Aminopeptidase N	1.60985e+08	8.41008e+07	5.06782e+07	4.11234e+07	4.7586e+07	3.65061e+07	3.58073e+07	5.32111e+07	4.31681e+07	1.17758e+07	7.36678e+07	5.34234e+07	3.45826e+07	2.65003e+07	1.30865e+07	0	0	0
qilexprot_67846	alf	Fructose-bisphosphate aldolase	3.35384e+08	4.20504e+08	3.69814e+08	3.01572e+08	2.0394e+08	2.19037e+08	3.38542e+08	4.61162e+08	3.40801e+08	1.65241e+08	5.42292e+08	2.22984e+08	7.14999e+08	5.5209e+08	1.04692e+09	7.05938e+07	4.14829e+06	5.67277e+07
qilexprot_6596	SHM4	Serine hydroxymethyltransferase 4	6.30523e+07	9.17463e+07	8.90293e+07	5.48312e+07	5.2118e+07	4.01568e+07	7.81251e+07	4.84812e+07	7.11896e+07	1.13959e+07	1.82658e+07	2.78731e+07	1.06408e+07	1.10418e+08	1.09054e+08	1.2873e+07	2.86232e+07	1.57902e+07
qilexprot_3663	pfk	6-phosphofructokinase, pyrophosphate dependent	3.35384e+07	6.11642e+07	4.45147e+07	1.88482e+07	1.51067e+07	1.2047e+07	2.86459e+07	3.7839e+07	1.74187e+07	4.36844e+06	0	0	7.98059e+07	5.5209e+07	7.41569e+07	7.47464e+06	3.52854e+07	9.94197e+06
qilexprot_27298	hsc70	Heat shock protein cognate 70	6.976e+07	1.1086e+08	6.57447e+07	5.82581e+07	4.00327e+07	4.01568e+07	7.16146e+07	8.15903e+07	3.18081e+07	3.79865e+07	0	0	1.57599e+08	2.06113e+08	1.614e+08	0	1.12004e+07	0
qilexprot_11224	TUBA6	Tubulin alpha-6 chain	1.32812e+07	2.63771e+07	1.36968e+07	1.54213e+07	9.76329e+06	8.03135e+06	3.25521e+06	5.91234e+06	1.43894e+07	0	0	0	4.07897e+07	8.09731e+07	3.75147e+06	0	0	0
qilexprot_7876	AFRR	Monodehydroascorbate reductase	7.2443e+07	5.35187e+07	6.84841e+07	2.60448e+07	1.96387e+07	1.46025e+07	1.43229e+08	1.18247e+08	2.57494e+08	8.92682e+07	1.7886e+08	1.6027e+08	1.54979e+08	5.5209e+07	2.92265e+07	4.56783e+07	5.39278e+07	7.60268e+07
qilexprot_14061	groEL	Chaperonin GroEL	0	0	0	1.40505e+06	0	0	2.34375e+06	540388	1.89334e+06	0	0	0	0	0	0	0	0	0
qilexprot_30543	TUBA1	Tubulin alpha-1 chain	2.81723e+06	0	0	0	0	0	0	0	0	0	0	0	0	0	2.0066e+06	0	0	0
qilexprot_41722	CDC48A	Cell division control protein 48 homolog A	4.29292e+06	2.10252e+06	4.3145e+06	0	0	0	0	0	0	0	0	0	0	9.93761e+06	0	0	0	0
qilexprot_19881	Gea8	Daucus carota globulin-like protein	5.09784e+07	2.59948e+07	7.53325e+07	2.22752e+08	1.66173e+08	2.15386e+08	3.84115e+07	4.49338e+07	4.77121e+07	3.03892e+08	3.3056e+08	2.78731e+08	1.8335e+08	1.2514e+07	1.13416e+07	8.30515e+07	8.29658e+07	2.69018e+08
qilexprot_58404	AKR4C9	Aldo-keto reductase family 4 member C9	1.34154e+08	4.96959e+07	7.53325e+07	6.8539e+07	6.26927e+07	6.20604e+07	1.04167e+08	9.69624e+07	1.28747e+08	4.74831e+07	1.13374e+08	5.34234e+07	1.24143e+07	7.72925e+07	1.22141e+07	2.11781e+07	9.74185e+07	5.78974e+07
qilexprot_49174	gnd	6-phosphogluconate dehydrogenase, decarboxylating	3.21969e+07	4.58732e+07	3.69814e+07	3.04999e+07	2.41707e+07	2.04434e+07	3.64584e+07	3.42916e+07	4.46828e+07	2.08926e+07	7.29372e+07	2.78731e+07	1.24143e+08	8.46537e+07	9.16056e+07	3.65427e+07	5.39278e+07	6.43304e+07
qilexprot_22106	app2	Xaa-Pro aminopeptidase 2	2.14646e+07	2.56125e+07	1.91755e+07	3.2556e+07	2.11493e+07	2.22687e+07	3.0599e+07	2.60143e+07	3.02934e+07	3.41878e+07	7.41213e+07	2.32275e+07	2.08382e+07	2.53961e+07	5.67082e+06	5.81361e+07	1.12004e+08	7.60268e+07
qilexprot_38522	ATPA	ATP synthase subunit alpha, mitochondrial	2.95138e+07	1.26151e+08	5.68418e+07	3.01572e+07	4.15433e+07	2.81097e+07	3.0599e+07	5.5576e+07	2.87788e+07	7.97716e+07	5.98362e+07	2.78731e+07	6.65049e+06	8.09731e+07	3.40249e+08	8.30515e+07	8.18002e+07	1.6375e+07
qilexprot_42760	pk3	Pyruvate kinase	5.90277e+06	2.71416e+07	2.94482e+07	1.13089e+07	9.064e+06	6.57111e+06	2.08333e+07	1.41896e+07	8.33069e+06	2.65905e+07	4.65173e+07	1.92789e+07	1.90647e+07	2.42919e+06	4.0132e+06	7.47464e+07	3.19418e+07	2.6317e+07
qilexprot_16269	PGMP	Phosphoglucomutase, chloroplastic	6.30523e+07	4.96959e+07	4.17753e+07	3.76964e+07	3.1724e+07	4.38074e+07	5.20834e+07	5.20286e+07	4.92268e+07	3.03892e+07	7.78689e+07	3.71641e+07	1.15275e+07	1.65627e+07	5.2346e+06	7.05938e+07	4.02384e+07	4.50313e+07
qilexprot_54727	MDH	Malate dehydrogenase	5.76861e+07	5.35187e+07	4.86237e+07	7.19659e+07	3.70113e+07	7.30123e+07	5.40365e+07	4.96636e+07	1.28747e+07	1.04463e+08	0	0	0	5.15284e+07	0	0	0	0
qilexprot_33649	ppdK	Pyruvate phosphate dikinase	2.01231e+07	2.25543e+07	4.45147e+07	7.88198e+07	6.1182e+07	4.38074e+07	3.19011e+07	1.41896e+07	1.81761e+07	3.79865e+07	8.95905e+07	3.94868e+07	0	2.20836e+07	0	4.56783e+07	3.27715e+07	2.39777e+07
qilexprot_68387	ALAAT2	Alanine aminotransferase 2, mitochondrial	7.11015e+07	6.88098e+07	4.51995e+07	1.81628e+07	1.51067e+07	1.09518e+07	5.72917e+07	5.08461e+07	7.57336e+07	4.17851e+06	0	0	4.54823e+07	1.50904e+07	5.67082e+07	3.61274e+06	2.5619e+07	1.05268e+07
qilexprot_10113	cdcD	Transitional endoplasmic reticulum ATPase	2.68308e+07	1.94961e+07	4.45147e+07	2.98145e+07	2.11493e+07	1.60627e+07	1.95313e+07	7.80429e+06	8.33069e+06	0	0	1.57947e+07	0	0	0	0	0	5.08795e+07
qilexprot_3869	hspD	Heat shock protein 90	2.95138e+07	4.96959e+07	4.04056e+07	3.15279e+07	2.11493e+07	2.51892e+07	5.53386e+07	4.72987e+07	5.37708e+07	2.27919e+07	2.5824e+07	2.32275e+07	3.01489e+08	9.56955e+07	3.96958e+07	0	2.32304e+07	0
qilexprot_29072	pgk	Phosphoglycerate kinase	3.21969e+07	2.82885e+07	2.46543e+07	1.95336e+07	2.0394e+07	1.7888e+07	2.47396e+07	1.89195e+07	3.10508e+07	1.04463e+07	5.24291e+07	5.80689e+07	1.37444e+07	0	0	2.36697e+07	7.46692e+07	1.69598e+07
qilexprot_38562	DAP	LL-diaminopimelate aminotransferase, chloroplastic	6.70769e+07	7.26325e+07	4.51995e+07	5.48312e+07	3.70113e+07	2.73796e+07	4.36198e+07	3.07442e+07	6.51309e+07	3.41878e+07	1.12517e+08	4.87778e+07	8.94358e+07	2.61322e+07	1.26503e+08	1.4534e+08	1.36894e+07	8.77233e+06
qilexprot_13923	LKHA4	Leukotriene A-4 hydrolase homolog	4.29292e+07	3.24935e+07	3.15027e+07	1.37078e+07	9.064e+06	9.12654e+06	4.75261e+07	4.02039e+07	4.24108e+07	1.51946e+07	1.07075e+07	8.59419e+06	2.85927e+07	9.56955e+06	1.17779e+07	3.61274e+07	0	0
qilexprot_38306	fdh	Formate dehydrogenase	3.89046e+07	4.20504e+07	4.17753e+07	5.14042e+07	5.51393e+07	5.11086e+07	3.77604e+07	3.07442e+07	5.90722e+07	2.65905e+07	4.7869e+06	1.25429e+08	3.85729e+07	6.62507e+07	3.57698e+07	3.15596e+07	1.203e+08	7.60268e+07
qilexprot_25961	DHAR2	Glutathione S-transferase DHAR2	2.68308e+08	5.73415e+07	1.16423e+08	5.48312e+07	3.6256e+07	6.57111e+07	1.95313e+08	2.12844e+08	1.3632e+08	1.06362e+07	2.39345e+06	3.01958e+07	2.43851e+07	1.69307e+07	3.22801e+07	8.30515e+07	1.4519e+07	1.98839e+07
qilexprot_48665	Acly	ATP-citrate synthase	7.11015e+07	6.11642e+07	4.38298e+07	2.94718e+07	2.266e+07	2.00784e+07	5.66407e+07	5.08461e+07	5.37708e+07	2.08926e+07	5.06844e+07	5.57461e+06	2.79321e+07	1.47224e+08	7.85191e+07	3.73732e+07	4.39926e+07	3.09956e+07
qilexprot_77659	PLD1	Phospholipase D alpha 1	9.39077e+06	1.91138e+07	2.25997e+07	1.71347e+07	1.43513e+07	1.53326e+07	1.82292e+07	5.08461e+07	1.5904e+07	9.30668e+06	2.45643e+07	8.82647e+06	2.83754e+07	1.80349e+08	5.2346e+07	1.2873e+07	4.56312e+07	1.81295e+07
qilexprot_46138	lox	Lipoxygenase	2.01231e+07	1.72024e+07	1.64362e+07	1.5764e+07	1.05747e+07	1.1682e+07	7.16146e+06	4.72987e+06	1.81761e+06	0	0	0	0	0	1.04692e+07	0	0	0
qilexprot_32109	ppc1	Phosphoenolpyruvate carboxylase	8.45169e+06	2.14075e+07	3.0133e+07	1.02808e+07	1.43513e+07	2.00784e+07	3.32031e+06	0	0	0	0	0	2.08382e+07	1.61946e+07	4.36217e+06	0	0	0
qilexprot_35421	Tpp2	Tripeptidyl-peptidase 2	1.744e+07	1.75847e+07	2.19149e+07	1.61067e+07	2.266e+07	1.46025e+07	1.43229e+07	1.7737e+07	9.84536e+06	1.02563e+07	1.88956e+07	1.97434e+07	3.05657e+07	1.72988e+07	2.22471e+07	0	0	0
qilexprot_62560	cbbT	Transketolase	2.14646e+08	8.02781e+07	8.21809e+07	1.64494e+08	1.3596e+08	1.53326e+08	2.47396e+08	1.53721e+08	1.66614e+08	2.46912e+08	2.20449e+08	2.32275e+08	7.98059e+07	6.99313e+07	9.16056e+07	5.81361e+07	8.71141e+08	9.94197e+08
qilexprot_38494	PREP1	Presequence protease 1, chloroplastic/mitochondrial	2.95138e+07	2.86707e+07	3.49269e+07	1.40505e+07	2.19047e+07	1.53326e+07	1.36719e+07	7.09481e+06	1.06027e+07	4.17851e+06	2.00861e+07	1.46334e+07	2.74887e+07	1.47224e+07	1.26503e+07	9.55093e+06	7.46692e+06	2.08489e+07
qilexprot_14452	glo1	Glyoxalase I	4.29292e+08	1.7967e+08	2.80785e+08	2.09044e+08	1.5862e+08	9.12654e+07	1.95313e+08	3.90214e+08	3.71094e+08	1.19657e+08	1.83105e+08	2.09048e+07	2.03948e+08	2.76045e+08	1.65762e+08	0	0	4.85402e+07
qilexprot_35813	cyp	Peptidyl-prolyl cis-trans isomerase	1.19397e+08	3.21112e+08	3.62966e+08	3.42695e+08	2.56813e+08	2.33639e+08	8.46355e+08	7.80429e+08	1.136e+09	2.27919e+08	7.55826e+08	1.16138e+08	2.34984e+08	2.31878e+09	1.39589e+08	2.24239e+08	1.90821e+08	2.74866e+08
qilexprot_54638	CCT7	T-complex protein 1 subunit eta	1.744e+07	4.58732e+07	4.17753e+07	2.05617e+07	1.5862e+07	1.71579e+07	2.27865e+07	2.60143e+07	1.28747e+07	1.89932e+07	2.77136e+07	3.25186e+07	1.01974e+07	2.35558e+07	1.70125e+07	2.28392e+07	2.32304e+07	1.69598e+07
qilexprot_17121	CCT5	T-complex protein 1 subunit epsilon	1.14031e+07	4.20504e+07	2.94482e+07	2.50167e+07	1.88833e+07	1.09518e+07	1.69271e+07	1.53721e+07	1.28747e+07	1.17758e+07	2.95339e+07	4.18096e+07	8.42396e+06	2.42919e+07	1.48314e+07	1.24577e+07	1.203e+07	2.89136e+07
qilexprot_2164	KAT1	3-ketoacyl-CoA thiolase 1, peroxisomal	4.15877e+06	2.4848e+07	1.50665e+07	1.2337e+07	2.79473e+07	2.19037e+07	9.11459e+06	1.18247e+07	6.51309e+06	9.68655e+07	3.59017e+08	1.53302e+08	4.43366e+07	2.68684e+07	1.09054e+07	1.2873e+08	7.88175e+07	1.52054e+08
qilexprot_6894	dapA	Aspartyl aminopeptidase	6.70769e+07	4.58732e+07	3.90359e+07	3.76964e+07	2.266e+07	1.86181e+07	4.42709e+07	2.71968e+07	3.86241e+07	6.4577e+06	4.39368e+07	1.90466e+07	1.10842e+07	1.32501e+07	1.0033e+07	1.70256e+07	1.203e+07	3.09956e+06
qilexprot_71168	cdcD	Transitional endoplasmic reticulum ATPase	3.21969e+06	3.40226e+06	4.99934e+06	1.88482e+06	3.47453e+06	8.03135e+06	4.75261e+06	4.11144e+06	552855	0	0	0	3.85729e+07	1.14098e+07	2.31195e+07	0	0	0
qilexprot_20159	cs1	Cysteine synthase	3.35384e+07	1.72024e+07	2.25997e+07	4.11234e+07	4.00327e+07	3.39507e+07	3.125e+07	2.36494e+07	4.24108e+07	4.55837e+07	7.55826e+07	6.73599e+07	7.31599e+07	1.28821e+07	5.67082e+07	7.05938e+07	2.44749e+07	1.28661e+07
qilexprot_74210	BnaA06g15400D	BnaA06g15400D protein	2.54892e+07	1.18506e+07	2.39694e+07	3.76964e+07	3.24793e+07	3.65061e+07	1.69271e+07	1.41896e+07	1.89334e+07	1.70939e+07	4.44677e+07	3.01958e+07	0	1.14098e+07	0	8.72041e+06	3.73346e+07	5.78974e+07
qilexprot_48709	gmdh	Malate dehydrogenase	5.76861e+07	3.66985e+07	4.58843e+07	4.79773e+07	3.70113e+07	4.38074e+07	5.59896e+07	6.38533e+07	6.36162e+07	4.36844e+07	2.5824e+07	3.48413e+07	1.46311e+07	6.25701e+07	5.2346e+07	1.49493e+07	9.54107e+07	6.43304e+07
qilexprot_58358	bll6335	Bll6335 protein	9.39077e+07	9.17463e+07	7.53325e+07	7.19659e+07	4.68307e+07	4.7458e+07	7.81251e+07	6.97656e+07	8.33069e+07	4.55837e+07	7.55826e+07	9.29102e+07	4.87703e+06	3.38615e+07	7.23815e+07	5.81361e+07	1.12863e+08	9.94197e+07
qilexprot_49611	groEL	60 kDa chaperonin	1.23421e+08	1.22328e+08	7.53325e+07	1.19943e+08	9.064e+07	1.09518e+08	1.17188e+08	1.13517e+08	8.33069e+07	7.97716e+07	2.53957e+08	1.50979e+08	1.15275e+08	5.5209e+07	9.16056e+07	9.55093e+07	2.02644e+08	2.57322e+08
qilexprot_62503	sad1	Shikimate dehydrogenase	6.70769e+07	6.4987e+07	3.56117e+07	1.54213e+07	1.05747e+07	8.76148e+06	3.64584e+07	2.24669e+07	2.65067e+07	0	0	0	7.98059e+07	6.25701e+07	1.26503e+08	0	0	0
qilexprot_51365	PGDH1	D-3-phosphoglycerate dehydrogenase 1, chloroplastic	7.37846e+07	6.88098e+07	5.68418e+07	4.79773e+07	3.55007e+07	4.38074e+07	5.92448e+07	2.0102e+07	2.34774e+07	4.36844e+07	8.18811e+06	3.72872e+07	9.75406e+06	7.72925e+06	4.22956e+07	0	0	0
qilexprot_42264	bTUB	Beta-tubulin	1.87815e+07	1.52911e+07	1.16423e+07	0	0	2.9935e+06	5.20834e+06	6.74007e+06	2.27201e+06	0	0	0	0	0	0	0	0	0
qilexprot_63451	TL1	Thaumatin-like protein 1	1.60985e+08	1.72024e+08	1.98604e+08	6.5112e+08	1.05747e+09	8.39641e+08	1.04167e+08	7.3313e+07	9.08803e+07	1.17758e+09	3.9051e+08	6.50371e+08	8.42396e+07	6.62507e+07	2.22471e+07	1.99324e+08	8.12049e+08	5.67277e+08
qilexprot_75882	CCT8	T-complex protein 1 subunit theta	1.11348e+07	2.4848e+07	2.53391e+07	1.78201e+07	1.73727e+07	1.53326e+07	2.47396e+07	2.71968e+07	1.74187e+07	1.89932e+07	2.20449e+07	1.97434e+07	2.80651e+07	1.36182e+07	6.97947e+06	1.57798e+07	3.69198e+07	1.6375e+07
qilexprot_24476	pk3	Pyruvate kinase	1.27446e+07	5.73415e+07	4.45147e+07	1.26797e+07	9.81933e+06	6.57111e+06	1.75781e+07	9.57799e+06	9.84536e+06	8.92682e+06	0	0	5.41838e+07	4.41672e+07	6.54326e+07	0	0	0
qilexprot_25839	blmG	NAD-dependent dehydratase	1.744e+08	8.79236e+07	6.84841e+07	4.79773e+07	3.6256e+07	4.01568e+07	1.04167e+08	1.17064e+08	1.28747e+08	4.36844e+07	4.84988e+06	3.48413e+07	3.81295e+07	2.90767e+07	6.10704e+07	0	8.29658e+07	0
qilexprot_19725	APM1	Aminopeptidase M1	2.81723e+07	1.64379e+07	1.64362e+07	2.91291e+07	1.28407e+07	1.53326e+07	1.5625e+07	4.37513e+06	1.06027e+07	6.26777e+06	4.97585e+06	1.02201e+07	2.08382e+07	2.83406e+07	2.66092e+07	0	0	1.11116e+07
qilexprot_67294	GWD	Alpha-glucan water dikinase	2.41477e+06	8.79236e+06	1.09575e+07	3.76964e+06	2.56813e+07	2.73796e+07	4.29688e+06	2.83792e+06	2.95361e+06	1.76637e+07	1.8839e+07	2.32275e+07	0	0	2.22471e+07	0	7.46692e+06	0
qilexprot_7264	AIM1	Glyoxysomal fatty acid beta-oxidation multifunctional protein MFP-a	4.15877e+06	1.52911e+07	1.09575e+07	8.56737e+06	1.73727e+07	1.86181e+07	1.04167e+07	4.25688e+06	4.39255e+06	6.26777e+07	5.09489e+07	1.90466e+07	1.01974e+07	1.2514e+07	1.91936e+07	1.24577e+07	8.29658e+07	3.91831e+07
qilexprot_13222	aco2	Aconitate hydratase	1.87815e+07	1.03215e+07	2.05452e+07	6.16851e+06	1.133e+07	1.13169e+07	7.16146e+06	4.02039e+06	6.21015e+06	0	0	0	0	0	0	0	0	0
qilexprot_52600	pk3	Pyruvate kinase	8.04923e+06	2.29366e+07	2.73936e+07	9.25276e+06	1.20853e+07	9.12654e+06	3.125e+07	3.07442e+07	1.5904e+07	3.79865e+07	6.0466e+07	4.18096e+06	0	0	0	0	4.97795e+07	0
qilexprot_59669	TUBB4	Tubulin beta-4 chain	5.23602e+06	3.05821e+06	6.09508e+06	4.45503e+06	1.88833e+06	4.7458e+06	5.53386e+06	4.55605e+06	2.80214e+06	0	0	0	0	0	0	0	0	0
qilexprot_77933	pdi	Protein disulfide-isomerase	1.34154e+08	6.4987e+07	5.95812e+07	3.2556e+07	3.02133e+07	4.38074e+07	1.43229e+08	1.30071e+08	8.33069e+07	6.4577e+07	1.83936e+08	1.13815e+08	8.86732e+07	1.2146e+08	2.09384e+08	4.56783e+07	2.82084e+07	2.92411e+06
qilexprot_17088	TUBA2	Tubulin alpha-2 chain	1.0464e+07	2.29366e+07	2.12301e+07	1.47359e+07	1.133e+07	9.85666e+06	7.81251e+06	7.92253e+06	9.08803e+06	0	0	0	1.6205e+07	2.98128e+07	6.10704e+06	0	0	0
qilexprot_77420	algC	Phosphomannomutase/phosphoglucomutase	2.14646e+07	3.40226e+07	1.98604e+07	2.67302e+07	2.0394e+07	1.64278e+07	1.82292e+07	1.7737e+07	1.96907e+07	1.23456e+07	8.18811e+06	1.69561e+07	2.08382e+07	3.77151e+07	2.70455e+07	1.53645e+07	3.27715e+07	7.60268e+06
qilexprot_77543	davD	Succinate-semialdehyde dehydrogenase	1.14031e+07	5.73415e+07	3.83511e+07	1.71347e+07	1.5862e+07	1.42374e+07	1.75781e+07	2.60143e+07	1.136e+07	9.11675e+06	1.32269e+07	1.02201e+07	4.43366e+07	9.56955e+06	3.88233e+07	2.45002e+07	2.40601e+07	2.69018e+07
qilexprot_72412	ax	Annexin	2.28061e+07	3.36403e+07	5.27327e+07	5.14042e+07	3.6256e+07	6.20604e+07	1.69271e+07	3.66565e+07	1.136e+07	8.54695e+07	1.07075e+07	1.13815e+08	4.43366e+07	3.53337e+07	2.87903e+07	6.22886e+07	4.97795e+07	8.47524e+07
qilexprot_11135	fal1	ATP-dependent RNA helicase eIF4A	1.20738e+07	2.33189e+07	1.78059e+07	6.8539e+06	8.30867e+06	8.03135e+06	6.05469e+06	1.12334e+07	3.93815e+06	2.08926e+07	0	0	0	0	0	0	3.06974e+07	0
qilexprot_15769	ipK3	Inositol-tetrakisphosphate 1-kinase	2.28061e+07	2.37011e+07	2.25997e+07	6.5112e+07	5.665e+07	5.84098e+07	3.32031e+07	3.19266e+07	3.55948e+07	6.07783e+07	2.14151e+08	8.36192e+07	1.15275e+07	9.20149e+06	6.38709e+07	9.96618e+07	1.57635e+08	8.18751e+07
qilexprot_23227	metE	5-methyltetrahydropteroyltriglutamate--homocysteine methyltransferase	1.744e+08	1.07037e+08	9.58777e+07	1.85055e+08	1.20853e+08	1.09518e+08	2.14844e+08	1.30071e+08	1.5904e+08	1.51946e+08	3.40122e+07	2.78731e+07	5.32039e+07	4.78478e+07	1.65762e+07	0	0	5.55581e+07
qilexprot_73896	CARB	Carbamoyl-phosphate synthase large chain, chloroplastic	1.34154e+07	1.26151e+07	1.36968e+07	1.02808e+07	1.3596e+07	1.2047e+07	1.23698e+07	6.38533e+06	9.08803e+06	5.8879e+06	1.00777e+07	1.30074e+07	8.86732e+06	8.46537e+06	9.59678e+06	1.4534e+07	6.63727e+06	1.64101e+07
qilexprot_74849	bll3381	Bll3381 protein	1.744e+06	2.94353e+06	2.94482e+06	9.59546e+06	1.51067e+07	2.48242e+07	4.6224e+06	2.36494e+06	2.12054e+06	2.08926e+07	1.07075e+07	2.78731e+07	1.59612e+07	0	0	7.8899e+06	9.12624e+07	3.21652e+07
qilexprot_7851	pgk	Phosphoglycerate kinase	2.01231e+08	2.37011e+08	1.64362e+08	7.53929e+07	1.133e+08	1.13169e+08	2.01823e+08	1.41896e+08	3.02934e+08	2.84898e+06	3.23178e+07	1.74207e+07	1.50745e+07	9.23314e+07	9.59678e+06	4.15258e+06	0	0
qilexprot_35171	bt2	ADP-glucose pyrophosphorylase small subunit	9.25661e+07	5.73415e+07	8.90293e+07	9.25276e+07	8.30867e+07	1.05868e+08	6.51042e+07	6.85831e+07	6.36162e+07	5.3181e+07	1.28585e+08	6.50371e+07	2.43851e+07	8.09731e+07	4.36217e+07	7.05938e+07	6.63727e+07	9.35715e+07
qilexprot_77273	clpA	ATPase AAA-2 domain protein	7.91507e+06	1.75847e+07	1.43817e+07	5.82581e+06	1.28407e+07	1.2047e+07	1.82292e+06	2.24669e+06	6.99324e+06	5.3181e+06	0	0	6.65049e+07	2.65003e+07	2.09384e+07	3.19748e+07	2.40808e+07	5.67277e+07
qilexprot_4811	gmdh	Malate dehydrogenase	2.01231e+08	1.49088e+08	1.43817e+08	8.91007e+07	5.81607e+07	6.93617e+07	1.36719e+08	2.36494e+08	6.05869e+07	7.59729e+07	2.77136e+07	5.57461e+07	1.3669e+08	3.42295e+07	3.0099e+07	3.32206e+07	4.97795e+07	3.97679e+07
qilexprot_14985	IIL1	3-isopropylmalate dehydratase	4.56123e+07	3.82276e+07	1.98604e+07	2.22752e+07	1.66173e+07	1.46025e+07	3.77604e+07	3.42916e+07	3.78668e+07	1.34852e+07	9.44782e+07	1.27752e+07	7.98059e+07	2.98128e+07	3.6206e+07	3.90342e+07	3.56753e+07	5.02947e+06
qilexprot_18035	ADH1	Alcohol dehydrogenase 1	3.89046e+07	3.70808e+07	4.3145e+07	3.76964e+07	4.00327e+07	3.5776e+07	7.81251e+07	5.20286e+07	6.21015e+07	1.89932e+08	0	0	0	0	0	0	0	0
qilexprot_75979	dnaK	DnaK	4.69538e+07	2.10252e+07	2.87633e+07	2.50167e+07	2.19047e+07	2.33639e+07	5.14323e+07	3.66565e+07	3.86241e+07	7.59729e+06	1.52425e+07	2.55503e+07	0	0	0	8.30515e+06	0	0
qilexprot_70773	ALATS	Alanine--tRNA ligase	1.47569e+07	1.75847e+07	2.32846e+07	1.19943e+07	1.05747e+07	1.27772e+07	6.1849e+06	5.20286e+06	1.1179e+07	7.40736e+06	0	0	1.99515e+07	1.2514e+07	6.10704e+06	5.81361e+06	8.71141e+06	1.19888e+07
qilexprot_4816	hsp83	Heat shock protein 90	6.57354e+06	1.26151e+07	2.19149e+07	3.18706e+07	1.5862e+07	2.44591e+07	2.66927e+07	1.02875e+07	2.04481e+07	1.46248e+07	0	0	4.87703e+07	0	0	2.77434e+07	1.12004e+08	1.52054e+07
qilexprot_73997	RPT5A	26S protease regulatory subunit 6A homolog A	8.72e+06	3.70808e+07	1.43817e+07	1.09662e+07	1.43513e+07	1.7888e+07	1.62761e+07	1.30071e+07	1.81761e+07	4.55837e+06	2.44245e+07	1.3472e+07	1.95081e+06	2.20836e+07	1.96298e+07	7.47464e+06	3.44308e+07	2.28946e+07
qilexprot_19886	PSAT1	Phosphoserine aminotransferase 1, chloroplastic	4.96369e+07	4.96959e+07	3.35572e+07	3.76964e+07	2.4926e+07	2.55543e+07	2.66927e+07	2.60143e+07	4.61975e+07	2.08926e+07	5.22779e+07	4.64551e+07	5.76376e+07	5.15284e+07	5.2346e+07	5.81361e+07	8.29658e+07	9.94197e+07
qilexprot_67399	BnaA02g37010D	BnaA02g37010D protein	3.75631e+06	2.25543e+07	2.39694e+07	3.76964e+06	1.43513e+07	1.1682e+07	7.16146e+06	3.66565e+06	6.66455e+06	5.69797e+06	1.08335e+07	8.12964e+06	5.32039e+07	6.62507e+06	4.31855e+07	0	0	0
qilexprot_16576	MDAR5	Monodehydroascorbate reductase 5, mitochondrial	3.89046e+07	3.74631e+07	2.25997e+07	1.88482e+07	1.43513e+07	1.38723e+07	3.19011e+07	3.31091e+07	2.04481e+07	4.55837e+06	4.346e+06	2.78731e+07	2.97055e+07	5.5209e+06	1.13416e+07	9.55093e+06	3.11122e+07	5.67277e+06
qilexprot_67309	cinA	Putative glutamine--tRNA ligase	1.47569e+07	2.75239e+07	1.84907e+07	2.63875e+07	2.0394e+07	2.29989e+07	3.32031e+06	3.19266e+06	2.27201e+06	0	0	0	1.20839e+07	1.50904e+06	6.97947e+06	0	0	0
qilexprot_43163	XYLA	Xylose isomerase	6.84184e+07	6.11642e+07	3.08178e+07	3.76964e+07	3.1724e+07	2.59194e+07	2.99479e+07	2.71968e+07	2.19627e+07	8.92682e+06	2.86332e+07	2.78731e+07	1.55178e+07	4.78478e+07	2.22471e+07	0	0	0
qilexprot_16011	fal1	ATP-dependent RNA helicase eIF4A	1.2369e+06	4.96959e+06	5.75266e+06	3.28987e+06	906400	1.35073e+06	0	3.66565e+06	0	3.60871e+06	0	0	0	0	0	0	0	0
qilexprot_13719	gapdh	Glyceraldehyde 3-phosphate dehydrogenase	1.744e+07	2.02607e+07	3.15027e+07	1.78201e+07	1.8128e+07	1.60627e+07	2.08333e+07	1.65545e+07	3.63521e+07	1.61442e+07	2.70837e+07	1.8582e+07	1.90647e+07	1.03057e+07	4.03326e+07	4.98309e+07	5.80761e+07	5.67277e+07
qilexprot_70403	gwd	Glucan water dikinase	3.08554e+06	9.93919e+06	9.58777e+06	5.14042e+06	1.66173e+07	1.86181e+07	6.44532e+06	5.79409e+06	8.02087e+06	5.50804e+06	1.25971e+07	1.39365e+07	4.38933e+06	2.02433e+07	1.43952e+07	1.91019e+07	1.32745e+07	1.11116e+07
qilexprot_46770	TCPB	TCPB	1.03298e+07	2.71416e+07	1.98604e+07	1.88482e+07	1.133e+07	1.27772e+07	2.14844e+07	2.12844e+07	1.21174e+07	1.31053e+07	3.59017e+07	6.03916e+06	2.17249e+07	2.35558e+07	3.30783e+07	1.74408e+07	3.85791e+07	2.86563e+07
qilexprot_10244	thiJ	DJ-1 family protein	4.82954e+07	3.24935e+07	4.7254e+07	5.14042e+07	3.1724e+07	3.5776e+07	4.6875e+07	3.90214e+07	7.27042e+07	1.42449e+07	2.5824e+07	4.41323e+07	5.03487e+07	2.09794e+07	2.66092e+07	6.16907e+07	2.53046e+08	9.94197e+06
qilexprot_38653	sdh1	Succinate dehydrogenase [ubiquinone] flavoprotein subunit, mitochondrial	1.47569e+07	3.82276e+07	3.0133e+07	2.15898e+07	1.96387e+07	2.29989e+07	1.43229e+07	1.65545e+07	1.136e+07	4.36844e+07	3.84211e+07	4.18096e+07	4.87703e+07	1.28821e+07	9.59678e+06	1.16272e+08	5.39278e+07	9.94197e+07
qilexprot_964	Sb10g028950	Putative uncharacterized protein Sb10g028950	1.87815e+07	1.41442e+07	1.23271e+07	1.88482e+07	1.43513e+07	1.1682e+07	1.10677e+07	1.30071e+07	9.08803e+06	1.21557e+07	2.64539e+07	1.67238e+07	1.67903e+07	5.15284e+06	1.17779e+07	0	0	1.05268e+07
qilexprot_22627	thi	Putative thiazole biosynthetic enzyme	4.29292e+07	2.40834e+07	4.45147e+07	7.88198e+07	4.7586e+07	4.38074e+07	3.45052e+07	2.0102e+07	4.24108e+07	1.53845e+07	2.89733e+07	6.73599e+07	1.10842e+07	0	0	4.56783e+07	1.65932e+07	3.85982e+07
qilexprot_26392	PRXIIB	Peroxiredoxin-2B	1.744e+07	2.4848e+07	5.27327e+07	1.67921e+08	1.43513e+08	1.64278e+08	9.76563e+07	1.02875e+08	1.28747e+08	1.38651e+08	3.9051e+07	5.34234e+08	1.63638e+08	1.47224e+08	2.53006e+07	1.95171e+07	5.39278e+07	4.21072e+08
qilexprot_48598	PDC1	Pyruvate decarboxylase 1	3.35384e+07	4.58732e+07	4.7254e+07	2.50167e+07	1.96387e+07	1.09518e+07	7.81251e+07	4.13864e+07	2.49921e+07	4.36844e+07	4.6288e+07	1.39365e+07	1.59612e+07	2.24516e+07	2.05022e+07	2.24239e+07	1.74228e+07	3.99199e+07
qilexprot_65007	pgm	Phosphoglucomutase	7.51261e+07	8.02781e+07	6.84841e+07	6.16851e+07	4.22987e+07	4.38074e+07	7.81251e+07	5.91234e+07	9.08803e+07	7.59729e+07	1.07075e+08	1.06847e+08	1.50745e+08	3.0917e+07	6.54326e+07	8.72041e+07	1.32745e+08	1.28661e+08
qilexprot_7351	ppc3	Phosphoenolpyruvate carboxylase	4.64038e+06	9.17463e+06	1.43817e+07	1.67921e+06	5.13627e+06	1.1682e+07	2.92969e+06	0	0	0	0	0	0	0	0	0	0	0
qilexprot_55785	eh3	Epoxide hydrolase 3	1.14031e+08	4.20504e+07	8.90293e+07	1.43932e+08	1.133e+08	1.05868e+08	9.76563e+07	9.45974e+07	9.84536e+07	1.6904e+08	7.55826e+07	1.02201e+08	4.87703e+07	3.6806e+07	9.59678e+06	9.13567e+07	2.24008e+08	9.94197e+07
qilexprot_12175	PPDK	Pyruvate orthophosphate dikinase	1.30129e+07	1.26151e+07	2.87633e+07	3.32414e+07	4.22987e+07	2.62844e+07	2.27865e+07	1.0524e+07	1.136e+07	1.6904e+07	4.62628e+07	1.16138e+08	3.73713e+07	1.28821e+07	1.35227e+07	1.41188e+07	5.56161e+07	7.60268e+06
qilexprot_18224	BnaA03g26510D	BnaA03g26510D protein	2.01231e+07	1.56733e+07	1.02726e+07	3.32414e+07	1.73727e+07	1.89832e+07	1.36719e+07	1.41896e+07	1.3632e+07	4.36844e+07	2.33046e+07	3.01958e+07	5.18428e+07	2.50281e+07	8.28812e+06	6.64412e+07	5.39278e+07	6.43304e+07
qilexprot_8513	Pss	11S seed storage protein	4.42708e+07	1.83493e+07	1.84907e+07	2.94718e+07	1.51067e+07	1.71579e+07	2.01823e+07	2.36494e+07	3.33228e+07	9.87648e+06	4.09154e+07	6.96826e+07	5.32039e+06	3.12851e+07	1.0033e+07	1.07967e+07	3.23567e+07	1.87143e+07
qilexprot_46504	ASP1	Aspartate aminotransferase	3.21969e+07	1.68202e+07	2.25997e+07	4.11234e+07	3.24793e+07	4.38074e+07	1.43229e+07	2.0102e+07	2.42347e+07	3.79865e+07	5.73168e+07	4.15564e+07	0	0	3.70784e+07	1.4534e+07	1.57635e+08	5.32188e+07
qilexprot_39018	cat1	Catalase 1	1.87815e+07	1.29974e+08	7.53325e+07	2.74156e+07	2.19047e+07	1.7888e+07	2.73438e+07	3.07442e+07	1.136e+07	2.08926e+07	5.73168e+07	2.78731e+07	3.1479e+08	2.53961e+08	2.79179e+08	6.64412e+07	7.0521e+07	1.05268e+08
qilexprot_8575	fhs	C-1-tetrahydrofolate synthase, cytoplasmic	1.08665e+07	8.41008e+06	9.58777e+06	1.26797e+07	9.064e+06	9.85666e+06	1.43229e+07	8.39552e+06	1.136e+07	1.48147e+07	1.07075e+07	8.12964e+06	1.55178e+07	7.36119e+06	1.17779e+07	1.74408e+07	1.41042e+07	1.69598e+07
qilexprot_72757	pdc	Pyruvate decarboxylase	8.72e+07	1.87315e+08	8.21809e+07	5.48312e+07	4.83413e+07	3.65061e+07	7.16146e+07	5.08461e+07	9.08803e+06	2.84898e+07	1.01884e+08	7.20054e+07	0	2.87087e+06	0	8.72041e+07	1.03317e+08	8.18751e+07
qilexprot_1855	asd	Aspartate-semialdehyde dehydrogenase	2.01231e+07	3.32581e+07	3.15027e+07	1.98763e+07	1.66173e+07	1.1682e+07	1.95313e+07	2.48318e+07	5.98295e+07	9.68655e+06	4.7069e+07	2.32275e+07	5.76376e+07	1.50904e+07	1.87573e+07	8.72041e+06	3.40367e+07	5.20491e+07
qilexprot_18016	AGPS1	Glucose-1-phosphate adenylyltransferase large subunit, chloroplastic/amyloplastic	1.60985e+07	2.29366e+07	2.46543e+07	1.43932e+07	1.73727e+07	1.93483e+07	2.47396e+07	1.7737e+07	1.21174e+07	2.27919e+07	3.24312e+07	7.20054e+06	2.7901e+07	7.72925e+06	1.614e+07	9.96618e+06	5.80761e+07	3.79842e+07
qilexprot_46542	oas1	Cysteine synthase	3.21969e+07	1.7967e+07	1.50665e+07	1.30224e+07	9.81933e+06	1.1682e+07	2.66927e+07	2.12844e+07	3.10508e+07	4.74831e+06	3.88935e+07	1.90466e+07	4.43366e+07	8.46537e+06	3.44219e+07	2.24239e+07	1.9497e+07	3.09956e+07
qilexprot_33378	met1	5-methyltetrahydropteroyltriglutamate--homocysteine methyltransferase	4.82954e+07	2.71416e+07	2.32846e+07	4.45503e+07	2.266e+07	3.39507e+07	9.11459e+07	4.13864e+07	5.75575e+07	1.89932e+07	4.22003e+07	5.11006e+07	753723	0	0	1.07967e+07	1.12004e+06	3.15804e+07
qilexprot_25766	DHSO	Sorbitol dehydrogenase	6.57354e+07	7.26325e+07	5.88963e+07	7.19659e+07	6.64693e+07	6.93617e+07	4.6224e+07	6.50357e+07	7.57336e+07	8.16709e+07	3.0233e+07	4.18096e+07	6.65049e+07	9.81873e+07	1.87573e+07	2.40849e+08	2.32304e+07	1.22813e+08
qilexprot_25617	cat	Catalase	2.41477e+07	1.33797e+08	8.21809e+07	6.8539e+07	1.20853e+08	1.2047e+08	3.19011e+07	3.07442e+07	1.5904e+07	1.80436e+08	1.75333e+08	9.29102e+07	6.65049e+06	6.99313e+07	4.36217e+08	1.53645e+07	9.54107e+06	5.2634e+07
qilexprot_6654	RPS4A	40S ribosomal protein S4-1	6.03692e+06	4.20504e+06	6.84841e+06	3.22133e+06	3.61578e+06	2.33639e+06	7.81251e+06	9.45974e+06	5.60428e+06	0	0	0	0	0	0	0	0	0
qilexprot_38624	PFK	ATP-dependent 6-phosphofructokinase	2.41477e+07	4.20504e+07	2.67088e+07	1.30224e+07	1.3596e+07	1.38723e+07	2.60417e+07	2.12844e+07	2.12054e+07	2.08926e+07	2.45643e+07	6.73599e+07	1.59612e+07	3.96805e+07	2.6173e+07	6.22886e+07	1.90821e+07	5.33825e+07
qilexprot_68295	cp10	Chloroplast chaperonin like	1.60985e+08	2.56125e+07	4.79389e+07	2.60448e+07	2.41707e+07	2.81097e+07	7.16146e+07	7.3313e+07	7.42189e+07	1.89932e+07	1.82658e+07	1.39365e+07	5.05216e+07	3.16531e+07	1.09054e+07	0	0	3.68438e+07
qilexprot_53069	groEL	Molecular chaperone GroEL	5.63446e+07	4.96959e+07	3.62966e+07	3.76964e+07	3.6256e+07	3.17603e+07	5.14323e+07	3.90214e+07	4.61975e+07	3.60871e+07	0	0	1.86214e+07	1.06737e+07	7.41569e+06	2.07629e+07	4.32335e+07	5.32188e+07
qilexprot_49794	tef1	Translation elongation factor 1-alpha	8.9883e+06	4.96959e+07	4.17753e+07	7.53929e+06	9.064e+06	1.1682e+07	3.19011e+07	3.90214e+07	8.33069e+06	1.38651e+07	0	0	1.24821e+08	1.58266e+08	2.70455e+08	0	0	0
qilexprot_33881	DaCCT4	Chaperonin delta subunit	5.50031e+06	2.29366e+07	1.50665e+07	1.19943e+07	7.55333e+06	8.39641e+06	7.81251e+06	8.86851e+06	4.16535e+06	6.07783e+06	0	0	5.32039e+06	2.466e+07	1.84869e+07	2.11781e+07	1.79828e+07	9.35715e+06
qilexprot_46570	eno	Enolase	0	0	0	0	1.43513e+06	0	0	0	1.5904e+06	0	0	0	0	0	0	0	0	0
qilexprot_34963	AGT2	Alanine--glyoxylate aminotransferase 2 homolog 1, mitochondrial	1.47569e+07	2.82885e+07	2.25997e+07	1.43932e+07	6.49587e+06	8.76148e+06	8.46355e+06	1.30071e+07	1.43894e+07	0	0	0	0	1.98752e+07	0	1.50655e+07	1.90821e+07	9.35715e+06
qilexprot_77519	ADK	Adenosine kinase-like protein	6.03692e+07	3.05821e+07	3.35572e+07	2.39886e+07	1.73727e+07	2.81097e+07	5.01302e+07	5.67585e+07	9.08803e+07	3.60871e+07	6.9284e+07	1.16138e+08	1.46311e+07	4.78478e+07	6.10704e+07	6.22886e+07	7.0521e+07	2.86563e+07
qilexprot_71516	argG	Argininosuccinate synthase	2.01231e+07	3.78454e+07	2.73936e+07	2.8101e+07	2.11493e+07	1.86181e+07	2.01823e+07	1.53721e+07	2.49921e+07	1.44349e+07	9.44782e+06	1.44011e+07	0	9.93761e+06	0	1.86866e+07	1.9497e+07	3.5756e+07
qilexprot_67864	f3h1	Flavanone 3-hydroxylase 1	4.02461e+07	2.14075e+07	1.3012e+07	7.88198e+06	9.064e+06	6.20604e+06	2.60417e+07	2.36494e+07	1.96907e+07	5.8879e+06	2.3207e+07	8.12964e+06	6.20713e+07	4.04866e+07	1.614e+07	4.56783e+06	1.49048e+07	4.97099e+06
qilexprot_71964	RPS4D	40S ribosomal protein S4-3	6.57354e+06	1.29974e+07	1.91755e+07	7.19659e+06	4.68307e+06	3.32206e+06	1.4974e+07	8.86851e+06	1.0068e+07	0	0	0	0	0	6.10704e+07	0	0	9.35715e+06
qilexprot_29024	gln	Glutamine synthetase	1.60985e+07	6.11642e+07	6.30054e+07	4.45503e+07	5.13627e+07	5.47592e+07	4.03646e+07	5.5576e+07	2.34774e+07	3.79865e+07	2.64539e+07	8.12964e+07	9.31069e+07	1.39863e+07	4.36217e+07	5.39835e+07	8.71141e+07	2.86563e+08
qilexprot_23450	GRF9	14-3-3-like protein GF14 mu	1.47569e+07	1.29974e+07	1.57513e+07	1.06235e+07	1.133e+07	6.57111e+06	2.92969e+07	2.83792e+07	2.65067e+07	0	0	4.41323e+07	2.43541e+07	3.60698e+07	6.97947e+06	5.39835e+06	2.38693e+07	2.51473e+07
qilexprot_30220	gars	Glycine--tRNA ligase	3.35384e+07	4.96959e+07	3.49269e+07	3.22133e+07	1.43513e+07	1.46025e+07	2.86459e+07	2.95617e+07	1.89334e+07	3.98858e+07	2.07852e+07	2.13693e+07	6.65049e+07	1.50904e+07	5.7284e+07	4.56783e+07	3.73346e+07	5.64061e+07
qilexprot_7134	UPTG2	Alpha-1,4-glucan-protein synthase [UDP-forming] 2	1.60985e+07	4.58732e+07	3.4242e+07	1.43932e+07	1.133e+07	2.04434e+07	3.25521e+07	4.61162e+07	2.87788e+07	1.80436e+07	5.38526e+07	2.04402e+07	7.24682e+07	1.03057e+08	6.97947e+07	1.07967e+07	4.56312e+07	1.92991e+07
qilexprot_32626	ADH6	Alcohol dehydrogenase	5.50031e+06	1.26151e+07	8.90293e+06	7.19659e+06	7.2512e+06	8.03135e+06	7.16146e+06	6.62182e+06	1.136e+07	0	0	0	0	0	2.79179e+07	0	0	0
qilexprot_29263	ATPB	ATP synthase subunit beta, mitochondrial	6.16973e+06	1.56733e+07	2.94482e+06	4.51158e+06	2.4926e+06	4.38074e+06	2.66927e+06	6.50357e+06	2.65067e+06	1.42449e+07	0	0	0	0	6.10704e+06	0	0	0
qilexprot_59923	APX2	Ascorbate peroxidase	1.87815e+07	1.1086e+07	1.3012e+07	8.22468e+06	5.06073e+06	5.47592e+06	2.53906e+07	2.24669e+07	2.57494e+07	5.8879e+06	0	0	0	0	0	8.41727e+06	2.28156e+07	3.04107e+06
qilexprot_47460	acnA	Aconitate hydratase	3.62215e+07	3.47872e+07	4.04056e+07	4.45503e+07	3.92773e+07	2.40941e+07	1.95313e+07	6.97656e+06	1.96907e+07	0	8.18811e+06	0	3.32259e+07	1.8771e+07	5.2346e+06	4.56783e+06	2.97308e+07	3.39197e+07
qilexprot_36227	ENOG	ENOG	2.54892e+07	3.17289e+07	2.94482e+07	8.22468e+07	5.06073e+07	5.11086e+07	2.34375e+07	1.07605e+07	1.66614e+07	4.93824e+07	1.13374e+08	1.41688e+07	2.26117e+07	1.06737e+07	2.83541e+06	1.32882e+08	3.4016e+07	3.09956e+07
qilexprot_64653	aldh	Aldehyde dehydrogenase, mitochondrial	4.02461e+07	3.82276e+07	3.15027e+07	2.84437e+07	2.0394e+07	1.89832e+07	4.23177e+07	3.5474e+07	4.16535e+07	4.93824e+07	9.44782e+07	3.94868e+07	7.4153e+07	2.466e+07	4.79839e+07	9.55093e+07	1.203e+08	1.11485e+08
qilexprot_7243	aldh	Aldehyde dehydrogenase, mitochondrial	2.81723e+07	3.74631e+07	3.49269e+07	2.3646e+07	1.88833e+07	1.53326e+07	2.86459e+07	2.95617e+07	1.66614e+07	1.89932e+07	1.13374e+08	4.18096e+07	3.41392e+07	1.58266e+07	1.26503e+07	4.98309e+07	7.31842e+07	1.34509e+08
qilexprot_55670	RPL3	60S ribosomal protein L3	1.87815e+07	4.96959e+07	4.99934e+07	1.78201e+07	1.20853e+07	1.7888e+07	2.14844e+07	1.53721e+07	2.19627e+07	4.17851e+06	0	0	1.99515e+07	8.46537e+06	2.25742e+07	0	2.53046e+07	0
qilexprot_16524	oat	Ornithine aminotransferase	3.75631e+07	4.58732e+07	3.4242e+07	1.47359e+07	1.66173e+07	1.38723e+07	4.16667e+07	2.71968e+07	4.08961e+07	1.06362e+07	5.59997e+07	2.55503e+07	1.8178e+06	2.57642e+07	3.99269e+07	2.9068e+07	4.02384e+07	5.08795e+07
qilexprot_61129	TUFA	Elongation factor Tu, mitochondrial	9.39077e+06	4.20504e+07	3.28724e+07	8.56737e+06	9.81933e+06	6.20604e+06	9.11459e+06	1.65545e+07	6.74029e+06	1.04463e+07	3.33823e+07	1.81175e+07	1.99515e+07	1.36182e+07	3.10979e+07	3.15596e+07	1.53487e+07	1.98839e+07
qilexprot_42884	SUS1	Sucrose synthase 1	3.488e+07	8.41008e+07	6.84841e+07	1.71347e+07	9.064e+06	8.76148e+06	2.66927e+07	9.22325e+06	1.89334e+07	0	0	0	1.19709e+08	6.62507e+07	1.22141e+08	0	0	0
qilexprot_6759	RPS7	40S ribosomal protein S7	3.35384e+07	3.13467e+07	6.09508e+07	1.88482e+07	1.88833e+07	2.08085e+07	3.64584e+07	1.7737e+07	2.95361e+07	2.27919e+07	6.29855e+06	2.32647e+07	0	0	1.74487e+07	1.95171e+07	3.61772e+07	2.16384e+07
qilexprot_30711	gnd	6-phosphogluconate dehydrogenase	1.32812e+07	1.18506e+07	1.78059e+07	2.63875e+07	3.02133e+07	2.04434e+07	1.23698e+07	1.0997e+07	1.5904e+07	2.65905e+07	1.00777e+08	2.55503e+07	4.61367e+07	3.6806e+07	3.75147e+07	4.98309e+07	0	0
qilexprot_50083	pgk	Phosphoglycerate kinase	2.01231e+08	2.59948e+08	3.21875e+08	2.57021e+08	1.20853e+08	1.82531e+08	1.69271e+08	1.53721e+08	2.80214e+08	1.63342e+08	3.65316e+07	7.66509e+06	2.96303e+08	3.49657e+07	8.28812e+08	4.11105e+06	1.74228e+08	6.43304e+06
qilexprot_55325	RPT4B	26S protease regulatory subunit S10B homolog B	1.0464e+07	2.86707e+07	1.7121e+07	1.40505e+07	1.3596e+07	8.39641e+06	1.23698e+07	1.17064e+07	1.5904e+07	5.50804e+06	2.83435e+07	1.20783e+07	3.82643e+07	3.0917e+06	4.36217e+07	8.30515e+06	2.07415e+07	2.43461e+07
qilexprot_55307	HSP22	Small heat shock protein, chloroplastic	1.11348e+08	2.79062e+07	6.36902e+07	7.19659e+07	7.55333e+07	6.93617e+07	4.10157e+07	5.79409e+07	3.93815e+07	1.59543e+07	1.38568e+08	2.78731e+07	0	2.466e+07	0	8.30515e+07	8.29658e+07	3.50893e+07
qilexprot_16024	sus3	Sucrose synthase	1.30129e+07	3.32581e+07	2.46543e+07	7.19659e+06	2.9458e+06	3.65061e+06	9.76563e+06	1.01692e+07	9.08803e+06	0	0	1.50979e+07	8.42396e+06	2.57642e+07	6.54326e+06	1.41188e+07	0	0
qilexprot_22640	RPS4D	40S ribosomal protein S4-3	3.62215e+06	6.4987e+06	6.64296e+06	3.76964e+06	4.03801e+06	2.19037e+06	4.16667e+06	3.07442e+06	5.45282e+06	0	0	0	1.59612e+07	0	0	0	0	0
qilexprot_71801	GST	Glutathione S-transferase	1.07323e+07	1.27757e+07	1.16423e+07	8.91007e+06	2.13004e+07	1.46025e+07	3.38542e+07	1.7737e+07	2.34774e+07	4.93824e+07	1.19798e+08	1.53302e+08	0	0	0	6.72717e+07	2.07415e+07	1.34509e+08
qilexprot_67450	glgC	Glucose-1-phosphate adenylyltransferase	4.29292e+06	1.49088e+07	1.36968e+07	1.95336e+07	1.05747e+07	1.82531e+07	4.75261e+06	3.90214e+06	6.66455e+06	1.25355e+07	1.63762e+07	1.37043e+07	0	0	6.10704e+06	8.30515e+06	2.15711e+07	8.77233e+06
qilexprot_19035	RPN2B	26S proteasome non-ATPase regulatory subunit 1 homolog B	1.34154e+07	2.71416e+07	2.67088e+07	1.95336e+07	2.0394e+07	1.82531e+07	1.23698e+07	5.79409e+06	2.27201e+07	5.3181e+06	3.01322e+07	1.04524e+07	8.42396e+07	2.31878e+07	2.57368e+07	9.96618e+06	9.9559e+06	1.92991e+07
qilexprot_30977	gapC	Glyceraldehyde-3-phosphate dehydrogenase	6.17107e+07	4.20504e+06	2.87633e+06	5.14042e+07	3.92773e+06	3.65061e+06	2.99479e+06	3.31091e+06	4.16535e+06	3.41878e+06	1.07075e+07	1.41688e+07	0	6.25701e+06	0	0	1.90821e+07	0
qilexprot_58401	hsp17	17.5 kd heat shock family protein	3.21969e+06	3.36403e+07	4.38298e+07	7.19659e+07	3.1724e+07	4.01568e+07	1.43229e+07	2.71968e+07	1.3632e+07	3.98858e+07	6.81125e+07	2.55503e+07	2.12816e+07	1.43543e+07	6.71164e+07	1.6195e+07	8.2804e+07	1.69598e+08
qilexprot_64616	ure	Urease	2.28061e+07	8.41008e+06	7.53325e+06	1.54213e+07	1.05747e+07	1.31422e+07	7.81251e+06	7.21305e+06	5.07415e+06	2.84898e+06	0	0	0	5.88895e+06	0	0	0	0
qilexprot_55310	oas7	Cysteine synthase	2.41477e+07	1.03215e+07	1.36968e+07	1.30224e+07	6.3448e+06	1.60627e+07	1.62761e+07	1.53721e+07	2.04481e+07	1.08261e+07	0	0	1.95081e+07	1.28158e+07	1.0033e+07	0	0	0
qilexprot_4115	paa1	Serine/threonine-protein phosphatase 2A 65 kDa regulatory subunit A beta	1.60985e+07	2.67594e+07	1.84907e+07	1.54213e+07	1.20853e+07	1.27772e+07	1.75781e+07	1.41896e+07	1.66614e+07	9.30668e+06	0	0	4.43366e+06	0	0	0	0	0
qilexprot_9885	At1g47710	Serpin-ZX	4.82954e+07	2.25543e+07	1.78059e+07	1.74774e+07	9.81933e+06	1.09518e+07	3.58073e+07	4.02039e+07	4.84695e+07	1.61442e+07	1.57464e+07	2.85768e+07	1.41877e+07	1.47224e+07	5.67082e+06	1.95171e+07	3.19418e+07	3.06856e+07
qilexprot_34954	mae	Malic enzyme	8.9883e+06	2.17898e+07	1.23271e+07	3.76964e+06	2.19047e+06	2.88399e+06	1.04167e+07	1.04057e+07	4.99842e+06	5.92209e+06	1.32269e+07	5.34234e+06	1.72913e+07	3.42295e+07	1.57038e+07	0	0	0
qilexprot_19425	SPS1	Probable sucrose-phosphate synthase 1	5.09784e+06	6.11642e+06	1.50665e+07	9.59546e+06	7.2512e+06	5.84098e+06	3.90625e+06	2.48318e+06	3.93815e+06	0	0	0	0	0	4.10044e+06	0	0	2.57322e+06
qilexprot_67408	cuAO	Amine oxidase	9.52492e+06	4.20504e+06	8.21809e+06	3.76964e+07	3.24793e+07	2.51892e+07	5.46875e+06	5.32111e+06	9.08803e+06	2.65905e+07	0	0	0	0	0	1.16272e+07	3.94088e+07	6.43304e+07
qilexprot_73875	mae	Malic enzyme	1.16714e+07	1.98784e+07	1.43817e+07	6.5112e+06	2.87027e+06	1.93483e+06	1.17188e+07	1.65545e+07	7.19469e+06	0	0	0	5.32039e+07	2.17155e+07	1.48314e+07	1.57798e+07	7.88175e+06	1.21584e+07
qilexprot_56118	RPL6	60S ribosomal protein L6	3.488e+07	3.21112e+07	5.34176e+07	1.19943e+07	1.133e+07	1.7523e+07	4.81771e+07	5.5576e+07	3.40801e+07	8.54695e+06	1.67604e+07	3.94868e+06	9.31069e+06	1.8771e+06	4.18123e+07	3.61274e+07	0	0
qilexprot_68017	cbbT	Transketolase	1.47569e+08	5.73415e+07	5.6157e+07	9.93815e+07	7.32673e+07	2.88399e+07	1.95313e+07	8.63201e+07	9.08803e+07	1.46248e+07	3.47554e+07	1.88143e+07	0	7.36119e+06	0	1.24577e+07	1.16152e+07	5.40258e+07
qilexprot_7036	pfk	6-phosphofructokinase, pyrophosphate dependent	1.60985e+07	3.82276e+07	2.32846e+07	9.93815e+06	6.798e+06	4.7458e+06	1.95313e+07	2.12844e+07	1.136e+07	0	0	7.20054e+06	7.98059e+07	4.04866e+07	2.66092e+07	1.07967e+07	1.85346e+07	1.05268e+07
qilexprot_31131	agp	ADP-glucose pyrophosphorylase	6.30523e+07	1.26151e+08	1.23271e+08	1.43932e+08	9.81933e+07	8.03135e+07	6.51042e+07	5.32111e+07	7.57336e+07	9.68655e+06	1.21745e+08	6.50371e+07	1.17643e+08	1.28821e+07	6.10704e+06	1.12211e+08	2.73787e+08	8.18751e+07
qilexprot_61535	mppB	Mitochondrial-processing peptidase subunit beta	711015	3.05821e+07	6.23205e+06	2.91291e+06	1.133e+07	7.66629e+06	1.17188e+06	4.02039e+06	742189	1.51946e+07	6.50955e+07	2.0208e+07	6.65049e+07	1.39863e+06	1.39589e+08	4.15258e+07	2.44749e+07	1.46205e+07
qilexprot_211	RPT6A	26S protease regulatory subunit 8 homolog A	1.30129e+06	1.75847e+07	9.58777e+06	9.93815e+06	1.05747e+07	8.76148e+06	3.90625e+06	3.07442e+06	8.33069e+06	8.54695e+06	1.01583e+07	4.18096e+06	1.46311e+07	5.15284e+06	5.67082e+06	0	1.4519e+07	0
qilexprot_49222	Canx	Calnexin	4.02461e+07	7.26325e+07	1.64362e+07	1.50786e+07	9.81933e+06	1.97133e+07	3.77604e+07	6.26708e+07	3.18081e+07	1.10161e+08	3.50741e+08	1.09169e+07	3.45826e+08	3.53337e+08	7.41569e+06	4.56783e+08	4.56312e+08	4.69834e+08
qilexprot_78823	PAE1	Proteasome subunit alpha type-5-A	2.01231e+07	1.3762e+07	2.32846e+07	1.61067e+07	1.43513e+07	1.09518e+07	1.04167e+07	1.65545e+07	2.80214e+07	6.64763e+06	1.96483e+07	1.8582e+07	4.30065e+06	1.76669e+07	6.54326e+06	4.56783e+06	2.91239e+07	1.34509e+07
qilexprot_41918	gcvP	Glycine cleavage system P-protein	2.68308e+07	5.35187e+07	6.0266e+07	1.71347e+07	2.56813e+07	2.04434e+07	1.5625e+07	1.0051e+07	6.66455e+06	7.78722e+06	1.14822e+07	2.78731e+07	0	0	0	0	0	0
qilexprot_38802	bioA	Aminotransferase	2.28061e+07	4.96959e+07	3.76662e+07	2.60448e+07	1.5862e+07	1.42374e+07	2.27865e+07	2.60143e+07	1.96907e+07	1.04463e+07	3.64585e+07	2.78731e+07	3.6556e+07	3.49657e+07	3.18438e+06	1.91019e+07	4.03168e+07	2.6317e+07
qilexprot_13321	Sb01g036960	Putative uncharacterized protein Sb01g036960	1.14031e+07	7.26325e+06	5.34176e+06	4.45503e+07	2.64367e+07	2.92049e+07	9.11459e+06	8.15903e+06	1.06027e+07	5.3181e+07	5.43313e+07	2.11371e+07	0	4.41672e+06	0	1.41188e+07	3.60901e+07	3.68438e+07
qilexprot_20093	PME51	Probable pectinesterase/pectinesterase inhibitor 51	4.56123e+07	3.78454e+07	2.87633e+07	9.93815e+06	7.55333e+06	4.7458e+06	2.86459e+07	3.19266e+07	2.34774e+07	5.12817e+06	2.49926e+07	7.20054e+06	5.40729e+07	7.72925e+07	3.88233e+07	1.32882e+07	0	0
qilexprot_17167	hsp60	60 kDa chaperonin	5.90277e+07	4.96959e+07	3.15027e+07	4.79773e+07	3.6256e+07	3.46808e+07	5.98959e+07	5.67585e+07	3.78668e+07	2.84898e+07	0	0	5.06502e+07	3.60698e+07	5.67082e+06	0	0	0
qilexprot_29525	PURA	Adenylosuccinate synthetase, chloroplastic	8.31754e+07	8.41008e+07	5.47873e+07	4.79773e+07	3.77667e+07	3.06652e+07	5.85938e+07	2.95617e+07	8.33069e+07	3.03892e+07	1.95255e+08	6.46887e+07	8.23774e+07	7.36119e+07	5.2346e+07	1.57798e+07	8.27999e+07	3.97679e+07
qilexprot_9880	GRF2	14-3-3-like protein GF14 omega	4.42708e+07	1.72024e+07	2.05452e+07	9.59546e+06	7.55333e+06	8.39641e+06	3.38542e+07	2.95617e+07	4.39255e+07	9.68655e+06	0	0	5.76376e+06	1.2514e+07	4.79839e+06	0	6.63727e+07	0
qilexprot_61591	ald1	Aldehyde dehydrogenase	2.14646e+07	4.20504e+07	2.53391e+07	1.33651e+07	7.17567e+06	4.01568e+06	1.23698e+07	2.36494e+07	5.68002e+06	7.78722e+06	0	0	0	4.41672e+07	0	2.7407e+07	5.80761e+07	1.96559e+07
qilexprot_72624	SPATA20	Spermatogenesis-associated protein 20	6.03692e+06	1.29974e+07	1.43817e+07	1.16516e+07	2.0394e+07	1.27772e+07	1.04167e+07	6.26708e+06	3.48374e+06	1.72838e+07	5.63027e+07	4.18096e+07	3.31638e+07	2.39239e+07	1.614e+07	3.77884e+07	3.02825e+07	4.97683e+07
qilexprot_5825	RPS2D	40S ribosomal protein S2-4	5.63446e+07	6.88098e+07	1.09575e+08	1.40505e+07	1.96387e+07	2.59194e+07	1.10677e+08	1.30071e+08	3.33228e+07	0	0	0	0	7.72925e+06	0	0	0	0
qilexprot_16395	atpA	V-type proton ATPase catalytic subunit A	9.65907e+06	2.02607e+07	2.53391e+07	1.64494e+07	1.66173e+07	2.04434e+07	1.4974e+07	1.7737e+07	8.33069e+06	4.36844e+07	2.64917e+07	8.12964e+06	7.09386e+07	6.25701e+07	1.57038e+07	0	0	1.34509e+07
qilexprot_33791	SYNC1	Asparagine--tRNA ligase, cytoplasmic 1	1.16714e+07	1.68202e+07	1.64362e+07	9.93815e+06	9.064e+06	1.05868e+07	1.69271e+07	1.89195e+07	1.21174e+07	1.86134e+07	2.83435e+07	1.89769e+07	0	0	3.57698e+07	1.32882e+07	3.1527e+07	1.16964e+07
qilexprot_78084	PPD	Pyruvate, phosphate dikinase, chloroplastic	0	4.58732e+06	0	1.64494e+07	1.51067e+07	1.27772e+07	7.16146e+06	3.11462e+06	1.96907e+06	0	0	0	0	0	0	0	1.32745e+07	0
qilexprot_31251	pgl	6-phosphogluconolactonase	5.50031e+07	1.14683e+07	1.64362e+07	1.16516e+07	9.064e+06	7.30123e+06	3.19011e+07	2.83792e+07	1.06027e+07	1.57644e+07	2.8283e+07	4.18096e+07	1.24143e+06	1.17779e+07	2.80296e+07	0	4.97795e+07	0
qilexprot_4195	NIFS1	Cysteine desulfurase, mitochondrial	1.20738e+07	2.2172e+07	1.84907e+07	1.02808e+07	7.32673e+06	7.66629e+06	1.17188e+07	1.7737e+07	1.06027e+07	8.54695e+06	2.02372e+07	2.55503e+07	1.3598e+07	6.99313e+06	4.36217e+06	0	5.39278e+07	0
qilexprot_1809	hsp70G	Heat shock 70 kDa protein 17	1.60985e+07	1.91138e+07	2.32846e+07	5.14042e+06	1.28407e+07	9.85666e+06	4.36198e+06	6.38533e+06	9.08348e+06	0	0	3.48413e+06	1.75351e+07	1.14098e+07	6.10704e+06	0	0	0
qilexprot_12941	ap1	Aspartic proteinase	3.488e+07	2.86707e+07	3.83511e+07	1.50786e+07	2.64367e+07	2.04434e+07	3.45052e+07	2.12844e+07	4.08961e+07	4.55837e+07	9.44782e+07	8.12964e+07	5.25123e+07	2.65003e+07	5.2346e+06	7.47464e+07	7.32837e+07	4.21072e+07
qilexprot_6949	gad	Glutamate decarboxylase	1.11348e+07	3.05821e+07	1.91755e+07	6.8539e+06	4.00327e+06	3.24905e+06	1.30208e+07	8.98676e+06	7.19469e+06	2.65905e+06	7.55826e+06	8.36192e+06	7.53723e+06	1.2146e+07	1.0033e+07	0	0	0
qilexprot_46179	FLA2	Fasciclin-like arabinogalactan protein 2	6.30523e+07	5.73415e+07	5.13631e+07	5.82581e+07	3.399e+07	4.38074e+07	2.14844e+07	3.31091e+07	6.05869e+07	2.08926e+07	6.64371e+07	5.11006e+07	0	0	2.09384e+06	0	0	3.09956e+07
qilexprot_45339	fmdA	Formamidase	2.54892e+07	2.63771e+07	1.98604e+07	4.45503e+07	2.11493e+07	2.84748e+07	6.38021e+07	3.31091e+07	5.60428e+07	1.78536e+07	5.51627e+07	5.34234e+07	5.76376e+06	5.33024e+07	6.10704e+07	0	8.29658e+07	0
qilexprot_16206	rps8	40S ribosomal protein S8	1.47569e+07	1.87315e+07	3.0133e+07	6.8539e+06	9.81933e+06	1.27772e+07	1.82292e+07	1.41896e+07	9.84536e+06	1.43304e+07	2.01553e+07	1.6027e+07	1.06408e+07	4.41672e+07	2.22471e+07	2.5746e+07	0	0
qilexprot_73724	GDCST	Aminomethyltransferase, mitochondrial	1.60985e+07	1.98784e+07	2.12301e+07	8.91007e+06	7.55333e+06	6.93617e+06	1.4974e+07	1.41896e+07	1.28747e+07	3.03892e+06	0	0	2.23058e+07	2.39239e+07	8.72434e+06	7.05938e+06	0	0
qilexprot_35571	ADH1	Alcohol dehydrogenase 1	1.24495e+06	1.75847e+06	2.25997e+06	0	0	0	2.01823e+06	1.62589e+06	2.34774e+06	0	0	0	0	0	0	0	0	0
qilexprot_13262	dpe1	4-alpha-glucanotransferase	7.37846e+06	8.79236e+06	4.17753e+06	1.98763e+07	2.11493e+07	2.3729e+07	5.85938e+06	2.36494e+06	9.70526e+06	5.69797e+06	1.85366e+07	2.2763e+07	0	0	0	0	0	2.57322e+07
qilexprot_58269	vatB	V-type proton ATPase subunit B	6.976e+06	2.40834e+07	2.12301e+07	2.12471e+07	1.66173e+07	1.31422e+07	9.76563e+06	8.04078e+06	7.27042e+06	9.68655e+06	1.13374e+07	7.20054e+07	1.41877e+08	5.15284e+07	9.16056e+06	7.05938e+06	5.80761e+07	9.35715e+07
qilexprot_51708	GRF8	14-3-3-like protein GF14 kappa	5.63446e+07	2.52302e+07	4.17753e+07	1.2337e+07	1.20853e+07	9.4916e+06	2.14844e+07	4.13864e+07	3.71094e+07	1.46248e+07	3.65883e+07	1.27752e+07	6.37295e+07	4.78478e+07	5.67082e+07	0	0	7.60268e+07
qilexprot_74560	groEL	Molecular chaperone GroEL	3.89046e+07	4.20504e+07	3.21875e+07	4.79773e+07	3.02133e+07	4.38074e+07	5.07813e+07	5.67585e+07	3.48374e+07	1.23456e+07	0	0	5.98456e+07	1.8403e+07	1.48314e+07	5.39835e+06	1.57635e+08	6.43304e+07
qilexprot_24426	PER61	Probable peroxidase 61	2.01231e+07	3.36403e+07	3.08178e+07	3.42695e+06	1.51067e+06	1.1682e+06	1.23698e+07	1.30071e+07	1.5904e+07	0	0	0	5.32039e+07	2.42919e+07	6.10704e+07	0	0	0
qilexprot_59560	RPL8A	60S ribosomal protein L8-1	1.87815e+07	2.25543e+07	3.62966e+07	1.37078e+07	1.05747e+07	1.49675e+07	2.21354e+07	1.65545e+07	1.89334e+07	6.4577e+06	2.20386e+07	1.41688e+07	0	0	0	2.32544e+07	0	0
qilexprot_46285	PCK1	Phosphoenolpyruvate carboxykinase [ATP] 1	8.52413e+06	7.64553e+06	4.58843e+06	5.48312e+06	9.064e+06	1.13169e+07	5.14323e+06	6.38533e+06	1.96907e+06	1.63342e+07	2.22654e+07	2.18339e+07	1.46311e+07	1.49211e+07	1.83211e+07	0	0	2.45625e+07
qilexprot_46161	mars	Methionyl-tRNA synthetase	8.31754e+06	7.64553e+06	1.57513e+07	1.06235e+07	9.064e+06	9.85666e+06	7.16146e+06	2.60143e+06	5.83148e+06	0	0	0	1.96367e+07	1.10418e+07	4.79839e+07	0	0	0
qilexprot_67058	iolS	Aldo/keto reductase	1.34154e+07	1.52911e+07	1.64362e+07	1.61067e+07	2.0394e+07	1.82531e+07	1.04167e+07	1.7737e+07	8.33069e+06	2.84898e+07	8.81796e+07	6.27144e+07	3.05923e+07	4.65301e+07	3.09714e+07	1.66103e+07	1.203e+08	1.40357e+08
qilexprot_69707	hsp17	22.0 kDa class IV heat shock protein	1.87815e+07	2.59948e+07	4.93085e+07	1.88482e+07	1.88833e+07	1.56976e+07	3.125e+07	6.26708e+07	3.86241e+07	2.27919e+07	1.38568e+07	2.54114e+07	3.26007e+07	8.83343e+06	1.87573e+07	2.40849e+06	0	0
qilexprot_20027	cct3	T-complex protein 1 subunit gamma	7.78092e+06	1.94961e+07	1.09575e+07	1.16516e+07	9.064e+06	7.66629e+06	9.11459e+06	8.39552e+06	6.13442e+06	8.35702e+06	1.13374e+07	1.41688e+07	1.59612e+07	1.06737e+07	1.8657e+07	4.15258e+06	3.81643e+07	1.93576e+07
qilexprot_8286	GRXS17	Monothiol glutaredoxin-S17	2.14646e+07	1.75847e+07	1.3012e+07	1.85055e+07	1.51067e+07	5.84098e+06	2.01823e+07	2.24669e+07	1.89334e+07	1.42449e+07	1.57464e+07	2.55503e+07	3.85729e+07	1.32501e+07	2.83541e+07	2.7407e+06	6.22244e+07	1.22813e+07
qilexprot_29442	rf2	Aldehyde dehydrogenase	2.01231e+07	3.17289e+07	2.6024e+07	2.39886e+07	2.64367e+07	2.29989e+07	2.27865e+07	2.60143e+07	1.5904e+07	4.74831e+07	4.66092e+07	3.79956e+07	3.59127e+07	8.09731e+06	4.42978e+07	4.56783e+07	2.11563e+07	1.57902e+07
qilexprot_77855	gstl3	Lambda class glutathione S-transferase	2.14646e+07	9.93919e+06	1.91755e+07	1.37078e+07	8.30867e+06	1.05868e+07	3.71094e+07	1.30071e+07	3.33228e+07	1.17758e+07	0	0	8.86732e+07	4.57388e+07	1.87573e+07	7.47464e+07	5.58982e+07	9.94197e+07
qilexprot_34215	hsp90	Heat shock protein 90	1.744e+07	1.94961e+07	2.19149e+07	2.29606e+07	7.17567e+06	1.31422e+07	8.46355e+07	5.20286e+07	6.89175e+07	4.36844e+06	1.77934e+07	1.04524e+07	4.55204e+07	4.78478e+07	9.16056e+06	0	2.40601e+07	0
qilexprot_44110	eprs	Bifunctional glutamate/proline--tRNA ligase	6.30523e+06	6.4987e+06	4.65692e+06	4.79773e+06	2.11493e+06	1.86181e+06	4.36198e+06	2.71968e+06	4.16535e+06	5.50804e+06	0	0	0	3.0549e+06	0	5.02586e+06	2.82084e+07	1.98839e+06
qilexprot_23115	lea	Late embryogenesis abundant protein	2.28061e+07	2.33189e+07	2.39694e+07	1.78201e+07	1.73727e+07	2.26338e+07	3.125e+08	3.31091e+08	3.18081e+08	1.76637e+08	2.81898e+08	1.50979e+08	1.10842e+08	3.57018e+07	1.29731e+08	8.72041e+07	2.09198e+08	2.04688e+08
qilexprot_44639	pgk	Phosphoglycerate kinase	3.08554e+08	3.17289e+08	2.32846e+08	1.67921e+08	1.51067e+08	8.03135e+07	3.125e+08	4.02039e+08	4.84695e+08	7.02749e+07	5.92378e+07	2.29953e+07	0	1.06737e+08	0	0	0	0
qilexprot_68112	gmdh	Malate dehydrogenase	1.87815e+06	8.02781e+06	1.02726e+07	1.30224e+07	2.7192e+07	2.29989e+07	2.73438e+06	5.91234e+06	3.93815e+06	4.74831e+07	1.83892e+08	1.67238e+08	2.92622e+07	8.09731e+06	1.91936e+07	1.23564e+08	3.1527e+08	2.69018e+07
qilexprot_65355	GSTF13	Glutathione S-transferase F13	4.29292e+07	1.22328e+07	2.12301e+07	7.53929e+06	1.20853e+06	3.28555e+06	5.53386e+07	9.105e+07	5.90722e+07	6.26777e+06	1.32269e+07	1.6027e+07	4.43366e+06	1.17779e+07	1.65762e+07	0	0	0
qilexprot_61251	shm2	Serine hydroxymethyltransferase	1.744e+07	2.67594e+07	1.64362e+07	8.22468e+06	6.798e+06	6.93617e+06	1.43229e+07	1.89195e+07	1.136e+07	3.79865e+06	2.09301e+07	3.71641e+07	1.06408e+07	3.60698e+07	1.73658e+07	1.6195e+07	0	0
qilexprot_1411	GDH2	Glutamate dehydrogenase 2	2.41477e+07	2.82885e+07	2.53391e+07	0	0	0	1.30208e+07	2.48318e+07	1.96907e+07	0	0	0	6.65049e+07	9.93761e+06	1.96298e+07	0	0	0
qilexprot_41884	IMDH2	3-isopropylmalate dehydrogenase 2, chloroplastic	2.01231e+07	1.56733e+07	1.23271e+07	1.85055e+07	1.5862e+07	1.24121e+07	1.82292e+07	1.65545e+07	2.27201e+07	9.68655e+06	4.46882e+07	3.01958e+07	3.49328e+07	2.09794e+07	4.36217e+07	2.5746e+07	4.56312e+07	1.6375e+07
qilexprot_54443	sad1	Bifunctional 3-dehydroquinate dehydratase/shikimate dehydrogenase, chloroplastic	1.47569e+07	1.07037e+07	8.90293e+06	3.76964e+06	2.9458e+06	2.29989e+06	1.04167e+07	8.15903e+06	1.136e+07	0	0	0	1.29552e+07	2.35558e+07	8.72434e+06	0	0	0
qilexprot_68190	grf2	FUSICOCCIN receptor protein s	2.95138e+07	1.41442e+07	1.91755e+07	1.26797e+07	9.81933e+06	1.09518e+07	2.60417e+07	2.12844e+07	1.81761e+07	1.36751e+07	0	0	0	0	3.35887e+07	0	1.24449e+07	0
qilexprot_43228	sahh	S-adenosyl-L-homocysteine hydrolase	2.01231e+08	1.33797e+08	1.16423e+08	1.16516e+08	1.5862e+08	1.35073e+08	1.75781e+08	9.93273e+07	1.28747e+08	3.41878e+06	9.44782e+06	9.67241e+07	0	0	0	0	0	0
qilexprot_33013	aroE	Shikimate dehydrogenase (NADP(+))	3.488e+07	2.2172e+07	1.36968e+07	6.8539e+06	5.51393e+06	4.38074e+06	1.82292e+07	1.89195e+07	1.89334e+07	0	0	0	6.65049e+07	2.68684e+07	1.35227e+08	0	0	0
qilexprot_39363	glo1	Glyoxalase I	2.81723e+07	6.88098e+06	1.64362e+07	1.30224e+07	1.05747e+07	1.27772e+07	1.5625e+07	1.18247e+07	1.28747e+07	6.26777e+06	1.5085e+07	1.64916e+07	1.68479e+07	0	0	2.9068e+06	1.49338e+07	1.37199e+07
qilexprot_48577	AKR2B	Ankyrin repeat domain-containing protein 2B	1.20738e+07	2.10252e+07	1.43817e+07	8.22468e+06	2.0394e+07	2.33639e+07	1.82292e+07	1.7737e+07	4.46828e+07	1.36751e+07	2.39345e+07	3.94868e+07	3.90162e+07	3.43252e+07	6.97947e+06	1.07967e+07	3.60901e+07	3.85982e+07
qilexprot_13141	EIF4A1	Eukaryotic initiation factor 4A-I	2.95138e+06	6.88098e+06	4.93085e+06	3.42695e+06	1.20853e+06	2.04434e+06	0	0	704322	0	0	0	0	0	0	0	0	0
qilexprot_74221	RH37	DEAD-box ATP-dependent RNA helicase 37	1.18055e+07	1.49088e+07	8.90293e+06	3.42695e+06	2.266e+06	4.01568e+06	1.17188e+07	4.72987e+06	3.86241e+06	7.97716e+06	7.55826e+06	7.25861e+06	3.6356e+07	1.9106e+07	2.18109e+07	0	0	2.92411e+07
qilexprot_29427	aldh	Aldehyde dehydrogenase, mitochondrial	2.81723e+07	3.13467e+07	2.80785e+07	2.43313e+07	1.66173e+07	1.89832e+07	2.92969e+07	4.72987e+07	2.19627e+07	3.79865e+07	0	0	0	4.04866e+07	0	5.42285e+07	1.24449e+08	3.68438e+07
qilexprot_63300	NIP1	Eukaryotic translation initiation factor 3 subunit C	2.68308e+06	7.64553e+06	1.02726e+07	3.32003e+06	2.0394e+06	2.81097e+06	1.95313e+06	0	0	0	0	0	7.98059e+06	0	0	0	0	0
qilexprot_19954	lars	Leucyl-tRNA synthetase, cytoplasmic	7.11015e+06	2.10252e+07	2.53391e+07	2.63875e+06	7.2512e+06	6.57111e+06	3.58073e+06	6.76726e+06	2.04481e+06	0	0	0	1.01974e+07	1.41261e+07	2.74817e+07	7.05938e+06	0	0
qilexprot_22661	2AAB	2AAB	8.18338e+06	1.94961e+07	1.36968e+07	6.5112e+06	8.30867e+06	6.20604e+06	9.76563e+06	7.92253e+06	9.08803e+06	0	0	0	0	1.65627e+07	0	0	0	0
qilexprot_29788	TUB2	Beta-tubulin	2.01231e+07	2.33189e+07	1.16423e+07	6.8539e+06	7.55333e+06	5.11086e+06	1.62761e+07	1.01692e+07	9.08803e+06	0	0	0	2.53339e+07	5.88895e+07	7.85191e+06	0	0	0
qilexprot_7657	calr	Calreticulin	2.41477e+07	6.4987e+07	4.65692e+07	2.70729e+07	4.15433e+07	3.65061e+07	6.05469e+07	5.43935e+07	4.77121e+07	1.34852e+07	6.29855e+07	1.13815e+07	3.41392e+07	7.20918e+07	1.52676e+07	3.32206e+07	1.53487e+07	2.86563e+07
qilexprot_56228	RPL18AB	60S ribosomal protein L18a-2	6.30523e+06	9.55691e+06	1.98604e+07	7.19659e+06	5.06073e+06	7.66629e+06	6.51042e+06	8.75026e+06	3.33228e+06	0	0	0	0	0	0	0	0	0
qilexprot_3902	sbt1	Subtilisin-like protease	2.81723e+07	1.1086e+07	4.04056e+06	4.79773e+06	5.58947e+06	4.7458e+06	1.95313e+07	1.65545e+07	1.66614e+07	0	0	0	2.83045e+07	1.14098e+07	7.85191e+07	0	0	0
qilexprot_39789	At1g21670	DPP6 N-terminal domain-like protein	1.05981e+07	4.20504e+06	1.3012e+07	1.40505e+07	1.3596e+07	2.00784e+07	1.36719e+07	7.68604e+06	7.57336e+06	1.82335e+07	0	0	0	0	0	0	0	3.15804e+07
qilexprot_64941	TBA3	Tubulin alpha-3 chain	3.75631e+07	1.03215e+08	7.53325e+07	5.82581e+07	4.15433e+07	1.1682e+07	2.66927e+07	4.37513e+07	3.93815e+07	4.36844e+07	0	0	5.65638e+07	8.09731e+07	3.75147e+06	9.96618e+07	0	0
qilexprot_34838	cyc	PPIase	3.62215e+06	3.28758e+07	4.10905e+07	2.26179e+07	9.064e+06	6.57111e+06	2.92969e+07	4.02039e+07	3.25654e+07	9.49661e+06	0	0	7.98059e+07	1.91391e+07	4.15392e+07	1.76808e+07	3.56753e+06	2.16384e+07
qilexprot_30500	thylakoid APX	Thylakoid ascorbate peroxidases	2.68308e+07	9.93919e+06	1.7121e+07	7.53929e+06	4.15433e+06	6.57111e+06	2.01823e+07	1.7737e+07	2.19627e+07	0	0	0	3.05568e+07	2.09794e+07	5.67082e+07	1.37035e+07	1.36562e+07	1.11116e+07
qilexprot_8378	RAP40	40S ribosomal protein SA	4.56123e+07	8.41008e+07	6.84841e+07	3.76964e+07	3.55007e+07	2.9935e+07	7.81251e+07	1.01692e+08	8.33069e+07	1.19657e+08	1.33277e+08	3.01958e+08	0	6.62507e+07	0	4.56783e+07	1.59411e+08	2.69018e+07
qilexprot_48517	RPN3A	26S proteasome non-ATPase regulatory subunit 3 homolog A	8.04923e+06	2.14075e+07	5.47873e+06	8.56737e+06	7.0246e+06	8.03135e+06	1.17188e+07	7.92253e+06	9.08803e+06	9.30668e+06	0	0	5.32039e+07	1.98237e+07	1.09054e+07	0	0	6.43304e+06
qilexprot_10140	UGD2	UDP-glucose 6-dehydrogenase 2	1.87815e+07	2.52302e+07	3.08178e+07	1.71347e+07	2.0394e+07	1.60627e+07	3.97136e+07	3.19266e+07	2.80214e+07	2.46912e+07	1.20246e+08	6.27144e+06	2.3055e+07	5.88895e+08	1.82631e+08	0	0	0
qilexprot_67740	STR1	Thiosulfate/3-mercaptopyruvate sulfurtransferase 1, mitochondrial	3.75631e+07	2.02607e+07	2.12301e+07	8.91007e+06	7.4778e+06	7.66629e+06	2.40886e+07	3.19266e+07	2.49921e+07	1.42449e+07	2.09931e+07	4.41323e+06	0	3.0549e+07	0	5.81361e+07	0	0
qilexprot_940	At3g18860	AT3g18860/MCB22_3	2.54892e+06	4.20504e+06	3.35572e+06	1.81628e+06	1.5862e+06	2.45504e+06	1.4974e+07	7.3313e+06	4.39255e+06	5.12817e+06	0	0	0	0	0	0	0	0
qilexprot_402	RPS3A	40S ribosomal protein S3-1	8.58584e+06	7.64553e+06	1.09575e+07	4.79773e+06	3.32347e+06	5.47592e+06	9.11459e+06	1.41896e+07	1.136e+07	0	1.32269e+07	0	2.17249e+07	1.28968e+07	6.97947e+06	1.66103e+07	0	0
qilexprot_49393	icd	Isocitrate dehydrogenase [NADP]	2.76223e+06	5.73415e+06	6.84841e+06	8.22468e+06	5.8916e+06	8.03135e+06	0	0	0	0	0	9.52329e+06	0	0	4.79839e+06	0	0	0
qilexprot_71857	GAPC3	Glyceraldehyde-3-phosphate dehydrogenase 3, cytosolic	7.91507e+07	1.29974e+08	1.78059e+08	1.50786e+08	8.30867e+07	1.05868e+08	8.46355e+07	6.97656e+07	1.5904e+08	5.69797e+07	7.83728e+07	7.20054e+06	1.95081e+07	1.10418e+08	7.41569e+06	0	0	1.16964e+08
qilexprot_70861	olp	Thaumatin-like protein	2.28061e+08	1.7967e+08	4.65692e+08	1.61067e+08	2.11493e+08	2.77447e+08	1.10677e+08	1.18247e+08	4.99842e+07	3.22885e+08	2.20449e+07	3.01958e+07	9.75406e+07	9.93761e+07	2.66092e+07	1.37035e+08	2.65491e+07	3.04131e+08
qilexprot_18792	CTIMC	Triosephosphate isomerase, cytosolic	1.16714e+08	2.63771e+07	6.09508e+07	2.87864e+07	2.87027e+07	3.10302e+07	3.64584e+07	4.61162e+07	3.10508e+07	9.49661e+06	0	0	0	0	0	1.53645e+07	3.93134e+07	1.87143e+07
qilexprot_21342	RPL18AB	60S ribosomal protein L18a-2	0	0	6.50599e+06	0	0	1.24121e+06	0	0	0	0	0	0	0	0	0	0	0	0
qilexprot_40121	UBP7	Ubiquitin carboxyl-terminal hydrolase 7	2.81723e+06	1.60556e+07	9.58777e+06	6.16851e+06	5.2118e+06	4.38074e+06	4.42709e+06	6.14883e+06	2.57494e+06	7.21743e+06	2.36888e+07	6.96826e+06	1.89096e+07	2.24516e+07	1.0033e+07	1.16272e+07	1.32745e+07	3.50893e+07
qilexprot_48145	At5g13030	Putative uncharacterized protein At5g13030	1.60985e+07	1.94961e+07	1.57513e+07	1.30224e+07	2.4926e+08	1.05868e+07	1.43229e+07	1.41896e+07	8.33069e+06	5.8879e+06	6.50325e+07	2.78731e+07	0	0	0	1.66103e+07	1.0055e+08	5.84822e+06
qilexprot_63359	ltp	Non-specific lipid-transfer protein	8.72e+06	6.88098e+06	6.36902e+06	9.59546e+06	1.28407e+07	1.13169e+07	3.71094e+08	6.74007e+08	6.28589e+08	5.12817e+08	7.55826e+07	9.29102e+07	6.19892e+08	1.06737e+07	6.10704e+08	7.47464e+07	4.56312e+08	1.6375e+09
qilexprot_77658	Os07g0421300	Os07g0421300 protein	1.20738e+07	1.22328e+07	2.32846e+07	1.30224e+07	1.51067e+07	1.35073e+07	4.75261e+06	2.95617e+06	2.34774e+06	0	0	7.43281e+06	1.28576e+07	4.04866e+06	2.31195e+06	7.97087e+06	1.03707e+07	1.22813e+07
qilexprot_63185	SODA	Superoxide dismutase [Mn], mitochondrial	9.39077e+07	2.9053e+07	7.53325e+07	5.82581e+07	6.19373e+07	6.57111e+07	6.51042e+07	5.67585e+07	9.08803e+07	1.31053e+08	5.22716e+07	4.41323e+06	0	0	0	0	0	2.6317e+07
qilexprot_67484	DSP4	Phosphoglucan phosphatase DSP4, amyloplastic	2.01231e+07	1.45265e+07	1.7121e+07	4.45503e+07	2.41707e+07	2.92049e+07	2.79948e+07	1.30071e+07	2.65067e+07	3.98858e+07	1.88956e+07	2.78731e+07	8.86732e+06	2.678e+07	1.39589e+07	0	0	0
qilexprot_31268	ISPG	4-hydroxy-3-methylbut-2-en-1-yl diphosphate synthase (ferredoxin), chloroplastic	5.232e+06	7.64553e+06	4.99934e+06	1.30224e+07	1.05747e+07	8.39641e+06	8.46355e+06	5.79409e+06	7.57336e+06	1.29154e+07	2.45958e+07	9.29102e+06	0	6.62507e+06	0	1.74408e+07	3.06974e+07	2.04688e+07
qilexprot_65181	GLYR1	Glyoxylate/succinic semialdehyde reductase 1	2.14646e+07	6.88098e+06	1.50665e+07	1.09662e+07	8.30867e+06	7.30123e+06	1.36719e+07	1.89195e+07	1.5904e+07	6.4577e+06	1.07075e+07	3.48413e+07	1.99515e+07	1.32501e+06	1.78849e+07	4.15258e+07	2.77936e+07	2.45625e+07
qilexprot_61696	PHYPADRAFT_164339	Predicted protein	7.73343e+06	5.73415e+06	4.86237e+06	1.06235e+07	1.88833e+07	1.71579e+07	2.21354e+06	2.71968e+06	5.83148e+06	1.25355e+07	2.46437e+07	3.71641e+07	0	0	2.09384e+06	1.86185e+07	1.49338e+07	1.81295e+07
qilexprot_438	cyp1	PPIase	1.47569e+06	1.68202e+07	2.6024e+07	2.63875e+07	1.96387e+07	1.67928e+07	1.5625e+07	1.18247e+07	9.84536e+06	2.27919e+07	4.73588e+07	7.66509e+07	4.29356e+07	4.04866e+07	2.26833e+07	3.36359e+07	1.49338e+07	3.80134e+07
qilexprot_16762	accC	Acetyl-CoA carboxylase, biotin carboxylase	2.95138e+06	5.73415e+06	3.76662e+06	5.48312e+06	7.10013e+06	2.9935e+06	4.00157e+06	5.32111e+06	3.63521e+06	0	0	0	0	3.45976e+06	0	2.20087e+07	0	0
qilexprot_11680	PDHA	Pyruvate dehydrogenase E1 component subunit alpha, mitochondrial	5.63446e+06	2.17898e+07	2.12301e+07	3.32414e+07	2.4926e+07	4.7458e+07	7.81251e+06	5.32111e+06	9.08803e+06	1.61442e+07	0	0	0	2.09794e+07	0	2.70001e+07	9.12624e+07	5.73125e+07
qilexprot_51949	hibch	3-hydroxyisobutyryl-CoA hydrolase, mitochondrial	3.21969e+07	1.60556e+07	1.36968e+07	1.67921e+07	1.133e+07	9.85666e+06	1.04167e+07	1.65545e+07	2.04481e+07	8.16709e+06	1.00777e+07	1.81175e+07	0	1.80349e+07	0	0	0	1.40357e+07
qilexprot_29034	39661	Protein argonaute 8	4.69538e+06	1.1086e+07	1.3012e+07	1.91909e+06	1.20853e+06	3.05045e+06	1.95313e+06	1.65545e+06	1.28747e+06	0	0	0	6.65049e+06	7.18084e+06	1.17779e+07	0	0	0
qilexprot_69880	ANN1	Annexin D1	5.50031e+07	5.35187e+07	7.53325e+07	8.22468e+07	6.1182e+07	7.66629e+07	2.86459e+07	3.90214e+07	5.22562e+06	4.74831e+07	2.83435e+07	9.05874e+07	0	0	4.79839e+07	1.32882e+08	1.02363e+08	2.92411e+07
qilexprot_20444	iolS	Aldo/keto reductase	1.12689e+07	1.33797e+07	1.02726e+07	1.13089e+07	1.20853e+07	8.39641e+06	1.95313e+07	1.89195e+07	1.96907e+07	8.73689e+06	8.18811e+06	2.55503e+07	0	0	0	0	0	0
qilexprot_46354	scsA	Succinyl-CoA ligase [ADP-forming] subunit alpha	3.08554e+07	2.25543e+07	2.6024e+07	1.09662e+07	9.064e+06	7.30123e+06	2.60417e+07	4.13864e+07	2.57494e+07	4.36844e+06	3.96808e+07	1.78852e+07	4.87703e+06	2.24516e+07	3.49715e+07	3.41134e+07	1.16152e+08	1.34509e+07
qilexprot_77984	v1g176351	Predicted protein	3.89046e+06	1.45265e+07	1.16423e+07	1.13089e+07	8.30867e+06	1.2047e+07	2.66927e+06	4.02039e+06	8.33069e+06	5.8879e+06	0	0	0	1.17779e+07	0	1.91019e+07	0	0
qilexprot_77603	RPT2A	26S proteasome regulatory subunit 4 homolog A	603692	1.3762e+07	5.6157e+06	5.14042e+06	4.22987e+06	6.57111e+06	6.25e+06	4.37513e+06	5.30135e+06	6.4577e+06	5.16481e+06	2.78731e+06	1.3301e+07	0	0	6.64412e+06	0	0
qilexprot_6940	pdhC	Dihydrolipoyllysine-residue acetyltransferase component of pyruvate dehydrogenase complex	6.30523e+06	2.86707e+07	1.50665e+07	1.5764e+07	1.05747e+07	1.53326e+07	7.16146e+06	1.41896e+07	2.12054e+06	8.16709e+06	2.59563e+07	4.64551e+06	4.38933e+07	1.06737e+07	9.59678e+06	1.74408e+07	3.36012e+07	1.34509e+07
qilexprot_9697	TIC110	Protein TIC110, chloroplastic	2.40269e+06	1.03215e+07	6.23205e+06	2.19325e+06	4.7586e+06	9.4916e+06	0	0	0	0	0	0	1.46311e+07	0	0	0	0	0
qilexprot_56587	CBR2	NADH-cytochrome b5 reductase-like protein	1.34154e+07	1.18506e+07	1.91755e+07	5.14042e+06	4.7586e+06	4.7458e+06	1.04167e+07	1.7737e+07	6.13442e+06	3.03892e+06	2.05899e+07	1.32397e+07	4.25632e+07	2.53961e+07	4.79839e+07	1.20425e+07	0	0
qilexprot_65112	RPS14A	40S ribosomal protein S14-1	8.99367e+06	7.64553e+06	6.64296e+06	2.39886e+06	1.05747e+06	2.88399e+06	6.25e+06	7.56779e+06	1.51467e+07	9.68655e+06	0	0	0	0	0	0	0	0
qilexprot_4443	RPS14A	40S ribosomal protein S14-1	6.68086e+06	7.26325e+06	4.86237e+06	0	906400	0	1.23698e+07	6.97656e+06	1.3632e+07	0	0	6.96826e+06	0	0	0	0	0	0
qilexprot_17542	hsp17	22.0 kDa class IV heat shock protein	1.30129e+07	5.73415e+07	1.09575e+08	2.22752e+07	2.11493e+07	1.42374e+07	2.47396e+07	7.3313e+07	4.69548e+07	1.72838e+07	3.39051e+07	1.23106e+07	0	0	0	0	0	7.60268e+06
qilexprot_74129	cyf1	Cysteine proteinase inhibitor	1.60985e+07	2.10252e+07	3.35572e+07	1.47359e+07	4.3054e+07	2.66495e+07	1.36719e+07	2.36494e+07	9.84536e+06	5.3181e+06	1.19672e+07	3.53895e+07	4.58618e+07	1.58266e+07	1.91936e+07	5.81901e+07	1.16152e+08	1.16964e+08
qilexprot_42203	ald1	Aldehyde dehydrogenase	2.41477e+07	3.47872e+07	2.39694e+07	6.16851e+06	6.42033e+06	5.47592e+06	1.88802e+07	2.71968e+07	8.33069e+06	4.74831e+06	0	0	0	2.53961e+07	0	0	0	0
qilexprot_39591	UXS6	UDP-glucuronic acid decarboxylase 6	6.84184e+06	7.26325e+06	5.13631e+06	6.16851e+06	5.4384e+06	5.47592e+06	6.51042e+06	6.03059e+06	1.06027e+07	0	0	1.46334e+07	0	2.06113e+07	0	0	0	0
qilexprot_26355	RPS14A	40S ribosomal protein S14-1	1.20108e+07	1.03215e+07	9.58777e+06	1.5764e+06	2.56813e+06	5.47592e+06	1.30208e+07	1.17064e+07	2.34774e+07	5.50804e+06	0	0	0	0	3.09714e+07	0	0	0
qilexprot_39230	At5g39570	Uncharacterized protein At5g39570	1.05981e+06	7.26325e+06	6.23205e+06	3.1969e+06	2.64367e+06	4.38074e+06	0	1.65545e+06	0	4.36844e+06	8.18811e+06	3.8207e+06	0	0	1.13416e+07	0	0	0
qilexprot_77681	sps	Putative sucrose-phosphate synthase	5.232e+06	1.49088e+07	1.98604e+07	1.2337e+07	1.133e+07	1.82531e+07	6.51042e+06	5.43935e+06	8.33069e+06	3.98858e+06	0	0	3.9903e+07	4.04866e+06	2.08817e+07	1.86866e+07	1.75265e+07	1.05268e+07
qilexprot_20701	RGP1	Putative reversibly glycosylatable polypeptide	2.68308e+07	4.96959e+07	4.45147e+07	4.79773e+07	4.3054e+07	3.50459e+07	4.75261e+07	5.91234e+07	2.87788e+07	5.3181e+07	0	0	1.64045e+08	9.93761e+07	8.48268e+07	2.65765e+07	0	0
qilexprot_55764	PDIA1	Protein disulfide-isomerase	4.42708e+07	5.35187e+07	2.67088e+07	2.94718e+07	1.51067e+07	2.15386e+07	6.25e+07	4.25688e+07	3.78668e+07	3.79865e+07	2.27252e+07	9.05874e+06	1.15275e+07	7.72925e+07	1.0033e+07	0	0	2.04688e+06
qilexprot_65523	ahcY	Adenosylhomocysteinase	1.32812e+08	9.55691e+07	8.90293e+07	5.82581e+07	4.9852e+07	4.7458e+07	5.27344e+07	3.5474e+07	4.16535e+07	3.03892e+07	0	0	9.31069e+07	0	0	0	0	2.92411e+07
qilexprot_19801	UNE5	Protein disulfide-isomerase like 2-1	2.28061e+07	2.37011e+07	2.05452e+07	8.22468e+06	7.55333e+06	1.02217e+07	2.27865e+07	1.53721e+07	1.74187e+07	0	0	0	1.63469e+07	9.93761e+06	4.79839e+06	9.13567e+07	0	0
qilexprot_22238	pk	Pyruvate kinase	2.41477e+07	2.06429e+07	2.05452e+07	2.29606e+07	2.56813e+07	2.51892e+07	1.69271e+07	1.53721e+07	1.89334e+07	5.50804e+07	8.18811e+06	5.34234e+07	7.98059e+07	9.56955e+07	6.42897e+07	4.04835e+07	1.90821e+07	2.74866e+07
qilexprot_78318	a6	Proteasome subunit alpha type	2.28061e+07	1.7967e+07	2.46543e+07	6.5112e+06	7.55333e+06	1.05868e+07	2.01823e+07	2.36494e+07	1.96907e+07	9.30668e+06	4.32143e+07	2.78731e+07	4.0404e+07	4.78478e+07	3.18438e+07	1.78561e+07	2.86232e+07	4.15224e+07
qilexprot_5258	FLA10	Fasciclin-like arabinogalactan protein 10	4.56123e+07	3.01998e+07	3.15027e+07	1.19943e+07	2.0394e+07	1.71579e+07	3.19011e+07	3.19266e+07	2.80214e+07	1.02563e+07	0	0	7.09386e+07	2.53961e+07	4.79839e+07	0	0	9.94197e+06
qilexprot_22636	STIP1	Stress-induced-phosphoprotein 1	1.27446e+07	2.37011e+07	1.91755e+07	9.25276e+06	1.20853e+07	1.35073e+07	2.92969e+07	2.95617e+07	1.28747e+07	6.4577e+07	4.49023e+07	1.81175e+07	5.32394e+07	7.36119e+07	4.36217e+07	0	0	8.77233e+06
qilexprot_52675	CCT3	T-complex protein 1 subunit gamma	1.60985e+07	2.82885e+07	1.78059e+07	1.33651e+07	1.05747e+07	6.20604e+06	1.43229e+07	7.80429e+06	5.90722e+06	9.11675e+06	7.88767e+07	1.76529e+08	2.39418e+07	3.34198e+07	2.39919e+07	7.47464e+06	4.93854e+07	7.01786e+07
qilexprot_34779	arp	60S acidic ribosomal protein P0	4.42708e+07	6.11642e+07	6.84841e+07	3.39268e+07	2.34153e+07	2.62844e+07	3.71094e+07	7.80429e+07	6.74029e+07	3.98858e+07	8.81796e+06	1.46334e+07	0	0	2.92265e+08	8.72041e+06	2.94529e+07	1.6375e+07
qilexprot_49402	acl2	ATP-citrate synthase	1.28788e+07	2.52302e+07	2.32846e+07	1.81628e+07	7.4778e+06	1.38723e+07	1.69271e+07	1.65545e+07	2.19627e+07	1.17758e+07	2.45013e+07	8.12964e+06	1.68479e+07	1.80349e+07	2.04389e+07	5.39835e+07	1.86673e+06	1.05268e+07
qilexprot_64341	PATL6	Patellin-6	3.42763e+06	4.58732e+06	6.0266e+06	1.09662e+06	9.81933e+06	8.39641e+06	0	0	0	0	0	0	0	0	5.67082e+06	2.15934e+07	1.61783e+07	1.42697e+07
qilexprot_4933	GAL1	Galactokinase	2.14646e+06	1.22328e+07	6.84841e+06	9.59546e+06	2.79473e+06	5.11086e+06	6.51042e+06	2.60143e+06	5.98295e+06	6.64763e+06	0	0	0	0	0	8.72041e+06	0	0
qilexprot_65736	pgk	Phosphoglycerate kinase	2.54892e+08	3.01998e+08	1.3012e+08	1.06235e+08	6.3448e+07	1.27772e+08	2.53906e+08	1.7737e+08	1.81761e+08	3.22885e+08	0	0	0	1.2514e+08	0	0	0	0
qilexprot_50910	kar	Ketol-acid reductoisomerase	1.47569e+08	1.56733e+08	1.02726e+08	1.02808e+08	5.13627e+07	6.57111e+07	1.30208e+08	1.13517e+08	6.21015e+07	7.78722e+07	3.84211e+06	1.09169e+08	4.87703e+08	8.09731e+07	2.26833e+07	7.47464e+07	5.39278e+08	1.6375e+08
qilexprot_50396	rpl2	60S ribosomal protein L4	2.28061e+07	4.96959e+07	5.54721e+07	2.77583e+07	1.51067e+07	2.48242e+07	4.55729e+07	2.12844e+07	3.93815e+07	1.61442e+07	0	0	0	2.61322e+07	0	0	0	1.92991e+07
qilexprot_48550	RANGAP2	RAN GTPase-activating protein 2	2.01231e+07	1.07037e+07	8.21809e+06	3.76964e+06	1.51067e+06	1.89832e+06	1.4974e+07	1.7737e+07	1.28747e+07	4.55837e+06	1.0021e+07	6.96826e+06	2.88099e+07	2.20836e+07	4.05682e+07	0	0	0
qilexprot_3074	gdi	GDP dissociation inhibitor	7.2443e+06	1.56733e+07	1.02726e+07	9.59546e+06	1.05747e+07	8.39641e+06	3.84115e+06	6.38533e+06	3.48374e+06	1.29154e+07	0	0	2.83754e+07	2.0004e+07	2.53006e+07	0	0	0
qilexprot_8074	eef1b	Elongation factor 1-beta	1.07323e+07	2.25543e+07	3.35572e+07	2.3646e+07	2.79473e+07	2.11736e+07	2.01823e+07	2.71968e+07	1.66614e+07	1.48147e+07	6.10959e+06	1.85679e+07	0	5.88895e+07	0	1.49493e+07	0	0
qilexprot_40154	AKR1	Probable aldo-keto reductase 1	5.63446e+06	6.4987e+06	8.90293e+06	9.25276e+06	1.05747e+07	9.85666e+06	5.53386e+06	6.03059e+06	6.36162e+06	1.32953e+07	1.67308e+07	9.75557e+06	0	0	0	4.028e+06	3.69198e+07	1.22813e+07
qilexprot_7150	EDA2	Probable serine protease EDA2	2.28061e+07	1.29974e+07	1.43817e+07	2.39886e+07	1.5862e+07	1.71579e+07	1.62761e+07	1.7737e+07	2.12054e+07	2.65905e+07	2.82805e+07	1.97434e+07	0	0	0	0	0	3.50893e+07
qilexprot_36311	CNX1	Calnexin homolog 1	8.85415e+06	2.44657e+07	1.16423e+07	8.22468e+06	4.532e+06	1.09518e+07	1.10677e+07	1.53721e+07	2.72641e+06	9.87648e+06	2.89733e+07	1.48099e+07	2.3055e+07	1.69307e+07	5.2346e+07	0	0	8.77233e+06
qilexprot_14951	eprs	Bifunctional glutamate/proline--tRNA ligase	2.41477e+06	7.35653e+06	1.84907e+07	2.60448e+06	0	0	1.17188e+07	7.16575e+06	1.06027e+07	0	0	0	0	0	0	0	0	0
qilexprot_57962	GEP	Probable glutamyl endopeptidase, chloroplastic	1.744e+07	1.75847e+07	1.43817e+07	2.26179e+07	2.34153e+07	8.03135e+06	6.51042e+06	4.61162e+06	1.5904e+06	2.27919e+06	5.54272e+06	9.98599e+06	1.68479e+07	1.65631e+07	4.31855e+06	6.22886e+06	0	0
qilexprot_36324	ccr	Cinnamoyl-CoA reductase	2.01231e+07	6.88098e+06	1.91755e+07	1.43932e+07	8.30867e+06	9.4916e+06	1.88802e+07	1.65545e+07	1.5904e+07	9.87648e+06	2.07852e+07	2.78731e+07	9.31069e+06	2.08359e+07	1.96298e+07	1.94548e+07	8.71141e+06	3.09956e+07
qilexprot_61660	gutB	Sorbitol dehydrogenase	1.23421e+07	2.14075e+07	1.64362e+07	3.2556e+07	2.0394e+07	3.06652e+07	2.08333e+07	3.66565e+06	7.57336e+06	7.21743e+06	4.65274e+07	6.73599e+07	0	0	0	4.03713e+07	1.36894e+08	3.68438e+07
qilexprot_29429	aact	Acetyl-CoA acetyltransferase	3.75631e+07	3.51694e+07	2.46543e+07	1.64494e+07	1.3596e+07	1.24121e+07	3.58073e+07	2.83792e+07	5.52855e+07	4.36844e+06	4.68694e+07	3.25186e+07	5.93929e+07	2.94448e+07	6.97947e+07	1.57798e+06	3.4961e+07	5.67277e+06
qilexprot_71860	AILP1	Aluminum induced protein with YGL and LRDR motifs	1.47569e+08	6.4987e+07	1.23271e+08	2.60448e+07	2.4926e+07	2.29989e+07	1.04167e+08	7.68604e+07	7.57336e+07	2.08926e+07	5.44887e+07	1.69561e+08	1.24143e+08	1.22339e+08	1.43952e+07	0	0	7.60268e+06
qilexprot_48869	USP1	Universal stress protein 1	2.95138e+06	9.17463e+06	2.05452e+07	6.8539e+06	3.6256e+06	3.5776e+06	1.69271e+07	2.12844e+07	7.42189e+06	5.50804e+06	1.00651e+07	9.75557e+06	0	0	0	0	0	1.6375e+07
qilexprot_178	lat1	Acetyltransferase component of pyruvate dehydrogenase complex	6.03692e+06	1.64379e+07	1.84907e+07	1.85055e+07	1.8128e+07	2.00784e+07	1.10677e+07	1.53721e+07	3.63521e+06	5.12817e+07	2.83435e+08	2.25307e+07	7.53723e+06	2.79725e+07	1.87573e+07	7.47464e+06	5.28741e+07	2.28081e+07
qilexprot_77745	cdb4	Proliferation-associated protein 2G4	1.47569e+07	4.96959e+07	3.4242e+07	1.88482e+07	1.5862e+07	1.2047e+07	1.62761e+07	3.31091e+07	1.51467e+07	1.61442e+07	3.9284e+07	1.44011e+07	4.87703e+07	5.88895e+07	4.2505e+07	0	3.6505e+07	0
qilexprot_966	aat	Aminotransferase class IV	3.488e+06	6.88098e+06	5.95812e+06	8.22468e+06	1.66173e+07	1.64278e+07	0	0	0	0	0	0	0	0	5.67082e+06	1.32882e+06	4.97795e+06	9.94197e+06
qilexprot_7930	cad3	Cinnamoyl alcohol dehydrogenase	3.488e+07	1.94961e+07	2.73936e+07	4.79773e+07	2.79473e+07	2.62844e+07	2.21354e+07	2.0102e+07	2.95361e+07	2.84898e+07	1.63762e+07	6.27144e+07	0	2.31878e+07	0	0	0	1.22813e+08
qilexprot_52549	21D7	Probable 26S proteasome non-ATPase regulatory subunit 3	3.35384e+06	9.17463e+06	3.90359e+06	3.42695e+06	2.56813e+06	1.67928e+06	4.42709e+06	2.83792e+06	4.92268e+06	0	0	0	5.32039e+06	7.5489e+06	8.28812e+06	0	0	1.46205e+07
qilexprot_52613	LON2	Lon protease homolog, mitochondrial	3.35384e+06	8.79236e+06	1.16423e+07	1.91909e+06	1.73727e+06	2.08085e+06	2.27865e+06	2.95617e+06	1.21174e+06	2.08926e+06	0	0	0	0	0	0	0	0
qilexprot_53377	Sb10g026570	Putative uncharacterized protein Sb10g026570	4.29292e+07	2.40834e+07	4.51995e+07	8.56737e+06	6.19373e+06	1.13753e+07	2.66927e+07	4.13864e+07	1.89334e+07	0	0	5.34234e+06	1.91889e+07	3.27573e+07	1.17779e+07	0	0	0
qilexprot_61180	ARGF	Ornithine carbamoyltransferase, chloroplastic	8.45169e+06	1.52911e+07	1.43817e+07	1.67921e+07	1.133e+07	1.35073e+07	9.76563e+06	8.63201e+06	6.96749e+06	1.70939e+07	0	0	1.59612e+07	2.45974e+07	1.78849e+07	2.86528e+07	7.0521e+07	3.74286e+07
qilexprot_56173	UGT95B1	Glycosyltransferase	2.41477e+07	4.96959e+07	3.83511e+07	3.42695e+07	1.73727e+07	2.73796e+07	1.95313e+07	1.7737e+07	1.89334e+07	3.98858e+07	2.70837e+07	5.57461e+07	2.61586e+07	2.50281e+06	4.76602e+07	3.48816e+07	1.49338e+08	1.52054e+07
qilexprot_48815	gt4	Glycosyltransferase	1.60985e+08	9.55691e+07	5.95812e+07	3.28987e+07	1.5862e+07	2.59194e+07	3.19011e+07	2.83792e+07	2.12054e+07	3.47599e+07	1.00777e+07	6.96826e+06	9.31069e+07	8.83343e+07	7.41569e+07	1.66103e+07	3.84107e+07	2.22232e+06
qilexprot_9809	me1	Malic enzyme	0	1.98784e+06	0	0	0	0	0	0	0	0	0	0	0	0	0	0	0	0
qilexprot_63652	NRX1	Protein disulfide isomerase (PDI)-like protein	9.25661e+06	1.94961e+07	1.64362e+07	5.82581e+07	3.24793e+07	4.38074e+07	1.43229e+07	1.11152e+07	1.136e+07	5.69797e+07	8.98677e+07	6.50371e+07	1.01974e+07	3.63349e+07	3.92595e+06	2.28392e+07	7.24541e+07	1.57902e+08
qilexprot_26404	pr10	Major allergen Pru ar, putative	1.47569e+07	4.58732e+07	4.99934e+07	1.19943e+08	4.532e+07	7.66629e+07	8.46355e+07	1.30071e+08	2.04481e+08	2.84898e+08	0	0	2.04259e+08	5.15284e+07	2.53006e+08	1.69583e+08	1.32745e+07	5.84822e+08
qilexprot_21080	PDI	Putative uncharacterized protein PDI	2.54892e+07	1.94961e+07	2.39694e+07	1.13089e+07	1.05747e+07	4.38074e+06	1.95313e+07	2.24669e+07	1.81761e+07	9.49661e+06	0	0	2.97055e+08	6.99313e+07	2.35557e+08	0	0	0
qilexprot_14924	clcD	Carboxymethylenebutenolidase	1.11348e+08	3.13467e+07	4.45147e+07	2.84437e+07	2.19047e+07	2.3729e+07	4.16667e+07	5.43935e+07	7.34616e+07	5.8879e+07	1.00777e+07	2.16016e+08	8.86732e+07	6.05753e+07	1.04692e+07	1.32882e+07	1.7008e+07	5.2634e+06
qilexprot_34912	GAPN	NADP-dependent glyceraldehyde-3-phosphate dehydrogenase	3.35384e+06	7.26325e+06	8.21809e+06	1.85055e+07	1.51067e+07	1.60627e+07	5.33855e+06	3.42916e+06	4.01388e+06	2.08926e+07	3.27524e+07	1.20783e+07	5.32039e+06	1.65023e+07	5.67082e+06	4.56783e+07	3.44308e+06	3.15804e+07
qilexprot_77633	apx	Ascorbate peroxidase	1.0464e+08	3.51694e+07	6.4375e+07	2.22752e+07	6.49587e+07	7.66629e+07	6.38021e+07	1.02875e+08	1.5904e+08	7.59729e+07	5.79466e+06	4.64551e+08	1.63618e+08	4.04866e+07	1.87573e+08	9.13567e+07	4.97795e+07	1.98839e+08
qilexprot_58693	ltp	Non-specific lipid-transfer protein	6.70769e+06	5.35187e+06	5.82115e+06	4.79773e+06	6.87353e+06	6.20604e+06	4.16667e+08	3.90214e+08	8.33069e+07	6.07783e+08	1.13374e+08	1.6027e+08	1.14106e+09	5.88895e+08	2.26833e+09	1.82713e+07	6.22244e+08	1.92991e+09
qilexprot_70510	galE	UDP-glucose 4-epimerase	1.18055e+07	9.55691e+06	1.02726e+07	4.45503e+06	5.90671e+06	2.77447e+06	9.11459e+06	1.0051e+07	1.3632e+07	0	0	3.01958e+06	7.53723e+06	9.56955e+06	1.21443e+07	9.76686e+06	1.7008e+07	1.57902e+07
qilexprot_54237	MOD1	Enoyl-[acyl-carrier-protein] reductase [NADH], chloroplastic	1.47569e+07	1.14683e+07	1.64362e+07	3.08425e+07	2.11493e+07	1.89832e+07	1.30208e+07	2.12844e+07	1.51467e+07	1.31053e+07	4.21971e+07	9.52329e+07	3.76861e+06	1.76669e+07	6.10704e+07	1.24577e+07	1.74228e+07	7.01786e+07
qilexprot_79158	sadA	Short-chain dehydrogenase/reductase	0	0	5.34176e+06	8.22468e+07	4.45647e+07	5.84098e+07	0	0	5.45282e+06	3.98858e+07	1.07075e+08	3.01958e+08	0	0	0	3.90342e+07	3.69198e+08	2.33929e+08
qilexprot_32745	DPE2	4-alpha-glucanotransferase DPE2	1.14031e+07	8.02781e+06	1.16423e+07	3.28987e+07	3.32347e+07	4.38074e+07	6.51042e+06	2.71968e+06	3.25654e+06	4.36844e+06	2.76884e+07	2.18339e+07	6.20713e+06	1.50904e+07	2.14357e+07	7.8899e+06	2.13347e+07	1.11116e+07
qilexprot_74226	epab	PABP	4.42708e+06	2.2172e+07	1.57513e+07	3.42695e+06	5.665e+06	4.01568e+06	2.01823e+07	1.30071e+07	1.136e+07	1.21557e+07	0	0	4.21198e+07	2.82155e+07	3.6206e+07	0	0	9.35715e+06
qilexprot_48381	CHC2	Clathrin heavy chain 2	6.26096e+06	5.35187e+06	4.51995e+06	1.61067e+06	9.064e+06	9.85666e+06	0	6.74007e+06	0	1.89932e+06	0	0	3.59127e+07	3.12851e+07	4.36217e+07	0	0	1.34509e+07
qilexprot_38489	PYD1	Dihydropyrimidine dehydrogenase (NADP(+)), chloroplastic	1.47569e+07	1.64379e+07	1.02726e+07	8.56737e+06	1.05747e+07	8.39641e+06	1.23698e+07	2.24669e+07	8.33069e+06	0	0	0	1.66307e+07	6.25701e+06	1.83211e+07	1.1212e+07	1.28182e+07	2.33929e+06
qilexprot_6161	NtFrk	Fructokinase	6.43938e+07	3.82276e+07	4.93085e+07	2.05617e+07	1.28407e+07	1.24121e+07	5.01302e+07	5.08461e+07	1.96907e+07	1.25355e+07	0	0	0	3.6806e+07	0	1.03814e+07	4.02384e+07	2.98259e+07
qilexprot_75993	PPCE	PPCE	1.30129e+07	5.73415e+06	6.09508e+06	7.19659e+06	2.7192e+06	3.50459e+06	2.47396e+07	1.41896e+07	2.19627e+07	0	0	3.48413e+06	1.84086e+07	1.76669e+07	8.28812e+06	9.96618e+06	2.28156e+07	1.45328e+07
qilexprot_49179	ast2	Aspartate aminotransferase	1.01957e+07	2.59948e+06	1.36968e+07	1.71347e+07	1.20853e+07	1.13169e+07	6.38021e+06	7.80429e+06	5.68002e+06	1.65241e+07	7.55826e+07	3.94868e+07	0	0	1.65762e+07	4.56783e+07	1.49338e+08	5.84822e+07
qilexprot_78469	IDH5	Isocitrate dehydrogenase [NAD] catalytic subunit 5, mitochondrial	1.26105e+07	3.47872e+07	3.21875e+07	1.43932e+07	1.05747e+07	1.13169e+07	1.4974e+07	2.24669e+07	1.28747e+07	5.50804e+06	6.36783e+07	4.87778e+07	7.09386e+07	6.62507e+07	2.09384e+07	2.53307e+07	1.61783e+08	6.49737e+07
qilexprot_6917	HISN4	Imidazole glycerol phosphate synthase hisHF, chloroplastic	6.57354e+06	1.29974e+07	6.57447e+06	9.59546e+06	9.064e+06	5.11086e+06	7.16146e+06	4.61162e+06	6.89175e+06	8.35702e+06	1.27533e+07	3.94868e+06	4.16764e+06	4.41672e+06	5.67082e+06	1.86866e+07	1.59361e+07	7.01786e+06
qilexprot_64331	RPN6	26S proteasome non-ATPase regulatory subunit 11 homolog	1.47569e+07	3.21112e+07	2.12301e+07	1.50786e+07	1.133e+07	1.31422e+07	1.75781e+07	2.24669e+07	2.49921e+07	7.21743e+06	0	0	3.65644e+07	4.04866e+07	3.92595e+07	1.37035e+07	2.77977e+07	2.33929e+07
qilexprot_36090	SODA	Superoxide dismutase [Mn], mitochondrial	7.37846e+07	3.01998e+07	6.36902e+07	3.42695e+07	3.70113e+07	4.01568e+07	6.51042e+07	9.81448e+07	7.19469e+07	5.69797e+07	0	0	9.82943e+07	1.03057e+08	8.72434e+07	0	2.98677e+08	0
qilexprot_18706	XYLB	Xylulose kinase	1.05981e+07	1.18506e+07	8.21809e+06	8.22468e+06	6.42033e+06	5.47592e+06	9.76563e+06	5.5576e+06	7.19469e+06	0	0	5.11006e+06	1.48661e+07	1.50904e+07	6.54326e+06	1.24577e+07	0	0
qilexprot_13257	mro	Aldose 1-epimerase	3.08554e+07	1.83493e+07	1.64362e+07	2.60448e+07	2.4926e+07	1.7523e+07	2.73438e+07	2.24669e+07	2.04481e+07	8.73689e+06	0	0	1.72913e+07	9.93761e+06	1.17779e+07	9.13567e+07	2.73787e+07	1.05268e+08
qilexprot_38487	gr	Glutathione reductase	6.17107e+07	5.35187e+07	3.4242e+07	2.70729e+07	2.41707e+07	2.11736e+07	4.29688e+07	2.71968e+07	4.16535e+07	7.97716e+06	2.01553e+07	3.97539e+07	1.3301e+07	3.57018e+07	2.31195e+07	3.48816e+07	4.14829e+07	4.97099e+07
qilexprot_19667	PFK2	ATP-dependent 6-phosphofructokinase 2	2.14646e+07	1.98784e+07	1.91755e+07	7.53929e+06	6.798e+06	4.01568e+06	1.75781e+07	1.12334e+07	1.74187e+07	2.65905e+06	0	0	0	0	0	0	0	0
qilexprot_54369	sars	Seryl-tRNA synthetase	5.50031e+06	2.4848e+07	1.64362e+07	1.30224e+07	1.05747e+07	1.1682e+07	1.5625e+07	1.18247e+07	4.16535e+06	6.4577e+06	2.31346e+07	1.06847e+07	1.50745e+07	2.09794e+07	7.41569e+06	0	4.97795e+07	0
qilexprot_2940	gns2	Beta-1,3 glucanase	1.744e+07	3.28758e+07	1.7121e+07	5.48312e+06	6.5714e+06	5.11086e+06	1.88802e+07	1.30071e+07	2.65067e+07	6.26777e+06	3.7955e+07	6.03916e+06	4.95506e+07	2.50281e+07	5.2346e+07	1.37035e+07	2.3749e+07	2.45625e+07
qilexprot_41051	RPT1A	26S protease regulatory subunit 7 homolog A	3.21969e+06	1.7967e+07	8.21809e+06	6.16851e+06	5.13627e+06	9.4916e+06	1.04167e+07	1.0997e+07	1.3632e+07	4.55837e+06	1.44363e+07	1.41688e+07	8.86732e+06	5.15284e+06	1.17779e+07	1.6195e+07	0	0
qilexprot_19946	acoB	Pyruvate dehydrogenase E1 component subunit beta, mitochondrial	1.34154e+07	5.73415e+07	4.7254e+07	2.94718e+07	1.73727e+07	2.44591e+07	3.19011e+07	2.60143e+07	1.89334e+07	3.60871e+07	1.32055e+08	2.11371e+07	1.32136e+08	1.17779e+08	1.04692e+08	7.47464e+07	1.57635e+08	1.28661e+08
qilexprot_58105	FBA2	Probable fructose-bisphosphate aldolase 2, chloroplastic	3.35384e+06	1.41442e+06	6.84841e+06	3.39268e+07	4.7586e+07	4.38074e+07	2.79948e+06	1.01692e+06	2.57494e+06	3.41878e+07	7.55826e+06	2.32275e+07	0	0	0	7.8899e+07	1.49338e+08	1.01281e+08
qilexprot_40744	gmdh	Malate dehydrogenase	6.976e+06	3.21112e+07	1.91755e+07	7.88198e+07	2.7192e+07	4.01568e+07	1.04167e+07	1.89195e+07	1.06027e+07	0	0	0	8.86732e+07	4.78956e+07	1.35227e+07	9.96618e+06	0	0
qilexprot_25532	fen1	Ferritin	1.60985e+07	3.82276e+07	6.16357e+07	1.2337e+07	2.11493e+07	2.84748e+07	1.23698e+07	2.71968e+07	6.28589e+06	3.60871e+07	2.70837e+07	8.59419e+06	2.03948e+07	0	0	1.74408e+07	3.23567e+07	1.87143e+07
qilexprot_46955	accC	Acetyl-CoA carboxylase, biotin carboxylase	991397	4.96959e+06	3.56117e+06	0	0	0	0	0	0	0	0	8.36192e+06	0	7.72925e+06	0	0	0	0
qilexprot_43936	TS	Chloroplast threonine synthase	1.60985e+07	3.82276e+07	1.91755e+07	1.2337e+07	7.55333e+06	1.13169e+07	2.27865e+07	1.89195e+07	1.66614e+07	1.72838e+07	0	0	0	0	2.39919e+06	0	9.54107e+07	0
qilexprot_45345	ADH2	Alcohol dehydrogenase class-3	4.29292e+07	2.59948e+07	2.94482e+07	1.43932e+07	2.0394e+07	1.82531e+07	4.49219e+07	4.49338e+07	2.19627e+07	2.08926e+07	1.20302e+08	4.18096e+07	2.83754e+08	1.8771e+08	1.46569e+08	1.24577e+08	8.90223e+07	7.01786e+07
qilexprot_42055	PBF1	Proteasome subunit beta type-1	2.68308e+07	9.93919e+06	2.25997e+07	8.91007e+06	6.26927e+06	1.05868e+07	1.17188e+07	7.92253e+06	1.81761e+07	1.42449e+07	0	0	0	0	0	4.56783e+07	1.12004e+07	1.69598e+07
qilexprot_32997	mdh	Malate dehydrogenase	3.62215e+07	2.56125e+07	2.12301e+07	1.85055e+07	1.28407e+07	1.2047e+07	1.88802e+07	2.36494e+07	2.87788e+07	1.70939e+07	6.1436e+07	1.76529e+07	6.20713e+07	4.78478e+07	3.57698e+07	5.39835e+07	1.07856e+08	4.9125e+07
qilexprot_23022	ANN1	Annexin D1	8.04923e+07	8.79236e+07	1.3012e+08	1.26797e+08	8.30867e+07	6.93617e+07	7.81251e+07	8.27727e+07	7.57336e+07	8.92682e+07	1.94468e+08	1.8582e+07	9.31069e+06	1.55917e+08	4.36217e+08	1.36541e+08	6.22244e+06	2.98259e+08
qilexprot_6609	DHBK	Putative 3,4-dihydroxy-2-butanone kinase	1.05981e+07	1.22328e+07	8.90293e+06	5.82581e+06	5.36287e+06	3.06652e+06	8.46355e+06	1.12334e+07	8.33069e+06	0	0	0	0	1.54585e+06	0	0	0	0
qilexprot_52513	TL1	Thaumatin-like protein 1	5.36615e+07	1.41442e+07	1.7121e+07	4.11234e+07	4.532e+07	2.62844e+07	7.16146e+06	8.75026e+06	4.54401e+07	4.55837e+07	5.48666e+07	9.52329e+06	1.10842e+07	0	0	3.44664e+07	1.36894e+08	2.69018e+07
qilexprot_16656	eg4	Endoglucanase	4.02461e+06	1.29974e+07	1.3012e+07	959546	1.8128e+06	3.1515e+06	1.10677e+07	1.07605e+07	1.51467e+07	0	0	0	8.55697e+06	2.72364e+06	6.97947e+06	0	0	0
qilexprot_71819	DHAD	Dihydroxy-acid dehydratase, chloroplastic	3.08554e+07	2.29366e+07	1.64362e+07	7.19659e+06	1.133e+07	9.12654e+06	3.125e+07	2.36494e+07	2.49921e+07	8.73689e+06	0	0	0	5.5209e+07	0	2.32544e+07	0	0
qilexprot_61138	Os10g0415600	Acylamino-acid-releasing enzyme 1	1.28788e+06	2.61374e+06	821809	1.30224e+06	0	0	1.04167e+07	7.56779e+06	9.84536e+06	6.64763e+06	3.67268e+07	1.90466e+07	1.70412e+07	7.72925e+06	3.6206e+06	1.24577e+07	4.56312e+07	9.94197e+06
qilexprot_58070	asah2	Neutral ceramidase C	2.81723e+07	6.4987e+06	1.02726e+07	7.88198e+06	6.26927e+06	7.30123e+06	7.81251e+06	1.30071e+07	7.19469e+06	1.38651e+07	3.06235e+07	2.78731e+07	2.04525e+07	1.36182e+07	1.35227e+07	2.11781e+07	9.12624e+06	8.77233e+06
qilexprot_68270	pcn	Proliferating cell nuclear antigen	1.20738e+07	6.4987e+06	8.90293e+06	4.11234e+06	3.8522e+06	2.48242e+06	9.11459e+06	1.30071e+07	1.51467e+07	0	0	0	3.94596e+07	8.83343e+06	1.04692e+07	0	0	0
qilexprot_15305	WIN2	Wound-induced protein WIN2	2.28061e+07	2.67594e+07	5.20479e+07	6.8539e+06	4.60753e+06	3.13953e+06	3.32031e+07	1.01692e+07	1.51467e+07	0	0	0	0	2.90767e+07	0	0	0	0
qilexprot_31061	RPL26A	60S ribosomal protein L26-1	6.03692e+06	3.47872e+07	2.73936e+07	2.77583e+07	3.09687e+06	6.20604e+06	2.34375e+07	1.7737e+07	9.84536e+06	0	0	1.23106e+07	0	0	0	1.16272e+07	0	0
qilexprot_31030	CAS	Exportin-2	2.14646e+07	1.18506e+07	3.15027e+07	1.71347e+07	1.133e+07	2.3729e+07	1.69271e+07	9.3415e+06	1.51467e+07	0	0	0	3.31416e+07	2.94448e+07	2.26833e+07	0	0	0
qilexprot_53585	ef1a	Elongation factor 1-alpha	3.488e+06	1.83493e+07	1.36968e+07	7.53929e+06	7.32673e+06	6.57111e+06	2.92969e+06	6.74007e+06	6.81602e+06	2.27919e+07	2.06592e+07	4.64551e+06	1.24143e+07	2.65003e+07	1.57038e+07	4.98309e+06	1.62281e+07	2.92411e+07
qilexprot_30108	sbp1	Ran-specific GTPase-activating protein	1.47569e+07	7.64553e+06	1.16423e+07	1.16516e+07	7.55333e+06	7.66629e+06	1.5625e+07	1.65545e+07	1.96907e+07	8.73689e+06	2.70837e+07	3.25186e+07	2.39418e+07	7.36119e+06	2.18109e+07	7.47464e+06	1.203e+07	2.98259e+07
qilexprot_5637	nxn	Nucleoredoxin	9.79323e+06	1.60556e+07	1.3012e+07	3.76964e+07	3.02133e+07	4.01568e+07	8.46355e+06	7.68604e+06	8.33069e+06	5.50804e+07	0	0	0	0	0	0	0	7.01786e+06
qilexprot_60067	mts4	26S proteasome non-ATPase regulatory subunit 2	2.14646e+07	2.25543e+07	2.05452e+07	1.40505e+07	1.28407e+07	1.64278e+07	1.36719e+07	5.43935e+06	1.28747e+07	1.31053e+07	6.23556e+06	1.88568e+07	8.86732e+06	7.72925e+06	9.16056e+06	0	0	0
qilexprot_22308	RAN3	GTP-binding nuclear protein Ran-3	1.60985e+07	9.93919e+06	4.51995e+07	2.98145e+07	1.28407e+07	2.15386e+07	2.40886e+07	1.18247e+07	1.81761e+07	1.44349e+07	3.33823e+07	2.32275e+07	0	0	0	0	0	6.43304e+07
qilexprot_20036	SBE II	Starch branching enzyme II	4.96369e+06	3.21112e+06	6.09508e+06	2.05617e+07	1.43513e+07	3.61411e+07	7.81251e+06	3.19266e+06	6.66455e+06	7.21743e+06	0	0	0	0	0	3.23901e+07	1.93559e+07	1.28661e+07
qilexprot_19906	ACAD	Acyl-CoA dehydrogenase	1.744e+06	1.91138e+07	1.02726e+07	8.22468e+06	1.133e+07	1.24121e+07	5.01302e+06	6.74007e+06	2.65067e+06	3.03892e+07	8.18811e+07	2.32275e+07	5.61435e+07	5.15284e+07	5.67082e+07	4.56783e+07	4.97795e+07	4.97099e+07
qilexprot_71547	pgk	Phosphoglycerate kinase	1.0464e+08	8.79236e+07	8.21809e+07	3.08425e+07	2.7192e+07	2.59194e+07	4.55729e+07	3.19266e+07	8.33069e+07	1.78536e+07	0	0	0	0	0	0	0	0
qilexprot_69451	rps1	40S ribosomal protein S3a	1.00615e+07	1.64379e+07	2.19149e+07	7.88198e+06	7.72026e+06	5.11086e+06	1.4974e+07	9.57799e+06	1.3632e+07	8.54695e+06	0	0	0	1.91391e+07	0	0	0	0
qilexprot_10401	RPL23A	Large subunit ribosomal protein L23Ae	5.63446e+06	3.82276e+07	1.16423e+08	4.11234e+07	3.24793e+07	2.957e+07	3.84115e+07	4.49338e+07	5.14988e+07	2.46912e+07	8.4044e+07	1.62593e+07	975406	6.91304e+07	2.70455e+07	1.24577e+08	7.0521e+06	8.73853e+07
qilexprot_16658	ROF1	Peptidyl-prolyl cis-trans isomerase	4.02461e+07	4.20504e+07	3.15027e+07	2.19325e+07	1.88833e+07	2.11736e+07	3.77604e+07	3.31091e+07	2.80214e+07	2.65905e+07	6.9284e+07	3.93289e+07	9.75406e+06	0	0	1.16272e+07	0	0
qilexprot_1610	LPD2	Dihydrolipoyl dehydrogenase 2, chloroplastic	8.04923e+06	1.26151e+07	4.51995e+06	1.09662e+07	9.064e+06	6.20604e+06	6.38021e+06	6.03059e+06	4.69548e+06	8.54695e+06	0	0	1.01974e+07	1.14098e+07	2.13746e+07	0	0	1.98839e+07
qilexprot_69722	oxc	Putative oxalyl-CoA decarboxylase	1.34154e+07	1.26151e+07	6.36902e+06	1.71347e+07	1.3596e+07	1.24121e+07	7.81251e+06	9.45974e+06	8.33069e+06	8.92682e+06	6.9284e+07	3.01958e+07	0	0	6.54326e+07	1.4534e+07	3.3178e+07	2.04688e+07
qilexprot_65187	umps	Zgc:55702	2.81723e+07	2.9053e+07	1.98604e+07	2.19325e+07	1.73727e+07	1.49675e+07	2.14844e+07	1.65545e+07	2.27201e+07	1.89932e+07	0	0	2.99206e+07	2.90767e+07	1.78849e+07	2.86528e+06	2.18864e+07	1.57902e+07
qilexprot_27293	gnd	6-phosphogluconate dehydrogenase, decarboxylating	1.01957e+07	1.29974e+07	1.23271e+07	2.67302e+07	2.34153e+07	2.22687e+07	1.04167e+07	9.45974e+06	1.28747e+07	2.84898e+07	6.91139e+07	3.71641e+07	2.83754e+07	4.41672e+06	3.83827e+07	3.44664e+07	8.71141e+07	6.43304e+07
qilexprot_27311	PYD3	Beta-ureidopropionase	2.28061e+07	3.44049e+07	2.19149e+07	1.43932e+07	1.20853e+07	8.03135e+06	1.82292e+07	2.36494e+07	1.96907e+07	1.06362e+07	2.81419e+07	3.71641e+07	0	1.91391e+07	0	1.6195e+07	3.01415e+07	1.87143e+07
qilexprot_74362	Xyl2	Beta-xylosidase/alpha-L-arabinofuranosidase 2	3.75631e+07	2.14075e+07	1.36968e+07	6.5112e+06	5.96713e+06	6.20604e+06	5.85938e+06	3.07442e+06	4.01388e+06	0	0	0	5.76376e+06	1.79503e+07	2.57368e+07	0	0	0
qilexprot_42084	PDC3	Pyruvate decarboxylase 3	8.18338e+07	1.03215e+08	7.53325e+07	3.35841e+07	3.24793e+07	2.62844e+07	1.04167e+08	7.44955e+06	6.96749e+07	3.75116e+07	6.9284e+07	1.23106e+08	0	0	0	9.96618e+06	8.64545e+07	1.22813e+07
qilexprot_20028	FKBP	70 kDa peptidyl-prolyl isomerase	3.08554e+07	3.13467e+07	3.08178e+07	1.67921e+07	1.5862e+07	1.60627e+07	3.64584e+07	2.36494e+07	2.12054e+07	2.84898e+07	1.19672e+07	3.00518e+07	0	0	0	3.65427e+07	4.97795e+07	3.39197e+07
qilexprot_1567	ESP	Epithiospecifier protein	1.10006e+07	8.79236e+06	1.36968e+07	1.26797e+07	1.20853e+07	9.85666e+06	1.4974e+07	1.90827e+07	1.5904e+07	0	0	4.64551e+07	2.21683e+07	0	0	0	0	4.67857e+07
qilexprot_26073	PDH2	Pyruvate dehydrogenase E1 component subunit beta-1, mitochondrial	5.76861e+06	1.3762e+07	1.23271e+07	2.05617e+07	2.4926e+07	1.24121e+07	4.03646e+06	4.61162e+06	3.10508e+06	2.08926e+07	6.10959e+07	3.94868e+07	0	0	7.85191e+06	2.50608e+07	1.65932e+07	1.75447e+07
qilexprot_32015	SCPL18	Serine carboxypeptidase-like 18	3.35384e+07	2.10252e+07	2.05452e+07	5.82581e+06	1.07884e+07	2.66495e+06	1.69271e+07	3.07442e+07	2.49921e+07	0	0	6.03916e+06	2.61586e+07	1.06737e+08	3.44611e+07	0	0	0
qilexprot_30103	NRX1	Nucleoredoxin, putative	3.35384e+07	3.47872e+07	2.73936e+07	6.5112e+07	4.90967e+07	5.11086e+07	1.36719e+07	2.12844e+07	1.5904e+07	2.65905e+07	3.27524e+07	2.0208e+07	1.86214e+07	9.20149e+06	4.54495e+07	0	4.97795e+07	0
qilexprot_6838	PAG1	Proteasome subunit alpha type-3	5.09784e+07	1.41442e+07	2.53391e+07	8.56737e+06	9.064e+06	8.76148e+06	2.08333e+07	2.95617e+07	2.27201e+07	2.08926e+07	2.56918e+07	1.20783e+07	2.75375e+07	7.36119e+06	3.40249e+07	9.55093e+06	2.74244e+07	8.77233e+06
qilexprot_73393	rpn1	26S proteasome regulatory subunit rpn-1	1.27446e+07	2.63771e+07	1.84907e+07	1.88482e+07	1.66173e+07	2.00784e+07	9.11459e+06	5.79409e+06	8.33069e+06	0	0	0	0	1.36182e+07	0	0	0	0
qilexprot_11295	PR	Perakine reductase	1.47569e+07	8.79236e+06	6.77992e+06	1.16516e+07	5.06073e+06	5.84098e+06	1.23698e+07	7.68604e+06	1.28747e+07	9.11675e+06	3.08944e+07	2.32275e+07	1.90647e+07	1.6813e+07	5.67082e+06	2.32544e+07	2.40601e+07	2.57322e+07
qilexprot_42866	HOP	Heat shock protein STI	1.05981e+07	2.82885e+07	2.87633e+07	8.56737e+06	1.3596e+07	6.20604e+06	5.07813e+07	4.84812e+07	2.12054e+07	6.07783e+07	1.09639e+08	1.09169e+07	1.68479e+07	5.57206e+07	6.10704e+06	3.69579e+08	1.90821e+07	2.04688e+07
qilexprot_38778	PAD1	Proteasome subunit alpha type-7	1.60985e+07	1.56733e+07	1.91755e+07	1.2337e+07	1.28407e+07	9.4916e+06	1.69271e+07	1.41896e+07	9.08803e+06	2.65905e+07	1.49213e+07	6.73599e+06	0	0	0	3.44664e+07	0	0
qilexprot_28343	APX2	APX2	9.12246e+07	2.52302e+07	5.88963e+07	4.11234e+07	4.45647e+07	5.11086e+07	6.51042e+07	5.43935e+07	7.19469e+07	1.27255e+07	0	0	1.10842e+07	1.03057e+07	6.34565e+07	0	2.69639e+07	0
qilexprot_76191	hsp70	Heat shock 70 kDa protein	3.08554e+07	3.82276e+07	2.94482e+07	2.87864e+07	2.9458e+07	1.89832e+07	3.25521e+07	2.95617e+07	2.12054e+07	3.41878e+07	3.0233e+07	9.52329e+06	0	1.14098e+07	0	2.65765e+07	7.46692e+07	3.97679e+06
qilexprot_13317	frs2	Phenylalanyl-tRNA synthetase alpha chain	2.68308e+06	9.55691e+06	8.90293e+06	5.82581e+06	5.06073e+06	4.38074e+06	6.1849e+06	5.20286e+06	3.25654e+06	0	0	0	4.43366e+07	6.99313e+06	1.35227e+07	6.64412e+06	8.29658e+06	2.86563e+07
qilexprot_78927	gluX	Nudix hydrolase 3	3.75631e+06	1.72024e+06	2.87633e+06	4.45503e+06	1.66173e+06	3.03001e+06	3.90625e+06	3.55095e+06	3.48374e+06	0	0	0	0	0	0	0	0	0
qilexprot_34468	ESP	Epithiospecifier protein	9.52492e+06	7.64553e+06	1.50665e+07	1.54213e+07	1.05747e+07	1.1682e+07	1.36719e+07	6.38533e+06	1.06027e+07	8.54695e+06	1.13374e+07	1.67512e+07	8.86732e+06	1.61946e+07	4.18768e+06	2.04581e+07	3.77495e+07	3.09956e+07
qilexprot_24628	RPS5	40S ribosomal protein S5	6.03692e+07	4.20504e+07	8.90293e+07	2.43313e+07	1.8128e+07	2.957e+07	4.94792e+07	5.32111e+07	3.33228e+07	2.84898e+07	1.48772e+07	1.37043e+07	0	0	0	0	0	0
qilexprot_53284	vars	Valyl-tRNA synthetase	3.488e+06	8.41008e+06	8.90293e+06	2.05617e+06	3.47453e+06	2.957e+06	2.73438e+06	1.53721e+06	1.06027e+06	0	0	0	0	0	0	0	0	0
qilexprot_49771	calr	Calreticulin	8.45169e+07	1.29974e+08	8.90293e+07	1.19943e+08	9.81933e+07	8.03135e+07	7.81251e+07	8.39552e+07	9.08803e+07	4.17851e+07	2.03758e+08	3.94868e+08	1.10842e+08	2.57642e+08	5.67082e+07	6.22886e+07	2.61342e+08	1.28661e+08
qilexprot_49297	RPL13B	60S ribosomal protein L13-1	2.54892e+07	4.58732e+07	7.53325e+07	2.0219e+07	1.20853e+07	2.44591e+07	4.23177e+07	3.7839e+07	3.48374e+07	2.65905e+06	1.95255e+07	6.50371e+06	3.19224e+07	0	0	2.12861e+07	4.97795e+07	1.81295e+07
qilexprot_1449	acs	Acetyl-coenzyme A synthetase	9.25661e+06	9.93919e+06	8.90293e+06	1.06235e+07	7.10013e+06	6.93617e+06	9.11459e+06	5.67585e+06	7.57336e+06	8.92682e+06	2.39093e+07	1.76529e+07	1.96855e+07	1.17779e+07	1.0033e+07	1.95171e+07	9.12624e+06	2.10536e+07
qilexprot_52776	eef1b	Elongation factor 1-beta	9.92738e+06	1.14683e+07	2.12301e+07	6.8539e+06	1.133e+07	1.27772e+07	1.5625e+07	1.53721e+07	1.21174e+07	1.61442e+07	0	0	1.90647e+07	0	0	1.74408e+07	0	0
qilexprot_6108	PRXIIB	Peroxiredoxin-2B	5.63446e+06	3.32581e+07	2.87633e+07	2.39886e+07	9.81933e+06	3.43158e+06	2.73438e+07	5.32111e+07	5.83148e+07	3.60871e+07	5.2875e+07	4.87778e+06	5.273e+07	3.57018e+07	2.66092e+06	4.05055e+07	8.29658e+06	8.77233e+07
qilexprot_4320	TIL	Temperature-induced lipocalin-1	4.96369e+06	2.59948e+07	3.56117e+07	1.37078e+07	4.0788e+07	2.62844e+07	2.27865e+07	3.31091e+07	2.42347e+07	6.4577e+07	7.85807e+07	3.25186e+07	3.50259e+07	2.90767e+07	1.614e+07	1.1212e+07	3.44308e+07	1.87143e+08
qilexprot_16894	hsp82	Heat shock protein 90	5.76861e+06	4.20504e+07	1.84907e+07	1.91909e+07	2.87027e+07	1.49675e+07	5.27344e+07	1.89195e+07	3.55948e+07	8.73689e+06	2.54839e+07	3.71641e+07	0	0	0	1.16272e+07	0	0
qilexprot_34140	TIF3C2	Eukaryotic translation initiation factor 3 subunit C	3.08554e+06	4.20504e+06	7.53325e+06	2.33101e+06	4.0788e+06	2.59194e+06	2.47396e+06	0	0	0	0	0	3.19224e+07	0	0	0	0	0
qilexprot_32335	pheS	Phenylalanyl-tRNA synthetase beta chain	6.03692e+06	1.52911e+07	1.16423e+07	9.59546e+06	5.96713e+06	8.03135e+06	7.16146e+06	7.68604e+06	4.46828e+06	1.08261e+07	3.69914e+07	1.78852e+07	1.06408e+07	2.83406e+07	3.66422e+07	1.1212e+07	2.07415e+07	2.81124e+07
qilexprot_66909	At3g18860	Transducin family protein / WD-40 repeat family protein	2.10085e+06	2.17898e+06	1.98604e+06	3.01572e+06	0	0	4.49219e+06	3.66565e+06	2.7302e+06	0	0	0	0	0	0	0	0	0
qilexprot_15990	dee165	Putative ATP-dependent citrate lyase	3.62215e+07	4.20504e+07	3.08178e+07	2.09044e+07	1.3596e+07	1.97133e+07	1.88802e+07	2.95617e+07	1.43894e+07	2.65905e+06	0	0	1.10842e+07	2.1145e+07	4.14406e+06	1.37035e+07	0	0
qilexprot_70088	pgl	6-phosphogluconolactonase	1.60985e+07	3.28758e+06	8.21809e+06	3.18706e+06	2.266e+06	7.66629e+06	7.81251e+06	1.01692e+07	1.21174e+07	1.36751e+07	1.41969e+07	2.55503e+07	0	0	0	0	1.24449e+07	0
qilexprot_67488	fabD	Malonyl-CoA:ACP transacylase	1.47569e+07	6.88098e+06	1.3012e+07	2.05617e+07	2.4926e+07	2.29989e+07	1.23698e+07	8.39552e+06	1.66614e+07	3.03892e+07	9.0466e+07	2.29953e+08	4.87703e+07	4.41672e+07	3.92595e+07	0	0	0
qilexprot_71123	FUM1	Fumarate hydratase 1, mitochondrial	9.79323e+06	1.7967e+07	8.90293e+06	2.91291e+06	2.41707e+06	1.49675e+06	9.11459e+06	1.0051e+07	4.99842e+06	0	0	0	2.21683e+06	1.36145e+07	9.16056e+06	0	0	0
qilexprot_25456	GLDC	Glycine dehydrogenase (GLDC, gcvP)	1.47569e+07	1.52911e+07	2.12301e+07	1.71347e+06	5.4384e+06	6.20604e+06	4.10157e+06	3.19266e+06	1.5904e+06	0	0	0	1.80104e+07	1.06737e+06	2.26833e+07	0	0	0
qilexprot_32059	ACG12	Glucose-6-phosphate 1-dehydrogenase, cytoplasmic isoform 2	3.89046e+06	1.45265e+07	1.02726e+07	7.19659e+06	9.81933e+06	1.2047e+07	2.99479e+06	4.72987e+06	3.93815e+06	1.00664e+07	1.61961e+07	1.62593e+07	1.06408e+07	1.06737e+07	7.41569e+06	5.81361e+06	1.37798e+07	5.73125e+06
qilexprot_39041	PDX13	Pyridoxal 5'-phosphate synthase subunit PDX1.3	7.51261e+06	1.03215e+07	1.3012e+07	3.35841e+06	3.77667e+06	3.32206e+06	7.16146e+06	9.81448e+06	7.57336e+06	0	0	0	1.50745e+07	1.91391e+07	2.48644e+07	0	0	0
qilexprot_23678	PIP	Proline iminopeptidase	3.488e+07	1.07037e+07	1.98604e+07	2.4674e+07	1.133e+07	1.64278e+07	2.27865e+07	2.71968e+07	1.06027e+07	2.27919e+07	2.96032e+07	2.29953e+07	1.59612e+08	4.04866e+07	4.27493e+07	4.06952e+07	2.73787e+07	9.35715e+07
qilexprot_13479	VTC4	Inositol-phosphate phosphatase	3.75631e+07	1.45265e+07	1.02726e+07	8.22468e+06	5.665e+06	6.20604e+06	2.08333e+07	2.12844e+07	3.86241e+07	1.29154e+07	3.02645e+07	1.88143e+07	1.8178e+07	0	0	0	0	0
qilexprot_74840	gloB	Hydroxyacylglutathione hydrolase, mitochondrial	7.78092e+07	1.91138e+07	3.08178e+07	8.22468e+06	1.3596e+07	1.56976e+07	2.27865e+07	2.95617e+07	3.48374e+07	2.27919e+07	2.26748e+07	1.92789e+07	1.41877e+07	4.19404e+07	5.2346e+07	2.34205e+07	1.57635e+07	1.28661e+07
qilexprot_33166	GALK	Galactokinase	4.29292e+06	8.79236e+06	8.21809e+06	7.88198e+06	4.0788e+06	4.38074e+06	4.94792e+06	3.31091e+06	5.52855e+06	2.46912e+06	0	0	0	0	6.97947e+06	0	0	0
qilexprot_244	YchF1	Obg-like ATPase 1	3.21969e+06	1.49088e+07	1.09575e+07	8.91007e+06	9.064e+06	1.13169e+07	4.6224e+06	8.98676e+06	4.92268e+06	6.4577e+06	5.03884e+07	1.69561e+07	2.98474e+07	2.28197e+07	1.96298e+07	1.32882e+07	2.52714e+07	1.46205e+07
qilexprot_71752	At5g13980	Probable alpha-mannosidase At5g13980	3.62215e+07	3.36403e+07	2.19149e+07	4.11234e+07	2.64367e+07	2.15386e+07	1.4974e+07	7.09481e+06	2.04481e+07	0	0	2.78731e+07	3.81118e+07	1.39863e+07	9.59678e+06	5.39835e+07	0	0
qilexprot_62857	At3g23600	AT3g23600/MDB19_9	2.81723e+07	1.33797e+07	2.12301e+07	1.64494e+07	9.81933e+06	1.64278e+07	3.51563e+07	2.48318e+07	4.01388e+07	2.84898e+07	1.76359e+07	4.41323e+07	1.72913e+07	1.36182e+07	4.2457e+07	1.53645e+08	6.0648e+07	1.81295e+07
qilexprot_38968	RPL21A	60S ribosomal protein L21-1	3.21969e+06	5.35187e+06	1.50665e+07	5.82581e+06	2.9458e+06	6.20604e+06	7.81251e+06	5.89933e+06	6.28589e+06	0	0	0	0	0	0	0	0	0
qilexprot_35578	dapC	Aminotransferase	4.29292e+07	2.9053e+07	2.67088e+07	2.29606e+07	7.55333e+06	1.71579e+07	3.71094e+07	1.04057e+07	4.46828e+07	7.02749e+06	0	0	0	9.20149e+06	0	1.4534e+06	0	0
qilexprot_48913	pco141871	Ankyrin-1	1.47569e+07	1.87315e+07	1.09575e+07	8.22468e+06	6.19373e+06	4.01568e+06	1.75781e+07	1.89195e+07	9.08803e+06	0	0	0	0	1.32501e+07	0	0	0	0
qilexprot_17538	rpt3	26S protease regulatory subunit 6B	8.45169e+06	2.59948e+07	1.91755e+07	1.2337e+07	1.133e+07	1.46025e+07	1.23698e+07	8.27727e+06	1.21174e+07	8.16709e+06	0	0	2.49615e+07	1.2514e+07	8.72434e+06	0	0	0
qilexprot_20157	SDR1	(+)-neomenthol dehydrogenase	1.60985e+07	8.79236e+06	1.16423e+07	9.59546e+06	6.3448e+06	6.93617e+06	1.30208e+07	1.30071e+07	1.3632e+07	6.26777e+06	0	0	5.32039e+06	1.25766e+07	1.57038e+07	0	0	0
qilexprot_36679	TPI	Putative triosephosphate isomerase	4.69538e+07	7.26325e+06	1.16423e+07	8.91007e+06	6.49587e+06	1.02217e+07	1.69271e+07	2.24669e+07	1.89334e+07	1.74738e+07	2.14151e+07	1.11492e+07	5.32039e+07	1.69307e+07	5.67082e+07	0	0	0
qilexprot_70605	BGAL8	Beta-galactosidase 8	7.51261e+06	1.07037e+07	5.34176e+06	7.88198e+06	8.30867e+06	8.03135e+06	4.94792e+06	3.7839e+06	1.81761e+06	0	0	4.87778e+06	9.31069e+06	1.8771e+07	6.97947e+06	0	1.74228e+07	0
qilexprot_5028	OEP16	Outer envelope pore protein 16, chloroplastic	0	0	1.36968e+06	4.11234e+06	1.51067e+07	2.22687e+07	2.34375e+06	3.19266e+06	2.27201e+06	2.27919e+07	0	0	0	1.50904e+07	0	0	0	1.75447e+07
qilexprot_39466	eIF5	Eukaryotic translation initiation factor 3 subunit B	7.6897e+06	8.02781e+06	5.54721e+06	4.11234e+06	6.04267e+06	5.11086e+06	5.14323e+06	6.62182e+06	4.84695e+06	0	0	0	1.08226e+07	9.93761e+06	1.39589e+07	0	0	0
qilexprot_50659	pte	Enoyl-ACP reductase	4.15877e+06	2.82885e+06	6.16357e+06	1.74774e+07	1.5862e+07	1.7888e+07	3.64584e+06	2.48318e+06	4.46828e+06	6.26777e+06	2.89733e+07	5.80689e+07	0	0	0	2.35742e+07	9.12624e+06	5.32188e+07
qilexprot_133	THRRS	Threonine--tRNA ligase, mitochondrial 1	4.82954e+06	1.03215e+07	9.58777e+06	6.16851e+06	4.532e+06	6.20604e+06	6.51042e+06	7.09481e+06	2.19627e+06	4.36844e+06	0	0	0	1.10418e+07	0	0	0	1.05268e+07
qilexprot_68193	me1	Malic enzyme	294924	8.02781e+06	890293	0	0	0	0	0	0	0	0	0	4.08526e+06	7.36119e+06	427493	0	0	0
qilexprot_38437	BAS1	2-Cys peroxiredoxin BAS1, chloroplastic	8.58584e+07	4.20504e+07	8.21809e+07	8.22468e+07	9.064e+07	7.66629e+07	6.25e+07	5.67585e+07	5.68002e+07	1.1206e+08	2.12538e+08	1.06847e+08	0	1.2146e+07	0	1.2873e+08	1.39594e+08	1.28661e+08
qilexprot_35167	p5cs	Pyrroline-5-carboxylate synthetase	4.42708e+06	8.41008e+06	7.53325e+06	4.11234e+06	5.96713e+06	6.20604e+06	1.95313e+07	1.53721e+07	6.74029e+06	7.59729e+06	2.39345e+07	6.27144e+06	4.43366e+07	2.20836e+07	2.74642e+07	2.11781e+07	3.60901e+07	2.04688e+07
qilexprot_42874	DHQS	3-dehydroquinate synthase, chloroplastic	2.54892e+07	1.18506e+07	1.02726e+07	4.79773e+06	2.41707e+06	4.01568e+06	1.04167e+07	9.69624e+06	1.51467e+07	0	0	0	4.87703e+07	1.61946e+07	3.53336e+07	0	0	0
qilexprot_7762	PATL1	Patellin 1	2.01231e+06	4.58732e+06	6.84841e+06	0	0	1.35073e+07	0	0	0	0	0	1.88143e+07	0	0	0	0	0	1.05268e+07
qilexprot_58200	RPL28C	60S ribosomal protein L28-2	3.08554e+06	1.41442e+07	3.35572e+07	9.59546e+06	3.47453e+06	6.93617e+06	1.36719e+07	9.93273e+06	9.84536e+06	0	0	0	0	0	0	0	0	1.92991e+07
qilexprot_47466	hen	40S ribosomal protein S6	2.01231e+07	2.06429e+07	3.69814e+07	8.91007e+06	4.0788e+06	1.02217e+07	2.92969e+07	4.61162e+06	1.74187e+07	2.65905e+06	1.48898e+07	9.52329e+06	0	0	7.41569e+06	0	0	1.16964e+07
qilexprot_35235	HEMB1	Delta-aminolevulinic acid dehydratase 1, chloroplastic	2.01231e+07	1.18506e+07	8.21809e+06	1.19943e+07	1.20853e+07	8.76148e+06	1.30208e+07	8.27727e+06	2.34774e+07	2.27919e+07	1.63762e+07	1.44011e+07	0	2.42919e+07	0	2.77143e+07	2.86232e+07	5.08795e+07
qilexprot_67727	mmsA	Methylmalonate-semialdehyde dehydrogenase	3.21969e+07	2.98176e+07	1.91755e+07	1.74774e+07	1.133e+07	1.09518e+07	2.40886e+07	2.24669e+07	9.84536e+06	1.29154e+07	2.27692e+07	3.94868e+07	2.43142e+07	1.54585e+07	9.16056e+06	1.86866e+07	0	0
qilexprot_14943	ahcY	Adenosylhomocysteinase	1.87815e+07	9.17463e+07	4.79389e+07	1.33651e+08	9.81933e+07	1.1682e+08	3.77604e+07	7.92253e+06	3.93815e+07	0	0	1.48656e+08	0	0	0	1.1212e+08	0	0
qilexprot_11616	RH38	DEAD-box ATP-dependent RNA helicase 38	7.64677e+06	1.75847e+07	1.43817e+07	1.16516e+07	1.133e+07	1.09518e+07	5.98959e+06	8.04078e+06	2.95361e+06	2.46912e+07	2.07852e+07	1.52071e+07	0	1.69307e+07	0	1.1212e+07	2.32304e+06	1.91307e+07
qilexprot_72575	gst6	Tau class glutathione S-transferase	6.30523e+07	1.07037e+07	2.80785e+07	1.26797e+07	1.88833e+07	3.03001e+07	2.47396e+07	2.95617e+07	2.95361e+07	3.03892e+07	7.1753e+07	1.90466e+08	4.87703e+06	5.15284e+07	2.53006e+07	0	9.12624e+06	0
qilexprot_48238	WAXY	Granule-bound starch synthase 1, chloroplastic/amyloplastic	0	0	0	3.56266e+06	7.55333e+06	7.66629e+06	5.33855e+06	7.44955e+06	4.77121e+06	1.89932e+07	1.19672e+08	2.56873e+07	0	0	0	0	0	2.57322e+07
qilexprot_46669	nab1	Glycine-rich protein 2	1.11348e+07	2.79062e+07	2.25997e+07	2.57021e+06	7.55333e+06	7.30123e+06	2.53906e+07	3.7839e+07	7.42189e+06	2.08926e+07	3.4642e+07	2.3051e+07	1.64045e+08	1.2146e+08	5.2346e+07	0	0	0
qilexprot_31846	RPS1	40S ribosomal protein S1	4.29292e+06	1.68202e+07	2.32846e+07	7.19659e+06	4.7586e+06	9.12654e+06	1.30208e+07	1.30071e+07	1.21174e+07	0	0	0	0	0	0	0	0	2.45625e+07
qilexprot_19028	PAB8	Polyadenylate-binding protein 8	5.232e+06	1.60556e+07	8.90293e+06	4.79773e+06	7.55333e+06	1.02217e+07	1.36719e+07	1.53721e+07	2.80214e+06	7.97716e+06	0	0	2.96878e+07	1.76669e+07	3.40249e+07	1.53645e+07	2.87145e+07	7.60268e+07
qilexprot_58843	acox1	Acyl-coenzyme A oxidase	7.07259e+06	1.26151e+07	6.71144e+06	5.48312e+06	8.30867e+06	6.20604e+06	0	4.02039e+06	0	2.46912e+07	1.25971e+07	3.01958e+07	1.19709e+07	2.17155e+07	2.26833e+07	5.39835e+07	2.36453e+07	1.57902e+07
qilexprot_32103	RPS18A	40S ribosomal protein S18	2.41477e+06	6.88098e+06	7.53325e+06	2.8101e+06	3.92773e+06	4.01568e+06	1.17188e+07	1.65545e+07	1.96907e+07	6.64763e+06	0	0	3.28091e+07	0	0	0	0	0
qilexprot_63500	GTSG	Elongation factor 1-gamma 1	2.95138e+06	1.49088e+07	9.58777e+06	1.50786e+07	1.43513e+07	1.42374e+07	9.76563e+06	1.41896e+06	8.33069e+06	1.29154e+07	4.30443e+07	5.11006e+06	0	0	2.05022e+08	0	2.07415e+08	0
qilexprot_19811	groL	60 kDa chaperonin	4.15877e+06	1.07037e+07	8.90293e+06	6.5112e+06	4.83413e+06	4.01568e+06	7.16146e+06	8.15903e+06	4.77121e+06	0	0	3.94868e+06	5.76376e+07	1.8205e+07	7.41569e+06	3.07291e+06	1.49338e+07	1.05186e+07
qilexprot_10630	ymdB	O-acetyl-ADP-ribose deacetylase	2.28061e+07	6.4987e+06	8.90293e+06	1.13089e+07	2.87027e+06	8.03135e+06	1.88802e+07	1.89195e+07	2.57494e+07	9.49661e+06	1.51625e+07	2.25307e+07	0	0	2.57368e+06	0	0	1.92991e+07
qilexprot_27147	ilvD	Dihydroxy-acid dehydratase	2.28061e+07	2.67594e+07	1.64362e+07	1.91909e+07	5.58947e+06	1.1682e+07	1.10677e+07	2.0102e+07	2.12054e+07	0	0	8.59419e+07	0	0	0	0	0	5.73125e+07
qilexprot_35822	PU1	Pullulanase 1, chloroplastic	1.744e+07	4.20504e+06	5.6157e+06	6.16851e+06	3.47453e+06	5.47592e+06	2.73438e+06	2.36494e+06	2.49921e+06	0	0	0	0	0	0	0	0	0
qilexprot_59152	tRPD	Anthranilate phosphoribosyltransferase	3.62215e+06	1.1086e+07	1.23271e+07	1.85055e+07	9.81933e+06	2.19037e+07	6.51042e+06	5.91234e+06	9.08803e+06	1.15859e+07	2.10245e+07	2.32275e+07	1.15275e+07	5.5209e+06	1.43603e+07	4.98309e+07	0	0
qilexprot_877	SARED1	Os05g0110300 protein	2.14646e+07	6.4987e+06	1.16423e+07	2.09044e+07	2.11493e+07	1.97133e+07	1.30208e+07	1.53721e+07	2.27201e+07	2.14908e+07	2.83435e+07	2.78731e+07	3.72428e+07	1.72988e+07	4.10044e+06	3.15596e+07	7.88175e+07	2.80714e+07
qilexprot_45484	qor	Flavoprotein wrbA	3.21969e+07	1.18506e+07	1.91755e+07	1.67921e+07	2.34153e+07	2.11736e+07	3.90625e+07	3.7839e+07	2.42347e+07	1.19657e+07	0	0	5.32039e+06	0	0	1.20425e+07	0	0
qilexprot_22981	PK	Pyridoxal kinase	1.26105e+07	5.73415e+06	7.53325e+06	7.88198e+06	2.11493e+06	4.01568e+06	1.30208e+07	1.53721e+07	1.74187e+07	1.10161e+06	9.25005e+06	1.57947e+07	0	4.41672e+06	0	5.81361e+06	1.16924e+07	4.44465e+06
qilexprot_35272	si606045f03	DUF1680 domain protein	1.31471e+07	9.55691e+06	6.84841e+06	1.61067e+07	1.20853e+07	1.46025e+07	8.46355e+06	8.27727e+06	6.21015e+06	9.68655e+06	2.4456e+07	2.78731e+07	2.74887e+06	1.50934e+07	5.67082e+06	1.70256e+07	2.73787e+07	8.18751e+06
qilexprot_29997	RPS2D	40S ribosomal protein S2-4	3.08554e+06	2.71416e+06	4.24601e+06	0	0	0	4.88282e+06	6.26708e+06	3.30653e+06	0	0	0	0	0	0	0	0	0
qilexprot_64807	for	Serine hydroxymethyltransferase	2.01231e+07	2.10252e+07	1.78059e+07	1.06235e+07	7.0246e+06	5.47592e+06	1.5625e+07	1.65545e+07	2.12054e+07	5.12817e+06	0	0	0	0	0	0	0	0
qilexprot_70181	adf	Actin-depolymerizing factor	4.15877e+06	6.11642e+06	1.16423e+07	1.33651e+07	8.30867e+06	8.03135e+06	8.02735e+06	9.81448e+06	6.05869e+06	9.11675e+06	1.51165e+07	1.34464e+07	0	0	2.57368e+07	1.86866e+07	1.75722e+07	3.6259e+07
qilexprot_67580	IF3B	Eukaryotic translation initiation factor 3B	3.21969e+06	4.20504e+06	1.57513e+06	2.03938e+06	7.17567e+06	1.60627e+06	1.5625e+06	2.36494e+06	1.21174e+06	0	0	0	5.76376e+07	1.6283e+07	2.26833e+07	0	0	0
qilexprot_4294	DAD	Dihydroxy-acid dehydratase, N-termnial part	1.47569e+07	8.79236e+06	5.41024e+06	8.91007e+06	6.42033e+06	6.20604e+06	7.81251e+06	7.92253e+06	5.83148e+06	0	0	0	3.67994e+07	0	0	0	1.78377e+07	0
qilexprot_32801	cuAO	Amine oxidase	1.0464e+07	7.26325e+06	1.36968e+07	6.8539e+07	4.60753e+07	5.11086e+07	7.16146e+06	6.97656e+06	5.75575e+06	2.46912e+07	1.40514e+08	1.39365e+08	0	9.20149e+06	0	9.55093e+07	1.53487e+07	9.21796e+07
qilexprot_65760	LYSA2	Diaminopimelate decarboxylase 2, chloroplastic	1.16714e+07	7.64553e+06	4.79389e+06	4.11234e+06	2.11493e+06	4.01568e+06	7.16146e+06	5.67585e+06	6.28589e+06	1.03152e+07	2.26748e+07	2.32275e+07	1.59612e+07	2.00777e+07	2.05022e+07	2.82375e+07	2.69639e+07	3.07558e+07
qilexprot_77702	dars	Aspartyl-tRNA synthetase	4.15877e+06	1.14683e+07	1.09575e+07	7.88198e+06	7.40227e+06	5.84098e+06	9.11459e+06	1.04057e+07	3.71094e+06	9.68655e+06	0	0	4.21198e+06	6.25701e+06	2.13746e+07	1.37035e+07	0	0
qilexprot_60627	eif3D	Eukaryotic translation initiation factor 3 subunit 7	2.28061e+06	1.29974e+07	7.53325e+06	3.76964e+06	3.47453e+06	4.38074e+06	3.45052e+06	6.26708e+06	2.34774e+06	8.16709e+06	0	0	3.32525e+07	1.91391e+07	1.61444e+07	0	0	0
qilexprot_17113	cpa63	Aspartic proteinase nepenthesin-1	6.30523e+07	1.22328e+08	1.36968e+08	3.28987e+07	4.0788e+07	4.38074e+07	5.20834e+07	6.26708e+07	5.30135e+07	2.08926e+07	0	0	1.2264e+08	8.83343e+06	4.36217e+08	2.28392e+07	0	0
qilexprot_45809	SAMS2	S-adenosylmethionine synthase 2	1.87815e+07	1.3762e+07	9.58777e+06	4.79773e+06	6.19373e+06	2.66495e+06	2.27865e+06	8.75026e+06	1.21174e+07	0	0	0	3.05923e+07	2.39239e+07	7.85191e+06	0	0	1.34509e+07
qilexprot_76593	PSA6	PSA6	3.89046e+07	2.37011e+07	3.62966e+07	1.61067e+07	1.51067e+07	1.56976e+07	4.42709e+07	5.79409e+07	1.89334e+07	3.22885e+07	5.88095e+07	1.64916e+08	5.32039e+07	3.34934e+07	2.13746e+07	0	0	8.18751e+07
qilexprot_10770	icd	Isocitrate dehydrogenase [NADP]	2.68308e+07	1.91138e+07	1.91755e+07	2.63875e+07	1.51067e+07	1.7888e+07	1.82292e+07	1.53721e+07	1.06027e+07	3.22885e+06	0	0	0	0	0	0	0	0
qilexprot_49492	cct2	T-complex protein 1 subunit beta	7.64677e+06	1.94961e+07	1.78059e+07	5.14042e+06	3.399e+06	9.85666e+06	1.10677e+07	8.98676e+06	5.90722e+06	1.23456e+06	6.29855e+06	6.09955e+06	0	5.88895e+07	0	0	0	0
qilexprot_8821	comt	Caffeic acid O-methyltransferase	4.02461e+07	2.25543e+07	2.80785e+07	1.37078e+07	5.96713e+06	9.85666e+06	3.25521e+07	3.5474e+07	5.14988e+07	7.87079e+07	1.38568e+08	4.64551e+08	1.68479e+07	1.16005e+08	2.87903e+07	1.70256e+07	1.52894e+08	8.18751e+07
qilexprot_50490	ald	Fructose-bisphosphate aldolase	6.30523e+06	0	0	0	0	0	1.4974e+06	7.3313e+06	2.10085e+06	0	0	0	2.57463e+07	1.80349e+07	4.14406e+07	0	0	0
qilexprot_70140	SYHC	SYHC	3.62215e+06	8.79236e+06	8.21809e+06	5.82581e+06	4.9852e+06	7.30123e+06	2.53906e+06	2.0102e+06	3.75714e+06	0	0	0	1.17669e+07	1.39863e+07	1.614e+07	0	0	0
qilexprot_74256	LARS	Leucine--tRNA ligase, cytoplasmic	7.37846e+06	1.52911e+07	1.84907e+07	2.84437e+06	5.06073e+06	4.7458e+06	2.40886e+06	2.83792e+06	5.65805e+06	0	0	0	4.87703e+06	0	0	0	0	0
qilexprot_65479	EDM1	AtSGT1a	2.54892e+07	2.14075e+07	1.84907e+07	1.09662e+07	8.30867e+06	8.39641e+06	2.40886e+07	2.71968e+07	1.89334e+07	1.57644e+07	0	0	1.99426e+07	1.61946e+07	7.85191e+06	0	0	0
qilexprot_31008	kapA	Importin subunit alpha	2.41477e+06	7.26325e+06	4.7254e+06	3.42695e+06	1.88833e+06	6.20604e+06	0	2.12844e+06	0	3.41878e+06	0	0	5.32039e+06	0	0	0	0	0
qilexprot_78005	an34	Annexin	5.50031e+07	4.20504e+07	6.71144e+07	4.11234e+07	2.7192e+07	3.65061e+07	3.97136e+07	4.13864e+07	3.25654e+07	5.8879e+07	2.70837e+08	1.83498e+07	3.6356e+07	2.466e+08	1.08596e+08	1.50415e+08	6.22244e+08	2.6317e+07
qilexprot_53092	TRR1	Thioredoxin reductase 1	1.00615e+07	8.41008e+06	6.09508e+06	4.45503e+06	5.28733e+06	5.47592e+06	8.46355e+06	5.91234e+06	8.33069e+06	8.92682e+06	2.76884e+07	2.78731e+07	3.41392e+07	2.06113e+07	2.57892e+07	1.63113e+07	4.14829e+06	6.43304e+06
qilexprot_637	RPS18A	40S ribosomal protein S18	952492	1.68202e+07	2.05452e+07	7.19659e+06	9.81933e+06	1.35073e+07	1.30208e+07	9.72213e+06	1.5904e+07	0	0	0	0	0	0	1.4534e+06	0	0
qilexprot_868	aass	Alpha-aminoadipic semialdehyde synthase	3.08554e+06	6.88098e+06	1.23271e+07	3.4643e+06	2.41707e+06	2.19037e+06	6.25e+06	2.60143e+06	2.87788e+06	0	0	0	0	5.88895e+06	0	0	0	0
qilexprot_32495	RPL23A	60S ribosomal protein L23	2.68308e+06	2.14075e+07	2.53391e+07	9.25276e+06	3.6256e+06	1.27772e+07	2.40886e+07	1.65545e+07	2.72641e+07	3.03892e+06	0	0	9.75406e+06	0	0	0	0	0
qilexprot_77762	purA	Adenylosuccinate synthetase	5.09784e+06	1.07037e+07	6.64296e+06	3.18706e+06	2.87027e+06	3.24905e+06	5.79427e+06	4.37513e+06	5.52855e+06	0	0	0	0	0	0	0	0	0
qilexprot_53543	RIDA	Reactive Intermediate Deaminase A, chloroplastic	1.87815e+06	1.07037e+06	1.00103e+07	2.74156e+06	2.0394e+06	4.7458e+06	3.84115e+07	5.20286e+07	3.33228e+07	4.17851e+07	8.81796e+07	1.23106e+07	0	0	0	1.70256e+07	1.32745e+08	8.56004e+07
qilexprot_40382	FK2	Fructokinase	4.96369e+07	3.82276e+07	4.38298e+07	2.0219e+07	9.81933e+06	1.1682e+07	2.53906e+07	2.12844e+07	3.18081e+07	4.93824e+06	6.23556e+07	8.82647e+07	2.74887e+07	8.09731e+07	4.40666e+07	0	0	0
qilexprot_13916	GOR	Glutathione reductase, chloroplastic	2.41477e+07	1.68202e+07	1.16423e+07	1.95336e+07	1.88833e+07	1.71579e+07	1.62761e+07	1.7737e+07	1.51467e+07	9.87648e+06	2.35377e+07	3.94868e+06	1.41877e+07	0	0	8.72041e+06	8.71141e+06	2.39777e+07
qilexprot_71551	ubqB	Ubiquitin-60S ribosomal protein L40	9.65907e+06	9.72282e+06	2.25997e+07	8.56737e+06	1.133e+07	8.58771e+06	8.46355e+06	1.41896e+07	1.5904e+07	1.89932e+07	2.09616e+07	4.64551e+07	0	0	0	0	0	0
qilexprot_51807	aic	Nascent polypeptide-associated complex subunit alpha	1.23421e+07	1.14683e+07	1.50665e+07	4.79773e+06	7.0246e+06	1.31422e+07	6.05469e+06	1.89195e+07	9.08803e+06	4.74831e+06	6.9284e+07	1.67958e+07	1.83421e+07	9.20149e+06	2.83541e+07	0	0	0
qilexprot_56709	hsp2	17.5 kd heat shock family protein	8.58584e+06	1.91138e+07	4.65692e+07	2.33033e+07	3.55007e+07	1.7523e+07	9.11459e+06	1.15882e+07	1.06027e+07	2.08926e+07	3.21226e+07	2.04402e+07	0	0	0	4.98309e+07	0	0
qilexprot_75337	GTSG	Elongation factor 1-gamma 1	4.69538e+06	1.18506e+07	6.50599e+06	4.11234e+06	3.02133e+06	3.24905e+06	7.81251e+06	5.5576e+06	7.04322e+06	3.41878e+06	0	0	0	0	0	0	0	6.43304e+06
qilexprot_8434	OSM34	Osmotin-like protein OSM34	1.15372e+07	9.93919e+06	1.64362e+07	9.59546e+06	1.28407e+07	1.27772e+07	1.69271e+07	1.65545e+07	9.84536e+06	1.00664e+07	2.72979e+07	2.0208e+07	3.50259e+07	2.86093e+07	3.40249e+07	0	0	0
qilexprot_50137	RPL13AB	60S ribosomal protein L13a-2	2.81723e+07	3.24935e+07	4.45147e+07	1.64494e+07	1.20853e+07	2.29989e+07	3.58073e+07	2.24669e+06	2.95361e+07	2.84898e+07	0	0	0	0	0	2.49155e+07	0	0
qilexprot_3259	dpe1	4-alpha-glucanotransferase	1.47569e+07	2.37011e+07	1.23271e+07	1.78201e+07	1.8128e+07	1.56976e+07	9.76563e+06	1.30071e+07	8.33069e+06	1.82335e+07	2.07852e+07	3.94868e+07	0	2.68684e+06	0	2.20552e+07	1.74228e+07	2.10536e+07
qilexprot_22227	surE2	5'-nucleotidase, cytosolic II	7.11015e+06	7.26325e+06	5.27327e+06	4.45503e+06	4.0788e+06	4.01568e+06	4.03646e+06	8.04078e+06	5.60428e+06	8.35702e+06	0	0	0	5.15284e+06	0	0	0	1.34509e+07
qilexprot_19509	NLP3	Omega-amidase, chloroplastic	4.02461e+07	1.56733e+07	1.98604e+07	1.95336e+07	1.43513e+07	1.02217e+07	1.82292e+07	2.60143e+07	2.72641e+07	2.08926e+07	0	0	3.73758e+07	4.78478e+07	1.96298e+07	0	0	4.09375e+07
qilexprot_74499	RPS3A	40S ribosomal protein S3-1	3.75631e+06	1.87315e+07	2.12301e+07	2.29606e+07	2.9458e+06	2.04434e+07	5.01302e+06	2.95617e+06	9.86505e+06	0	0	0	0	0	0	0	0	0
qilexprot_68792	FKBP12	Peptidyl-prolyl cis-trans isomerase FKBP12	0	0	0	0	0	0	2.60417e+07	3.42916e+07	4.31681e+07	1.27255e+07	0	0	0	3.34934e+06	0	0	3.02825e+07	0
qilexprot_42997	At5g25770	Alpha/beta-Hydrolases superfamily protein	1.27446e+07	7.64553e+06	7.53325e+06	6.8539e+06	5.36287e+06	5.47592e+06	9.11459e+06	8.75026e+06	1.51467e+07	5.12817e+06	2.00924e+07	3.48413e+07	0	0	0	1.82713e+07	1.203e+07	1.79716e+07
qilexprot_76883	AH1	Glycoside hydrolase family 1 protein	5.232e+06	2.29366e+06	3.95975e+06	0	0	0	6.51042e+06	1.41896e+07	7.57336e+06	0	0	0	1.01974e+07	9.20149e+07	1.0033e+08	0	0	0
qilexprot_77853	gpx	Glutathione peroxidase	0	0	0	5.82581e+06	7.83507e+06	5.84098e+06	3.97136e+07	3.7839e+07	4.01388e+07	3.41878e+07	1.32269e+07	1.25429e+07	1.3301e+07	3.6806e+07	3.32877e+07	9.96618e+06	1.203e+08	2.39777e+07
qilexprot_78324	aatA	Aspartate aminotransferase	2.95138e+07	2.17898e+07	1.98604e+07	1.85055e+07	1.5862e+07	1.7523e+07	3.125e+07	2.60143e+07	1.51467e+07	1.65241e+07	0	0	1.01974e+07	2.28197e+07	3.83871e+07	6.64412e+07	0	0
qilexprot_19466	ade2	Phosphoribosylformylglycinamidine synthase	1.14031e+07	4.96959e+06	8.21809e+06	5.14042e+06	7.2512e+06	3.03001e+06	7.16146e+06	3.90214e+06	3.55948e+06	0	0	0	1.15275e+07	5.88895e+06	6.97947e+06	0	0	0
qilexprot_32023	HISN8	Histidinol dehydrogenase, chloroplastic	1.32812e+07	1.18506e+07	6.50599e+06	7.19659e+06	5.2118e+06	5.11086e+06	9.11459e+06	1.06422e+07	1.06027e+07	6.4577e+06	6.29855e+06	2.55503e+07	1.77346e+07	1.10418e+07	3.0099e+07	0	0	2.80714e+07
qilexprot_15607	NUDT3	Nudix hydrolase 3	2.14646e+06	0	0	1.30224e+06	0	0	3.19011e+06	7.44955e+06	4.54401e+06	0	0	0	0	0	0	0	0	0
qilexprot_55890	AILP1	Aluminum induced protein with YGL and LRDR motif	5.90277e+06	1.68202e+07	2.67088e+07	8.91007e+06	1.133e+07	1.27772e+07	9.11459e+06	993273	3.63521e+06	1.53845e+07	0	0	0	0	0	1.4534e+07	2.53046e+07	4.9125e+07
qilexprot_57046	mMDH	Malate dehydrogenase	5.63446e+07	4.58732e+07	6.84841e+07	4.79773e+07	3.09687e+07	2.957e+07	4.10157e+07	4.25688e+07	6.96749e+07	2.08926e+07	0	0	1.90647e+06	4.04866e+06	6.54326e+06	1.74408e+07	6.31038e+07	3.33348e+07
qilexprot_56899	PKP2	Plastidial pyruvate kinase 2	3.75631e+06	5.73415e+06	4.51995e+06	6.8539e+06	4.45647e+06	5.11086e+06	2.14844e+06	3.7839e+06	3.10508e+06	3.41878e+06	1.09784e+07	1.50979e+07	0	0	0	0	1.28597e+07	0
qilexprot_51787	argH	ASAL	6.43938e+06	1.07037e+07	9.58777e+06	8.22468e+06	6.5714e+06	6.57111e+06	5.92448e+06	3.31091e+06	9.08803e+06	6.26777e+06	8.81796e+06	1.04826e+07	1.01974e+07	1.03057e+07	1.35533e+07	0	3.77495e+07	0
qilexprot_46393	r27a	Ubiquitin-40S ribosomal protein S27a	1.60985e+06	4.58732e+06	8.21809e+06	0	0	3.39507e+06	6.1849e+06	1.41896e+07	1.28747e+07	3.03892e+06	0	0	0	0	0	0	0	0
qilexprot_66834	Myg1	Metal-dependent protein hydrolase	2.68308e+07	1.72024e+07	1.64362e+07	1.06235e+07	6.04267e+06	5.47592e+06	2.21354e+07	2.36494e+07	3.02934e+07	0	0	2.06725e+07	3.28091e+07	2.09794e+07	2.96628e+07	8.30515e+06	0	0
qilexprot_46594	MPP	Mitochondrial-processing peptidase subunit alpha	0	1.64379e+07	0	6.1291e+06	9.81933e+06	5.11086e+06	0	0	0	1.23456e+07	2.82603e+07	2.55503e+07	1.38827e+07	3.6806e+06	2.74817e+06	4.15258e+06	1.87341e+07	6.43304e+06
qilexprot_3664	trpB	Tryptophan synthase beta chain	1.07323e+07	1.07037e+07	8.21809e+06	0	0	0	1.17188e+07	8.75026e+06	1.74187e+07	0	0	0	2.34984e+07	1.47224e+07	1.91936e+07	0	0	0
qilexprot_71766	fusA	Elongation factor G	8.18338e+06	4.96959e+06	3.15027e+06	5.48312e+06	3.6256e+06	3.65061e+06	1.69271e+07	1.30071e+07	1.3632e+07	0	0	0	1.22768e+07	5.88895e+06	1.43952e+07	0	0	0
qilexprot_61513	NSF	NSF	2.95138e+06	6.11642e+06	4.38298e+06	2.98145e+06	3.24793e+06	4.7458e+06	3.90625e+06	5.43935e+06	3.63521e+06	5.12817e+06	0	0	3.50259e+07	3.6806e+07	2.09384e+07	9.13567e+06	1.12294e+07	2.51473e+07
qilexprot_38731	RPS10A	40S ribosomal protein S10-1	2.54892e+06	1.07037e+07	2.05452e+07	1.13089e+07	5.73676e+06	5.11086e+06	1.95313e+07	1.53721e+07	7.57336e+06	0	0	0	0	1.61946e+07	0	0	0	0
qilexprot_19368	RBP45	Polyadenylate-binding protein RBP45	2.95138e+06	1.18506e+07	8.90293e+06	3.18706e+06	3.6256e+06	3.28555e+06	2.79948e+06	7.68604e+06	5.00826e+06	0	0	8.82647e+06	1.3301e+07	9.54379e+06	3.05352e+06	0	0	0
qilexprot_33825	qor	Quinone oxidoreductase	2.28061e+07	2.02607e+07	2.25997e+07	2.98145e+07	7.55333e+06	1.89832e+07	2.08333e+07	1.30071e+07	2.27201e+07	8.73689e+06	2.77136e+06	2.55503e+07	7.09386e+07	2.39239e+07	2.57368e+07	2.03476e+07	6.22244e+07	5.2634e+07
qilexprot_47420	PDI3	Protein disulfide isomerase-like 1-6	1.16714e+07	1.3762e+07	8.21809e+06	6.5112e+06	8.30867e+06	6.93617e+06	8.46355e+06	1.0997e+07	4.92268e+06	1.31053e+07	7.55826e+06	5.34234e+06	4.87703e+06	2.50281e+07	6.54326e+06	5.81361e+06	6.22244e+06	8.77233e+06
qilexprot_42623	pco100151b	SNF1-related protein kinase regulatory subunit gamma 1	1.05981e+07	9.93919e+06	8.21809e+06	9.93815e+06	6.26927e+06	5.47592e+06	7.81251e+06	7.21305e+06	1.06027e+07	8.92682e+06	1.95255e+07	4.41323e+07	8.86732e+06	1.83699e+07	1.614e+07	8.30515e+06	1.74228e+07	2.20595e+07
qilexprot_34833	sbp	Selenium-binding protein	2.41477e+07	3.82276e+07	2.87633e+07	4.11234e+07	2.87027e+07	3.21254e+07	2.60417e+07	2.0102e+07	1.89334e+07	1.89932e+07	2.66491e+07	3.94868e+07	2.3055e+06	4.78478e+06	6.54326e+06	1.74408e+07	0	0
qilexprot_53004	RPL22B	60S ribosomal protein L22-2	5.90277e+06	1.72024e+07	1.84907e+07	6.16851e+06	4.7586e+06	9.4916e+06	2.66927e+07	3.19266e+07	4.61975e+07	0	0	0	0	0	2.6173e+07	0	0	1.40357e+07
qilexprot_22041	MIRO1	Mitochondrial Rho GTPase 1	0	5.35187e+06	0	1.95713e+06	1.66173e+06	2.92049e+06	0	2.24669e+06	0	1.15859e+07	0	0	1.37444e+07	5.15284e+07	2.79179e+07	5.39835e+06	1.13954e+07	1.87143e+07
qilexprot_1174	SS656	SS656 protein	2.62807e+06	7.64553e+06	2.46543e+06	2.89392e+06	4.60753e+06	3.43158e+06	0	0	0	1.27255e+07	0	0	1.01974e+08	4.78478e+07	4.27493e+06	0	0	0
qilexprot_26103	SPP2	Probable sucrose-phosphatase 2	8.18338e+06	8.41008e+06	8.90293e+06	1.13089e+07	5.28733e+06	6.20604e+06	6.25e+06	4.02039e+06	5.83148e+06	6.4577e+06	0	0	0	0	6.10704e+06	0	0	0
qilexprot_55710	HACL1	2-hydroxyacyl-CoA lyase 1	8.9883e+06	8.79236e+06	6.84841e+06	8.91007e+06	9.064e+06	1.05868e+07	8.46355e+06	5.79409e+06	8.33069e+06	0	0	0	0	8.83343e+06	0	5.39835e+07	0	0
qilexprot_31590	AG118	Acetylornithine aminotransferase, mitochondrial	7.78092e+06	9.93919e+06	8.90293e+06	1.19943e+07	5.2118e+06	8.76148e+06	7.16146e+06	5.20286e+06	4.84695e+06	7.02749e+06	2.08041e+07	7.43281e+06	0	8.83343e+06	0	1.6195e+07	1.35566e+07	1.92991e+07
qilexprot_62803	NRX1	Protein disulfide isomerase (PDI)-like protein	6.976e+06	3.09644e+07	2.53391e+07	6.8539e+07	4.3054e+07	5.11086e+07	2.21354e+07	2.60143e+07	1.81761e+07	1.61442e+07	4.67037e+07	6.27144e+07	0	0	7.41569e+07	0	6.22244e+07	0
qilexprot_25967	UPTG2	Alpha-1,4-glucan-protein synthase [UDP-forming] 2	2.81723e+06	0	0	0	0	0	2.73438e+06	3.7839e+06	1.96907e+06	0	0	0	2.3055e+07	6.62507e+06	1.30865e+07	0	0	0
qilexprot_53482	pco100151b	SNF1-related protein kinase regulatory subunit gamma-1-like	1.744e+07	9.93919e+06	8.21809e+06	6.16851e+06	6.64693e+06	6.20604e+06	1.36719e+07	1.30071e+07	1.74187e+07	1.19657e+07	1.71761e+07	2.55503e+07	0	2.02433e+07	0	0	0	0
qilexprot_56110	Late embryogenesis abundant protein	0	0	0	0	0	0	0	2.08333e+07	2.36494e+07	1.43894e+07	0	0	0	0	0	0	1.84374e+07	9.12624e+06	5.2634e+07
qilexprot_46150	RPS16A	40S ribosomal protein S16-1	7.37846e+06	4.20504e+07	5.88963e+07	3.01572e+07	9.81933e+06	1.64278e+07	2.21354e+07	1.30071e+07	2.49921e+07	9.68655e+06	0	0	4.87703e+07	0	0	0	0	0
qilexprot_21217	cad	Cinnamyl alcohol dehydrogenase	2.95138e+07	1.52911e+07	1.78059e+07	2.91291e+07	2.56813e+07	2.66495e+07	1.88802e+07	1.41896e+07	2.49921e+07	3.98858e+07	2.48793e+07	2.32275e+07	0	0	0	0	0	0
qilexprot_17788	aroD	Bifunctional 3-dehydroquinate dehydratase/shikimate dehydrogenase, chloroplastic	2.81723e+07	6.11642e+07	3.0133e+07	1.61067e+07	1.05747e+07	1.02217e+07	5.79427e+06	7.56779e+06	1.5904e+07	5.8879e+06	1.23577e+07	1.30074e+07	0	0	0	0	0	0
qilexprot_20468	cct4	T-complex protein 1 subunit delta	9.25661e+06	2.86707e+07	1.09575e+07	6.5112e+06	6.49587e+06	4.38074e+06	7.16146e+06	1.65545e+07	5.30135e+06	0	0	0	0	0	0	0	0	3.85982e+07
qilexprot_39542	CCT3	T-complex protein 1 subunit gamma	1.97877e+06	1.1086e+07	5.82115e+06	0	0	5.47592e+06	0	0	0	0	0	0	0	0	0	0	0	0
qilexprot_41115	DRT102	DNA-damage-repair/toleration protein DRT102, putative	4.29292e+07	1.94961e+07	1.98604e+07	1.91909e+07	1.51067e+07	1.35073e+07	2.01823e+07	1.65545e+07	1.5904e+07	1.76637e+07	5.03884e+06	3.25186e+07	7.53723e+06	0	0	1.86866e+07	5.39278e+07	3.39197e+07
qilexprot_34420	mts4	26S proteasome non-ATPase regulatory subunit 2	1.47569e+07	1.33797e+07	1.98604e+07	9.25276e+06	9.81933e+06	1.1682e+07	7.16146e+06	9.69624e+06	4.92268e+06	0	0	0	1.10842e+08	2.75529e+07	1.39589e+07	0	0	0
qilexprot_42315	PDI	Putative uncharacterized protein PDI	2.81723e+07	1.87315e+07	2.32846e+07	1.19943e+07	9.064e+06	8.03135e+06	2.14844e+07	2.12844e+07	1.66614e+07	8.54695e+06	1.82658e+07	1.19018e+07	0	2.466e+07	0	0	0	4.97099e+06
qilexprot_34071	gluX	Nudix hydrolase 3	6.976e+06	4.96959e+06	4.10905e+06	9.93815e+06	5.28733e+06	5.11086e+06	7.16146e+06	1.30071e+07	1.51467e+07	6.83756e+06	6.39932e+06	1.97434e+06	0	0	0	0	2.65491e+07	0
qilexprot_33140	glgB	1,4-alpha-glucan-branching enzyme	1.744e+07	1.94961e+07	2.80785e+07	1.33651e+08	6.64693e+07	8.39641e+07	5.33855e+07	2.36494e+07	6.36162e+07	4.55837e+07	6.91706e+07	9.98784e+07	0	6.62507e+06	0	0	1.16152e+08	0
qilexprot_8234	acnA	Aconitase	0	0	821809	0	755333	0	0	0	0	0	0	0	0	0	0	0	0	0
qilexprot_74307	dmdA	3-isopropylmalate dehydratase large subunit	2.95138e+07	3.66985e+07	2.46543e+07	1.74774e+07	1.05747e+07	1.02217e+07	2.79948e+07	2.48318e+07	3.10508e+07	3.22885e+07	3.73806e+07	3.01958e+07	1.8178e+07	3.49657e+07	3.57698e+06	0	0	0
qilexprot_9244	TRP	Turgor-responsive-like protein	3.21969e+07	2.52302e+07	2.12301e+07	3.32414e+07	3.24793e+07	2.70145e+07	3.19011e+07	3.31091e+07	9.84536e+06	5.50804e+07	2.45643e+07	1.48656e+07	0	8.09731e+06	0	4.43246e+07	5.39278e+07	5.02947e+07
qilexprot_40052	ESP	AT3g07720/F17A17_6	1.14031e+07	4.96959e+06	8.90293e+06	5.82581e+06	6.1182e+06	5.84098e+06	8.46355e+06	9.18659e+06	6.13442e+06	8.73689e+06	0	0	0	0	0	0	0	0
qilexprot_54913	ef	Elongation factor 1-alpha	7.01624e+06	2.25543e+07	1.64362e+07	9.93815e+06	5.16648e+06	8.39641e+06	0	0	0	0	0	0	0	0	0	0	0	0
qilexprot_12959	DDX3Y	DEAD box polypeptide 3 Y-linked	0	2.25543e+06	0	0	0	0	0	0	0	0	0	0	0	0	0	0	0	0
qilexprot_13398	PSMB8	Proteasome subunit beta type 8,A-type-V	2.95138e+07	1.14683e+07	1.84907e+07	5.82581e+06	7.55333e+06	1.27772e+07	1.30208e+07	1.41896e+07	1.3632e+07	6.83756e+06	1.53055e+07	4.18096e+06	1.99515e+07	2.31878e+07	1.17779e+07	0	0	4.32768e+07
qilexprot_38322	ache	Acetylcholinesterase	4.42708e+06	1.72024e+07	1.02726e+07	5.82581e+06	7.55333e+06	7.66629e+06	4.81771e+06	5.20286e+06	4.24108e+06	1.10161e+07	4.62817e+07	5.11006e+07	2.34984e+07	4.78478e+07	2.35557e+07	4.06952e+07	5.39278e+07	2.28081e+07
qilexprot_24074	adk	Adenosine kinase	8.18338e+07	2.94353e+07	3.08178e+07	1.54213e+07	1.28407e+07	3.21254e+07	6.25e+07	1.18247e+07	2.72641e+07	1.72838e+07	0	0	0	0	2.48644e+08	0	0	0
qilexprot_67914	UVR8	Ultraviolet-B receptor UVR8	1.10006e+07	7.26325e+06	2.80785e+06	1.40505e+06	0	0	1.10677e+07	9.57799e+06	9.84536e+06	7.40736e+06	0	0	1.03304e+07	5.88895e+06	6.97947e+06	0	0	0
qilexprot_67856	SIR1	Sulfite reductase 1 [ferredoxin], chloroplastic	3.21969e+06	1.56733e+07	5.41024e+06	2.29606e+06	4.22987e+06	9.12654e+06	3.125e+06	4.02039e+06	2.12054e+06	1.74738e+07	3.84211e+07	4.64551e+07	1.8178e+06	3.12851e+07	1.70125e+07	1.6195e+07	3.62922e+07	8.18751e+07
qilexprot_48367	CBP31	Serine carboxypeptidase-like	1.03298e+07	1.1086e+07	8.90293e+06	2.3646e+06	4.7586e+06	2.62844e+06	1.10677e+07	2.12844e+07	1.66614e+07	7.59729e+06	3.92022e+07	6.96826e+06	5.32039e+07	4.41672e+07	2.53006e+07	2.82375e+07	2.76691e+07	3.56741e+07
qilexprot_47438	RPL26A	60S ribosomal protein L26-1	1.23878e+07	8.41008e+06	1.64362e+07	4.45503e+06	7.0246e+06	4.01568e+06	1.69271e+07	1.53721e+07	6.13442e+06	0	0	5.11006e+06	0	0	0	0	0	0
qilexprot_55590	DDI1	DNA damage-inducible protein 1	1.08665e+07	9.93919e+06	8.21809e+06	5.82581e+06	2.56813e+06	2.73796e+06	9.76563e+06	1.18247e+07	7.42189e+06	0	0	0	2.17249e+07	2.13475e+07	1.74487e+07	7.05938e+06	1.36894e+07	1.6451e+07
qilexprot_36925	rpl5	60S ribosomal protein L5	2.68308e+07	3.82276e+07	5.27327e+07	1.95336e+07	1.20853e+07	1.82531e+07	4.55729e+07	5.32111e+07	3.78668e+07	7.59729e+06	0	0	0	8.46537e+06	0	0	0	1.87143e+07
qilexprot_26978	KDSA1	2-dehydro-3-deoxyphosphooctonate aldolase 1	3.08554e+07	6.88098e+06	1.57513e+07	1.81628e+07	1.51067e+07	1.82531e+07	7.81251e+06	2.0102e+07	2.27201e+07	9.87648e+06	7.55826e+07	3.98631e+07	1.86214e+08	9.93761e+07	7.85191e+06	6.64412e+07	8.71141e+07	8.88461e+07
qilexprot_22355	RPL18B	60S ribosomal protein L18-2	1.27446e+07	8.79236e+06	2.39694e+07	1.19943e+06	4.60753e+06	2.11736e+06	9.76563e+06	1.41896e+07	9.84536e+06	0	0	0	1.50745e+07	1.80349e+07	1.48096e+07	0	0	0
qilexprot_29946	ahd1	Aspartate kinase	1.47569e+06	4.96959e+06	4.3145e+06	3.42695e+06	2.19047e+06	2.70145e+06	5.66407e+06	7.44955e+06	5.45282e+06	0	0	0	1.16339e+07	6.62507e+06	2.39919e+07	9.13567e+06	0	0
qilexprot_46337	E3 ubiquitin-protein ligase RNF25	0	0	0	2.25997e+06	8.22468e+06	6.5714e+06	9.12654e+06	0	0	0	6.4577e+06	0	0	0	0	0	0	0	0
qilexprot_41858	PAP2	Probable inactive purple acid phosphatase 2	2.81723e+06	2.79062e+06	1.57513e+06	1.02808e+07	6.49587e+06	8.39641e+06	0	0	1.81761e+06	6.83756e+06	2.45643e+07	2.09048e+07	0	0	0	4.56783e+07	3.4016e+07	3.68438e+07
qilexprot_44684	ST13	Hsc70-interacting protein	5.50031e+06	1.64379e+07	1.09575e+07	1.54213e+06	6.1182e+06	9.12654e+06	1.04167e+07	1.65545e+07	5.90722e+06	1.6714e+07	8.81796e+07	2.32275e+07	9.75406e+06	6.62507e+07	3.01033e+07	0	0	2.33929e+07
qilexprot_69398	GSTF6	Glutathione S-transferase F6	8.31754e+07	1.29974e+07	2.39694e+07	1.40505e+07	1.05747e+07	1.24121e+07	3.77604e+07	3.66565e+07	4.54401e+07	4.74831e+06	0	0	7.98059e+06	0	0	0	0	0
qilexprot_7162	DHDPS2	4-hydroxy-tetrahydrodipicolinate synthase 2, chloroplastic	2.41477e+07	1.83493e+07	1.02726e+07	9.25276e+06	6.64693e+06	5.47592e+06	1.82292e+07	1.89195e+07	2.80214e+07	4.17851e+06	0	0	9.75406e+06	1.48402e+07	2.44282e+07	0	0	0
qilexprot_77592	At4g09670	Uncharacterized oxidoreductase At4g09670	2.01231e+07	1.22328e+07	1.23271e+07	1.26797e+07	5.96713e+06	8.76148e+06	1.4974e+07	1.7737e+07	2.19627e+07	1.4055e+07	3.6097e+07	3.94868e+07	0	1.47224e+07	0	1.32882e+07	7.0521e+07	2.79019e+07
qilexprot_77614	MVD1	Diphosphomevalonate decarboxylase	9.12246e+06	8.79236e+06	5.34176e+06	3.08425e+06	2.41707e+06	1.97133e+06	5.59896e+06	6.85831e+06	9.08803e+06	0	0	0	6.65049e+06	1.06921e+07	1.35227e+07	0	0	0
qilexprot_47105	sHSP	Small heat shock protein	1.15372e+07	4.20504e+06	1.91755e+07	1.19943e+07	2.266e+07	1.89832e+07	9.11459e+06	8.04078e+06	6.28589e+06	1.86134e+07	0	0	0	1.28821e+07	0	1.2873e+07	2.86232e+07	7.60268e+06
qilexprot_11611	act	Actin	1.60985e+06	0	0	0	0	0	0	0	0	0	0	0	2.7666e+06	4.41672e+06	5.2346e+06	0	0	0
qilexprot_75694	gsa	GSA	1.87815e+07	1.07037e+07	1.23271e+07	2.05617e+07	1.3596e+07	1.31422e+07	1.69271e+07	1.30071e+07	3.18081e+07	3.03892e+06	0	0	4.12331e+07	0	0	0	0	0
qilexprot_10621	r10a	Ribosomal protein	2.01231e+07	3.05821e+07	3.69814e+07	1.02808e+07	1.3596e+07	9.12654e+06	2.21354e+07	2.24669e+07	2.42347e+07	3.22885e+07	0	0	1.95081e+07	2.58378e+07	1.96298e+07	0	1.07856e+07	0
qilexprot_25355	ant1	Adenine nucleotide translocator	0	1.52911e+06	0	1.85775e+06	2.4926e+06	3.46808e+06	0	0	0	5.76444e+06	1.76359e+07	6.03916e+06	2.61098e+07	3.45976e+07	5.67082e+07	0	0	0
qilexprot_77807	GSPT1	Eukaryotic peptide chain release factor GTP-binding subunit ERF3A	1.12689e+06	8.02781e+06	6.4375e+06	2.67302e+06	1.96387e+06	1.02217e+06	4.49219e+06	5.32111e+06	2.49921e+06	1.00664e+07	0	0	1.72913e+07	0	0	1.41188e+06	4.2827e+06	2.51473e+06
qilexprot_73757	pgk	Phosphoglycerate kinase	1.87815e+07	1.1086e+07	2.25997e+06	6.8539e+06	4.9852e+06	6.57111e+06	1.4974e+07	2.0102e+07	2.49921e+07	1.23456e+07	1.89208e+07	2.78731e+07	0	0	0	0	0	0
qilexprot_23159	pdia6	Protein disulfide-isomerase A6	1.60985e+06	2.52302e+07	1.91755e+07	6.8539e+06	1.5862e+07	1.56976e+07	5.66407e+06	6.03059e+06	4.61975e+06	1.55744e+07	4.10791e+07	1.62593e+07	4.03463e+07	4.04866e+07	2.9196e+07	2.98986e+07	2.484e+07	1.11116e+07
qilexprot_21353	PrxIIF	Mitochondrial peroxiredoxin IIF	1.60985e+07	1.87315e+07	4.17753e+07	3.42695e+07	1.96387e+07	1.05868e+07	3.0599e+07	3.66565e+07	3.78668e+07	2.08926e+07	5.03884e+07	3.71641e+07	3.99606e+07	3.31254e+07	8.72434e+06	3.07291e+07	2.53046e+07	5.08795e+07
qilexprot_56909	GSTF13	Glutathione S-transferase F13	1.47569e+07	4.20504e+06	8.90293e+06	0	0	0	9.11459e+06	1.01692e+07	9.84536e+06	0	0	0	0	0	0	0	0	0
qilexprot_29960	ARB1	ATP-binding cassette family ATPase ARB1	2.54892e+06	5.73415e+06	6.16357e+06	1.06235e+06	2.9458e+06	3.65061e+06	6.05469e+06	8.15903e+06	3.55948e+06	7.78722e+06	0	0	3.41392e+06	1.2514e+07	7.41569e+06	0	0	0
qilexprot_47035	ND75	NADH-ubiquinone reductase 75 kDa subunit	2.29403e+06	4.58732e+06	1.91755e+06	1.38449e+06	1.20853e+06	1.86181e+06	1.10677e+06	0	0	2.27919e+06	0	0	7.09386e+06	3.20212e+07	2.6173e+07	0	0	9.35715e+06
qilexprot_48531	accA	Acetyl-coenzyme A carboxylase carboxyl transferase subunit alpha	3.75631e+06	1.29974e+07	8.90293e+06	9.25276e+06	9.064e+06	1.2047e+07	7.16146e+06	5.91234e+06	7.57336e+06	0	0	5.80689e+07	1.8178e+07	3.49657e+07	1.83211e+07	0	2.82084e+07	0
qilexprot_49000	RPL10	60S ribosomal protein L10	4.69538e+06	4.96959e+06	1.23271e+07	3.08425e+06	2.7192e+06	4.7458e+06	5.72917e+06	8.27727e+06	4.39255e+06	0	0	0	0	0	1.91936e+06	9.13567e+06	8.25842e+06	1.57902e+07
qilexprot_23618	CHIA1	Endochitinase 1	5.76861e+07	1.83493e+07	2.87633e+07	6.8539e+06	4.15433e+06	3.10302e+06	2.40886e+07	2.83792e+07	1.06027e+07	0	0	0	1.50745e+08	9.20149e+06	2.96628e+06	0	0	0
qilexprot_23804	IAP75	Protein TOC75, chloroplastic	0	0	0	891007	2.41707e+06	6.20604e+06	0	0	0	9.30668e+06	0	0	4.43366e+07	3.31254e+07	2.96628e+07	1.41188e+07	2.36453e+07	1.6375e+07
qilexprot_78705	rps2	40S ribosomal protein SA	4.69538e+06	1.29974e+08	1.09575e+07	3.42695e+06	0	0	2.86459e+06	4.02039e+06	3.33228e+06	0	0	0	0	8.83343e+06	0	0	0	0
qilexprot_78787	RPN12A	26S proteasome non-ATPase regulatory subunit 8 homolog A	4.29292e+06	2.29366e+06	8.21809e+06	0	0	0	2.53906e+06	2.36494e+06	2.19627e+06	0	0	0	0	1.10418e+07	0	0	0	0
qilexprot_5130	cdcD	Transitional endoplasmic reticulum ATPase	1.47569e+07	1.56733e+07	1.98604e+07	1.71347e+07	1.43513e+07	1.82531e+07	9.11459e+06	1.0524e+07	2.42347e+06	9.68655e+06	0	0	1.77346e+07	5.15284e+07	1.48314e+07	0	0	0
qilexprot_777	DRT101	Phosphoacetylglucosamine mutase	7.2443e+06	5.73415e+06	4.93085e+06	3.76964e+06	1.96387e+06	1.56976e+06	7.81251e+06	1.65545e+06	6.13442e+06	0	6.9284e+06	0	0	0	0	0	0	1.11116e+07
qilexprot_32381	SKU5	Monocopper oxidase-like protein SKU5	1.47569e+07	1.33797e+07	1.02726e+07	6.5112e+06	6.19373e+06	5.47592e+06	1.82292e+07	2.36494e+07	1.81761e+07	0	0	0	0	0	4.18768e+07	8.30515e+06	0	0
qilexprot_25828	RPL21A	60S ribosomal protein L21-1	1.60985e+06	3.13467e+06	8.90293e+06	2.0219e+06	1.3596e+06	3.5411e+06	3.58073e+06	3.49656e+06	3.63521e+06	0	0	0	0	0	0	0	0	0
qilexprot_48783	XPO1	Protein EXPORTIN 1A	4.42708e+06	3.32581e+06	8.90293e+06	0	0	949160	4.75261e+06	1.30071e+06	1.66614e+06	0	0	0	0	1.17779e+07	0	0	0	0
qilexprot_38719	adhC	Alcohol dehydrogenase	4.29292e+06	7.64553e+06	9.58777e+06	7.19659e+06	2.79473e+06	4.38074e+06	7.81251e+06	4.02039e+06	5.98295e+06	3.60871e+06	9.68716e+06	1.37043e+07	0	1.2146e+07	0	0	0	0
qilexprot_71624	RPS11A	40S ribosomal protein S11-1	2.54892e+06	7.26325e+06	1.91755e+07	6.5112e+06	2.87027e+06	6.57111e+06	7.81251e+06	7.79956e+06	5.45282e+06	0	0	0	0	0	0	0	0	0
qilexprot_26565	2MBCD	2-methylacyl-CoA dehydrogenase, mitochondrial	9.65907e+06	8.79236e+06	9.58777e+06	6.5112e+06	4.83413e+06	3.28555e+06	5.92448e+06	9.69624e+06	1.136e+07	3.79865e+06	0	0	1.37444e+07	1.1281e+07	1.48314e+07	0	0	0
qilexprot_75183	GR	Glutathione reductase	1.744e+07	3.5934e+07	1.91755e+07	2.19325e+07	2.19047e+07	1.60627e+07	1.95313e+07	1.65545e+07	2.27201e+07	1.6714e+07	3.29099e+07	2.06725e+07	7.09386e+06	2.73468e+07	3.79509e+07	0	0	0
qilexprot_10826	gbf1	Gbf1 protein	3.62215e+06	8.41008e+06	1.78059e+07	7.19659e+06	5.28733e+06	5.84098e+06	1.10677e+07	1.07605e+07	1.21174e+07	5.3181e+06	1.44867e+07	9.80411e+06	1.10842e+07	3.64379e+06	1.35227e+07	0	0	0
qilexprot_70934	RPL10A	60S ribosomal protein L10a	2.28061e+07	1.64379e+07	3.69814e+07	4.45503e+06	6.26927e+06	6.57111e+06	8.46355e+06	5.32111e+06	5.52855e+06	0	0	0	0	0	1.13416e+07	0	2.32304e+07	0
qilexprot_24033	deg7	Pro-apoptotic serine protease NMA111	1.47569e+07	1.07037e+07	1.16423e+07	3.42695e+06	4.0788e+06	2.3729e+06	1.04167e+07	8.63201e+06	8.33069e+06	2.65905e+06	9.32185e+06	3.71641e+06	2.39418e+07	3.01809e+07	1.83211e+07	0	0	0
qilexprot_74602	adh	Aldehyde dehydrogenase	1.10006e+07	2.02607e+07	7.53325e+06	1.37078e+07	9.064e+06	4.7458e+06	4.42709e+06	1.53721e+07	7.42189e+06	0	0	3.71641e+07	2.26117e+07	1.72988e+07	2.92265e+07	0	0	0
qilexprot_67992	UCH3	Ubiquitin carboxyl-terminal hydrolase 3	2.28061e+07	7.64553e+06	1.23271e+07	7.53929e+06	5.13627e+06	4.01568e+06	1.36719e+07	1.41896e+07	1.81761e+07	7.02749e+06	6.9347e+06	7.89737e+06	0	0	0	0	0	0
qilexprot_51773	aroH	Phospho-2-dehydro-3-deoxyheptonate aldolase	2.54892e+06	4.58732e+06	3.4242e+06	0	0	0	0	1.53721e+06	0	0	0	0	2.34984e+07	5.5209e+07	4.36217e+06	0	0	0
qilexprot_54508	argS	Arginyl-tRNA synthetase-like protein	7.2443e+06	1.1086e+07	1.02726e+07	6.16851e+06	5.28733e+06	4.7458e+06	6.05469e+06	6.38533e+06	2.87788e+06	5.3181e+06	0	0	1.40192e+07	2.06113e+07	8.28812e+06	7.8899e+06	0	0
qilexprot_58016	gloA	Glyoxalase I	2.28061e+07	1.22328e+07	1.43817e+07	2.29606e+07	1.5862e+07	1.35073e+07	1.17188e+07	1.18247e+07	1.89334e+07	1.65241e+07	0	0	2.57152e+07	0	0	1.03814e+07	2.86149e+07	1.40357e+07
qilexprot_64383	dcp	Oligopeptidase A	8.04923e+07	3.66985e+07	3.15027e+07	5.14042e+07	3.47453e+07	4.01568e+07	9.76563e+07	7.68604e+07	8.33069e+07	5.3181e+07	4.72454e+07	1.41688e+07	0	0	2.09384e+07	0	0	4.97099e+07
qilexprot_1961	metE	5-methyltetrahydropteroyltriglutamate--homocysteine methyltransferase	8.59523e+06	4.96959e+06	8.21809e+06	1.40505e+07	6.5714e+06	2.70145e+07	3.45052e+06	6.15356e+06	5.07415e+06	0	0	0	0	0	0	0	0	0
qilexprot_36577	als	Acetolactate synthase	9.65907e+06	1.3762e+07	1.09575e+07	4.79773e+06	3.92773e+06	4.38074e+06	1.30208e+07	7.92253e+06	6.36162e+06	7.97716e+06	1.19672e+06	8.47713e+06	1.3301e+07	1.44128e+07	4.79839e+06	0	0	2.74866e+07
qilexprot_7937	gln	Glutamine synthetase	9.92738e+06	8.41008e+06	9.58777e+06	8.22468e+06	9.81933e+06	8.39641e+06	9.76563e+06	1.30071e+07	9.84536e+06	1.19657e+07	1.32269e+07	1.62709e+07	0	0	0	0	6.22244e+07	0
qilexprot_7396	PHOS32	Universal stress protein PHOS32	7.91507e+06	1.18506e+07	1.84907e+07	6.16851e+06	9.81933e+06	7.66629e+06	5.46875e+06	1.18247e+07	3.33228e+06	1.55744e+07	2.58996e+07	1.1846e+07	0	1.03057e+07	0	0	0	1.05268e+08
qilexprot_17912	APX1	L-ascorbate peroxidase, cytosolic	3.89046e+07	5.73415e+06	1.50665e+07	1.30224e+07	1.43513e+07	1.05868e+07	1.36719e+07	1.41896e+07	1.89334e+07	3.41878e+07	6.9284e+06	1.65914e+07	1.15275e+07	1.73835e+07	3.27163e+07	6.22886e+06	0	0
qilexprot_33289	lox	Lipoxygenase	1.07323e+07	8.41008e+06	9.58777e+06	5.14042e+06	5.665e+06	2.88399e+06	2.86459e+06	0	0	0	0	0	0	0	0	0	0	0
qilexprot_64293	ppdbr	Phenylpropenal double-bond reductase	8.04923e+06	8.02781e+06	6.23205e+06	3.18706e+06	2.64367e+06	1.64278e+06	9.11459e+06	1.30071e+07	9.08803e+06	1.76637e+06	1.18192e+07	9.05874e+06	1.40259e+07	1.06737e+07	1.22141e+07	8.30515e+06	5.39278e+06	4.09375e+06
qilexprot_9918	ssr	Alcohol dehydrogenase	2.14646e+07	2.29366e+07	1.36968e+07	1.40505e+07	7.23912e+06	2.11736e+07	2.27865e+06	1.13517e+07	3.63521e+06	0	9.44782e+06	0	0	0	0	0	0	1.11116e+07
qilexprot_34067	hsp17	17.5 kd heat shock family protein	1.89143e+07	1.45265e+07	9.58777e+06	2.39886e+07	1.20853e+07	1.93483e+07	1.10677e+07	2.60143e+07	5.07415e+06	2.84898e+07	7.57652e+07	5.11006e+07	0	1.10418e+07	0	4.14884e+07	6.22244e+07	4.9125e+07
qilexprot_22670	UGD2	UDP-glucose 6-dehydrogenase 2	1.28788e+06	6.11642e+06	4.7254e+06	0	2.41707e+06	0	6.51042e+06	8.75026e+06	1.89334e+06	0	0	0	0	1.32501e+08	0	0	0	0
qilexprot_27919	AGP	Alpha 1,4-glucan phosphorylase	2.14646e+07	2.79062e+07	2.19149e+07	3.76964e+07	2.266e+07	2.44591e+07	3.58073e+07	2.36494e+07	5.37708e+07	6.4577e+06	3.80004e+07	2.78731e+07	5.32039e+06	3.45976e+06	5.2346e+06	9.13567e+06	1.36894e+07	3.87211e+07
qilexprot_43338	RPS11A	40S ribosomal protein S11-1	4.29292e+06	9.93919e+06	2.94482e+07	6.5112e+06	2.266e+06	4.7458e+06	9.11459e+06	9.57799e+06	7.42189e+06	0	0	0	0	0	0	0	0	0
qilexprot_6811	BnaA09g40420D	BnaA09g40420D protein	3.35384e+06	8.79236e+06	9.58777e+06	1.09662e+06	5.81607e+06	6.20604e+06	2.66927e+06	4.25688e+06	3.33228e+06	0	0	0	0	2.02433e+07	0	0	0	0
qilexprot_56596	rpl28	Component of cytosolic 80S ribosome and 60S large subunit	1.07524e+07	4.96959e+06	1.78059e+07	3.42695e+06	7.54276e+06	4.38074e+06	9.76563e+06	9.57799e+06	9.08803e+06	3.98858e+06	0	0	0	0	0	9.55093e+06	0	0
qilexprot_68567	kapA	Importin subunit alpha	7.51261e+06	1.03215e+07	7.53325e+06	4.79773e+06	2.4926e+06	4.38074e+06	5.46875e+06	5.32111e+06	5.14988e+06	7.97716e+06	2.11442e+07	2.2763e+07	4.87703e+07	5.88895e+07	7.41569e+06	0	2.69639e+07	0
qilexprot_78419	aodD	Acetylornithine deacetylase	1.744e+07	1.22328e+07	1.16423e+07	1.16516e+07	9.064e+06	9.4916e+06	1.75781e+07	2.0102e+07	2.80214e+07	1.44349e+07	4.10602e+07	6.27144e+07	0	2.68684e+07	0	5.81361e+07	2.94529e+07	4.12533e+07
qilexprot_1663	PATL1	Patellin-3	9.65907e+06	1.52911e+07	8.90293e+06	5.82581e+06	1.133e+07	1.31422e+07	2.92969e+07	1.7737e+07	1.3632e+07	6.26777e+06	2.66429e+07	7.43281e+06	0	4.04866e+07	0	7.47464e+07	2.71755e+07	1.16964e+07
qilexprot_69207	TPIP1	Triosephosphate isomerase	1.87815e+08	4.58732e+07	7.53325e+07	4.11234e+07	3.32347e+07	3.61411e+07	8.46355e+07	9.81448e+07	9.08803e+07	1.42449e+08	1.32055e+08	1.6027e+08	5.32039e+07	1.91391e+07	9.48947e+07	0	0	7.60268e+07
qilexprot_1435	At3g26720	Alpha-mannosidase At3g26720	9.92738e+06	1.1086e+07	8.21809e+06	8.91007e+06	7.10013e+06	9.12654e+06	3.71094e+06	5.08461e+06	3.33228e+06	0	0	5.34234e+06	0	0	0	1.2873e+07	0	0
qilexprot_74537	accA	Acetyl co-enzyme A carboxylase carboxyltransferase alpha subunit family protein	3.75631e+06	9.93919e+06	6.09508e+06	6.16851e+06	6.19373e+06	8.03135e+06	8.46355e+06	9.69624e+06	4.77121e+06	7.78722e+06	2.19756e+07	3.25186e+07	0	0	3.48974e+07	5.81361e+06	1.86673e+07	1.57902e+07
qilexprot_14192	BPA1	Binding partner of ACD11 1	4.29292e+06	2.56125e+06	4.38298e+06	4.45503e+06	5.4384e+06	3.13953e+06	7.16146e+06	5.43935e+06	9.84536e+06	9.49661e+06	6.9284e+06	3.94868e+06	0	4.41672e+06	0	0	0	0
qilexprot_10277	argC	AGPR	8.85415e+06	1.18506e+07	1.09575e+07	1.02808e+07	6.5714e+06	3.50459e+06	6.51042e+06	7.56779e+06	9.08803e+06	1.17758e+07	3.45853e+07	3.71641e+07	0	0	6.97947e+06	5.81361e+06	5.39278e+07	2.04688e+07
qilexprot_49382	IAR4	Pyruvate dehydrogenase E1 component subunit alpha	4.15877e+06	1.94961e+07	1.3012e+07	1.43932e+07	1.96387e+07	1.56976e+07	1.36719e+07	1.65545e+07	1.66614e+07	2.46912e+07	5.16481e+07	4.18096e+07	1.15275e+08	2.90767e+07	6.03899e+07	3.65427e+07	3.89939e+07	6.14414e+07
qilexprot_61423	PBC1	Proteasome subunit beta type-3-A	6.70769e+06	6.88098e+06	1.50665e+07	1.09662e+07	1.20853e+07	8.03135e+06	3.32031e+06	3.31091e+06	2.80214e+06	987648	0	0	0	0	2.66092e+06	0	0	0
qilexprot_65351	RPL19B	60S ribosomal protein L19-2	1.10006e+07	1.18506e+07	2.25997e+07	1.74774e+06	2.34153e+06	4.38074e+06	1.69271e+07	1.30071e+07	6.21015e+06	0	0	0	0	0	0	0	0	0
qilexprot_42034	IFR	(+)-pinoresinol reductase	8.04923e+07	3.44049e+07	5.27327e+07	9.93815e+07	1.20853e+08	1.09518e+08	7.16146e+07	6.85831e+07	8.33069e+07	1.89932e+08	3.4642e+08	2.32275e+08	1.28576e+08	5.88895e+08	2.33812e+08	1.88153e+08	7.88175e+07	7.60268e+07
qilexprot_7654	DAPF	Diaminopimelate epimerase, chloroplastic	3.488e+07	1.07037e+07	1.57513e+07	9.93815e+06	7.0246e+06	7.66629e+06	1.95313e+07	2.0102e+07	2.49921e+07	1.57644e+07	2.91308e+07	9.29102e+06	0	2.28197e+07	0	6.64412e+07	0	0
qilexprot_36511	UXS6	UDP-glucuronic acid decarboxylase 6	5.50031e+06	3.24935e+06	3.98098e+06	3.04999e+06	2.93523e+06	2.08085e+06	4.49219e+06	5.20286e+06	3.62991e+06	0	0	0	0	0	1.30865e+07	0	0	0
qilexprot_38882	RPS15	40S ribosomal protein S15	7.13806e+06	4.58732e+06	9.58777e+06	5.14042e+06	3.32347e+06	3.65061e+06	7.81251e+06	5.08461e+06	7.57336e+06	987648	0	0	0	0	0	0	0	3.45045e+06
qilexprot_61349	v1g115316	Predicted protein	8.85415e+06	7.26325e+06	1.09575e+07	6.5112e+06	4.38093e+06	7.66629e+06	6.51042e+06	8.63201e+06	8.33069e+06	3.79865e+06	1.93176e+07	6.03916e+06	1.24143e+07	6.99313e+06	1.57474e+07	1.28522e+07	7.46692e+07	9.35715e+06
qilexprot_35174	RPL19B	60S ribosomal protein L19-2	2.28061e+07	2.9053e+07	3.35572e+07	6.5112e+06	7.2512e+06	1.09518e+07	3.0599e+07	1.53721e+07	2.19627e+07	0	0	0	0	0	0	0	0	0
qilexprot_16507	naxd	ATP-dependent (S)-NAD(P)H-hydrate dehydratase	7.2443e+06	4.20504e+06	5.88963e+06	3.76964e+06	4.532e+06	2.73796e+06	2.99479e+06	5.32111e+06	4.01388e+06	6.4577e+06	1.13248e+07	8.82647e+06	0	0	1.57038e+07	0	0	0
qilexprot_30095	PNSL5	Photosynthetic NDH subunit of lumenal location 5, chloroplastic	1.25085e+07	1.07037e+07	1.3012e+07	1.85055e+07	1.51067e+07	7.30123e+06	7.16146e+06	5.08461e+06	9.84536e+06	1.57644e+07	2.47722e+07	1.06847e+07	2.83754e+07	4.04866e+07	2.42362e+07	0	1.7008e+07	0
qilexprot_70944	At4g12130	Putative transferase At4g12130, mitochondrial	4.42708e+06	1.3762e+07	8.21809e+06	3.42695e+06	2.34153e+06	2.33639e+06	4.10157e+06	4.61162e+06	757336	7.40736e+06	0	0	3.32525e+07	5.88895e+06	1.08051e+07	0	0	0
qilexprot_25728	ACSF3	ACSF3 protein	3.62215e+06	4.96959e+06	3.83511e+06	4.11234e+06	3.02133e+06	2.22687e+06	3.32031e+06	4.37513e+06	2.42347e+06	3.98858e+06	6.29855e+06	5.11006e+06	5.32039e+06	1.47224e+07	2.87903e+06	0	0	9.35715e+06
qilexprot_63067	PARC	Probable glutathione S-transferase parC	6.30523e+06	962954	1.16423e+06	0	0	0	1.88607e+06	3.7839e+06	2.49921e+06	0	0	0	0	0	0	0	0	0
qilexprot_50125	USP1	Universal stress protein 1	523200	1.64379e+07	2.25997e+07	1.26797e+07	7.2512e+06	5.47592e+06	6.44532e+06	6.38533e+06	2.42347e+06	0	0	1.44011e+07	0	0	0	5.81361e+06	3.06974e+07	1.25614e+07
qilexprot_18687	cdcD	Transitional endoplasmic reticulum ATPase	0	3.05821e+06	0	3.76964e+06	0	0	6.1849e+06	4.61162e+06	4.17065e+06	0	0	0	0	0	0	0	0	0
qilexprot_14200	amdA	Formamidase	1.2208e+07	1.45265e+07	1.09575e+07	1.47359e+07	5.665e+06	7.30123e+06	6.51042e+07	1.7737e+07	5.14988e+07	5.69797e+06	2.14969e+07	2.18339e+07	2.36536e+07	1.2514e+07	8.72434e+06	0	4.10681e+07	0
qilexprot_10385	RPL12	60S ribosomal protein L12	1.12407e+07	5.73415e+06	7.53325e+06	5.82581e+06	4.532e+06	5.84098e+06	1.69271e+07	5.91234e+06	8.33069e+06	1.25355e+07	2.26748e+07	2.22984e+07	1.4068e+07	8.46537e+06	1.09054e+07	2.03476e+07	0	0
qilexprot_58603	mal2	Alpha-glucosidase	1.60985e+07	1.45265e+07	6.84841e+06	5.14042e+06	3.77667e+06	4.38074e+06	1.43229e+07	6.74007e+06	3.48374e+06	0	0	0	3.05923e+07	0	0	0	0	0
qilexprot_6971	Sam	S-adenosylmethionine synthase-like protein	6.03692e+06	8.02781e+06	6.09508e+06	3.04999e+06	0	0	3.97136e+06	6.74007e+06	5.83148e+06	0	0	9.29102e+06	2.57152e+07	6.99313e+07	1.22141e+07	0	0	0
qilexprot_10490	HXK2	Hexokinase-2, chloroplastic	7.64677e+06	6.4987e+06	4.3145e+06	5.82581e+06	4.00327e+06	3.5776e+06	4.23177e+06	4.72987e+06	4.01388e+06	2.84898e+06	1.84925e+07	7.43281e+06	1.3301e+07	1.25987e+07	1.30865e+07	2.07629e+07	1.32745e+07	1.66031e+07
qilexprot_75513	B''BETA	Serine/threonine protein phosphatase 2A regulatory subunit B''beta	5.63446e+06	6.88098e+06	5.13631e+06	2.91291e+06	2.19047e+06	2.92049e+06	8.46355e+06	5.91234e+06	3.40801e+06	1.17758e+06	0	0	0	0	0	2.7407e+06	0	0
qilexprot_67303	HEXO1	Beta-hexosaminidase 1	1.31471e+07	1.07037e+07	6.57447e+06	1.30224e+07	9.064e+06	9.4916e+06	9.11459e+06	5.5576e+06	8.33069e+06	4.74831e+06	0	0	0	0	0	0	0	0
qilexprot_71512	RPL30	60S ribosomal protein L30	2.14646e+06	5.35187e+06	5.88963e+06	2.12471e+06	3.399e+06	4.01568e+06	1.88802e+07	1.7737e+07	2.87788e+07	1.38651e+07	1.70061e+07	1.43779e+07	2.43851e+07	1.70632e+07	6.54326e+06	0	0	2.86563e+07
qilexprot_71072	ALE1	Subtilisin-like protease	3.35384e+07	1.64379e+07	1.36968e+07	6.5112e+06	5.28733e+06	4.7458e+06	6.31511e+06	1.89195e+07	1.136e+07	9.68655e+06	2.32164e+07	1.41688e+07	0	2.466e+07	0	1.57798e+07	0	0
qilexprot_50391	abcY	Adenosylhomocysteinase	2.28061e+08	1.64379e+08	1.57513e+08	1.2337e+08	1.43513e+08	1.13169e+08	1.10677e+08	8.04078e+07	1.06027e+08	3.41878e+07	0	0	7.09386e+06	3.6806e+07	6.54326e+07	0	0	3.04107e+06
qilexprot_17260	VATA	V-type proton ATPase catalytic subunit A	4.96369e+06	8.79236e+06	1.16423e+07	7.53929e+06	5.81607e+06	7.66629e+06	5.40365e+06	1.04057e+07	1.51467e+06	1.21557e+07	3.48688e+07	1.23106e+07	1.01974e+07	1.65627e+07	9.16056e+07	3.36359e+07	8.71141e+06	2.80714e+07
qilexprot_60155	AIP	Auxin-induced protein PCNT115	2.28061e+07	3.01998e+07	1.64362e+07	2.05617e+07	3.399e+07	1.49675e+07	2.66927e+07	7.09481e+07	2.57494e+07	1.23456e+08	2.15732e+08	4.18096e+08	0	0	0	0	0	1.57902e+07
qilexprot_57170	SOD	Superoxide dismutase	1.87815e+07	2.86707e+07	2.94482e+07	3.76964e+07	2.7192e+07	4.01568e+07	3.38542e+08	7.56779e+08	5.98295e+08	3.03892e+08	3.96808e+08	8.12964e+08	0	0	1.30865e+06	0	0	4.97099e+08
qilexprot_60096	At5g25460	At5g25460	6.43938e+06	1.3762e+07	6.84841e+06	0	0	0	3.71094e+06	4.61162e+06	2.65067e+06	1.59543e+06	1.25618e+07	4.18096e+06	2.9397e+07	4.78478e+07	3.75147e+07	0	0	0
qilexprot_6047	AGAL1	Alpha-galactosidase 1	9.52492e+06	1.29974e+07	9.58777e+06	3.08425e+06	4.532e+06	4.7458e+06	5.53386e+06	3.19266e+06	4.39255e+06	0	0	2.78731e+06	1.22768e+07	1.03057e+07	1.57038e+07	0	0	0
qilexprot_54159	cad	Cinnamyl alcohol dehydrogenase	1.87815e+07	8.41008e+06	9.58777e+06	1.71347e+07	1.28407e+07	1.24121e+07	1.75781e+07	1.41896e+07	2.27201e+07	7.40736e+06	0	0	0	0	0	0	4.56312e+07	0
qilexprot_35948	gdi	Rab GDP dissociation inhibitor alpha	7.51261e+06	1.18506e+07	6.4375e+06	4.45503e+06	4.68307e+06	8.76148e+06	7.16146e+06	8.63201e+06	6.28664e+06	0	0	0	0	0	0	0	0	0
qilexprot_58479	RPS13A	40S ribosomal protein S13-1	1.15587e+07	6.88098e+06	1.7121e+07	0	0	0	1.21107e+07	9.22325e+06	2.34774e+07	0	0	0	0	0	0	0	0	0
qilexprot_60776	metE	5-methyltetrahydropteroyltriglutamate--homocysteine methyltransferase	201231	2.63771e+07	6.0266e+06	5.14042e+07	2.41707e+07	4.38074e+07	1.36719e+07	1.7737e+06	8.33069e+06	1.89932e+06	2.05396e+07	3.25186e+07	0	0	0	0	0	5.49733e+07
qilexprot_72462	RPN5	26S proteasome non-ATPase regulatory subunit 12	6.976e+06	1.68202e+07	1.23271e+07	9.25276e+06	2.79473e+06	8.03135e+06	8.46355e+06	2.48318e+06	4.01388e+06	0	0	0	0	136182	0	0	0	0
qilexprot_49389	ARGAH1	Arginase 1, mitochondrial	9.92738e+06	8.02781e+06	1.3012e+07	1.02808e+07	6.26927e+06	5.47592e+06	7.81251e+06	1.30071e+07	7.57336e+06	7.59729e+06	1.07075e+07	8.64762e+06	2.78966e+07	3.20212e+07	2.74817e+07	0	0	0
qilexprot_64085	bTUB	Beta-tubulin	1.744e+07	1.75847e+07	1.23271e+07	3.42695e+06	5.51469e+06	2.73796e+06	1.23698e+07	1.53721e+07	5.52855e+06	0	0	0	0	0	0	0	0	0
qilexprot_49377	RPS13A	40S ribosomal protein S13-1	0	0	3.0133e+07	0	0	1.46025e+07	0	0	0	0	0	0	0	0	1.39589e+07	0	0	0
qilexprot_60619	rpl9	60S ribosomal protein L9	7.37846e+06	9.17463e+06	1.23271e+07	5.14042e+06	4.60753e+06	8.39641e+06	4.94792e+06	4.13864e+06	5.60428e+06	0	0	0	0	1.50904e+07	0	0	0	0
qilexprot_52446	Hsp70	Heat shock protein 70	8.45169e+06	1.91138e+07	7.53325e+06	1.33651e+07	4.45647e+06	4.7458e+06	1.43229e+07	1.65545e+07	1.3632e+07	0	1.82658e+07	0	2.12816e+07	1.91391e+07	1.17779e+07	1.68428e+07	5.80761e+07	2.6317e+07
qilexprot_10197	sqdB	Uridine 5'-diphosphate-sulfoquinovose synthase	1.60985e+07	1.14683e+07	8.90293e+06	1.54213e+07	1.05747e+07	1.1682e+07	7.16146e+06	5.79409e+06	7.27042e+06	1.19657e+07	8.21016e+06	5.11006e+06	0	0	0	3.69579e+06	0	0
qilexprot_27107	adk	Adenylate kinase	0	0	0	0	0	0	0	0	0	0	0	0	7.98059e+07	0	0	0	0	0
qilexprot_64806	sks5	AT1G76160 protein	1.0464e+07	6.11642e+06	7.53325e+06	2.33033e+06	1.3596e+06	2.92195e+06	1.04167e+07	1.89195e+07	5.60428e+06	0	0	0	9.75406e+06	3.6806e+06	4.79839e+06	0	0	0
qilexprot_68090	hsp70	Putative heat shock protein 70	3.21969e+07	1.94961e+07	1.3012e+07	1.95336e+07	1.43513e+07	1.38723e+07	3.45052e+07	2.95617e+07	9.84536e+06	1.34852e+07	0	0	0	0	7.85191e+07	3.15596e+07	3.60901e+07	4.62009e+07
qilexprot_64586	KAS3B	3-oxoacyl-[acyl-carrier-protein] synthase 3 B, chloroplastic	8.18338e+06	7.64553e+06	9.58777e+06	8.56737e+06	1.20853e+07	7.30123e+06	9.76563e+06	6.14883e+06	8.33069e+06	9.30668e+06	3.96808e+06	1.53302e+07	0	1.65627e+07	0	8.72041e+06	0	0
qilexprot_6980	hsp17	17.5 kd heat shock family protein	2.41477e+06	1.3762e+07	1.7121e+07	7.88198e+06	2.266e+06	2.957e+06	7.16146e+06	1.41896e+07	9.84536e+06	0	0	0	2.39418e+07	0	0	0	0	0
qilexprot_13902	adk	Adenosine kinase	6.30523e+07	4.58732e+07	5.88963e+07	4.79773e+07	5.06073e+07	4.38074e+07	7.16146e+07	7.80429e+07	9.08803e+07	6.07783e+07	0	0	0	4.78478e+08	0	1.53645e+06	0	0
qilexprot_46482	PUR2	Phosphoribosylamine--glycine ligase, chloroplastic	7.2443e+06	7.64553e+06	6.30054e+06	4.11234e+06	6.72247e+06	1.46025e+06	9.11459e+06	3.7839e+06	1.3632e+07	3.98858e+06	1.11396e+07	3.01958e+06	2.26117e+06	0	0	9.13567e+06	7.46692e+07	5.2634e+06
qilexprot_76805	PARC	Probable glutathione S-transferase parC	4.42708e+06	0	0	0	0	0	0	0	0	0	0	0	0	0	0	0	0	0
qilexprot_19616	exg1	Exoglucanase	5.09784e+06	7.64553e+06	4.51995e+06	1.91909e+06	0	0	2.73438e+06	2.60143e+06	2.04481e+06	3.60871e+06	0	0	1.37444e+08	9.56955e+07	2.53006e+07	0	0	1.40357e+07
qilexprot_74177	HMT3	Homocysteine S-methyltransferase 3	6.17107e+06	6.88098e+06	1.09575e+07	1.19943e+07	4.9852e+06	8.76148e+06	5.98959e+06	4.72987e+06	1.06027e+07	8.92682e+06	3.02204e+07	7.20054e+07	0	0	0	2.12986e+07	3.69198e+07	1.87143e+07
qilexprot_74802	PAT1	Anthranilate phosphoribosyltransferase, chloroplastic	2.28061e+06	5.73415e+06	4.58843e+06	5.48312e+06	5.58947e+06	8.03135e+06	3.32031e+06	3.19266e+06	5.98295e+06	0	0	0	0	0	0	1.32882e+07	4.56312e+07	1.04625e+07
qilexprot_81	inl	Inositol-3-phosphate synthase	6.03692e+06	1.1086e+07	6.57447e+06	0	0	8.03135e+06	2.14844e+06	2.0102e+06	1.136e+07	0	0	0	2.52719e+07	2.50281e+07	1.09054e+07	0	0	0
qilexprot_37280	ATL5	60S ribosomal protein L5-1	6.17107e+06	1.07037e+07	1.36968e+07	4.11234e+06	2.7192e+06	7.66629e+06	1.95313e+07	1.18247e+07	1.06027e+07	4.17851e+06	0	0	0	0	2.57368e+07	0	0	0
qilexprot_78551	RPS19A	40S ribosomal protein S19	0	0	4.65692e+06	0	2.79473e+06	0	7.16146e+06	7.3313e+06	1.51467e+07	0	0	0	0	0	0	0	0	0
qilexprot_68398	rpl9	60S ribosomal protein L9	1.47569e+07	1.03215e+07	2.05452e+07	7.19659e+06	4.68307e+06	8.39641e+06	1.23698e+07	1.30071e+07	8.33069e+06	0	2.07852e+07	0	0	0	5.2346e+06	0	0	0
qilexprot_47076	BnaC06g40680D	BnaC06g40680D protein	1.23421e+07	2.33189e+07	2.39694e+07	4.11234e+06	1.73727e+06	7.08037e+06	1.04167e+07	1.14699e+07	7.49762e+06	2.46912e+06	0	0	4.43987e+07	6.62507e+07	6.97947e+07	0	0	0
qilexprot_64530	surE	Survival protein SurE-like phosphatase/nucleotidase	1.27446e+07	7.64553e+06	9.58777e+06	7.53929e+06	4.00327e+06	6.20604e+06	8.46355e+06	8.86851e+06	9.84536e+06	4.93824e+06	7.1646e+06	1.39365e+07	0	3.49657e+06	0	0	0	8.18751e+06
qilexprot_35756	dlst	Dihydrolipoyllysine-residue succinyltransferase component of 2-oxoglutarate dehydrogenase complex	4.69807e+06	1.56733e+07	6.16357e+06	2.70729e+06	3.70113e+06	1.60627e+06	2.01823e+06	1.89195e+06	2.12054e+06	1.82335e+07	0	0	0	0	2.74817e+07	0	0	8.18751e+06
qilexprot_59367	zpr1	Zinc finger protein ZPR1	2.14646e+07	2.17898e+07	1.7121e+07	1.78201e+07	1.20853e+07	1.24121e+07	1.95313e+07	2.12844e+07	4.99842e+06	2.08926e+07	2.49045e+07	9.29102e+07	0	0	1.13416e+07	0	0	0
qilexprot_21755	cct1	T-complex protein 1 subunit alpha	7.91507e+06	2.17898e+07	1.57513e+07	1.02808e+07	9.064e+06	9.12654e+06	1.10677e+07	1.04057e+07	5.52855e+06	4.36844e+06	1.13462e+07	2.18339e+06	0	0	1.04692e+07	8.72041e+06	1.31725e+07	8.77233e+06
qilexprot_35903	RPL17B	60S ribosomal protein L17-2	6.57354e+06	6.88098e+06	2.12301e+07	5.82581e+06	2.19047e+06	9.4916e+06	7.81251e+06	3.7839e+06	5.75575e+06	0	3.40122e+06	0	0	0	0	0	0	0
qilexprot_70724	grpE	Molecular chaperone	1.00615e+07	1.1086e+07	8.90293e+06	4.79773e+06	2.56813e+06	2.957e+06	2.66927e+07	4.84812e+07	2.65067e+07	4.93824e+06	0	0	1.10842e+08	0	0	0	0	0
qilexprot_7391	CARA	Carbamoyl-phosphate synthase small chain, chloroplastic	7.91507e+06	6.4987e+06	8.21809e+06	6.8539e+06	5.8916e+06	5.11086e+06	5.33855e+06	6.38533e+06	1.06027e+07	3.41878e+06	1.02162e+07	1.48656e+07	0	0	1.0033e+07	0	0	1.05268e+07
qilexprot_5978	bGal	Beta-galactosidase	8.85415e+06	8.02781e+06	8.90293e+06	5.14042e+06	6.94907e+06	5.11086e+06	3.58073e+06	2.71968e+06	1.96907e+06	0	0	7.43281e+06	1.86214e+07	0	0	0	0	0
qilexprot_44693	At4g13010	Putative quinone-oxidoreductase homolog, chloroplastic	7.75141e+06	7.26325e+06	6.84841e+06	5.14042e+06	8.30867e+06	8.76148e+06	2.86459e+06	4.37513e+06	2.42347e+06	1.1206e+07	0	0	0	7.36119e+06	0	2.16515e+07	4.56312e+07	5.49733e+07
qilexprot_19598	lrr	Leucine rich repeat protein	3.08554e+06	9.55691e+06	7.53325e+06	2.39886e+06	0	0	1.62761e+06	4.81998e+06	2.27201e+06	0	0	0	3.6356e+06	6.99313e+06	7.85191e+07	0	0	0
qilexprot_52574	AK2	Adenylate kinase 2, mitochondrial	0	5.35187e+06	0	0	1.5862e+06	0	0	0	5.83148e+06	0	0	2.78731e+07	0	0	0	1.70256e+07	1.05408e+07	1.46205e+07
qilexprot_38690	met9	Methylenetetrahydrofolate reductase	5.76861e+06	1.49088e+07	7.53325e+06	3.76964e+06	9.064e+06	5.84098e+06	5.53386e+06	4.72987e+06	2.95361e+06	1.46248e+07	3.65316e+07	8.36192e+06	2.58261e+07	2.31878e+07	4.36217e+07	2.16308e+07	1.24449e+07	1.16964e+07
qilexprot_48736	cpr2	PPIase	1.27446e+06	1.14683e+07	1.09575e+07	2.33033e+07	8.30867e+06	6.57111e+06	1.17188e+07	9.45974e+06	1.21174e+07	2.08926e+07	1.82658e+07	1.35533e+07	0	0	0	7.47464e+06	2.07415e+07	1.34509e+07
qilexprot_36973	eef1a	Eurkaryotic elongation factor 1a	1.744e+07	6.11642e+07	3.15027e+07	1.95336e+07	4.0788e+07	7.30123e+07	2.86459e+07	5.43935e+07	4.61975e+07	1.15859e+08	4.97585e+07	5.80689e+07	9.39404e+07	5.5209e+06	2.0066e+08	1.91019e+08	1.13954e+08	1.11116e+08
qilexprot_72854	dbe2	Glycogen operon protein GlgX homolog	1.23421e+07	1.07037e+07	8.90293e+06	2.15898e+07	1.3596e+07	1.60627e+07	9.11459e+06	8.63201e+06	8.33069e+06	5.3181e+07	0	0	0	6.99313e+06	0	0	0	2.98259e+07
qilexprot_65898	idh	Isocitrate dehydrogenase [NADP]	5.09784e+06	1.7967e+07	2.19149e+07	2.22752e+07	3.02133e+07	2.29989e+07	1.62761e+07	0	0	0	0	0	4.07897e+07	5.5209e+06	3.16301e+07	0	0	0
qilexprot_49147	scsA	Succinyl-CoA ligase [ADP-forming] subunit alpha	2.81723e+07	1.83493e+07	2.05452e+07	1.13089e+07	8.30867e+06	7.66629e+06	2.60417e+07	2.36494e+07	2.72641e+07	0	0	0	0	1.98752e+07	0	0	6.63727e+07	0
qilexprot_55829	cct2	T-complex protein 1 subunit beta	5.63446e+06	2.2172e+07	1.7121e+07	1.2337e+07	8.30867e+06	9.12654e+06	9.11459e+06	7.21305e+06	6.89175e+06	8.16709e+06	1.08398e+07	1.02201e+07	7.53723e+06	6.62507e+06	1.02118e+07	0	0	0
qilexprot_35013	apip	MTRu-1-P dehydratase	2.95138e+06	3.32581e+06	2.94482e+06	3.18706e+06	3.6256e+06	2.9935e+06	4.10157e+06	1.18247e+06	4.84695e+06	3.79865e+06	5.16481e+06	5.51701e+06	0	0	0	1.24577e+07	1.16152e+07	1.11467e+07
qilexprot_7563	RPL18B	60S ribosomal protein L18-2	1.60985e+07	1.07359e+07	2.32846e+07	9.59546e+06	8.30867e+06	1.2047e+07	1.10677e+07	1.89195e+07	7.34616e+06	0	0	0	0	0	0	0	0	0
qilexprot_66684	PXM16	Insulin-degrading enzyme-like 1, peroxisomal	6.30523e+06	6.11642e+06	5.13631e+06	5.82581e+06	6.72247e+06	2.66495e+06	3.45052e+06	0	0	0	0	0	0	0	0	0	0	0
qilexprot_994	hsp17	17.5 kd heat shock family protein	2.58783e+06	5.35187e+06	4.93085e+06	5.48312e+06	2.9458e+06	2.96795e+06	4.81771e+06	0	0	0	0	0	0	0	0	0	0	1.40357e+07
qilexprot_29467	RPS12	40S ribosomal protein S12	1.0464e+06	1.60556e+06	3.49269e+06	685390	1.3596e+06	2.22687e+06	2.34375e+07	1.30071e+07	1.89334e+07	5.12817e+06	1.00525e+07	8.82647e+06	1.3301e+07	1.8403e+07	1.4082e+07	0	7.0521e+06	0
qilexprot_19920	clpB	Chaperone protein ClpB	8.04923e+06	2.4848e+07	3.28724e+07	2.84437e+06	1.88833e+07	1.7888e+07	2.99479e+06	2.48318e+06	6.95317e+06	0	0	1.16138e+07	4.30065e+06	0	0	0	0	0
qilexprot_63727	pdx1	Pdx1	9.25661e+06	1.52911e+07	2.05452e+07	6.5112e+06	9.064e+06	5.84098e+06	6.05469e+06	1.18247e+07	8.33069e+06	5.12817e+06	0	0	1.92643e+07	1.54585e+07	1.48314e+07	1.70256e+07	3.27715e+07	2.22232e+07
qilexprot_49593	UGT74AG1	Glycosyltransferase	6.43938e+06	8.02781e+06	6.0266e+06	3.76964e+06	1.133e+06	2.77447e+06	8.46355e+06	5.67585e+06	9.08803e+06	0	0	0	1.29862e+07	9.56955e+06	2.87903e+07	0	0	0
qilexprot_33588	GNS1	Glucan endo-1,3-beta-glucosidase, basic isoform	7.2443e+06	3.01998e+06	5.6157e+06	1.54213e+07	1.51067e+07	1.42374e+07	2.86459e+06	3.90214e+06	3.02934e+06	8.16709e+06	1.49276e+07	1.69561e+07	0	0	1.17779e+07	1.82713e+07	0	0
qilexprot_38604	HSP26.5	26.5 kDa heat shock protein, mitochondrial	3.21969e+07	1.26151e+07	2.87633e+07	1.88482e+07	5.4384e+06	1.64278e+07	2.60417e+07	3.07442e+07	2.27201e+07	7.21743e+06	2.90993e+07	1.71884e+07	0	0	8.72434e+06	2.49155e+07	2.40601e+07	1.87143e+07
qilexprot_34120	end	Putative endochitinase B	4.42708e+07	4.20504e+07	1.36968e+08	5.82581e+08	3.70113e+08	1.13169e+09	5.40365e+07	3.5474e+07	6.05869e+07	7.97716e+08	2.44414e+09	3.01958e+09	0	0	0	2.5746e+06	7.46692e+06	5.2634e+08
qilexprot_20557	RPS9C	40S ribosomal protein S9-2	1.60985e+07	1.22328e+07	2.6024e+07	8.56737e+06	6.42033e+06	1.42374e+07	1.30208e+07	1.65545e+07	6.58882e+06	0	0	0	0	0	0	0	0	0
qilexprot_68258	gst1	Tau class glutathione S-transferase	0	0	0	4.11234e+06	4.15433e+06	7.30123e+06	0	0	0	3.22885e+06	6.13478e+06	1.27752e+07	0	0	0	0	0	0
qilexprot_20499	rpl12	60S ribosomal protein L12	8.20887e+06	5.35187e+06	6.71144e+06	4.11234e+06	2.87027e+06	2.55543e+06	9.76563e+06	5.91234e+06	9.84536e+06	9.11675e+06	1.03989e+07	1.48656e+07	0	2.68684e+07	0	0	0	0
qilexprot_64612	SND1	Nuclease domain-containing protein 1	4.69538e+06	1.29974e+07	1.16423e+07	2.63875e+06	8.30867e+06	5.11086e+06	4.6875e+06	3.90214e+06	2.65067e+06	0	0	1.04524e+07	7.09386e+07	0	0	0	0	0
qilexprot_59011	bip	Glucose-regulated protein	4.82954e+07	8.02781e+07	5.47873e+07	4.11234e+07	3.1724e+07	2.92049e+07	5.53386e+07	1.41896e+07	1.28747e+07	7.21743e+07	1.35016e+08	2.55503e+08	1.77346e+07	3.53337e+06	6.97947e+08	4.56783e+06	1.07963e+08	2.45625e+07
qilexprot_74605	acoA	Pyruvate dehydrogenase E1 component subunit alpha	3.75631e+06	3.82276e+06	2.80785e+06	6.5112e+06	4.9852e+06	5.11086e+06	4.6224e+06	3.42916e+06	5.98295e+06	6.26777e+06	1.88956e+07	1.37043e+07	1.10842e+08	1.43543e+07	3.41253e+07	0	0	2.6317e+07
qilexprot_44232	hsp90	Heat shock protein 90	1.47569e+07	3.5934e+07	3.4242e+07	3.18706e+07	1.96387e+07	1.60627e+07	5.40365e+07	8.51377e+06	2.57494e+07	1.76637e+07	3.11526e+07	4.41323e+07	0	0	4.79839e+06	0	0	2.86563e+07
qilexprot_49366	arf1	ADP-ribosylation factor 1-like 2	6.84587e+06	8.79236e+06	1.02726e+07	3.18706e+07	1.133e+07	3.5776e+06	0	1.7737e+06	0	6.4577e+06	2.59437e+07	2.78731e+07	2.90627e+07	2.87087e+07	2.26833e+07	2.07629e+06	0	0
qilexprot_38675	gst6	Putative glutathione S-transferase	9.12246e+06	2.71416e+06	4.79389e+06	1.78201e+07	1.51067e+07	1.82531e+07	6.1198e+06	2.24669e+06	4.24108e+06	9.49661e+06	0	0	0	0	0	0	0	2.33929e+07
qilexprot_30824	CYSD1	Bifunctional L-3-cyanoalanine synthase/cysteine synthase D1	1.19397e+07	7.64553e+06	4.79389e+06	3.39268e+06	0	0	1.43229e+07	1.18247e+07	1.3632e+07	4.93824e+06	2.806e+07	1.67238e+07	6.20713e+07	2.98128e+07	1.83211e+07	0	0	2.69018e+07
qilexprot_52946	hsp17	17.5 kd heat shock family protein	4.61355e+06	4.58732e+06	6.30054e+06	1.06235e+07	3.70113e+06	8.03135e+06	2.01823e+06	3.07442e+06	1.3632e+06	0	0	0	0	0	0	1.6195e+07	0	0
qilexprot_4209	ppo2	Polyphenol oxidase	3.89046e+07	1.75847e+07	1.50665e+07	2.8101e+06	2.19047e+06	1.05868e+06	1.75781e+07	3.5474e+07	3.40801e+07	0	0	0	1.06408e+07	3.82561e+07	6.54326e+07	1.24577e+07	0	0
qilexprot_10157	RPL11A	60S ribosomal protein L11-1	9.79323e+06	8.02781e+06	6.16357e+07	1.61067e+07	1.5862e+07	1.56976e+07	2.01823e+07	1.07605e+07	1.74187e+06	4.55837e+07	0	0	0	1.14098e+08	0	0	0	0
qilexprot_77638	PBA1	Proteasome subunit beta type-6	4.96369e+07	1.33797e+07	2.87633e+07	9.25276e+06	1.05747e+07	1.35073e+07	1.69271e+07	2.36494e+07	1.5904e+07	1.89932e+07	1.13374e+07	1.46334e+07	0	2.42919e+07	0	1.74408e+07	2.11563e+07	3.06798e+07
qilexprot_61259	uba2	SUMO-activating enzyme subunit 2	4.96369e+06	1.07037e+07	8.21809e+06	3.35841e+06	1.133e+06	803135	1.62761e+07	9.81448e+06	5.60428e+06	0	0	0	0	0	2.31195e+07	0	0	0
qilexprot_42592	tif211	Eukaryotic translation initiation factor 2 subunit alpha	1.242e+07	1.22328e+07	1.16423e+07	2.53594e+06	5.2118e+06	3.06652e+06	8.46355e+06	4.72987e+06	8.33069e+06	8.35702e+06	1.65652e+07	3.25186e+07	0	0	0	1.95171e+07	0	0
qilexprot_41198	ap1	Peroxidase	7.37846e+07	4.96959e+07	4.58843e+07	4.11234e+07	3.399e+07	4.38074e+07	5.85938e+07	5.08461e+07	8.33069e+07	5.3181e+07	0	0	0	0	0	0	0	0
qilexprot_65205	GDPDL4	Glycerophosphodiester phosphodiesterase GDPDL4	1.19397e+07	9.55691e+06	9.58777e+06	2.43313e+06	6.94907e+06	5.84098e+06	1.04167e+07	2.60143e+06	1.3632e+07	0	0	0	5.93401e+06	3.38615e+06	6.54326e+06	0	0	0
qilexprot_74973	hsp60	Heat shock protein 60	1.00615e+07	2.29366e+07	1.23271e+07	8.22468e+06	7.0246e+06	5.84098e+06	1.62761e+07	1.30071e+07	1.28747e+07	2.46912e+07	0	0	4.87703e+07	3.01809e+07	3.39639e+07	2.35617e+07	1.74228e+07	5.02947e+07
qilexprot_7820	iah1	GDSL esterase/lipase	1.744e+07	2.94353e+06	5.88963e+06	1.91909e+06	1.5862e+06	1.46025e+06	7.16146e+06	9.69624e+06	1.136e+07	0	0	0	3.19224e+07	1.2941e+07	9.16056e+06	0	0	0
qilexprot_12754	eIF4	Eukaryotic translation initiation factor isoform 4G-1	3.62215e+06	7.64553e+06	1.09575e+07	3.22133e+06	2.64367e+06	6.57111e+06	5.33855e+06	4.02039e+06	2.65067e+06	4.74831e+06	0	0	0	0	2.48644e+07	4.98309e+06	0	0
qilexprot_8806	SOD1	Superoxide dismutase [Cu-Zn]	4.11624e+07	1.83493e+07	2.05452e+07	3.08425e+07	2.11493e+07	1.67928e+07	2.40886e+07	3.31091e+07	8.33069e+07	9.49661e+06	0	0	2.99583e+07	1.06737e+07	1.48314e+07	0	0	0
qilexprot_74410	RAN3	GTP-binding nuclear protein Ran-3	2.41477e+06	1.22328e+06	1.57513e+06	0	0	803135	1.08464e+06	1.18247e+06	1.21174e+06	0	0	0	0	0	0	0	0	0
qilexprot_73159	BG	Basic 7S globulin	2.68308e+06	8.79236e+06	7.53325e+06	8.91007e+06	1.28407e+07	3.35857e+07	1.30208e+06	2.12844e+06	1.136e+06	2.27919e+07	8.53932e+07	1.11492e+08	4.16764e+07	1.50904e+07	3.75147e+06	3.52969e+07	5.71021e+07	2.10536e+07
qilexprot_78150	pyr6	Orotidine 5'-phosphate decarboxylase	1.87815e+07	1.7967e+07	1.36968e+07	1.30224e+07	1.20853e+07	9.4916e+06	1.62761e+07	1.13517e+07	1.43894e+07	8.73689e+06	1.28383e+07	2.16016e+07	4.38933e+06	1.39863e+07	1.78273e+07	0	0	0
qilexprot_43776	lar	(+)-pinoresinol reductase	3.488e+07	2.75239e+07	3.83511e+07	7.88198e+07	7.55333e+07	6.57111e+07	1.95313e+07	3.90214e+07	5.60428e+07	7.78722e+07	1.70061e+08	2.78731e+08	1.8178e+08	2.02433e+08	2.18109e+08	2.53307e+08	2.82084e+08	2.92411e+08
qilexprot_12738	RPN8A	26S proteasome non-ATPase regulatory subunit 7 homolog A	3.89046e+06	5.35187e+06	5.27327e+06	4.45503e+06	1.73727e+06	5.47592e+06	4.81771e+06	4.96636e+06	5.45282e+06	0	0	0	1.6542e+07	2.35558e+07	1.96298e+07	7.05938e+06	0	0
qilexprot_65258	pre8	Proteasome subunit alpha type	3.21969e+07	8.41008e+06	2.12301e+07	5.82581e+06	6.5714e+06	8.39641e+06	2.01823e+07	2.12844e+07	1.21174e+07	5.12817e+06	0	0	0	0	5.2346e+06	0	0	1.05268e+07
qilexprot_74942	hgd	Homogentisate 1,2-dioxygenase	3.35384e+06	6.88098e+06	6.84841e+06	1.37078e+07	1.28407e+07	1.05868e+07	1.4974e+06	2.24669e+06	5.22334e+06	9.87648e+06	2.45643e+07	1.32443e+07	1.40458e+07	6.25701e+06	8.28812e+06	1.72373e+07	9.54107e+06	2.51473e+07
qilexprot_33440	MTN1	5'-methylthioadenosine/S-adenosylhomocysteine nucleosidase 1	7.2443e+06	3.09644e+06	6.0266e+06	3.18706e+06	1.3596e+06	2.77556e+06	7.16146e+06	7.09481e+06	1.06027e+07	0	0	0	0	0	0	3.36359e+06	7.46692e+06	4.31949e+06
qilexprot_16259	BnaC08g04990D	BnaC08g04990D protein	9.79323e+06	7.64553e+06	5.06782e+06	2.91291e+06	3.47453e+06	1.89832e+06	1.23698e+07	1.07605e+07	9.84536e+06	6.07783e+06	4.85303e+06	3.25186e+06	0	0	3.53336e+06	0	0	0
qilexprot_29101	ganc	Neutral alpha-glucosidase AB	3.21969e+06	8.41008e+06	8.90293e+06	1.74774e+06	4.0788e+06	3.10302e+06	1.30208e+06	4.25688e+06	3.52615e+06	0	0	0	2.08382e+07	6.99313e+06	1.02904e+07	0	0	0
qilexprot_54966	kb1	Putative beta-subunit of K+ channels	1.14031e+06	3.05821e+06	4.24601e+06	1.74774e+06	3.399e+06	3.10302e+06	1.4974e+06	2.60143e+06	1.5904e+06	2.84898e+06	0	0	2.17249e+07	4.78478e+06	7.3712e+06	6.22886e+06	5.13475e+06	1.6375e+06
qilexprot_46220	CHI	Chalcone--flavonone isomerase	2.41477e+07	6.11642e+06	2.53391e+06	8.91007e+06	5.2118e+06	5.84098e+06	1.17188e+07	1.30071e+07	1.21174e+07	5.12817e+06	0	0	1.98584e+07	2.20836e+07	2.83541e+07	7.8899e+06	1.43033e+07	1.40357e+07
qilexprot_44889	frk1	Fructokinase	4.02461e+07	3.28758e+07	4.10905e+07	1.81628e+07	1.05747e+07	1.2047e+07	3.77604e+07	3.90214e+07	3.86241e+07	9.87648e+06	6.52907e+07	4.64551e+07	2.3055e+08	1.14098e+08	6.10704e+07	2.9068e+07	0	0
qilexprot_44010	PAC1	Proteasome subunit alpha type-4	3.89046e+07	1.33797e+07	1.98604e+07	1.26797e+07	1.05747e+07	8.76148e+06	1.62761e+07	1.89195e+07	1.89334e+07	7.59729e+06	0	0	0	0	0	5.39835e+06	1.36852e+07	2.80714e+07
qilexprot_540	CP6	Cysteine proteinase	2.81723e+07	5.35187e+06	8.21809e+06	5.14042e+06	6.96342e+06	4.01568e+06	1.69271e+07	7.44955e+06	1.5904e+07	0	0	2.55503e+07	0	0	0	0	0	0
qilexprot_14069	AED3	Aspartyl protease AED3	1.60985e+07	2.75239e+07	3.28724e+07	6.5112e+07	7.55333e+07	8.39641e+07	1.17188e+07	1.18247e+07	1.21174e+07	5.3181e+07	3.14927e+06	5.76833e+07	5.36251e+07	5.15284e+06	1.52676e+07	1.82713e+08	7.2396e+07	4.2692e+07
qilexprot_941	RPS17	40S ribosomal protein S17	2.41477e+06	2.79062e+07	5.68418e+07	8.91007e+06	4.68307e+06	1.53326e+07	4.6224e+07	3.66565e+07	4.39255e+07	1.32953e+07	0	0	0	0	0	0	0	0
qilexprot_10511	ccx3	Cellulase	1.47569e+07	4.20504e+06	3.35572e+06	1.2337e+06	0	0	8.46355e+06	6.38533e+06	4.99842e+06	0	0	0	0	0	0	0	0	0
qilexprot_16156	TBCC	Tublin binding cofactor C	6.03692e+06	1.33797e+07	9.58777e+06	9.93815e+06	9.81933e+06	7.66629e+06	1.10677e+07	7.44955e+06	8.33069e+06	4.17851e+06	8.81796e+06	9.29102e+06	0	0	0	996618	1.12004e+07	9.94197e+06
qilexprot_58380	RPL17B	60S ribosomal protein L17-2	5.63446e+06	8.02781e+06	1.09575e+07	7.53929e+06	3.92773e+06	7.30123e+06	7.16146e+06	5.5576e+06	9.08803e+06	0	0	0	0	0	0	0	0	0
qilexprot_41613	KPHMT1	3-methyl-2-oxobutanoate hydroxymethyltransferase 1, mitochondrial	3.62215e+06	2.2172e+07	1.43817e+07	3.01572e+06	3.02133e+06	4.01568e+06	5.85938e+06	9.93273e+06	4.69548e+06	0	0	0	1.90647e+07	1.50904e+07	2.1235e+07	0	0	1.6375e+07
qilexprot_10108	CYC12	Cytochrome c1 2, heme protein, mitochondrial	4.82954e+06	1.41442e+07	6.84841e+06	7.13011e+06	1.133e+07	1.13169e+07	8.41016e+06	5.20286e+06	2.19627e+06	1.13959e+07	2.45643e+07	3.94868e+06	4.34144e+07	9.56955e+07	2.44282e+07	2.69917e+07	2.65698e+07	4.38616e+07
qilexprot_74244	AXS2	UDP-apiose/xylose synthase	6.57354e+06	8.02781e+06	5.27327e+06	3.08425e+06	2.266e+06	2.40941e+06	3.84115e+06	3.07442e+06	2.95361e+06	0	0	0	1.48927e+07	2.17155e+07	1.65762e+07	0	0	0
qilexprot_59049	At4g09520	Cofactor-independent phosphoglycerate mutase	5.90277e+06	4.96959e+06	4.10905e+06	2.67302e+06	2.0394e+06	1.67928e+06	4.16667e+06	4.49338e+06	3.71094e+06	2.27919e+06	4.69998e+06	2.29953e+06	0	0	5.2346e+06	0	7.46692e+06	0
qilexprot_68145	KPNB1	Importin subunit beta-1	0	0	2.32846e+06	0	0	2.00784e+06	0	0	0	0	0	0	0	0	0	0	0	0
qilexprot_49836	PG2	Polygalacturonase	8.72e+06	1.56733e+07	1.02726e+07	4.79773e+06	2.4926e+06	1.09518e+06	5.59896e+06	9.105e+06	7.57336e+06	0	0	0	1.8178e+07	2.466e+07	1.60659e+07	0	0	0
qilexprot_16555	RPS26B	40S ribosomal protein S26-2	3.488e+06	1.56733e+07	1.98604e+07	7.88198e+06	6.1182e+06	1.7523e+07	6.44532e+06	1.41896e+07	6.74029e+06	0	0	0	0	0	0	0	0	0
qilexprot_66628	Fes1A	Protein Fes1A	2.01231e+06	3.78454e+06	2.6024e+06	1.47359e+06	3.2215e+06	1.64278e+06	5.59896e+06	7.21305e+06	4.54401e+06	8.35702e+06	2.39345e+07	9.05874e+06	1.64711e+07	1.17779e+07	1.96298e+07	1.36454e+07	9.12624e+06	1.98839e+07
qilexprot_74796	RUVBL2	RuvB-like 2	4.82954e+06	8.79236e+06	6.23205e+06	1.85055e+06	2.0394e+06	1.35073e+06	3.84115e+06	4.84812e+06	908803	2.27919e+06	0	0	0	0	6.10704e+06	0	0	0
qilexprot_69239	cht1	Chitinase 1, putative	1.03298e+07	2.02607e+07	1.09575e+07	3.76964e+06	0	0	7.81251e+06	7.56779e+06	7.27042e+06	0	0	0	2.12816e+07	5.5209e+06	5.2346e+06	0	0	0
qilexprot_29178	UAH	Ureidoglycolate hydrolase	6.57354e+06	6.4987e+06	4.79389e+06	3.76964e+06	1.96387e+06	2.84748e+06	4.6224e+06	6.26708e+06	2.87788e+06	0	0	0	1.77346e+07	0	0	0	0	1.34509e+07
qilexprot_67032	PBG1	Proteasome subunit beta type-4	2.28061e+07	1.14683e+07	2.12301e+07	3.15279e+06	5.58947e+06	8.76148e+06	1.69271e+07	1.40867e+07	9.08803e+06	1.61442e+07	0	0	0	0	0	0	0	0
qilexprot_20191	USP	Universal stress protein	7.2443e+06	8.02781e+06	8.21809e+06	3.15279e+06	3.47453e+06	3.50459e+06	7.16146e+06	9.3415e+06	6.74029e+06	5.3181e+06	2.47281e+07	1.99757e+07	2.0253e+07	3.12851e+07	1.65762e+07	9.55093e+06	1.62281e+07	1.69598e+07
qilexprot_69592	At5g11910	Alpha/beta-Hydrolases superfamily protein	9.52492e+06	3.82276e+06	6.36902e+06	3.22133e+06	1.51067e+06	3.65061e+06	5.14323e+06	6.85831e+06	1.5904e+07	0	0	0	1.01974e+07	0	0	0	0	0
qilexprot_45099	lacZ	Beta-galactosidase	4.56123e+06	2.52302e+06	2.94482e+06	925276	2.34153e+06	1.71579e+06	2.60417e+06	1.89195e+06	2.15386e+06	0	0	0	0	0	0	0	0	0
qilexprot_36448	RIN1	RuvB-like protein 1	2.41477e+06	1.22328e+07	8.90293e+06	2.53594e+06	3.55007e+06	3.11726e+06	3.64584e+06	2.60143e+06	1.3632e+06	1.89932e+06	0	0	0	0	0	2.11781e+06	0	0
qilexprot_21932	DJ1A	Putative 4-methyl-5(B-hydroxyethyl)-thiazol monophosphate biosynthesis enzyme	2.81723e+07	8.79236e+07	7.53325e+07	7.88198e+06	2.18518e+07	5.84098e+07	3.97136e+07	4.92971e+07	7.49762e+07	2.08926e+07	0	0	0	0	0	6.22886e+07	0	0
qilexprot_12961	PRS4	Ribose-phosphate pyrophosphokinase 4	3.488e+06	5.35187e+06	1.02726e+07	5.48312e+06	4.532e+06	4.7458e+06	2.92969e+06	7.21305e+06	3.25654e+06	4.74831e+06	1.49653e+07	7.20054e+06	6.20713e+06	1.08246e+07	1.78849e+07	5.81361e+06	1.49338e+07	1.43749e+07
qilexprot_71366	PHB3	Prohibitin-3, mitochondrial	4.69122e+06	5.35187e+06	3.4242e+06	3.33377e+06	3.1724e+06	5.47592e+06	410157	3.19266e+06	2.95088e+06	0	1.38568e+07	0	2.08382e+07	5.15284e+07	7.41569e+06	9.79925e+06	1.41042e+07	8.18751e+06
qilexprot_72048	Myg1	Metal-dependent protein hydrolase	1.16714e+07	3.01998e+06	3.56117e+06	0	0	1.35073e+06	9.76563e+06	6.85831e+06	1.21174e+07	0	0	0	0	0	6.97947e+06	0	0	0
qilexprot_10555	IMPA2	Importin subunit alpha-2	0	2.56125e+06	0	0	0	2.40941e+06	0	0	0	0	0	0	0	0	0	0	0	0
qilexprot_19161	CHRC	Probable plastid-lipid-associated protein 2, chloroplastic	8.58584e+06	1.41469e+07	6.23205e+06	1.91909e+07	1.88833e+07	1.71579e+07	1.30208e+07	9.105e+06	1.28747e+07	1.89932e+07	0	0	0	0	0	3.40511e+07	2.31848e+07	2.39777e+07
qilexprot_7419	for	Serine hydroxymethyltransferase	2.01231e+07	2.25543e+07	1.09575e+07	7.19659e+06	5.28733e+06	5.47592e+06	1.04167e+07	7.80429e+06	1.66614e+07	0	0	0	0	0	8.72434e+06	0	0	0
qilexprot_40816	lox	Lipoxygenase	4.82954e+06	5.35187e+06	4.45147e+06	1.19943e+06	3.24793e+06	2.48242e+06	1.69271e+06	0	0	0	0	0	0	5.15284e+06	0	0	0	0
qilexprot_33427	DJ1A	Putative 4-methyl-5(B-hydroxyethyl)-thiazol monophosphate biosynthesis enzyme	2.54892e+07	1.64379e+07	1.7121e+07	1.2337e+07	1.3596e+07	1.09518e+07	9.76563e+06	1.65545e+07	1.96907e+07	0	0	0	0	0	0	0	0	0
qilexprot_20000	aroE	S-formylglutathione hydrolase	7.37846e+07	2.33189e+07	3.4242e+07	2.74156e+07	2.11493e+07	2.19037e+07	3.38542e+07	9.57799e+06	3.93815e+07	9.68655e+06	0	0	1.89016e+07	1.80349e+06	7.85191e+06	8.30515e+06	2.47844e+07	8.18751e+06
qilexprot_11169	HPPR	Hydroxyphenylpyruvate reductase	1.26105e+07	9.17463e+06	9.58777e+06	8.22468e+06	5.81607e+06	5.84098e+06	9.76563e+06	9.22325e+06	8.33069e+06	2.65905e+06	7.29372e+06	1.57947e+07	0	9.93761e+06	0	0	0	0
qilexprot_64908	m6pr	NADPH-dependent mannose 6-phosphate reductase	1.60985e+07	4.96959e+06	1.16423e+07	5.82581e+06	7.55333e+06	5.11086e+06	9.76563e+06	8.15903e+06	1.3632e+07	0	0	0	2.61586e+07	8.46537e+06	1.3658e+07	0	0	0
qilexprot_49641	gst1	Glutathione S-transferase	5.232e+06	2.59948e+06	2.46543e+06	0	0	1.56976e+06	5.07813e+06	3.42916e+06	7.04322e+06	0	0	0	0	0	7.85191e+06	9.55093e+06	0	0
qilexprot_19125	CCR1	Glycine-rich RNA-binding protein 8	5.50031e+06	1.75847e+07	1.43817e+07	5.48312e+06	1.133e+07	2.55543e+06	3.90625e+07	1.15882e+08	3.78668e+07	7.78722e+07	0	0	7.53723e+07	6.02992e+07	2.66092e+07	0	0	0
qilexprot_62079	fnr	Ferredoxin--NADP reductase	9.52492e+06	9.93919e+06	8.21809e+06	1.74774e+07	1.51067e+07	9.85666e+06	8.46355e+06	6.74007e+06	1.43894e+07	6.4577e+06	0	0	0	2.42919e+07	0	2.45002e+07	0	0
qilexprot_61172	UEV1D	Ubiquitin-conjugating enzyme E2 variant 1D	1.21356e+07	8.79236e+06	6.84841e+06	5.82581e+06	6.20733e+06	3.39507e+06	9.76563e+06	1.41896e+07	1.06027e+07	8.73689e+06	0	0	1.77346e+07	1.2514e+07	6.97947e+06	0	0	1.34509e+07
qilexprot_26049	sks5	AT1G76160 protein	2.54892e+06	6.88098e+06	4.04056e+06	4.45503e+06	3.09687e+06	3.35857e+06	5.46875e+06	6.26708e+06	4.08961e+06	5.50804e+06	2.89922e+07	1.71884e+07	0	0	2.92265e+07	4.11105e+07	2.27202e+07	3.09956e+07
qilexprot_75177	hemH	Phosphoribosylaminoimidazole-succinocarboxamide synthase	1.34154e+07	8.02781e+06	6.84841e+06	5.48312e+06	4.90967e+06	4.38074e+06	1.10677e+07	1.08787e+07	1.81761e+07	1.78536e+07	3.84211e+07	1.46334e+07	0	0	0	0	0	0
qilexprot_16230	atpB	ATP synthase subunit beta, chloroplastic	2.28061e+06	5.73415e+06	5.47873e+06	0	732673	0	3.125e+06	4.96636e+06	2.89287e+06	0	9.44782e+06	0	8.81767e+06	3.6806e+06	4.79839e+06	2.61612e+07	0	0
qilexprot_67384	HDT1	Histone deacetylase HDT1	2.14646e+06	9.55691e+06	9.58777e+06	3.2556e+06	3.77667e+06	5.11086e+06	2.66927e+06	2.83792e+06	4.39255e+06	5.8879e+06	3.52719e+07	1.99757e+07	0	2.17155e+07	0	0	2.82084e+07	0
qilexprot_74977	MUR1	GDP-mannose 4,6 dehydratase 2	1.01957e+07	7.64553e+06	6.84841e+06	2.3646e+06	1.28407e+06	2.33639e+06	8.46355e+06	4.84812e+06	9.08803e+06	5.3181e+06	0	0	6.65049e+07	3.49657e+07	2.70455e+07	0	0	0
qilexprot_14850	ATPC	ATP synthase subunit gamma, mitochondrial	6.23144e+06	5.73415e+06	2.6024e+06	651120	1.5862e+06	1.31422e+06	3.58464e+06	6.62182e+06	3.63521e+06	0	0	0	0	0	7.41569e+07	0	1.36894e+07	0
qilexprot_46000	CHI3	Probable chalcone--flavonone isomerase 3	1.34154e+07	1.14683e+07	8.90293e+06	9.93815e+06	9.81933e+06	1.13169e+07	5.53386e+06	3.5474e+06	8.33069e+06	6.4577e+06	1.72139e+07	2.78731e+07	0	1.50904e+07	0	1.29228e+07	4.97795e+06	1.69598e+07
qilexprot_7552	p2G4	Proliferation-associated protein 2G4	7.11015e+06	2.4848e+07	1.98604e+07	8.91007e+06	7.4778e+06	8.76148e+06	5.92448e+06	1.53721e+07	6.43735e+06	7.97716e+06	0	0	0	0	1.83211e+07	0	0	0
qilexprot_2842	mtnK	Methylthioribose kinase	1.60985e+07	9.93919e+06	1.09575e+07	6.5112e+06	1.3596e+06	7.66629e+06	7.16146e+06	1.11152e+07	1.74187e+07	0	0	0	0	0	9.59678e+06	2.45002e+07	0	0
qilexprot_34188	RPN11	26S proteasome non-ATPase regulatory subunit 14 homolog	6.976e+06	1.22328e+07	1.36968e+07	8.22468e+06	2.7192e+06	5.84098e+06	9.76563e+06	9.3415e+06	1.28747e+07	7.02749e+06	0	0	0	0	3.79509e+07	0	0	0
qilexprot_45526	frk1	Fructokinase	9.12246e+06	4.58732e+06	6.16357e+06	7.19659e+06	3.55007e+06	5.47592e+06	6.1198e+06	7.09481e+06	4.01388e+06	1.00664e+07	1.44867e+07	1.64916e+07	5.76376e+06	0	0	1.03814e+07	3.06974e+07	8.18751e+06
qilexprot_67251	EF4	EF1Bgamma class glutathione S-transferase	5.36615e+06	4.20504e+07	3.69814e+07	6.5112e+07	4.7586e+07	4.38074e+07	1.30208e+07	1.91501e+07	1.06027e+07	1.59543e+07	0	0	0	0	0	5.748e+07	1.12004e+08	5.67277e+07
qilexprot_75824	BCAT3	Branched-chain-amino-acid aminotransferase 3, chloroplastic	8.9883e+06	4.96959e+06	5.13631e+06	4.79773e+06	2.9458e+06	3.35857e+06	7.16146e+06	7.21305e+06	1.06027e+07	0	1.88956e+07	0	0	0	5.67082e+06	0	0	0
qilexprot_74080	FPS1	Farnesyl pyrophosphate synthase 1	7.37846e+06	9.17463e+06	1.09575e+07	5.48312e+06	5.74053e+06	3.50459e+06	9.76563e+06	5.43935e+06	5.75575e+06	6.4577e+06	0	0	5.76376e+06	2.28197e+06	6.84774e+06	0	0	0
qilexprot_41233	RPS24A	40S ribosomal protein S24-1	1.23287e+06	3.82276e+06	5.68418e+06	2.77583e+06	0	0	2.53906e+06	0	0	0	0	0	0	0	8.72434e+06	0	0	0
qilexprot_2063	PIMT1	Protein-L-isoaspartate O-methyltransferase 1	1.31471e+07	5.35187e+06	1.02726e+07	5.48312e+06	5.81607e+06	5.84098e+06	1.10677e+07	2.0102e+07	1.28747e+07	1.70939e+07	1.85744e+07	1.44011e+07	0	0	0	0	4.14829e+07	0
qilexprot_54391	accB	Methylcrotonoyl-CoA carboxylase	1.72924e+06	5.73415e+06	4.10905e+06	2.33033e+06	1.43513e+06	2.33639e+06	0	0	0	3.79865e+06	0	0	0	0	0	0	0	7.60268e+06
qilexprot_70865	fabG	3-ketoacyl-ACP reductase	1.47569e+07	5.73415e+06	1.09575e+07	5.82581e+06	2.79473e+06	4.01568e+06	1.04167e+07	1.18247e+07	8.33069e+06	0	0	0	0	8.83343e+06	0	0	0	0
qilexprot_59282	tal	Transaldolase	7.78092e+06	4.58732e+06	4.86237e+06	6.5112e+06	6.42033e+06	5.84098e+06	6.51042e+06	6.62182e+06	7.57336e+06	6.64763e+06	0	0	1.15275e+07	5.15284e+06	2.05022e+07	8.30515e+06	0	0
qilexprot_14990	AH1	Beta-glucosidase	9.12246e+06	7.26325e+06	5.54721e+06	5.82581e+06	4.90967e+06	4.38074e+06	8.46355e+06	5.5576e+06	5.52855e+06	0	0	0	1.15275e+07	9.80879e+06	9.59678e+06	0	3.19418e+07	0
qilexprot_60991	PAB2	Polyadenylate-binding protein 2	2.38928e+06	7.26325e+06	5.6157e+06	3.76964e+06	2.34153e+06	4.38074e+06	0	3.7839e+06	0	2.27919e+06	0	0	0	0	3.27163e+06	5.81361e+06	0	0
qilexprot_58095	clpP	ATP-dependent Clp protease proteolytic subunit	3.75631e+06	4.20504e+06	5.75266e+06	2.4674e+06	3.55007e+06	4.7458e+06	4.88282e+06	6.14883e+06	4.69548e+06	3.60871e+06	9.88494e+06	5.57461e+06	798059	0	0	1.07967e+07	0	0
qilexprot_11365	RPS24A	40S ribosomal protein S24-1	5.89069e+06	5.73415e+06	1.09575e+07	4.45503e+06	4.62717e+06	3.65061e+06	4.23177e+06	3.7839e+06	4.878e+06	2.84898e+06	0	0	0	2.35558e+07	0	0	0	9.94197e+06
qilexprot_47850	deg7	Protease Do-like 7	1.03298e+07	7.26325e+06	4.7254e+06	1.64494e+06	1.73727e+06	912654	8.46355e+06	5.67585e+06	8.33069e+06	0	0	0	0	0	1.04692e+07	0	0	0
qilexprot_45336	rps6	40S ribosomal protein S6	8.72e+06	8.02781e+06	6.71144e+06	3.11852e+06	2.64367e+06	4.7458e+06	9.11459e+06	6.26708e+06	3.02934e+06	0	0	0	8.42396e+06	0	0	0	0	0
qilexprot_13946	At5g10730	AT5g10730/MAJ23_90	3.488e+06	7.64553e+06	1.3012e+07	1.74774e+06	4.45647e+06	5.47592e+06	2.86459e+06	9.81448e+06	1.43894e+06	0	2.26748e+07	0	3.6356e+07	9.93761e+06	1.17779e+07	1.46918e+07	2.11563e+07	2.16384e+07
qilexprot_62428	guaB	IMP dehydrogenase	3.62215e+06	9.55691e+06	5.54721e+06	6.8539e+06	4.3054e+06	3.5411e+06	2.92969e+06	7.3313e+06	3.55948e+06	0	0	5.11006e+06	0	0	0	0	0	0
qilexprot_16893	UP3	Stress-response A/B barrel domain-containing protein UP3	8.72e+06	5.35187e+06	6.50599e+06	1.88482e+06	0	0	5.20834e+06	1.30071e+07	6.05869e+06	0	0	0	9.43572e+06	1.50904e+07	1.91936e+06	0	0	0
qilexprot_42786	ecs2	Gamma-glutamylcysteine synthetase	6.03692e+06	9.55691e+06	5.34176e+06	9.25276e+06	2.19047e+06	5.47592e+06	7.81251e+06	8.04078e+06	9.84536e+06	4.74831e+06	1.4823e+07	2.32275e+07	3.36958e+06	0	0	1.4534e+07	1.54773e+07	1.22813e+07
qilexprot_56377	pck	Phosphoenolpyruvate carboxykinase	4.34658e+06	3.51694e+06	2.6024e+06	3.41941e+06	3.32347e+06	6.20604e+06	2.79948e+06	4.84812e+06	3.35727e+06	4.74831e+06	0	0	0	0	0	9.13567e+06	0	0
qilexprot_64617	ALL1	Aldolase like protein	1.34154e+07	8.79236e+06	1.02726e+07	1.13089e+07	7.55333e+06	1.09518e+07	1.30208e+07	5.20286e+06	1.43894e+07	7.21743e+06	2.33046e+07	1.70026e+07	2.466e+07	2.35558e+07	1.52676e+07	3.03138e+07	2.70883e+07	2.39777e+07
qilexprot_34502	uba3	NEDD8-activating enzyme E1 catalytic subunit	8.72e+06	8.79236e+06	7.53325e+06	1.2337e+07	7.10013e+06	7.66629e+06	6.51042e+06	3.31091e+06	9.84536e+06	6.83756e+06	0	0	0	2.13475e+07	0	0	3.73346e+07	0
qilexprot_53598	At5g45670	GDSL esterase/lipase At5g45670	1.31471e+07	4.58732e+06	5.27327e+06	6.16851e+06	2.56813e+06	3.10302e+06	9.76563e+06	1.0051e+07	6.36162e+06	0	1.07075e+07	0	6.20713e+07	2.10825e+07	1.17779e+07	0	0	0
qilexprot_36608	At2g15220	At2g15220/F15A23.4	8.58584e+07	7.64553e+06	1.43817e+07	6.16851e+06	3.09687e+06	4.7458e+06	1.4974e+07	1.89195e+07	9.84536e+06	3.60871e+06	0	0	9.75406e+07	6.62507e+07	5.67082e+07	9.96618e+06	0	0
qilexprot_50064	Lactoylglutathione lyase / glyoxalase I family protein	0	1.47569e+07	8.02781e+06	1.91755e+07	2.15898e+06	0	0	3.84115e+07	5.79409e+07	4.16535e+07	0	0	0	0	9.56955e+06	0	0	0	0
qilexprot_27414	ILL4	IAA-amino acid hydrolase ILR1-like 4	6.17107e+06	6.11642e+06	6.77992e+06	3.76964e+06	4.83413e+06	3.24905e+06	5.14323e+06	7.09481e+06	5.90722e+06	1.17758e+07	0	0	0	2.13475e+07	0	9.05262e+06	4.97795e+06	1.57902e+07
qilexprot_20195	dhp	Dihydropyrimidinase	1.47569e+07	8.79236e+06	1.84907e+07	1.02808e+07	5.96713e+06	1.02217e+07	2.08333e+07	2.36494e+07	1.89334e+07	4.93824e+07	1.33403e+07	6.03916e+06	0	3.6806e+07	0	0	0	0
qilexprot_41994	pco099340a	Oxidoreductase	1.34154e+07	1.60556e+07	1.09575e+07	3.76964e+06	5.665e+06	3.43158e+06	1.10677e+07	9.3415e+06	9.08803e+06	4.17851e+06	0	0	0	1.28821e+07	0	0	0	0
qilexprot_68538	lar	(+)-pinoresinol reductase	1.03298e+07	6.88098e+06	1.09575e+07	7.19659e+06	6.19373e+06	7.30123e+06	5.46875e+06	1.02875e+07	1.5904e+07	5.50804e+06	2.22906e+07	2.78731e+07	0	0	0	1.78561e+07	0	0
qilexprot_66524	hsp70	Heat shock protein 70	0	4.58732e+06	0	0	0	0	9.76563e+06	9.93273e+06	7.04322e+06	0	0	0	3.6356e+07	5.5209e+07	1.17779e+07	0	0	0
qilexprot_30152	NBP35	Cytosolic Fe-S cluster assembly factor NBP35	1.05981e+07	9.93919e+06	8.90293e+06	4.45503e+06	4.532e+06	1.38723e+06	1.10677e+07	1.01692e+07	1.43894e+07	3.98858e+06	6.9284e+06	1.1846e+07	2.03948e+07	0	0	0	2.82084e+07	0
qilexprot_55123	PIN1	Peptidyl-prolyl cis-trans isomerase Pin1	0	0	0	0	0	0	5.59896e+06	8.98676e+06	7.57336e+06	6.26777e+06	0	0	0	0	0	0	0	0
qilexprot_52720	dlst	2-oxoglutarate dehydrogenase complex component E2	3.8368e+06	6.4987e+06	2.94482e+06	1.82794e+06	2.7192e+06	1.86181e+06	1.43229e+06	3.19266e+06	2.45225e+06	0	0	0	0	9.20149e+06	0	0	0	0
qilexprot_45521	RCOM_0536090	Late embryogenesis abundant, putative	0	0	0	0	0	0	3.77604e+06	1.0997e+07	3.33228e+06	0	0	0	0	0	0	0	0	0
qilexprot_54772	kap95	Importin subunit beta-1	3.89046e+06	4.58732e+06	5.47873e+06	4.45503e+06	2.93523e+06	3.03001e+06	3.125e+06	4.40469e+06	2.80214e+06	0	0	0	1.28576e+07	1.69307e+07	1.52676e+07	0	0	0
qilexprot_51825	RHM1	Trifunctional UDP-glucose 4,6-dehydratase/UDP-4-keto-6-deoxy-D-glucose 3,5-epimerase/UDP-4-keto-L-rhamnose-reductase RHM1	2.58246e+06	1.87315e+06	1.02726e+06	0	0	0	2.92969e+06	3.42916e+06	757336	0	0	0	4.12331e+07	1.8771e+07	1.59568e+07	0	0	0
qilexprot_26250	CNX1	Molybdopterin biosynthesis protein CNX1	3.75631e+06	8.79236e+06	4.17753e+06	4.11234e+06	4.7586e+06	4.7458e+06	6.25e+06	6.50357e+06	6.43735e+06	0	0	1.44011e+07	7.53723e+06	7.99058e+06	5.2346e+06	0	1.03707e+07	0
qilexprot_15647	metE	5-methyltetrahydropteroyltriglutamate--homocysteine methyltransferase	2.81723e+06	3.40226e+07	2.87633e+07	6.16851e+07	4.3054e+07	7.66629e+07	9.76563e+07	8.15903e+07	6.58882e+07	0	0	0	0	0	0	7.8899e+07	7.01227e+07	9.94197e+07
qilexprot_31431	psmd8	26S proteasome non-ATPase regulatory subunit 8	2.14646e+06	3.5934e+06	4.24601e+06	0	0	0	976563	804078	1.81761e+06	0	0	0	0	1.50904e+07	0	0	0	1.05268e+07
qilexprot_4737	TCTP	Translationally-controlled tumor protein homolog	5.63446e+07	1.07037e+07	2.73936e+07	7.88198e+06	8.30867e+06	1.13169e+07	2.92969e+07	2.48318e+07	2.72641e+07	1.31053e+07	0	0	5.32039e+06	0	0	0	0	1.22813e+07
qilexprot_79228	RPS19B	40S ribosomal protein S19-2	0	0	2.12301e+06	0	0	0	6.51042e+06	5.32111e+06	7.11896e+06	0	0	0	0	0	0	0	0	0
qilexprot_75727	GRXC1	Glutaredoxin-C1	0	0	0	0	0	0	9.76563e+06	5.79409e+06	8.33069e+06	2.65905e+07	5.96353e+07	3.71641e+07	2.10537e+07	9.56955e+06	4.05682e+06	8.72041e+06	2.40601e+07	8.77233e+07
qilexprot_75554	TPIP1	Triosephosphate isomerase	6.976e+07	1.03215e+07	5.47873e+07	2.74156e+07	4.22987e+07	1.38723e+07	1.43229e+07	1.7737e+07	1.89334e+07	0	0	2.55503e+07	0	8.46537e+07	0	0	3.36012e+07	0
qilexprot_43636	lac1	Benzenediol:oxygen oxidoreductase	7.64677e+06	2.71416e+06	3.21875e+06	0	0	0	1.36719e+07	1.14699e+07	1.51467e+07	0	0	0	1.77346e+07	1.27569e+07	1.09054e+07	0	0	0
qilexprot_29319	HINT1	Adenylylsulfatase HINT1	0	1.60556e+06	0	0	0	0	1.36719e+07	1.18247e+07	2.19627e+07	1.15859e+07	3.13101e+07	1.64916e+07	2.28112e+07	2.28197e+07	3.44611e+07	0	1.41042e+07	0
qilexprot_56143	EMA1	Putative importin-7-like protein	2.01231e+06	5.73415e+06	9.58777e+06	5.14042e+06	4.3054e+06	9.85666e+06	1.4974e+06	0	0	0	0	0	0	1.43543e+07	0	0	0	0
qilexprot_25905	aroE	Bifunctional 3-dehydroquinate dehydratase/shikimate dehydrogenase, chloroplastic	6.17107e+06	6.4987e+06	3.28724e+06	1.95336e+06	2.99762e+06	2.3729e+06	2.60417e+06	3.42916e+06	2.12054e+06	0	2.01553e+06	0	7.20204e+06	1.32501e+07	5.2346e+06	0	0	0
qilexprot_67660	UGT73E1	UDP-glycosyltransferase 73E1	0	0	2.25997e+06	1.40505e+07	6.49587e+06	6.20604e+06	0	0	0	8.54695e+06	2.0149e+07	6.96826e+06	0	0	0	2.36697e+07	1.32123e+07	9.94197e+06
qilexprot_35689	RPL27AB	60S ribosomal protein L27a-2	1.60985e+06	2.98176e+07	4.79389e+07	9.59546e+06	5.51393e+06	1.05868e+07	2.21354e+07	2.0102e+07	2.65067e+07	1.51946e+06	0	0	0	0	5.2346e+06	1.1212e+07	0	0
qilexprot_32761	TUFA	Elongation factor Tu, mitochondrial	3.03188e+06	1.52911e+07	1.50665e+07	0	0	0	0	0	0	0	0	0	0	0	0	0	0	0
qilexprot_71187	RPS23A	40S ribosomal protein S23-1	6.65939e+06	1.33797e+07	1.7121e+07	8.22468e+06	3.32347e+06	7.66629e+06	5.72917e+06	6.14883e+06	4.69548e+06	0	0	7.43281e+06	0	0	0	0	0	0
qilexprot_8800	HPPD	4-hydroxyphenylpyruvate dioxygenase	5.50031e+06	6.88098e+06	2.87633e+06	4.79773e+06	3.77667e+06	3.06652e+06	3.71094e+06	4.96636e+06	4.16535e+06	0	0	0	0	0	0	0	0	0
qilexprot_68408	cpr2	Cysteine protease 2	2.54892e+06	2.67594e+06	5.20479e+06	8.91007e+06	6.94907e+06	8.39641e+06	2.60417e+06	1.7737e+06	1.96907e+06	2.27919e+06	0	0	0	0	0	0	0	2.33929e+07
qilexprot_41199	HSP23	Small heat shock protein, chloroplastic	2.14646e+07	3.55517e+07	5.82115e+07	6.5112e+06	4.45647e+06	3.65061e+06	4.94792e+06	9.57799e+06	7.57336e+06	0	0	1.74207e+07	2.03948e+07	0	0	0	0	0
qilexprot_7983	At1g43690	At1g43690/F2J6_4	4.42708e+06	4.58732e+06	2.39694e+06	2.74156e+06	3.47453e+06	2.19037e+06	4.36198e+06	5.43935e+06	2.34774e+06	5.69797e+06	3.65316e+07	7.43281e+06	0	0	9.59678e+06	1.11538e+07	6.63727e+06	7.01786e+06
qilexprot_32637	dlat	Acetyltransferase component of pyruvate dehydrogenase complex	1.87815e+06	8.79236e+06	3.62966e+06	3.76964e+06	3.32347e+06	3.28555e+06	3.64584e+06	2.83792e+06	3.78668e+06	1.31053e+07	0	0	1.61784e+07	8.46537e+06	1.614e+07	0	7.46692e+07	0
qilexprot_1979	rps1	40S ribosomal protein S3a	4.42708e+07	3.09644e+07	2.94482e+07	2.87864e+07	1.96387e+07	2.29989e+07	2.53906e+07	4.13864e+07	4.16535e+06	1.4055e+07	0	0	0	9.93761e+07	0	0	0	0
qilexprot_40043	ERD7	AT3g51250/F24M12_290	6.57354e+06	1.07037e+07	7.53325e+06	7.19659e+06	5.58947e+06	7.66629e+06	6.51042e+06	8.86851e+06	6.58882e+06	4.36844e+06	0	0	0	0	0	0	1.16152e+07	0
qilexprot_47545	Os04g0679400	Os04g0679400 protein	4.69538e+06	2.82885e+06	6.64296e+06	1.40505e+07	1.51067e+07	1.35073e+07	4.23177e+06	7.09481e+06	4.39255e+06	2.08926e+07	4.41906e+07	3.25186e+07	0	0	0	3.73732e+06	2.15711e+07	7.60268e+07
qilexprot_32888	UMK3	UMP-CMP kinase 3	7.11015e+06	1.3762e+06	3.26738e+06	0	0	0	7.16146e+06	1.07605e+07	7.57336e+06	0	0	0	3.9903e+07	3.6806e+07	2.13746e+07	0	5.80761e+06	0
qilexprot_21756	DRT102	Putative DNA-damage-repair/Toleration2	2.01231e+07	6.88098e+06	8.21809e+06	1.16516e+07	5.96713e+06	5.84098e+06	9.76563e+06	6.74007e+06	1.21174e+07	0	0	3.25186e+06	2.57152e+07	1.8771e+07	7.85191e+06	0	0	0
qilexprot_39121	RPS20B	40S ribosomal protein S20-2	1.60985e+07	4.96959e+07	3.76662e+07	1.54213e+07	1.66173e+07	1.49675e+07	2.27865e+07	4.61162e+07	5.90722e+07	6.07783e+06	0	0	0	0	0	1.03814e+08	0	0
qilexprot_15572	mtk1	Methyltioribose kinase	5.63446e+06	7.64553e+06	4.58843e+06	5.82581e+06	3.399e+06	2.9935e+06	2.40886e+06	5.43935e+06	7.19469e+06	0	0	0	1.8178e+07	1.00996e+07	5.2346e+06	0	1.16152e+07	0
qilexprot_68372	nrp	Protein SET	2.95138e+07	1.52911e+07	1.50665e+07	4.11234e+06	4.3054e+06	4.01568e+06	1.36719e+07	2.0102e+07	3.02934e+06	0	0	0	0	0	0	0	0	0
qilexprot_68920	AIH	Agmatine deiminase	1.87815e+07	5.73415e+06	9.58777e+06	4.11234e+06	3.77667e+06	2.15386e+06	1.75781e+07	1.41896e+07	1.21174e+07	0	0	0	0	0	0	0	0	0
qilexprot_12450	rbc	Ribulose bisphosphate carboxylase small chain	1.36035e+07	4.96959e+06	2.19149e+06	1.54213e+07	1.05747e+07	1.89832e+07	7.16146e+06	1.07605e+07	9.08803e+06	1.10161e+07	4.30947e+07	4.18096e+07	2.28839e+07	1.2514e+07	4.0132e+06	2.82043e+07	3.19418e+07	2.57322e+07
qilexprot_5281	uba1	Ubiquitin-activating enzyme E1	8.31754e+06	5.35187e+06	9.58777e+06	1.64494e+06	2.64367e+06	2.33639e+06	2.73438e+06	5.20286e+06	1.06027e+06	0	0	0	0	0	0	0	0	0
qilexprot_77246	accD	Acetyl-coenzyme A carboxylase carboxyl transferase subunit beta, chloroplastic	2.01231e+06	1.1086e+07	5.88963e+06	5.82581e+06	4.7586e+06	4.7458e+06	2.60417e+06	2.12844e+06	2.27201e+06	1.25355e+07	0	0	0	1.76669e+07	0	2.86528e+07	7.0521e+06	1.3024e+07
qilexprot_20406	pho3	Alpha-1,4 glucan phosphorylase	0	0	486237	959546	1.5862e+06	1.53326e+06	0	0	0	0	0	0	0	0	0	0	0	0
qilexprot_50290	LGALDH	L-galactose dehydrogenase	8.18338e+06	5.35187e+06	5.54721e+06	2.94718e+06	2.79473e+06	1.89832e+06	6.44532e+06	2.60143e+06	1.21174e+07	0	0	0	2.08382e+07	0	0	6.76455e+06	1.57635e+07	9.94197e+06
qilexprot_1112	rgga	Hyaluronan/mRNA-binding protein	9.25661e+06	1.7967e+07	1.23271e+07	4.79773e+06	6.42033e+06	5.84098e+06	1.10677e+07	1.53721e+07	1.136e+07	0	0	0	0	0	0	0	0	0
qilexprot_28008	hgd	Homogentisate 1,2-dioxygenase	3.14322e+06	9.17463e+06	6.64296e+06	1.40505e+07	7.4778e+06	8.39641e+06	0	0	0	1.15859e+07	2.45958e+07	3.71641e+07	0	0	0	1.69259e+07	7.0521e+06	1.57902e+07
qilexprot_11499	pfdn2	Prefoldin subunit 2	0	0	0	0	0	0	7.81251e+06	1.41896e+07	1.06027e+07	0	0	0	0	3.38615e+07	0	0	0	0
qilexprot_10628	sugt1	Protein SGT1 homolog	7.64677e+06	1.1086e+07	8.90293e+06	5.82581e+06	5.4384e+06	4.38074e+06	6.25e+06	8.63201e+06	4.31681e+06	4.17851e+06	9.79424e+06	1.90466e+07	0	0	0	0	4.97795e+07	0
qilexprot_77105	eno	Enolase	1.10006e+08	1.3762e+08	7.53325e+07	6.8539e+07	5.8916e+07	5.47592e+07	7.81251e+07	1.18247e+07	1.06027e+08	1.15859e+08	1.16466e+08	3.01958e+07	1.32119e+08	1.47224e+07	2.92265e+08	0	0	4.50313e+07
qilexprot_52224	a10	Plasma membrane ATPase	0	0	0	0	0	0	2.01823e+06	2.71968e+06	1.74187e+06	0	0	0	7.98059e+07	5.5209e+07	4.36217e+07	0	0	0
qilexprot_67548	Hsp70g	Heat shock protein	1.05981e+08	8.79236e+07	4.04056e+07	4.79773e+07	2.56813e+07	3.35857e+07	4.94792e+07	7.21305e+07	5.57399e+07	0	0	0	2.51123e+08	3.27573e+08	3.57698e+08	0	0	0
qilexprot_8397	NTF2	Nuclear transport factor 2	0	0	2.12301e+06	0	0	2.22687e+06	2.08333e+07	2.48318e+07	3.40801e+07	1.50047e+07	2.45643e+07	1.09077e+07	0	1.39863e+07	0	5.39835e+06	0	0
qilexprot_41862	opr	12-oxophytodienoate reductase	2.54892e+06	1.49088e+06	1.67307e+06	0	0	0	2.27865e+06	2.60143e+06	2.27201e+06	0	0	0	2.48285e+07	2.68684e+07	2.48644e+07	0	0	0
qilexprot_26384	Psb4	Proteasome subunit beta type	3.21969e+06	929696	3.0133e+06	0	0	0	0	0	0	0	0	0	0	0	0	0	0	0
qilexprot_75234	cel8	Endoglucanase	6.84184e+06	1.14683e+07	1.09575e+07	0	0	0	5.66407e+06	4.96636e+06	5.35133e+06	0	0	0	5.76376e+06	3.34934e+07	3.35887e+07	0	0	0
qilexprot_74163	RFS2	Probable galactinol--sucrose galactosyltransferase 2	3.62215e+06	2.02607e+06	3.55775e+06	1.19943e+06	0	0	1.10677e+07	6.74007e+06	1.06027e+07	3.79865e+06	5.48603e+06	4.18096e+06	0	0	6.54326e+06	0	0	0
qilexprot_29308	CXE7	CXE carboxylesterase	6.84184e+07	1.3762e+07	1.50665e+07	5.48312e+06	9.064e+06	6.93617e+06	2.79948e+07	1.41896e+07	3.63521e+07	0	0	0	5.33458e+07	1.03057e+08	1.83211e+07	0	0	0
qilexprot_32382	cad	Cinnamyl-alcohol dehydrogenase	1.34154e+07	1.3762e+07	3.08178e+06	9.59546e+06	4.532e+06	6.20604e+06	5.72917e+06	7.77354e+06	1.06027e+07	0	0	5.11006e+06	0	0	0	0	0	0
qilexprot_19518	SAR1A	GTP-binding protein SAR1A	3.92266e+06	4.96959e+06	8.21809e+06	3.43689e+06	6.3448e+06	3.32206e+06	0	1.7737e+06	0	0	0	0	0	0	1.70125e+07	0	0	3.97679e+07
qilexprot_64155	GSI	Glutamine synthetase	5.50031e+06	6.4987e+06	7.53325e+06	2.70729e+06	906400	1.2047e+06	4.16667e+06	7.44955e+06	6.05869e+06	0	0	0	2.12816e+07	1.32501e+07	4.36217e+06	0	0	0
qilexprot_5898	eif3C	eIF3 p110	900172	2.98176e+06	6.09508e+06	0	0	1.7523e+06	0	0	0	0	0	0	0	0	0	0	0	0
qilexprot_79556	PDI	Protein disulfide-isomerase	2.01231e+07	4.20504e+07	2.53391e+07	5.14042e+07	3.1724e+07	3.28555e+07	3.97136e+07	5.79409e+07	4.99842e+07	4.55837e+07	8.2385e+07	9.98784e+07	0	1.10418e+08	0	7.47464e+07	0	0
qilexprot_19665	rbsK	Ribokinase	2.28061e+07	8.79236e+06	1.02726e+07	1.02808e+07	7.4778e+06	6.93617e+06	1.4974e+07	1.65545e+07	1.51467e+07	1.70939e+07	0	0	2.34496e+07	3.20212e+07	4.79839e+06	0	4.56312e+07	0
qilexprot_4370	PRS3	Ribose-phosphate pyrophosphokinase 3, mitochondrial	3.75631e+06	3.28758e+06	5.20479e+06	5.14042e+06	6.49587e+06	3.65061e+06	911459	2.36494e+06	2.12054e+06	2.84898e+06	0	0	0	0	1.70125e+06	0	0	2.22232e+07
qilexprot_55722	CPLD7	Predicted protein	1.47569e+06	3.22335e+06	1.7121e+06	4.11234e+06	2.34153e+06	4.7458e+06	2.34375e+06	1.65545e+06	3.71094e+06	5.12817e+06	7.06697e+06	1.92789e+07	0	0	0	0	1.28597e+07	0
qilexprot_42359	CLKR27	3-oxoacyl-[acyl-carrier-protein] reductase, chloroplastic	2.95138e+06	6.11642e+06	7.53325e+06	4.79773e+06	4.90967e+06	1.97133e+06	1.95313e+06	4.49338e+06	3.86241e+06	6.4577e+06	1.91413e+07	2.78731e+07	2.12816e+07	2.06113e+07	6.54326e+06	0	0	1.6375e+07
qilexprot_37697	axs	UDP-D-apiose/UDP-D-xylose synthase	2.28061e+07	2.63771e+07	1.91755e+06	1.13089e+07	9.064e+06	1.02217e+07	1.04167e+07	1.30071e+07	3.02934e+07	0	0	0	3.36958e+07	0	0	0	0	0
qilexprot_41839	Sb04g005880	Putative uncharacterized protein Sb04g005880	3.08554e+07	9.17463e+06	1.36968e+07	1.02808e+07	6.3448e+06	9.85666e+06	1.95313e+07	1.0524e+07	1.5904e+07	1.15859e+07	2.67562e+07	2.2763e+07	0	0	3.09714e+07	0	0	1.34509e+07
qilexprot_2648	OGD1	2-oxoglutarate dehydrogenase, E1 component	1.81108e+06	8.79236e+06	5.34176e+06	5.36181e+06	9.81933e+06	6.93617e+06	0	0	0	0	0	0	0	0	0	0	0	0
qilexprot_6711	PFK3	ATP-dependent 6-phosphofructokinase 3	0	3.74631e+06	0	0	0	0	0	0	0	0	0	0	0	0	0	0	0	0
qilexprot_66608	glr1	Glutaredoxin	0	0	0	0	0	0	7.16146e+07	8.98676e+07	6.21015e+07	2.65905e+07	4.88326e+07	1.83498e+07	0	0	0	7.47464e+06	0	0
qilexprot_14911	At2g17340	Uncharacterized protein At2g17340	1.08665e+07	4.58732e+06	2.53391e+06	7.19659e+06	3.6256e+06	5.47592e+06	4.88282e+06	6.50357e+06	4.16535e+06	0	0	5.34234e+06	0	0	0	1.07967e+07	0	0
qilexprot_22892	RPL32A	60S ribosomal protein L32-1	2.8615e+07	2.06429e+07	3.21875e+07	6.16851e+06	8.30867e+06	8.76148e+06	1.95313e+07	2.48318e+07	2.57494e+07	0	0	0	0	0	0	0	0	0
qilexprot_30252	amt	Aminomethyltransferase	0	9.55691e+06	0	0	0	0	0	5.43935e+06	0	0	0	8.12964e+06	0	4.04866e+06	0	0	0	0
qilexprot_29781	CPN10	10 kDa chaperonin	0	0	0	0	0	0	1.62761e+07	5.08461e+07	4.31681e+06	0	0	0	0	0	0	0	0	0
qilexprot_41950	LTA2	Dihydrolipoyllysine-residue acetyltransferase component 4 of pyruvate dehydrogenase complex, chloroplastic	5.50031e+06	1.1086e+07	6.23205e+06	7.19659e+06	9.81933e+06	5.47592e+06	2.53906e+06	6.50357e+06	5.14988e+06	1.36751e+07	0	0	2.3055e+07	4.41672e+06	3.05352e+07	3.44664e+07	0	0
qilexprot_12453	fbp	Fructose-1,6-bisphosphatase	2.54892e+06	6.11642e+06	6.4375e+06	5.14042e+06	5.8916e+06	5.47592e+06	3.58073e+06	3.19266e+06	3.48374e+06	0	0	1.32397e+07	0	0	0	1.78561e+07	2.57194e+07	4.50313e+07
qilexprot_79567	rpl4	Ribosomal protein L4	4.15877e+06	4.20504e+07	5.41024e+07	2.43313e+07	1.51067e+07	1.97133e+07	3.58073e+07	2.36494e+07	4.08961e+07	6.26777e+06	1.98656e+07	1.41688e+07	0	6.25701e+06	0	1.24577e+07	3.08674e+07	1.75447e+07
qilexprot_945	UGLYAH	(S)-ureidoglycine aminohydrolase	1.60985e+07	9.93919e+06	1.7121e+07	1.95336e+07	1.3596e+07	1.42374e+07	1.4974e+07	1.65545e+07	1.74187e+07	7.59729e+06	0	0	1.24143e+07	2.34932e+07	2.48644e+07	0	0	3.39197e+07
qilexprot_7960	AKR1	Probable aldo-keto reductase 1	7.11015e+06	5.73415e+06	4.17753e+06	4.11234e+06	3.92773e+06	4.01568e+06	3.84115e+06	5.08461e+06	5.22562e+06	0	0	8.36192e+06	2.83754e+07	3.6806e+07	1.39589e+07	2.78223e+07	0	0
qilexprot_55860	impdh1a	Inosine-5'-monophosphate dehydrogenase 1a	7.51261e+06	1.29974e+07	6.71144e+06	4.45503e+06	3.32347e+06	2.33639e+06	6.31511e+06	6.03059e+06	4.31681e+06	0	0	0	0	0	1.13416e+07	0	0	0
qilexprot_78007	an34	Annexin	6.30523e+07	4.96959e+07	7.53325e+07	5.14042e+07	3.8522e+07	3.46808e+07	5.27344e+07	5.08461e+07	4.54401e+07	2.27919e+07	1.38568e+08	4.64551e+08	0	0	1.13416e+07	0	0	0
qilexprot_10689	prx2	Peroxidase	1.87815e+06	6.88098e+06	3.56117e+06	3.76964e+06	2.11493e+06	2.92049e+06	2.40886e+06	4.25688e+06	7.57336e+06	0	0	1.09169e+07	8.89393e+06	1.2514e+07	3.66422e+06	0	0	0
qilexprot_2986	rpl2	60S ribosomal protein L4	1.26158e+07	1.83493e+07	1.91755e+07	1.06235e+07	7.17567e+06	4.38074e+06	9.76563e+06	6.38533e+06	8.33069e+06	0	0	0	0	0	0	0	0	0
qilexprot_70115	sad1	Bifunctional 3-dehydroquinate dehydratase/shikimate dehydrogenase, chloroplastic	1.0464e+07	7.64553e+06	4.10905e+06	2.4674e+06	3.2079e+06	1.53326e+06	5.53386e+06	7.21305e+06	6.58882e+06	0	0	0	0	0	0	0	0	0
qilexprot_26515	ABCF3	ABC transporter F family member 3	3.41824e+06	5.35187e+06	2.46543e+06	1.82965e+06	906400	1.67928e+06	2.86459e+06	4.13864e+06	1.66614e+06	0	0	0	1.10842e+07	0	0	0	0	0
qilexprot_31517	purF	ATase	2.54892e+06	7.26325e+06	7.53325e+06	5.48312e+06	6.26927e+06	5.11086e+06	4.6224e+06	4.61162e+06	5.60428e+06	0	0	0	0	0	0	0	0	0
qilexprot_38561	ANK13	Predicted protein	2.95138e+06	1.3762e+06	2.69773e+06	0	0	0	8.46355e+06	8.63201e+06	9.08803e+06	0	0	0	1.24143e+07	3.60698e+06	1.09054e+07	0	0	0
qilexprot_18055	PAD1	Proteasome subunit alpha type-7	2.81723e+06	1.68202e+06	2.32846e+06	0	0	0	3.71094e+06	2.71376e+06	4.08961e+06	0	0	0	0	0	0	0	0	0
qilexprot_31566	purE	N5-carboxyaminoimidazole ribonucleotide mutase	2.14646e+06	6.4987e+06	3.97208e+06	3.76964e+06	3.32347e+06	2.00784e+06	2.66927e+06	4.02039e+06	2.19627e+06	6.26777e+06	0	0	0	0	0	0	0	0
qilexprot_13869	sbp	Selenium-binding protein	7.91507e+07	6.88098e+07	6.84841e+07	6.8539e+07	5.96713e+07	3.65061e+07	7.16146e+07	5.79409e+07	1.06027e+07	5.12817e+07	0	0	0	0	0	9.55093e+06	0	0
qilexprot_72555	MALQ	4-alpha-glucanotransferase	2.06597e+06	1.41442e+07	1.57513e+07	8.22468e+06	1.20853e+07	7.31948e+06	0	0	0	0	0	0	0	0	0	0	0	0
qilexprot_21460	ATX1	Copper transport protein ATX1	0	0	2.25997e+06	0	0	0	2.99479e+07	3.5474e+07	1.5904e+07	2.27919e+07	4.60172e+07	4.87778e+07	0	0	0	0	0	0
qilexprot_2901	fttB	14-3-3 protein epsilon	7.37846e+07	1.41442e+07	3.76662e+07	8.56737e+06	6.5714e+06	9.4916e+06	1.30208e+07	5.43935e+07	2.04481e+07	1.13959e+07	0	0	1.77346e+07	9.20149e+06	3.45658e+07	0	9.12624e+07	0
qilexprot_27776	ERD7	AT3g51250/F24M12_290	5.76861e+06	1.33797e+07	1.16423e+07	7.19659e+06	7.55333e+06	7.30123e+06	4.88282e+06	6.97656e+06	6.96749e+06	4.36844e+06	0	0	0	0	0	0	1.74228e+07	0
qilexprot_39526	EF4	EF1Bgamma class glutathione S-transferase	1.34154e+07	5.35187e+07	3.90359e+07	4.79773e+07	6.64693e+07	5.47592e+07	2.66927e+07	3.42916e+07	1.3632e+07	9.11675e+07	1.83288e+08	1.53302e+08	9.18655e+07	5.5209e+07	2.6173e+07	6.64412e+07	1.23744e+08	8.77233e+07
qilexprot_69367	sbe1	Starch branching enzyme I	6.30523e+07	3.28758e+07	5.68418e+07	2.22752e+08	1.05747e+08	1.53326e+08	1.23698e+08	1.89195e+08	1.3632e+08	0	0	1.90466e+07	0	0	0	0	0	0
qilexprot_26019	8D10	Short chain alcohol dehydrogenase, putative	1.08665e+07	4.20504e+06	4.93085e+06	514042	0	0	5.98959e+06	7.09481e+06	8.33069e+06	0	0	0	2.08382e+06	0	0	0	0	0
qilexprot_5633	GLPK	Glycerol kinase	4.15877e+06	5.35187e+06	5.20479e+06	8.56737e+06	5.8916e+06	6.20604e+06	4.10157e+06	4.02039e+06	2.72641e+06	4.93824e+06	8.15662e+06	1.02201e+07	0	0	0	0	0	0
qilexprot_75798	RPS28	40S ribosomal protein S28	8.03984e+06	1.52911e+06	1.64362e+06	0	0	0	2.21354e+07	1.15882e+07	6.58882e+06	1.63342e+07	3.56372e+07	1.27752e+07	0	5.15284e+06	0	1.1212e+07	2.06751e+07	2.69018e+07
qilexprot_74272	tufA	Elongation factor Tu	1.87815e+06	8.02781e+06	5.75266e+06	3.32414e+06	6.87353e+06	2.3729e+06	1.88802e+06	3.5474e+06	3.25654e+06	5.8879e+06	0	0	0	0	0	4.56783e+06	7.46692e+06	7.62608e+06
qilexprot_27651	At1g44542	Kynurenine formamidase-like protein	2.68308e+07	1.18506e+07	1.98604e+07	1.71347e+07	1.20853e+07	2.11736e+07	2.27865e+07	2.83792e+07	9.08803e+06	2.27919e+07	3.55112e+07	6.50371e+07	1.68479e+07	3.38836e+07	3.44611e+07	4.56783e+07	0	0
qilexprot_73139	RPS19A	40S ribosomal protein S19-1	0	0	0	0	0	0	2.47396e+06	1.20375e+06	2.27201e+06	0	0	0	0	0	0	0	0	0
qilexprot_48596	At5g20060	Phospholipase/carboxylesterase family protein	2.41477e+07	4.58732e+06	1.02726e+07	8.91007e+06	7.40227e+06	6.20604e+06	1.36719e+07	8.04078e+06	1.3632e+07	1.78536e+07	6.29855e+06	9.57811e+06	5.32039e+07	2.14969e+07	3.66422e+06	3.07291e+06	6.22244e+06	1.60171e+07
qilexprot_66006	PGSC0003DMG400023265	Kynurenine formamidase-like protein	4.02461e+07	1.91138e+07	3.90359e+07	2.70729e+07	3.8522e+07	2.62844e+07	3.90625e+07	6.50357e+07	4.69548e+07	4.93824e+07	3.40122e+07	1.1846e+08	0	0	2.92265e+07	8.6303e+07	1.61783e+08	2.16384e+08
qilexprot_33563	RPS8	40S ribosomal protein S8	2.01231e+07	1.03215e+07	2.05452e+07	1.40505e+06	1.5862e+07	8.03135e+06	7.81251e+06	1.7737e+07	1.09715e+07	0	0	2.32275e+07	3.32214e+07	5.88895e+07	2.13746e+07	2.5746e+07	0	0
qilexprot_33442	GRF9	14-3-3-like protein GF14 mu	0	0	0	0	0	0	0	0	1.51467e+06	0	0	0	0	0	0	0	0	0
qilexprot_22755	caf4	Thioredoxin reductase	5.36615e+06	5.35187e+06	7.53325e+06	8.22468e+06	6.21564e+06	5.11086e+06	7.81251e+06	8.75026e+06	7.57336e+06	7.78722e+06	0	0	0	6.25701e+06	0	0	0	0
qilexprot_32918	ARF	Alpha-L-arabinofuranosidase/beta-D-xylosidase	1.32946e+06	2.79062e+06	3.15027e+06	0	0	0	0	0	0	0	0	0	2.92622e+07	1.8403e+07	7.85191e+06	0	0	0
qilexprot_55575	cad9	Cinnamyl alcohol dehydrogenase 9	1.60985e+07	8.79236e+06	4.79389e+06	1.88482e+06	1.28407e+06	2.88253e+06	9.76563e+06	9.81448e+06	1.28747e+07	0	0	0	6.65049e+06	4.41672e+07	5.67082e+07	0	0	0
qilexprot_53769	AH1	Beta-glucosidase	2.41477e+07	1.41442e+07	1.23271e+07	1.40505e+07	5.51393e+06	7.66629e+06	7.81251e+06	1.0524e+07	1.81761e+07	1.6904e+07	0	0	0	0	2.79179e+07	0	0	0
qilexprot_40921	pprA	Protein phosphatase 1 regulatory subunit pprA	6.43938e+06	6.88098e+06	3.69814e+06	3.76964e+06	4.3054e+06	2.44591e+06	6.51042e+06	7.21305e+06	5.83148e+06	0	0	0	0	0	6.10704e+06	0	0	0
qilexprot_6697	PP5	Serine/threonine-protein phosphatase 5	9.39077e+06	1.14683e+07	8.90293e+06	3.76964e+06	5.06073e+06	4.38074e+06	1.10677e+07	1.53721e+07	8.33069e+06	1.25355e+07	0	0	0	0	6.10704e+06	1.20425e+07	0	0
qilexprot_37098	HTS	Histidyl-tRNA synthetase	2.54892e+06	2.40834e+06	3.90359e+06	2.33033e+06	1.05747e+06	4.01568e+06	0	0	0	0	0	0	0	0	0	0	0	0
qilexprot_64254	aroC	5-enolpyruvylshikimate-3-phosphate phospholyase	4.15877e+06	9.55691e+06	6.84841e+06	2.53594e+06	2.79473e+06	2.9935e+06	1.43229e+06	2.36494e+06	1.89334e+06	1.15859e+07	1.25971e+07	1.78852e+07	6.65049e+07	3.0917e+07	3.38548e+07	2.78223e+07	3.27715e+07	3.74286e+07
qilexprot_78276	RPL14B	60S ribosomal protein L14-2	1.58516e+07	9.17463e+06	8.21809e+06	4.79773e+06	4.22987e+06	5.11086e+06	1.36719e+07	1.65545e+07	2.19627e+07	0	0	0	0	0	0	0	3.77495e+07	0
qilexprot_55598	IPMS	Alpha isopropylmalate synthase	1.60985e+07	5.35187e+06	5.20479e+06	3.11852e+06	3.47453e+06	6.93617e+06	3.125e+06	4.25688e+06	5.21653e+06	1.63342e+07	4.22003e+07	1.3184e+07	0	0	0	3.8619e+07	1.85055e+07	9.35715e+06
qilexprot_54804	pyrG	CTP synthase	2.95138e+06	3.82276e+06	958777	0	0	0	1.95313e+06	3.5474e+06	2.12054e+06	0	0	0	0	0	1.35227e+07	0	0	0
qilexprot_50277	ERD7	AT3g51250/F24M12_290	1.19397e+07	1.87315e+07	1.36968e+07	8.91007e+06	9.064e+06	9.12654e+06	9.76563e+06	1.65545e+07	1.3632e+07	3.41878e+06	0	0	6.20713e+06	2.24516e+07	1.53069e+07	0	0	0
qilexprot_13345	eif3g	Eukaryotic translation initiation factor 3 subunit G	2.28061e+06	6.88098e+06	8.21809e+06	1.40505e+06	2.7192e+06	4.01568e+06	4.94792e+06	4.13864e+06	3.25654e+06	3.98858e+06	0	0	9.29739e+06	3.6806e+06	1.43952e+07	0	0	0
qilexprot_10945	GDHA	Glutamate dehydrogenase A	4.56123e+06	4.20504e+06	8.21809e+06	0	0	0	2.86459e+06	5.32111e+06	3.86241e+06	0	0	0	1.55178e+07	9.57323e+06	8.28812e+06	0	0	0
qilexprot_35523	ers1	Glutamyl-tRNA synthetase	6.70769e+06	8.79236e+06	8.90293e+06	7.19659e+06	6.798e+06	6.20604e+06	1.4974e+07	8.86851e+06	5.52855e+06	5.8879e+06	0	0	6.65049e+07	3.34934e+07	2.83541e+07	9.55093e+06	2.77936e+07	2.10536e+07
qilexprot_50785	ief5	Eukaryotic translation initiation factor 5A	3.08554e+06	2.09717e+06	3.56117e+06	0	0	0	4.75261e+06	1.08787e+07	4.24108e+06	4.36844e+06	0	0	5.76376e+07	9.56955e+06	2.22471e+07	0	0	0
qilexprot_25662	RPL10	60S ribosomal protein L10	6.43938e+06	3.82276e+06	8.90293e+06	1.81628e+06	0	0	1.10677e+07	6.85831e+06	7.57336e+06	0	0	0	0	0	0	0	0	0
qilexprot_63529	prep	Prolyl endopeptidase	1.08665e+07	6.88098e+06	5.06782e+06	6.8539e+06	2.87027e+06	5.47592e+06	1.75781e+07	6.62182e+06	1.74187e+07	0	0	0	0	1.76669e+07	0	0	0	0
qilexprot_30995	NUDT3	Nudix hydrolase 3	2.81723e+06	0	0	0	2.34153e+06	0	5.40365e+06	5.67585e+06	9.84536e+06	0	0	1.76529e+07	0	0	0	0	0	0
qilexprot_13064	menG	4-hydroxy-4-methyl-2-oxoglutarate aldolase	2.18872e+07	1.64379e+07	8.21809e+06	3.42695e+07	4.83413e+06	2.77447e+06	5.85938e+07	3.90214e+07	1.89334e+07	9.30668e+06	0	0	0	0	2.79179e+06	2.78223e+06	0	0
qilexprot_23722	frk1	Fructokinase	6.30523e+06	3.13467e+06	4.24601e+06	2.0219e+06	981933	657111	5.01302e+06	5.08461e+06	6.74029e+06	0	0	3.25186e+06	1.59612e+07	1.11585e+07	2.09384e+07	2.61612e+06	0	0
qilexprot_74554	yddE	Putative isomerase YddE	7.51261e+06	3.82276e+06	4.17753e+06	2.22752e+06	1.28407e+06	1.38723e+06	3.125e+06	3.31091e+06	5.68002e+06	0	0	0	0	0	3.0099e+06	0	0	5.84822e+06
qilexprot_56373	gst	Glutathione S-transferase	7.91507e+06	6.11642e+06	8.21809e+06	5.48312e+06	9.064e+06	5.47592e+06	8.46355e+06	1.41896e+07	2.04481e+07	7.02749e+06	0	0	7.53723e+06	8.09731e+06	1.39197e+07	0	9.54107e+06	0
qilexprot_17885	RPS19A	40S ribosomal protein S19-1	0	0	0	0	0	0	5.79427e+06	3.46463e+06	7.42189e+06	0	0	0	0	0	0	0	0	0
qilexprot_48219	paC1	Putative papain-like cysteine proteinase	1.87815e+06	3.13505e+06	4.65692e+06	4.11234e+06	2.79473e+06	2.81097e+06	2.99479e+06	4.37513e+06	4.24108e+06	3.22885e+06	0	0	0	0	0	0	3.1527e+07	0
qilexprot_16802	TS	Chloroplast threonine synthase	0	4.20504e+06	0	3.22133e+06	2.34153e+06	1.83115e+06	0	0	833069	0	0	0	0	0	0	0	0	0
qilexprot_7256	fusA	Elongation factor G	2.01231e+06	1.98784e+06	2.84483e+06	856737	830867	1.15834e+06	3.71094e+06	7.80429e+06	3.02934e+06	0	0	0	0	0	0	0	0	0
qilexprot_42691	cor	NADPH-dependent codeinone reductase	6.30523e+06	2.86707e+06	3.28724e+06	2.15898e+06	2.9458e+06	2.9935e+06	4.03646e+06	1.15882e+06	4.31681e+06	1.51946e+06	0	0	0	0	0	0	0	0
qilexprot_35059	ORP3A	Oxysterol-binding protein-related protein 3A	8.72e+06	5.35187e+06	3.08178e+06	3.76964e+06	4.60753e+06	2.04434e+06	2.92969e+06	4.25688e+06	4.54401e+06	1.23456e+07	1.56078e+07	6.50371e+06	1.50966e+07	1.61946e+07	1.65762e+07	1.37035e+07	0	0
qilexprot_54779	aac	ADP/ATP carrier protein, variant	0	0	0	0	0	0	0	0	0	0	0	0	0	0	3.66422e+07	0	0	1.92991e+07
qilexprot_67301	OST1A	Dolichyl-diphosphooligosaccharide--protein glycosyltransferase subunit 1A	2.47245e+06	6.11642e+06	1.7121e+06	2.355e+06	2.79473e+06	1.56976e+06	0	0	0	4.17851e+06	0	0	3.01489e+07	2.13475e+07	2.35557e+07	0	0	0
qilexprot_54629	GGR	Heterodimeric geranylgeranyl pyrophosphate synthase small subunit, chloroplastic	2.68308e+06	2.33189e+06	2.80785e+06	5.14042e+06	3.399e+06	4.38074e+06	4.16667e+06	4.25688e+06	4.08961e+06	1.17758e+07	0	0	1.59612e+07	0	0	0	0	3.97679e+07
qilexprot_72062	ap1	Aspartic proteinase	5.50031e+06	3.36403e+06	3.98235e+06	0	0	0	6.44532e+06	1.07605e+07	9.84536e+06	5.12817e+06	0	0	1.50745e+07	0	0	0	0	0
qilexprot_58599	SLP3	Peptidase S8A, DUF1034 C-terminal	1.744e+07	5.73415e+06	6.0266e+06	5.48312e+06	5.4384e+06	4.01568e+06	5.20834e+06	8.51377e+06	6.89175e+06	0	0	0	0	0	0	0	0	0
qilexprot_68069	MYB9	MYB transcription factor 9	2.95138e+06	8.02781e+06	4.65692e+06	1.5764e+06	2.11493e+06	2.66495e+06	3.51563e+06	6.97656e+06	2.80214e+06	7.78722e+06	2.89733e+07	7.90898e+06	1.64045e+07	1.20282e+07	7.85191e+06	0	1.90821e+07	0
qilexprot_42521	BAG7	BAG family molecular chaperone regulator 7	5.2709e+06	2.63771e+06	6.84841e+06	651120	1.20853e+06	2.04434e+07	0	1.53721e+06	0	0	0	0	1.15275e+07	6.99313e+07	1.91412e+07	0	0	0
qilexprot_52953	Sb05g021420	Putative uncharacterized protein Sb05g021420	3.488e+07	2.17898e+07	1.84907e+07	2.70729e+07	7.55333e+06	1.7523e+07	3.125e+07	2.95617e+07	5.37708e+07	1.82335e+07	0	0	1.168e+08	5.88895e+07	2.79179e+08	0	0	2.74866e+08
qilexprot_49600	CPA	N-carbamoylputrescine amidase	1.2208e+07	8.02781e+06	1.02726e+07	9.25276e+06	6.3448e+06	5.84098e+06	1.30208e+07	1.41896e+07	1.74187e+07	0	0	1.11492e+07	2.39418e+07	1.42586e+07	1.04692e+07	0	0	0
qilexprot_52204	SCPL18	Serine carboxypeptidase-like 18	2.14646e+07	7.26325e+06	8.90293e+06	1.85055e+06	981933	2.54338e+06	6.38021e+06	8.98676e+06	9.08803e+06	0	0	0	0	3.6806e+07	0	0	0	0
qilexprot_42700	At2g39795	Uncharacterized protein At2g39795, mitochondrial	2.54892e+07	1.41442e+07	1.91755e+07	6.8539e+06	5.4384e+06	6.57111e+06	9.11459e+06	4.25688e+07	1.89334e+07	0	0	0	0	0	0	0	0	0
qilexprot_37718	rpsS	40S ribosomal protein S15	9.14929e+06	9.55691e+06	1.02726e+07	4.79773e+06	3.02133e+06	4.88817e+06	9.76563e+06	9.77901e+06	1.21174e+07	0	0	0	0	0	0	0	0	0
qilexprot_32195	SAR1A	GTP-binding protein SAR1A	1.98548e+06	5.73415e+06	8.90293e+06	0	8.30867e+06	0	0	0	0	0	0	0	0	0	0	0	0	0
qilexprot_20981	kars	Lysine--tRNA ligase	2.95138e+06	1.33797e+07	1.02726e+07	1.16516e+07	4.68307e+06	6.20604e+06	9.76563e+06	4.13864e+06	8.33069e+06	2.08926e+07	0	0	0	8.46537e+06	0	0	0	3.04107e+07
qilexprot_29187	MMK2	Mitogen-activated protein kinase homolog MMK2	1.60985e+06	6.4987e+06	4.99934e+06	2.0219e+06	3.32347e+06	1.82531e+06	2.53906e+06	3.5474e+06	2.27201e+06	0	0	0	0	0	0	1.32882e+07	4.21757e+06	3.68438e+06
qilexprot_12983	acs	Chalcone synthase	1.34154e+07	4.58732e+06	6.13275e+06	3.76964e+06	4.00327e+06	3.29614e+06	5.02539e+06	6.62182e+06	3.71094e+06	0	0	0	0	2.06113e+07	0	0	1.82525e+07	0
qilexprot_13677	grpE	GrpE protein homolog	0	0	0	0	0	0	4.23177e+06	5.91234e+06	7.19469e+06	2.65905e+06	0	0	0	0	0	8.78685e+06	3.06974e+07	8.77233e+06
qilexprot_10831	fggy	FGGY carbohydrate kinase domain-containing protein	4.29292e+06	5.35187e+06	4.38298e+06	6.5112e+06	3.24793e+06	4.01568e+06	5.46875e+06	4.49338e+06	6.36162e+06	9.68655e+06	0	0	0	0	1.0033e+07	0	0	0
qilexprot_71985	trsA	Peroxisomal-coenzyme A synthetase	0	0	0	5.48312e+06	1.28407e+07	1.67928e+07	0	0	0	1.08261e+07	0	0	0	0	0	0	0	1.22813e+07
qilexprot_38413	RpL17	60S ribosomal protein L17	5.232e+06	4.58732e+06	1.02726e+07	2.09044e+06	1.51067e+06	3.06652e+06	7.16146e+06	4.49338e+06	5.22562e+06	0	0	0	0	0	0	0	0	0
qilexprot_73119	PRP39	Pre-mRNA-processing factor 39	4.29292e+06	7.26325e+06	6.84841e+06	1.81628e+06	2.0394e+06	3.5776e+06	2.01823e+06	1.18247e+06	1.5904e+06	0	0	0	0	0	0	2.36697e+06	0	0
qilexprot_51490	adf	Actin-depolymerizing factor	3.62215e+06	2.06429e+07	1.64362e+07	2.60448e+07	1.3596e+07	8.76148e+06	1.82292e+07	1.41896e+07	4.08961e+07	0	0	1.25429e+07	2.8136e+07	3.6806e+07	2.22471e+07	0	0	0
qilexprot_69348	LEA	Late embryogenesis abundant protein	8.31754e+06	1.64379e+07	1.50665e+07	1.37078e+07	1.133e+07	1.2047e+07	7.16146e+06	9.69624e+06	9.84536e+06	1.42449e+07	2.86206e+07	1.67238e+07	2.27181e+07	8.83343e+06	2.87903e+07	8.30515e+06	1.77339e+07	1.16964e+07
qilexprot_6368	LEA	Late embryogenesis abundant protein	1.47569e+07	2.25543e+07	1.57513e+07	1.16516e+07	1.51067e+07	1.31422e+07	1.36719e+07	2.24669e+07	2.42347e+06	5.50804e+06	6.0466e+06	1.38204e+07	2.57152e+07	1.80349e+07	1.87573e+07	0	0	1.16964e+07
qilexprot_7362	HIDM	2-hydroxyisoflavanone dehydratase	2.01231e+07	1.14683e+07	1.3012e+07	8.22468e+06	6.73682e+06	2.33639e+06	2.01823e+07	1.41896e+07	1.74187e+07	0	0	0	7.98059e+07	2.83406e+07	2.96628e+07	0	0	0
qilexprot_52678	glgX	Maltooligosyltrehalose synthase treX	4.15877e+06	3.01998e+06	3.35572e+06	7.88198e+06	5.51393e+06	5.84098e+06	3.25521e+06	3.07442e+06	1.28747e+06	8.35702e+06	0	0	0	0	0	2.15934e+07	1.03251e+07	7.60268e+06
qilexprot_52563	AIP2	DEAD-box ATP-dependent RNA helicase 15	281723	4.58732e+06	2.87633e+06	0	0	0	0	0	0	0	0	0	0	0	0	0	0	0
qilexprot_32527	pmt	Spermidine synthase	2.95138e+07	1.29974e+07	1.02726e+07	6.16851e+06	5.4384e+06	3.46808e+06	1.43229e+07	1.30071e+07	1.21174e+07	0	0	0	1.55178e+07	1.06737e+08	2.51217e+07	0	0	0
qilexprot_8871	AGD2	Probable aldo-keto reductase 1	0	0	0	2.26179e+06	921507	5.84098e+06	0	0	0	0	0	7.89737e+06	0	0	0	0	0	0
qilexprot_51961	UBP13	Ubiquitin carboxyl-terminal hydrolase 13	0	0	2.73936e+06	0	0	1.09518e+06	1.43229e+06	0	0	0	0	0	0	0	0	0	0	0
qilexprot_11103	fah	Fumarylacetoacetase	2.95138e+07	2.44657e+07	2.12301e+07	1.54213e+07	1.8128e+07	1.67928e+07	2.14844e+07	1.53721e+07	1.96907e+07	1.63342e+07	5.56917e+07	3.71641e+07	1.19709e+08	5.5209e+07	5.67082e+07	2.82375e+07	0	0
qilexprot_8185	MCCA	MCCA	862475	4.20504e+06	3.69814e+06	0	1.73727e+06	0	0	697656	0	0	0	0	0	0	0	0	0	0
qilexprot_39026	RPN2	Dolichyl-diphosphooligosaccharide--protein glycosyltransferase subunit 2	0	2.17898e+06	0	0	0	0	0	981448	0	5.69797e+06	1.32269e+07	4.77582e+06	2.61586e+07	5.5209e+07	9.59678e+06	1.03814e+06	1.0284e+07	4.62009e+06
qilexprot_44290	pr10	Major allergen Pru ar, putative	0	3.01998e+06	0	0	0	0	2.73438e+06	5.79409e+06	6.81602e+06	0	0	0	0	2.94448e+08	0	0	0	0
qilexprot_12519	Os01g0794400	Probable nucleoredoxin 2	1.01957e+07	7.64553e+06	4.93085e+06	3.11852e+06	1.96387e+06	2.3729e+06	5.33855e+06	4.96636e+06	7.42189e+06	3.03892e+06	3.57757e+06	1.09169e+07	0	0	0	0	0	0
qilexprot_38698	pal	Phenylalanine ammonia-lyase	0	0	0	0	0	0	0	0	0	0	0	0	3.6356e+07	3.16531e+07	1.91936e+07	0	0	0
qilexprot_41844	frr	NADH dehydrogenase [ubiquinone] flavoprotein 1, mitochondrial	0	2.40834e+06	0	0	0	0	0	0	0	0	0	0	7.93625e+06	2.28197e+07	1.0033e+07	0	0	0
qilexprot_76804	rscc	Basic endochitinase C	8.58584e+07	1.22328e+07	1.09575e+08	3.76964e+08	1.51067e+08	5.11086e+08	5.07813e+07	2.48318e+07	2.57494e+07	2.46912e+07	1.49477e+08	1.41688e+07	3.23657e+07	2.42919e+07	7.62071e+07	0	0	1.52054e+07
qilexprot_6460	ppdK	Pyruvate phosphate dikinase	0	0	0	1.2337e+07	3.00003e+06	1.67928e+07	546875	0	0	0	0	4.87778e+06	0	0	0	0	0	0
qilexprot_9884	At2g24420	AT2G24420 protein	0	5.73415e+06	0	1.91752e+06	536287	2.62844e+06	0	2.0102e+06	0	0	0	0	8.86732e+06	0	0	0	0	0
qilexprot_30030	GAD1	Glutamate decarboxylase 1	1.62085e+06	3.21112e+06	821809	0	0	0	2.66927e+06	567585	3.10508e+06	0	0	0	2.70453e+07	0	0	0	0	0
qilexprot_57989	COPB2	COPB2	5.1998e+06	2.63771e+06	2.6024e+06	856737	0	0	5.07813e+06	6.78618e+06	1.21174e+07	8.92682e+06	0	0	1.99515e+07	1.54585e+07	1.96298e+07	0	0	0
qilexprot_808	gsa	GSA	0	0	0	4.11234e+06	1.57789e+06	7.30123e+06	0	0	3.55948e+06	0	0	0	0	0	0	0	0	0
qilexprot_76909	At5g42850	Thioredoxin-like protein Clot	0	0	0	0	0	0	3.19011e+06	6.14883e+06	4.16535e+06	3.41878e+06	0	0	8.80082e+06	7.72925e+06	1.39589e+07	0	0	0
qilexprot_23977	NIT4A	Bifunctional nitrilase/nitrile hydratase NIT4A	536615	1.41519e+06	1.98604e+06	1.67921e+06	1.8128e+06	1.18842e+06	1.95313e+06	1.53721e+06	3.25654e+06	1.72838e+06	0	0	0	0	0	0	0	0
qilexprot_43731	ribH	6,7-dimethyl-8-ribityllumazine synthase	1.11307e+07	1.45265e+07	1.43817e+07	2.12471e+07	1.73727e+06	1.7888e+07	8.46355e+06	9.81448e+06	4.31681e+06	3.41878e+07	0	0	0	1.17779e+07	0	1.20425e+07	2.20399e+07	3.04107e+07
qilexprot_4202	UBC35	Ubiquitin-conjugating enzyme E2 35	3.21969e+06	5.73415e+06	8.22151e+06	2.15898e+06	3.6256e+06	3.34907e+06	1.17188e+07	1.53721e+07	1.136e+07	5.12817e+06	9.71866e+06	2.32275e+07	0	0	7.41569e+06	0	1.90821e+07	0
qilexprot_28382	cct1	T-complex protein 1 subunit alpha	1.12689e+07	1.22328e+07	1.02726e+07	6.16851e+06	9.81933e+06	5.47592e+06	5.92448e+06	8.51377e+06	7.57336e+06	1.38651e+07	1.45244e+07	3.48413e+07	4.87703e+07	0	0	0	0	0
qilexprot_10071	asa	Anthranilate synthase alpha subunit	4.96369e+06	7.64553e+06	6.0266e+06	2.29606e+06	4.7586e+06	4.01568e+06	5.62696e+06	1.06422e+07	5.30135e+06	1.84234e+07	0	0	0	0	0	4.98309e+07	0	0
qilexprot_51657	Psmd4	26S proteasome non-ATPase regulatory subunit 4	1.60985e+07	1.49088e+07	1.36968e+07	5.48312e+06	4.3054e+06	5.84098e+06	1.10677e+07	1.0051e+07	7.57336e+06	3.79865e+06	0	0	2.50014e+07	2.79725e+07	2.18109e+07	0	0	0
qilexprot_7288	GSVIVT00026920001	Probable polygalacturonase	5.63446e+06	7.26325e+06	4.7254e+06	1.91909e+06	0	0	5.79427e+06	4.49338e+06	4.84695e+06	0	0	0	0	1.95072e+07	0	0	0	0
qilexprot_76660	met1	Cobalamin-independent methionine synthase	1.17693e+07	1.18506e+07	1.02726e+07	4.11234e+07	2.0394e+07	2.81097e+07	1.04167e+07	2.71968e+06	8.33069e+06	0	0	2.55503e+07	0	0	0	9.96618e+06	0	0
qilexprot_65065	At1g22730	MA3 domain-containing protein	1.03298e+07	1.83493e+07	1.64362e+07	1.30224e+07	1.66173e+07	1.24121e+07	2.34375e+07	1.41896e+07	3.93815e+06	3.79865e+07	5.49107e+07	2.55503e+07	1.41877e+07	1.10418e+07	6.10704e+06	2.15934e+07	5.39278e+07	4.95987e+07
qilexprot_7747	ltp	Non-specific lipid-transfer protein	0	0	0	0	0	0	1.75781e+07	2.24669e+07	1.21174e+07	0	0	0	0	0	7.85191e+06	0	0	0
qilexprot_70264	cand1	Cullin-associated NEDD8-dissociated protein 1	1.47569e+06	3.13467e+06	8.21809e+06	4.11234e+06	3.32347e+06	4.38074e+06	0	0	0	0	0	0	4.87703e+06	2.87087e+06	4.31855e+06	0	0	0
qilexprot_68378	NCU06279	Eukaryotic translation initiation factor 3 subunit L	3.08554e+06	7.64553e+06	6.23205e+06	2.8101e+06	2.79473e+06	2.44591e+06	3.97136e+06	4.25688e+06	2.65067e+06	5.50804e+06	0	0	0	1.76669e+07	0	0	0	0
qilexprot_77876	Lysine 6-aminotransferase	0	2.01231e+06	2.86707e+06	5.41024e+06	4.11234e+06	4.68307e+06	4.7458e+06	3.19011e+06	3.5474e+06	1.81761e+06	7.40736e+06	0	0	1.99515e+07	0	0	2.03476e+07	0	0
qilexprot_63998	Ras	Ras-related GTP-binding protein	1.62849e+06	1.18506e+06	2.32846e+06	0	4.38093e+06	0	0	0	0	0	0	0	0	3.53337e+07	0	0	0	4.03527e+06
qilexprot_19660	ENPP1	Ectonucleotide pyrophosphatase/phosphodiesterase family member 3	9.79323e+06	4.96959e+06	8.21809e+06	2.87864e+06	5.86441e+06	4.38074e+06	5.40365e+06	1.30071e+07	6.81602e+06	1.42449e+07	0	0	0	0	0	4.15258e+06	0	0
qilexprot_34336	NRX1	Protein disulfide isomerase (PDI)-like protein	4.82954e+06	7.26325e+06	7.53325e+06	2.74156e+07	1.5862e+07	1.38723e+07	3.90625e+06	4.96636e+06	4.24108e+06	0	0	0	0	0	0	0	0	0
qilexprot_4497	ATC	V-type proton ATPase subunit C	2.14646e+06	4.20504e+06	3.69814e+06	3.76964e+06	3.399e+06	1.53326e+07	2.08333e+06	2.24669e+06	2.80214e+06	873689	0	0	5.32039e+06	1.55321e+07	4.79839e+07	0	6.63727e+06	0
qilexprot_72727	abc1	ABC transporter	3.35384e+06	7.64553e+06	6.30054e+06	1.06235e+06	4.83413e+06	6.93617e+06	9.11459e+06	8.63201e+06	4.77121e+06	0	0	0	0	2.65003e+06	0	0	0	0
qilexprot_2483	ARPN	Basic blue protein	2.68308e+06	4.58732e+06	1.02726e+07	6.5112e+06	3.02133e+06	6.20604e+06	2.34375e+07	3.31091e+07	2.95361e+07	4.17851e+07	7.35481e+07	6.73599e+06	3.32525e+08	0	0	2.40849e+07	4.51002e+07	8.77233e+06
qilexprot_61269	fbp1	Fructose-1,6-bisphosphatase, cytosolic	5.63446e+06	2.79062e+06	4.04056e+06	9.93815e+06	6.04267e+06	5.47592e+06	6.44532e+06	5.32111e+06	7.57336e+06	9.30668e+06	2.12513e+07	3.25186e+06	3.23657e+07	1.45281e+07	3.57698e+06	1.82713e+07	3.48456e+07	2.29753e+07
qilexprot_23570	BCS1	ATP binding protein, putative	0	5.35187e+06	0	0	0	0	0	0	0	0	0	0	6.20713e+06	2.42919e+07	2.44282e+07	0	0	0
qilexprot_13276	ef	EF-hands-containing protein	3.21969e+06	4.96959e+06	5.39518e+06	0	0	2.33639e+06	7.81251e+06	1.30071e+07	9.08803e+06	0	0	0	0	0	0	0	0	0
qilexprot_55869	ASN1	Asparagine synthetase [glutamine-hydrolyzing] 1	2.68308e+06	2.14075e+06	3.34682e+06	1.5764e+06	0	0	6.05469e+06	5.20286e+06	3.33228e+06	2.46912e+06	0	0	3.10356e+07	3.60698e+07	1.90932e+07	0	0	0
qilexprot_39690	nqo	NADH-quinone oxidoreductase	4.4362e+06	8.02781e+06	4.65692e+06	3.76039e+06	3.8522e+06	5.11086e+06	716146	1.17064e+06	3.36484e+06	6.26777e+06	0	0	0	0	2.83541e+07	0	0	0
qilexprot_52667	sas3	Asparagine synthetase, type III	1.47569e+07	1.18506e+07	8.90293e+06	2.74156e+06	1.8128e+06	2.08085e+06	1.62761e+07	1.30071e+07	1.06027e+07	0	0	0	2.34984e+07	1.53039e+07	6.54326e+06	0	0	0
qilexprot_49614	Glu2	Beta-1,3-glucanase 2	7.51261e+06	2.33189e+06	3.0133e+06	0	0	0	6.51042e+06	9.45974e+06	7.34616e+06	0	0	0	2.43851e+06	6.01225e+06	1.09054e+07	0	0	0
qilexprot_36422	DPYS	Dihydropyrimidinase	1.55283e+07	1.14683e+07	1.57513e+07	1.30224e+07	0	0	1.36361e+07	2.12844e+07	1.51467e+07	4.74831e+06	0	0	0	6.62507e+07	0	0	0	0
qilexprot_19691	DPP4	Dipeptidyl-peptidase 4	0	0	2.19149e+06	2.50167e+06	0	0	4.10157e+06	7.56779e+06	3.71094e+06	0	0	7.66509e+06	9.75406e+06	1.61946e+07	8.3143e+06	7.47464e+06	0	0
qilexprot_45140	BSL3	Serine/threonine-protein phosphatase BSL3	767896	3.13467e+06	2.94482e+06	1.54213e+06	823918	1.71579e+06	0	0	0	0	0	0	0	0	3.14076e+06	0	0	0
qilexprot_63361	CSN1	COP9 signalosome complex subunit 1	3.35384e+06	5.73415e+06	4.17753e+06	2.60448e+06	2.9458e+06	2.26338e+06	3.51563e+06	3.31091e+06	3.71019e+06	0	0	0	1.68479e+07	6.62507e+06	6.51272e+06	0	0	0
qilexprot_46926	TIF5A	Eukaryotic translation initiation factor 5A	7.11015e+06	1.75847e+07	1.78059e+07	1.02808e+07	8.30867e+06	8.20074e+06	1.4974e+07	2.24669e+07	1.43894e+07	0	0	0	0	0	0	0	0	0
qilexprot_46752	VDAC2	Mitochondrial outer membrane protein porin 2	0	0	0	376964	1.3596e+06	5.11086e+06	0	0	0	0	1.13374e+07	0	3.01489e+07	0	0	0	0	0
qilexprot_75078	TWN2	Valyl-tRNA synthetase family protein	831754	3.09644e+06	3.08178e+06	1.24529e+06	1.8128e+06	657111	3.38542e+06	0	0	0	0	0	0	0	0	0	0	0
qilexprot_36562	ggps	Geranylgeranyl diphosphate synthase	2.81723e+06	3.01998e+06	2.6024e+06	4.11234e+06	3.70113e+06	3.50459e+06	3.77604e+06	3.19266e+06	3.86241e+06	5.3181e+06	9.62418e+06	2.13693e+07	0	3.12851e+06	0	0	4.97795e+07	0
qilexprot_55116	RPN10	26S proteasome non-ATPase regulatory subunit 4 homolog	2.54892e+06	7.26325e+06	7.53325e+06	4.45503e+06	2.4926e+06	1.46025e+06	5.72917e+06	4.37513e+06	9.08803e+06	0	0	6.27144e+06	1.186e+07	1.14098e+07	1.57038e+07	0	6.22244e+06	0
qilexprot_22481	tom2	ENTH/VHS/GAT family protein	2.28061e+06	4.58732e+06	4.17753e+06	3.22133e+06	3.55007e+06	2.66495e+06	4.42709e+06	3.90214e+06	2.19627e+06	0	0	4.41323e+06	0	0	0	9.96618e+06	0	0
qilexprot_51779	GLYC	Serine hydroxymethyltransferase	2.54892e+06	3.44049e+06	3.83511e+06	4.79773e+06	4.0788e+06	6.93617e+06	2.01823e+06	1.7737e+06	1.3632e+06	0	0	4.18096e+07	0	0	0	0	0	0
qilexprot_39453	SHMT3	Serine hydroxymethyltransferase	2.70991e+06	2.75239e+06	3.62966e+06	7.88198e+06	8.30867e+06	6.20604e+06	0	0	461975	6.83756e+06	1.06584e+07	1.04524e+07	0	0	0	9.96618e+06	0	0
qilexprot_17081	pk	Pyruvate kinase	5.09784e+06	1.33797e+07	6.84841e+06	1.67921e+06	619373	5.84098e+06	481771	2.71968e+06	4.77121e+06	1.17758e+07	0	0	0	0	0	0	0	0
qilexprot_70881	38200	Eukaryotic translation initiation factor 2c, putative	4.96369e+06	9.17463e+06	1.09575e+07	891007	3.1724e+06	1.82531e+06	5.14323e+06	1.12334e+06	4.13316e+06	0	0	0	0	0	0	0	0	0
qilexprot_18719	APT1	Adenine phosphoribosyltransferase 1	3.89046e+07	2.94353e+07	3.90359e+07	2.22752e+07	2.19047e+07	2.04434e+07	3.58073e+07	3.5474e+07	6.74029e+07	7.59729e+06	0	0	0	6.25701e+07	0	0	0	0
qilexprot_67166	gst1	Glutathione S-transferase 1	2.28061e+07	3.82276e+06	2.67088e+07	1.43932e+07	1.133e+07	1.35073e+07	3.25521e+07	2.12844e+07	3.25654e+07	3.22885e+07	0	0	0	0	0	0	0	0
qilexprot_45544	RPN8A	26S proteasome non-ATPase regulatory subunit 7 homolog A	2.01231e+06	5.35187e+06	6.84841e+06	4.79773e+06	3.6256e+06	1.09518e+07	5.33855e+06	8.39552e+06	5.52855e+06	2.08926e+06	8.41486e+06	8.82647e+06	0	1.80349e+07	0	0	0	0
qilexprot_5714	adh3	S-(hydroxymethyl)glutathione dehydrogenase	5.50031e+06	879236	2.67088e+06	0	0	0	3.64584e+06	4.37513e+06	4.77121e+06	0	0	0	0	0	2.26833e+06	0	0	0
qilexprot_26142	RPN5	26S proteasome non-ATPase regulatory subunit 12	4.02461e+06	1.07037e+07	7.53325e+06	4.79773e+06	3.70113e+06	5.11086e+06	5.20834e+06	2.95617e+06	3.71094e+06	2.84898e+06	0	0	2.27074e+07	3.60698e+07	3.44611e+07	4.06952e+06	0	0
qilexprot_45676	ans	Anthocyanidin synthase	8.18338e+06	0	0	0	0	0	2.86459e+06	3.31091e+06	833069	0	0	0	1.15275e+08	6.62507e+07	5.67082e+07	0	0	0
qilexprot_8321	RPN7	26S proteasome non-ATPase regulatory subunit 6	6.71037e+06	3.24935e+06	5.68418e+06	719659	0	0	7.16146e+06	6.62182e+06	8.33069e+06	0	0	0	1.40192e+07	1.10418e+07	1.17779e+07	0	4.56312e+07	0
qilexprot_3333	PRI2	Beta-glucosidase 15	7.64677e+06	3.70808e+06	1.78059e+06	0	0	0	9.11459e+06	9.105e+06	4.99842e+06	0	0	0	1.64045e+08	8.46537e+07	2.66092e+08	0	0	0
qilexprot_58589	pap	Proline aminopeptidase	6.976e+06	8.02781e+06	3.4242e+06	3.76964e+06	2.87027e+06	3.06688e+06	1.88802e+06	4.37513e+06	8.33069e+06	0	0	0	0	9.56955e+06	0	0	0	7.60268e+06
qilexprot_52980	p0	60S acidic ribosomal protein P0	8.9883e+06	1.87315e+07	1.64362e+07	1.19943e+07	6.1182e+06	9.85666e+06	1.36719e+07	1.07605e+07	2.87788e+06	0	0	2.2763e+07	0	0	0	1.94382e+07	4.06533e+07	4.21072e+07
qilexprot_43932	prep	Prolyl endopeptidase	1.18055e+07	5.73415e+06	1.10196e+07	2.98145e+06	0	0	2.92969e+07	2.12844e+07	3.55948e+07	0	0	1.30074e+07	0	0	4.31855e+06	0	0	0
qilexprot_74907	hisN	Inositol monophosphatase	2.54892e+06	2.23632e+06	2.05452e+06	3.76964e+06	2.4926e+06	2.3503e+06	2.86459e+06	2.95617e+06	3.86241e+06	0	0	1.57947e+07	2.26117e+06	0	0	0	0	0
qilexprot_11583	NTF2	Nuclear transport factor 2	0	0	0	0	0	0	9.76563e+06	9.69624e+06	1.136e+07	6.4577e+06	0	0	0	4.04866e+06	0	8.30515e+06	0	0
qilexprot_45815	def7	Defensin	3.99886e+06	611642	2.39694e+06	1.19943e+06	4.83413e+06	9.4916e+06	1.43229e+07	1.15882e+06	1.5904e+06	9.49661e+07	7.98076e+07	5.11006e+07	0	0	0	0	0	0
qilexprot_60909	opr5	12-oxophytodienoate reductase 1	1.2208e+07	7.64553e+06	6.30054e+06	1.30224e+07	9.81933e+06	1.13169e+07	6.31511e+06	3.7839e+06	9.84536e+06	1.02563e+07	0	0	1.59612e+07	9.20149e+06	1.26503e+07	0	0	0
qilexprot_30553	IRL	Isoflavone reductase, putative	6.17107e+07	2.63771e+07	4.45147e+07	6.8539e+07	8.30867e+07	8.39641e+07	4.6875e+07	3.7839e+07	6.36162e+07	1.89932e+07	0	0	0	0	0	0	0	0
qilexprot_58866	sars	Seryl-tRNA synthetase	4.7249e+06	9.55691e+06	8.21809e+06	4.11234e+06	3.6256e+06	4.01568e+06	7.16146e+06	3.90214e+06	1.5904e+06	0	0	0	0	0	0	0	0	0
qilexprot_53120	cand1	Cullin-associated NEDD8-dissociated protein 1	3.21969e+06	3.78454e+06	6.84841e+06	2.09044e+06	2.9458e+06	5.47592e+06	911459	0	0	0	0	0	9.75406e+06	9.93761e+06	1.04692e+07	0	0	0
qilexprot_34563	IDH1	Isocitrate dehydrogenase [NAD] regulatory subunit 1, mitochondrial	2.68308e+06	9.55691e+06	9.58777e+06	5.82581e+06	2.75395e+06	2.00784e+06	6.17579e+06	3.42916e+06	3.48374e+06	0	0	6.50371e+06	0	0	7.85191e+06	0	0	0
qilexprot_23740	LEA	Late embryogenesis abundant protein	1.744e+06	8.79236e+06	3.90359e+06	7.19659e+06	3.8522e+06	9.12654e+06	3.25521e+06	3.7839e+06	4.88709e+06	1.57644e+07	0	0	0	0	0	1.86866e+07	0	0
qilexprot_43552	GPX8	Probable glutathione peroxidase 8	0	0	0	0	0	0	7.81251e+06	7.3313e+06	1.06027e+07	0	0	0	0	6.25701e+06	0	0	0	0
qilexprot_66961	EEF1G	Elongation factor 1-gamma-like protein	1.01957e+07	2.4848e+07	1.43817e+07	8.91007e+06	9.81933e+06	8.88122e+06	1.04167e+07	1.65545e+07	7.34616e+06	0	1.88956e+07	0	3.42456e+07	3.6806e+07	4.36217e+07	3.32206e+07	0	0
qilexprot_36062	SRG1	Protein SRG1	0	0	2.6024e+06	1.13089e+07	1.66173e+07	1.1682e+07	0	0	0	1.89932e+07	7.58345e+07	2.78731e+07	0	0	0	5.39835e+07	1.24449e+08	7.60268e+07
qilexprot_31543	aatA	Aspartate aminotransferase	8.31754e+06	2.75239e+06	3.21875e+06	2.22752e+06	2.266e+06	1.49675e+06	0	0	8.33069e+06	0	0	0	0	0	0	0	0	0
qilexprot_71558	nIT4	Nitrilase	1.47569e+07	3.05821e+06	7.53325e+06	6.2816e+06	1.133e+07	1.05868e+07	8.24219e+06	1.30071e+07	1.28747e+07	0	0	0	0	0	0	0	0	0
qilexprot_45677	otub1	Ubiquitin thioesterase OTUB1	3.75631e+06	2.02607e+06	2.19149e+06	1.64494e+06	0	0	3.125e+06	4.96636e+06	7.57336e+06	0	0	0	0	0	1.35227e+07	0	0	0
qilexprot_3859	AS	Hydroquinone glucosyltransferase	2.95138e+06	3.82276e+06	2.19149e+06	0	0	0	5.33855e+06	3.31091e+06	4.61975e+06	0	0	0	0	8.09731e+06	0	0	0	0
qilexprot_59093	ACY1	Aminoacylase-1	3.35384e+06	3.82276e+06	3.4605e+06	3.76964e+06	3.1724e+06	2.15386e+06	2.21354e+06	4.25688e+06	3.55948e+06	0	0	0	0	0	5.67082e+06	0	0	0
qilexprot_55396	T22P22_70	Putative uncharacterized protein At5g11680	7.51261e+06	7.64553e+06	1.3012e+07	5.14042e+06	1.05747e+07	8.39641e+06	5.40365e+06	1.0524e+07	3.40801e+06	4.17851e+07	6.9284e+06	9.66034e+06	0	0	9.59678e+06	1.74408e+07	0	0
qilexprot_14445	pfpI	Intracellular protease, PfpI family	2.01231e+06	6.4987e+06	6.16357e+06	9.93815e+06	6.04267e+06	6.57111e+06	3.0599e+06	3.80991e+06	4.31681e+06	0	0	0	0	0	0	0	0	0
qilexprot_29722	PMM	Phosphomannomutase	1.34154e+07	4.96959e+06	3.90359e+06	6.5112e+06	5.51393e+06	3.93828e+06	7.16146e+06	9.93273e+06	9.84536e+06	7.97716e+06	1.11232e+07	2.55503e+07	0	3.45976e+07	0	0	0	0
qilexprot_72577	UGE1	Bifunctional UDP-glucose 4-epimerase and UDP-xylose 4-epimerase 1	4.29292e+06	3.78454e+06	2.94482e+06	3.32414e+06	1.5862e+06	2.11736e+06	0	0	2.57494e+06	0	0	0	1.06408e+07	5.5209e+06	7.81701e+06	0	0	2.22232e+07
qilexprot_78826	UGT95B1	Glycosyltransferase	4.69538e+06	5.73415e+06	8.21809e+06	2.8101e+06	755333	2.60398e+06	3.19011e+06	4.13864e+06	2.04481e+06	0	0	0	9.19541e+06	6.62507e+06	2.09384e+07	0	0	0
qilexprot_64434	DNAJ1	DnaJ protein homolog	3.63959e+06	5.35187e+06	2.73936e+06	891007	2.7192e+06	2.59194e+06	3.125e+06	2.83792e+06	1.81761e+06	0	0	0	0	1.91391e+07	0	0	0	0
qilexprot_11388	RAD23D	Ubiquitin receptor RAD23d	2.54892e+07	2.25543e+07	1.78059e+07	1.09662e+07	9.81933e+06	8.39641e+06	1.95313e+07	3.19266e+07	1.74187e+07	0	0	0	0	0	0	0	0	0
qilexprot_37538	cpc2	Guanine nucleotide-binding protein subunit beta-2 1	2.81723e+06	7.64553e+06	1.3012e+07	2.15898e+07	5.85837e+06	5.84098e+06	7.16146e+06	8.27727e+06	4.61975e+06	3.03892e+06	0	0	0	0	0	0	0	0
qilexprot_71287	cys	Cystathionine-gamma-synthase	1.47569e+07	8.79236e+06	7.53325e+06	3.42695e+06	3.70113e+06	3.46808e+06	5.33855e+06	4.84812e+06	8.33069e+06	1.89932e+06	0	0	0	0	0	8.30515e+06	0	0
qilexprot_22317	PAC1	Proteasome subunit alpha type-4	7.2443e+06	2.44657e+06	4.10905e+06	0	0	0	5.85938e+06	3.66565e+06	3.76244e+06	0	0	0	0	0	0	0	0	0
qilexprot_33369	UGT87A1	Glycosyltransferase	3.35384e+06	6.4987e+06	4.65692e+06	5.82581e+06	5.36287e+06	3.39507e+06	9.11459e+06	7.80429e+06	9.08803e+06	0	0	2.78731e+07	1.72913e+07	8.31815e+06	3.05352e+06	0	0	0
qilexprot_46960	eef2	Elongation factor 2	1.60985e+07	3.44049e+07	4.58843e+07	2.67302e+07	1.20853e+07	1.82531e+07	1.88802e+07	3.7839e+06	1.3632e+07	9.87648e+06	0	0	4.33612e+07	2.28197e+07	1.83211e+07	3.41383e+07	5.80761e+07	2.28081e+07
qilexprot_27327	rps22	40S ribosomal protein S15a	0	2.79062e+06	0	0	0	0	6.51042e+06	4.04286e+06	1.3632e+07	0	0	0	8.86732e+06	0	0	0	0	0
qilexprot_48530	BnaA09g52920D	BnaA09g52920D protein	1.87815e+07	1.29974e+07	5.6157e+06	6.16851e+06	6.64693e+06	5.84098e+06	1.04167e+07	1.30071e+07	2.87788e+06	0	0	0	0	0	0	0	0	0
qilexprot_4005	chi3	Chitinase	1.87815e+07	3.82276e+06	7.53325e+06	1.19943e+06	0	0	4.75261e+06	8.04078e+06	8.33069e+06	0	0	0	0	0	0	0	0	0
qilexprot_6371	RPS9C	40S ribosomal protein S9-2	7.91507e+06	5.73415e+06	9.58777e+06	1.74774e+06	2.34153e+06	2.66495e+06	7.16146e+06	1.0051e+07	4.08961e+06	0	0	0	0	0	0	0	0	0
qilexprot_77430	At3g15180	ARM repeat superfamily protein	3.21969e+06	4.96959e+06	3.76662e+06	2.09044e+06	2.34153e+06	2.59194e+06	5.72917e+06	1.89195e+06	984536	0	0	2.32275e+06	7.76334e+06	8.46537e+06	9.59678e+06	0	0	0
qilexprot_6584	fab2	Acyl-[acyl-carrier-protein] desaturase	760652	917463	4.38298e+06	2.05617e+06	1.64058e+06	2.62844e+06	0	0	0	3.98858e+06	0	0	0	0	0	0	0	0
qilexprot_31016	ADF2	Actin-depolymerizing factor 2	0	0	3.76662e+06	2.8101e+06	0	0	976563	1.12453e+06	3.25654e+06	0	0	0	0	0	1.57038e+07	0	0	0
qilexprot_55725	NAD7	NADH dehydrogenase [ubiquinone] iron-sulfur protein 2	3.21969e+06	9.17463e+06	6.57447e+06	0	1.66173e+06	0	0	2.83792e+06	0	0	0	0	2.97055e+06	6.99313e+06	5.2346e+07	0	0	0
qilexprot_51817	RPN9A	26S proteasome non-ATPase regulatory subunit 13 homolog A	5.76861e+06	1.29974e+07	1.02726e+07	6.5112e+06	6.19373e+06	3.5776e+06	4.10157e+06	6.03059e+06	3.63521e+06	0	0	0	0	0	3.14076e+07	0	0	1.75447e+07
qilexprot_36038	hsp2	Small heat shock protein	6.32535e+06	6.11642e+06	8.90293e+06	1.16516e+07	5.13627e+06	2.40941e+07	0	0	5.37708e+06	1.4055e+07	8.2511e+06	4.18096e+07	0	0	0	0	0	0
qilexprot_21716	HPPR	Hydroxyphenylpyruvate reductase	1.60985e+07	8.41008e+06	1.09575e+07	6.16851e+06	5.58947e+06	7.30123e+06	7.0267e+06	4.84812e+06	1.96907e+06	0	0	4.18096e+07	0	9.93761e+06	0	0	0	9.35715e+06
qilexprot_20077	PHB1	Prohibitin-1, mitochondrial	1.70925e+06	2.63771e+06	2.6024e+06	1.18e+06	687353	1.53326e+06	0	0	0	2.65905e+06	0	0	4.30065e+07	2.13475e+07	1.71097e+07	0	0	1.28661e+07
qilexprot_50212	thiA	Hydroxymethylpyrimidine phosphate synthase	1.60985e+07	1.75847e+07	1.64362e+07	1.50786e+07	1.28407e+07	1.1682e+07	1.17188e+07	1.53721e+07	2.80214e+06	0	6.29855e+07	0	0	0	0	0	0	0
qilexprot_2437	eftud2	Eftud2 protein	1.60985e+06	4.58732e+06	5.13631e+06	1.67509e+06	1.73727e+06	1.1682e+06	0	0	0	0	0	0	0	0	0	0	0	0
qilexprot_37698	axs	Putative UDP-apiose/xylose synthase	6.976e+06	4.96959e+06	5.06782e+06	2.57021e+06	1.43513e+06	1.71579e+06	4.29688e+06	3.7839e+06	5.22562e+06	0	0	0	0	0	0	0	0	0
qilexprot_65971	mri1	M1Pi	3.89046e+06	3.13467e+06	8.21809e+06	6.5112e+06	0	0	0	0	4.39255e+06	0	0	0	0	0	0	0	0	0
qilexprot_36352	purB	ASL	1.30129e+07	5.35187e+06	3.4242e+06	3.39268e+06	2.34153e+06	4.01568e+06	3.84115e+06	9.3415e+06	2.12054e+06	0	0	0	0	0	0	8.30515e+06	0	0
qilexprot_61403	NUP50A	Nuclear pore complex protein NUP50A	2.69783e+06	2.56125e+06	3.49269e+06	0	0	0	2.21354e+06	5.43935e+06	1.74187e+06	0	0	0	0	0	0	0	0	0
qilexprot_56656	MTS	Probable methionyl-trna synthetase	2.14646e+06	4.20504e+06	6.71144e+06	2.98145e+06	2.266e+06	2.84748e+06	3.77604e+06	2.60143e+06	2.27201e+06	0	0	0	0	0	0	0	0	0
qilexprot_59519	DBR	2-alkenal reductase (NADP(+)-dependent)	3.488e+06	3.31663e+06	2.53391e+06	4.79773e+06	2.45332e+06	4.38074e+06	2.53906e+06	3.52967e+06	4.46828e+06	0	0	0	0	0	0	0	0	0
qilexprot_45102	PGSC0003DMG400000013	Glutelin type-B-like protein	3.21969e+06	3.09644e+06	8.90293e+06	1.02808e+07	1.05747e+07	7.66629e+06	2.21354e+06	3.7839e+06	2.65067e+06	6.83756e+06	8.95023e+06	1.25429e+07	0	0	0	0	0	9.35715e+06
qilexprot_71847	Fubp1	Far upstream element-binding protein 2	456123	5.35187e+06	3.15027e+06	0	0	0	0	2.48318e+06	0	0	0	0	0	0	0	0	0	0
qilexprot_55224	GLCAK1	Glucuronokinase 1	2.68308e+06	2.0964e+06	2.25997e+06	2.22752e+06	3.09687e+06	1.35073e+06	2.21354e+06	2.24669e+06	6.58882e+06	0	2.96032e+06	0	1.68479e+07	1.10418e+07	7.85278e+06	0	0	0
qilexprot_54589	OMR1	Threonine dehydratase biosynthetic, chloroplastic	4.69538e+06	4.58732e+06	4.38298e+06	0	1.88833e+06	0	3.97136e+06	3.90214e+06	3.44058e+06	0	0	0	8.49046e+06	5.15284e+06	2.70455e+07	0	0	0
qilexprot_35115	PRMT14	Probable histone-arginine methyltransferase 1.4	3.75631e+06	1.91138e+06	4.10905e+06	0	1.133e+06	0	5.59896e+06	1.65545e+06	3.18081e+06	0	6.29855e+06	0	6.29757e+06	2.83406e+06	8.72434e+06	0	0	0
qilexprot_55654	olp2	Osmotin-like protein	5.90277e+06	2.29366e+06	3.69814e+06	0	0	0	9.76563e+06	1.13517e+07	1.06027e+07	0	0	0	0	0	0	0	0	0
qilexprot_55527	ap1	Adenine nucleotide alpha hydrolases-like superfamily	4.15877e+06	5.35187e+06	6.84841e+06	0	0	1.71579e+06	5.14323e+06	1.41896e+07	3.10508e+06	3.98858e+06	0	0	0	0	1.30865e+07	0	0	0
qilexprot_17427	At3g06770	Putative polygalacturonase	3.488e+06	1.14683e+07	8.21809e+06	1.02808e+06	0	0	4.42709e+06	2.95617e+06	2.34774e+06	0	0	0	0	0	0	0	0	0
qilexprot_8300	trpC	Indole-3-glycerol phosphate synthase	4.82954e+06	1.33797e+07	1.02726e+07	2.84437e+06	7.10013e+06	5.11086e+06	5.46875e+06	7.21305e+06	4.77121e+06	7.97716e+06	3.60403e+07	2.2763e+07	0	0	0	3.82037e+07	2.75156e+07	6.43304e+07
qilexprot_69478	gatA	Amidase	1.11348e+07	4.96959e+06	7.53325e+06	1.06235e+07	4.45647e+06	7.66629e+06	3.58073e+06	6.26708e+06	8.33069e+06	0	0	0	0	0	0	0	0	0
qilexprot_58459	mmsA	Methylmalonate-semialdehyde dehydrogenase	6.57354e+06	1.07037e+07	6.09508e+06	6.16851e+06	5.4384e+06	3.65061e+06	7.16146e+06	8.15903e+06	8.33069e+06	5.12817e+06	0	0	0	0	0	0	0	0
qilexprot_10446	RPL24	60S ribosomal protein L24	3.62215e+06	8.79236e+06	2.19149e+07	5.14042e+06	2.56813e+06	6.93617e+06	9.11459e+06	7.80429e+06	4.99842e+06	0	0	0	0	5.88895e+06	0	0	0	0
qilexprot_13283	MCCA	Methylcrotonoyl-CoA carboxylase subunit alpha, mitochondrial	444049	2.2172e+06	3.08178e+06	0	0	0	0	0	0	0	0	0	0	7.36119e+06	0	0	0	0
qilexprot_46558	rps15	40S ribosomal protein S15a	4.31975e+06	4.96959e+06	3.35572e+06	0	0	3.65061e+06	6.25e+06	6.14883e+06	6.58882e+06	0	0	0	0	0	0	0	0	0
qilexprot_4135	mgp1	Male gametophyte defective 1	5.80886e+06	4.58732e+06	2.05452e+06	1.92252e+06	2.34153e+06	3.03001e+06	0	3.5474e+06	0	9.87648e+06	3.64056e+07	1.27752e+07	3.10002e+07	3.6806e+07	4.36217e+07	2.11781e+07	2.30562e+07	3.85982e+07
qilexprot_32953	RTNLB5	Reticulon-like protein B5	5.41847e+06	3.13467e+06	4.24601e+06	2.3646e+06	3.77667e+06	6.20604e+06	0	2.36494e+06	0	2.65905e+06	0	0	9.75406e+07	5.15284e+07	4.20252e+07	0	0	0
qilexprot_64897	At3g15090	AT3g15090/K15M2_24	2.81723e+06	5.73415e+06	6.57447e+06	1.81628e+06	2.87027e+06	2.29989e+06	3.58073e+06	5.43935e+06	2.42347e+06	3.98858e+06	0	0	0	0	4.79839e+06	0	3.44308e+07	0
qilexprot_49279	PAP3	Plastid lipid-associated protein 3, chloroplastic	1.47569e+07	9.17463e+06	9.58777e+06	1.16516e+07	7.32673e+06	7.66629e+06	9.11459e+06	5.08461e+06	9.84536e+06	0	0	0	0	0	0	0	0	0
qilexprot_28874	BnaC09g06100D	BnaC09g06100D protein	5.09784e+06	1.1086e+07	1.36968e+07	1.47359e+06	5.8916e+06	4.01568e+06	4.6875e+06	3.7839e+06	6.09731e+06	0	0	0	0	0	0	0	0	0
qilexprot_25430	Os05g0353400	Os05g0353400 protein	3.89046e+06	5.73415e+06	2.87633e+06	2.70729e+06	1.10958e+06	1.64278e+06	0	0	1.96907e+06	0	0	0	0	0	0	0	0	0
qilexprot_70794	PMD2	Peroxisomal and mitochondrial division factor 2	0	2.52302e+06	0	0	0	0	1.06478e+06	1.89195e+06	643735	0	0	0	1.72913e+07	1.61946e+07	7.56837e+06	0	0	0
qilexprot_33060	NP-1	Nucleotide pytophosphatase-like protein	0	2.44657e+06	0	1.94e+06	3.24793e+06	2.957e+06	0	0	0	0	0	0	0	0	0	0	2.28156e+07	0
qilexprot_77596	si606045f03	DUF1680 domain protein	6.30523e+06	3.70808e+06	3.76662e+06	6.8539e+06	5.36287e+06	5.11086e+06	2.01823e+06	4.25334e+06	1.66614e+06	4.74831e+06	2.45643e+07	8.19932e+06	0	0	0	2.07629e+07	0	0
qilexprot_40815	At1g33590	Leucine-rich repeat (LRR) family protein	7.91507e+06	4.96959e+06	5.20479e+06	0	3.32347e+06	0	9.76563e+06	1.30071e+07	7.04322e+06	1.84234e+06	0	0	8.83939e+06	7.36119e+06	5.67082e+06	0	0	0
qilexprot_37863	lap3	Eukaryotic translation initiation factor 5A	6.60171e+06	4.20504e+06	1.16423e+07	8.91007e+06	4.26914e+06	3.43158e+06	4.23177e+06	1.41896e+06	4.31681e+06	0	0	0	0	3.01809e+07	0	0	0	0
qilexprot_37363	T1O3	Long chain acyl-CoA synthetase 8	2.01231e+07	1.1086e+08	4.7254e+07	4.35394e+07	3.70113e+07	4.7458e+07	2.01823e+07	6.14883e+07	3.25654e+07	0	0	0	0	0	0	5.12843e+07	4.97795e+07	2.69018e+07
qilexprot_62658	SARED1	Os05g0110300 protein	1.20738e+07	5.73415e+06	7.53325e+06	1.64494e+07	1.51067e+07	1.7888e+07	1.82292e+07	3.5474e+07	1.43894e+07	2.08926e+07	4.61935e+07	4.41323e+07	1.59612e+07	0	0	9.96618e+06	1.12004e+07	5.84822e+07
qilexprot_33129	rpS10	40S ribosomal protein S10	4.29292e+06	9.93919e+06	7.53325e+06	4.11234e+06	4.45647e+06	6.57111e+06	1.82292e+07	7.23316e+06	6.81602e+06	0	0	0	0	0	0	0	0	0
qilexprot_49143	ECS	Putative gamma-glutamylcysteine synthetase	5.90277e+06	6.11642e+06	4.58843e+06	7.19659e+06	5.74053e+06	5.11086e+06	2.73438e+06	8.39552e+06	5.07415e+06	0	0	0	3.10356e+06	0	0	0	0	0
qilexprot_9890	PBB1	Proteasome subunit beta type-7-A	6.43938e+06	3.13467e+06	5.75266e+06	2.12471e+06	3.41562e+06	4.01568e+06	3.51563e+06	5.08461e+06	3.02934e+06	0	0	0	0	0	0	0	0	0
qilexprot_15237	rl7	60S ribosomal protein L7	4.29292e+07	2.40834e+07	7.53325e+06	1.19943e+07	8.30867e+06	1.64278e+07	1.23698e+07	1.14699e+07	3.02934e+07	4.36844e+06	0	0	0	0	2.70455e+07	0	0	0
qilexprot_11916	rpt3	26S protease regulatory subunit 6B	4.96369e+06	6.4987e+06	8.90293e+06	3.55786e+06	4.9852e+06	4.38074e+06	5.33855e+06	6.38533e+06	5.75575e+06	0	0	0	0	0	0	0	0	0
qilexprot_76090	cit1	Citrate synthase	2.68308e+07	3.24935e+07	2.53391e+07	1.47359e+07	9.064e+06	1.67928e+07	2.14844e+07	2.24669e+07	1.3632e+07	0	0	0	0	0	9.59678e+07	0	0	0
qilexprot_25629	RPS26C	40S ribosomal protein S26-3	1.26373e+06	1.3762e+06	1.43817e+06	0	0	0	1.23698e+06	1.41068e+06	1.89334e+06	0	0	0	0	0	0	0	0	0
qilexprot_72477	Pss	11S seed storage protein	2.68308e+06	847660	2.05452e+06	0	0	0	1.62761e+06	2.0102e+06	590722	0	0	0	0	1.39863e+06	0	0	0	0
qilexprot_29871	copG	Coatomer subunit gamma	2.01231e+06	8.79236e+06	9.58777e+06	3.15279e+06	3.32347e+06	5.84098e+06	1.69271e+06	1.89195e+06	1.06027e+06	0	0	0	1.99515e+07	0	0	0	9.54107e+06	0
qilexprot_16304	pck	Phosphoenolpyruvate carboxykinase	0	0	0	0	0	0	0	248318	0	8.92682e+06	0	0	0	0	0	0	0	0
qilexprot_75957	PATL1	Patellin-3	6.30523e+06	7.64553e+06	5.34176e+06	6.5112e+06	4.68307e+06	5.47592e+06	5.20834e+06	8.51377e+06	6.05869e+06	1.89932e+07	0	0	0	0	0	1.07967e+07	0	0
qilexprot_4991	hsp40	Heat shock protein 40	1.02896e+06	5.73415e+06	3.15027e+06	2.09044e+06	1.66173e+06	2.70145e+06	0	1.30071e+06	0	0	0	0	0	0	0	0	0	6.43304e+06
qilexprot_11273	GPP2	(DL)-glycerol-3-phosphatase 2	6.43938e+06	2.13501e+06	2.53391e+06	0	0	0	7.16146e+06	6.85831e+06	1.06027e+07	0	0	0	0	5.5209e+06	0	0	1.61783e+07	0
qilexprot_22192	gpm710	Eukaryotic initiation factor 5C CG2922-PF, isoform F	2.64256e+06	2.9053e+06	1.50665e+06	0	0	730123	1.69167e+06	3.7839e+06	1.3632e+06	4.17851e+06	0	0	1.19709e+07	1.43543e+07	1.91936e+06	0	0	0
qilexprot_2989	rpS5	40S ribosomal protein S5	2.14646e+07	1.91138e+07	3.49269e+07	7.88198e+06	6.42033e+06	1.27772e+07	0	0	1.5904e+07	0	0	0	0	0	0	0	0	0
qilexprot_20425	RPL35	60S ribosomal protein L35	2.28061e+06	1.22328e+07	1.7121e+07	5.48312e+06	2.9458e+06	5.11086e+06	1.17188e+07	7.92253e+06	1.06027e+07	0	0	0	0	0	0	0	0	0
qilexprot_25100	awd	Nucleoside diphosphate kinase	8.72e+06	1.49088e+07	1.50665e+07	3.76964e+06	4.3054e+06	6.20604e+06	9.11459e+07	1.15882e+08	1.96907e+08	6.64763e+07	0	0	0	1.10418e+08	0	4.19327e+07	1.57635e+08	5.84822e+07
qilexprot_74143	ASP1	Aspartate aminotransferase, mitochondrial	1.744e+06	1.29974e+06	2.6024e+06	5.48312e+06	3.47453e+06	4.7458e+06	1.4974e+06	1.90259e+06	1.28747e+06	4.55837e+06	2.44384e+06	1.71884e+06	0	0	0	5.39835e+06	0	0
qilexprot_2111	eIF7	Eukaryotic translation initiation factor 3 subunit I	6.12815e+06	5.73415e+06	5.75266e+06	4.45503e+06	2.79473e+06	2.51892e+06	7.16146e+06	6.50357e+06	2.80214e+06	6.07783e+06	0	0	0	0	3.09714e+07	0	0	8.18751e+06
qilexprot_26928	glsF	Glutamate synthase (Ferredoxin)	3.35384e+06	1.52911e+06	1.16423e+06	1.54213e+06	1.8128e+06	1.56976e+06	976563	0	0	0	0	0	0	0	0	0	1.12004e+07	0
qilexprot_61856	pfpI	Intracellular protease, PfpI family	2.54892e+07	1.29974e+07	1.09575e+07	1.13089e+07	8.30867e+06	7.66629e+06	1.10677e+07	1.18247e+07	1.43894e+07	0	0	0	2.52719e+07	1.36182e+07	2.01794e+07	0	0	0
qilexprot_56112	D19H	Late embryogenesis abundant protein B19.1A	0	0	0	0	0	0	4.88282e+06	1.13517e+07	6.28589e+06	3.79865e+06	0	0	0	0	0	0	0	0
qilexprot_53807	HISN7	Bifunctional phosphatase IMPL2, chloroplastic	2.81723e+06	2.71416e+06	2.67088e+06	3.32414e+06	0	0	2.27865e+06	2.24669e+06	3.78668e+06	0	0	8.82647e+06	0	0	0	0	0	0
qilexprot_2216	ARGJ	Glutamate N-acetyltransferase / amino-acid N-acetyltransferase	1.2208e+07	2.71416e+06	4.7254e+06	6.8539e+06	2.56813e+06	4.38074e+06	4.23177e+06	4.72987e+06	4.24108e+06	3.79865e+06	7.28112e+06	1.1846e+07	0	0	0	9.13567e+06	0	0
qilexprot_33201	prof	Profilin	0	0	0	0	0	0	2.14844e+06	1.0997e+06	9.08803e+06	3.41878e+06	5.17929e+06	3.94868e+06	0	0	0	0	0	0
qilexprot_62432	mri1	M1Pi	3.488e+06	0	0	0	0	0	2.47396e+06	1.29007e+06	1.89334e+06	0	0	0	0	0	0	0	0	0
qilexprot_56041	spms	Spermine synthase	2.95138e+06	2.14075e+06	3.83511e+06	1.09662e+06	0	0	2.40886e+06	4.84812e+06	1.06027e+07	0	0	0	6.65049e+06	0	0	0	0	0
qilexprot_77667	At2g41810	Putative uncharacterized protein At2g41810	1.87815e+06	1.18506e+07	9.58777e+06	2.84437e+06	0	0	4.03646e+06	6.97656e+06	2.04481e+06	0	0	0	7.53723e+07	3.27573e+07	2.74817e+06	0	0	0
qilexprot_39091	pmt	Spermidine synthase	6.84184e+06	9.93919e+06	1.36968e+07	3.42695e+06	2.11493e+06	3.65061e+06	5.07813e+06	1.18247e+07	2.80214e+07	8.92682e+06	0	0	0	1.14098e+07	0	0	0	0
qilexprot_55712	nmt2	Thiamine thiazole synthase	3.488e+06	5.569e+06	2.12301e+06	1.13089e+07	1.43513e+06	2.15386e+06	0	0	0	0	0	0	0	0	0	0	0	0
qilexprot_35239	ADH	Alcohol dehydrogenase	2.28061e+06	4.96959e+06	4.86237e+06	0	0	0	0	0	0	0	7.55826e+06	0	0	0	0	0	0	0
qilexprot_15991	CCS	Copper chaperone for superoxide dismutase, chloroplastic/cytosolic	5.50031e+06	1.7967e+06	3.56117e+06	2.98145e+06	1.66173e+06	2.00784e+06	3.77604e+06	5.20286e+06	4.77121e+06	7.59729e+06	0	0	8.9959e+06	1.2146e+07	1.0033e+07	0	0	0
qilexprot_61098	pdb1	Methyl-CpG-binding domain protein	2.14646e+06	3.17289e+06	1.64362e+06	1.43932e+06	755333	1.27772e+06	2.34375e+06	2.95617e+06	1.66614e+06	0	0	0	0	0	0	0	0	0
qilexprot_26740	RAB8B	RAB8B	1.55793e+06	1.22328e+06	2.12301e+06	376964	1.20853e+06	949160	781251	461162	1.19735e+06	7.21743e+06	0	0	0	0	0	0	0	0
qilexprot_56808	arsA	ATPase ASNA1 homolog	4.69538e+06	4.96959e+06	3.21875e+06	2.63875e+06	2.79473e+06	3.13953e+06	6.31511e+06	4.49338e+06	4.01388e+06	1.04463e+06	0	0	0	0	0	1.74408e+06	0	0
qilexprot_38761	dpd1	Diaminopimelate decarboxylase	0	3.55517e+06	0	0	0	2.08085e+06	7.81251e+06	0	0	0	0	0	0	0	0	0	0	0
qilexprot_22561	ole2	Oleosin	0	0	0	2.09044e+06	3.09687e+06	6.20604e+06	2.40886e+06	2.714e+06	4.54401e+06	2.27919e+07	0	0	0	0	0	3.00248e+07	8.71141e+07	4.21072e+06
qilexprot_78042	sauT	Peroxisomal-coenzyme A synthetase	0	1.75847e+06	0	6.8539e+06	9.064e+06	1.09518e+07	0	0	0	0	1.00777e+07	0	0	0	0	0	0	0
qilexprot_13648	gns2	Glucan endo-1,3-beta-glucosidase 7	3.488e+06	4.20504e+06	4.04056e+06	0	0	0	5.07813e+06	4.96636e+06	5.75575e+06	0	0	0	0	1.06737e+06	0	0	0	0
qilexprot_70972	Os08g0238200	Os08g0238200 protein	5.36615e+06	1.68202e+06	2.32846e+06	1.67578e+06	1.5862e+06	1.7523e+06	8.46355e+06	8.04078e+06	9.84536e+06	0	0	6.96826e+06	0	0	0	0	0	1.11116e+07
qilexprot_42134	naa15	N-alpha-acetyltransferase 15, NatA auxiliary subunit	2.54892e+06	5.73415e+06	7.53325e+06	2.66274e+06	2.4926e+06	2.84748e+06	1.4974e+06	0	0	0	0	0	8.86732e+06	1.28821e+07	1.57038e+07	0	0	0
qilexprot_17345	PMS1	AT4g02450/T14P8_5	4.82954e+06	3.06509e+06	4.24601e+06	3.18706e+06	3.95719e+06	2.957e+06	4.94792e+06	4.61162e+06	9.84536e+06	3.41878e+06	0	0	0	6.99313e+06	0	0	0	0
qilexprot_77619	acl2	ATP-citrate synthase	7.37846e+06	7.64553e+06	2.94002e+06	0	3.77667e+06	0	3.51563e+06	3.66565e+06	2.12054e+06	2.08926e+06	0	0	1.01974e+07	0	0	0	0	0
qilexprot_952	RBG4	Glycine-rich RNA-binding protein 4, mitochondrial	5.36615e+06	9.17463e+06	1.36968e+07	4.11234e+06	4.9852e+06	4.01568e+06	4.42709e+06	1.89195e+07	1.81761e+06	0	0	0	1.46311e+07	0	0	0	0	0
qilexprot_33866	m24	Metallopeptidase M24 family protein	6.976e+06	4.96959e+06	4.24601e+06	3.2556e+06	2.9458e+06	3.65061e+06	1.30208e+07	9.81448e+06	8.33069e+06	1.6714e+07	0	0	0	2.57642e+07	0	0	0	0
qilexprot_78020	catH	Cathepsin H	1.2208e+07	0	0	1.67921e+06	5.51393e+06	8.03135e+06	0	2.36494e+06	0	3.41878e+06	2.88851e+07	1.99757e+07	1.87854e+07	2.65003e+07	6.97947e+06	1.49493e+07	2.07415e+07	7.60268e+06
qilexprot_50315	ECHIA	Probable enoyl-CoA hydratase 1, peroxisomal	7.7286e+06	6.11642e+06	3.90359e+06	3.81282e+06	8.30867e+06	4.7458e+06	2.66927e+06	6.49884e+06	1.66614e+06	1.34852e+07	3.71614e+07	3.48413e+07	8.86732e+06	6.99313e+07	1.83211e+07	0	0	6.43304e+07
qilexprot_75245	ers1	Glutamate-tRNA ligase	5.06337e+06	6.4987e+06	4.65692e+06	3.04999e+06	2.56813e+06	4.38074e+06	5.20834e+06	1.89195e+06	3.18081e+06	1.6904e+06	5.53327e+06	4.18096e+06	1.64045e+07	5.15284e+06	7.72104e+06	4.98309e+06	0	0
qilexprot_65706	cad6	Cinnamyl alcohol dehydrogenase 6	6.70769e+06	6.88098e+06	5.6157e+06	2.50167e+06	3.24114e+06	1.82531e+06	1.04167e+07	4.49338e+06	1.06027e+07	0	0	0	0	0	0	0	0	0
qilexprot_14676	TIF3E1	Eukaryotic translation initiation factor 3 subunit E	1.42605e+06	1.14683e+07	2.25997e+06	2.15898e+06	1.28029e+06	1.38723e+06	2.92969e+06	0	0	0	0	0	5.4135e+06	5.88895e+06	5.2346e+06	0	0	0
qilexprot_59077	EIF6	Eukaryotic translation initiation factor 6	5.09784e+07	2.17898e+07	1.84907e+07	3.76964e+06	7.40227e+06	6.57111e+06	5.01302e+07	2.24669e+06	2.34774e+07	6.07783e+06	0	0	0	2.09794e+07	0	0	0	5.43884e+06
qilexprot_68220	acy1	Aminoacylase-1	3.35384e+06	6.11642e+06	3.56117e+06	2.0219e+06	2.7192e+06	2.59194e+06	1.88802e+06	2.60143e+06	3.86241e+06	0	0	0	6.07412e+06	3.49657e+06	1.09054e+07	0	0	0
qilexprot_35029	pin3	Rhodanese-related sulfurtransferase	3.62215e+06	2.94353e+06	1.3012e+06	0	0	0	7.81251e+06	1.53721e+07	7.27042e+06	5.12817e+06	1.63762e+07	6.78709e+06	0	0	0	0	4.56312e+07	0
qilexprot_53003	NDP1	At5g02130	3.21969e+06	4.20504e+06	3.62966e+06	1.43932e+06	981933	1.66541e+06	2.14844e+06	2.48318e+06	3.02934e+06	0	0	0	0	0	0	0	0	0
qilexprot_2057	ACBP4	Acyl-CoA-binding domain-containing protein 4	0	0	0	0	0	0	0	0	0	0	0	0	2.00047e+07	3.6806e+07	1.78849e+07	0	0	0
qilexprot_29542	CHS	Chalcone synthase	2.95138e+06	0	0	0	0	0	0	0	0	0	0	0	1.3301e+07	7.05938e+06	1.52676e+07	0	0	0
qilexprot_44440	sbt1	Subtilisin-like protease	8.37388e+06	6.88098e+06	6.57447e+06	6.8539e+06	7.647e+06	7.66629e+06	4.75261e+06	4.02039e+06	6.74029e+06	4.36844e+06	0	0	9.31069e+07	8.83343e+06	1.95949e+07	0	0	0
qilexprot_42083	nbp1	Polyadenylate-binding protein RBP47B	1.38447e+06	4.96959e+06	1.84907e+06	0	0	0	0	0	0	0	0	0	1.28576e+07	1.50904e+07	1.52676e+07	0	0	0
qilexprot_71028	UGT73D1	UDP-glycosyltransferase 73D1	1.31471e+07	1.22328e+07	1.02726e+07	2.33033e+07	8.30867e+06	876148	4.29688e+06	8.04078e+06	7.11896e+06	0	0	0	1.19709e+07	1.14098e+07	1.20003e+07	0	0	0
qilexprot_7197	SKP1B	SKP1-like protein 1B	0	0	0	0	0	0	5.01302e+06	6.62182e+06	4.61975e+06	2.08926e+06	0	0	0	0	0	0	0	0
qilexprot_33285	Adi1	1,2-dihydroxy-3-keto-5-methylthiopentene dioxygenase	2.01231e+07	3.17289e+06	6.84841e+06	4.79773e+06	5.13627e+06	5.47592e+06	1.4974e+07	9.105e+06	9.08803e+06	1.15859e+07	1.95255e+07	1.16393e+07	0	0	0	0	0	0
qilexprot_1326	SEC31A	Protein transport protein SEC31	709539	1.7967e+06	1.57513e+06	1.07678e+06	1.51067e+06	1.53326e+06	253906	0	0	0	0	0	0	0	0	0	0	0
qilexprot_54176	MSI4	WD-40 repeat-containing protein MSI4	0	0	0	0	0	0	0	0	0	0	0	0	0	0	5.67082e+06	0	0	0
qilexprot_42061	P68	DEAD box protein P68	2.36178e+06	2.98176e+06	1.91755e+06	0	0	0	1.95313e+06	2.36494e+06	1.43894e+06	0	1.32269e+07	0	6.20491e+06	1.10418e+07	2.83541e+06	0	0	0
qilexprot_30135	guaA	GMP synthase [glutamine-hydrolyzing]	1.01957e+06	6.11642e+06	3.69814e+06	2.4674e+06	3.47453e+06	1.09518e+06	1.69271e+06	3.42916e+06	2.664e+06	4.93824e+06	8.6542e+06	6.73599e+06	1.28576e+07	0	0	1.41188e+07	0	0
qilexprot_61677	BnaC08g14150D	BnaC08g14150D protein	0	0	0	0	0	0	0	0	0	0	0	0	5.76376e+06	0	0	0	0	0
qilexprot_7688	pod1	Peroxidase	3.75631e+06	0	0	1.30224e+06	0	0	3.32031e+06	3.90214e+06	6.96749e+06	3.0807e+06	1.07075e+07	1.06847e+07	0	0	7.41569e+06	0	0	0
qilexprot_13697	hk1	Phosphotransferase	0	3.5934e+06	0	4.79773e+06	3.70113e+06	3.17603e+06	377604	0	0	9.11675e+06	0	0	0	5.15284e+06	0	0	0	0
qilexprot_54899	copg	Coatomer subunit gamma	3.21969e+06	7.64553e+06	5.27327e+06	0	0	5.84098e+06	0	0	2.49921e+06	6.4577e+06	0	0	1.01974e+08	5.15284e+07	3.75147e+07	0	0	0
qilexprot_22604	exg1	Lysosomal beta glucosidase	4.42708e+06	2.94353e+06	3.97208e+06	0	0	0	9.11459e+06	5.08461e+06	4.08961e+06	0	0	0	0	0	0	0	0	1.16964e+07
qilexprot_68623	c3	Oleosin-like protein	0	0	0	5.48312e+06	7.55333e+06	1.09518e+07	9.76563e+06	6.74007e+06	2.42347e+07	2.46912e+08	0	0	0	0	5.67082e+06	0	0	0
qilexprot_75948	RH15	DEAD-box ATP-dependent RNA helicase 15	814314	4.96959e+06	3.83511e+06	0	0	0	0	0	0	0	0	0	6.98302e+06	8.09731e+06	9.16056e+06	0	0	0
qilexprot_55570	adi1	1,2-dihydroxy-3-keto-5-methylthiopentene dioxygenase	3.488e+06	2.3338e+06	1.78059e+06	2.39886e+06	981933	2.44591e+06	5.53386e+06	6.50357e+06	6.58882e+06	0	0	0	0	0	0	0	1.7008e+07	0
qilexprot_24222	SI	MLP-like protein 423	0	0	3.15027e+06	6.5112e+06	3.92773e+06	4.38074e+06	5.07813e+06	6.62182e+06	8.33069e+06	4.74831e+06	0	0	0	0	0	0	0	0
qilexprot_68540	ole1	Oleosin1	2.33535e+07	2.86707e+06	2.46543e+06	7.53929e+06	2.41707e+07	2.957e+07	1.69271e+07	1.07605e+07	3.40801e+07	1.08261e+08	8.81242e+08	5.34234e+08	0	0	0	9.13567e+08	0	0
qilexprot_32093	gutB	Sorbitol dehydrogenase	5.90277e+06	4.58732e+06	4.86237e+06	2.33033e+06	2.4926e+06	3.13953e+06	3.69597e+06	4.37513e+06	2.42347e+06	0	0	0	0	0	0	0	0	0
qilexprot_3958	PUX4	Plant UBX domain-containing protein 4	4.02461e+06	5.35187e+06	5.06782e+06	2.19325e+06	4.15433e+06	2.56638e+06	3.45052e+06	1.13517e+07	6.13442e+06	3.60871e+06	6.10959e+06	5.00623e+06	0	0	0	0	0	0
qilexprot_65378	cor	Putative NAD(P)H-dependent oxidoreductase 1	8.18338e+06	9.55691e+06	1.02726e+07	7.53929e+06	6.31761e+06	5.84098e+06	8.46355e+06	9.93273e+06	1.51467e+07	0	0	0	0	0	0	1.2873e+07	0	0
qilexprot_38312	pom30	Porin/voltage-dependent anion-selective channel protein	2.19744e+06	3.82276e+06	5.75266e+06	1.71347e+06	5.81607e+06	6.93617e+06	0	0	0	1.89932e+07	0	0	0	1.14098e+07	0	0	0	0
qilexprot_58907	UGT1	Glycosyltransferase	574178	955691	821809	1.74774e+06	530999	1.67928e+06	0	0	1.74187e+06	0	0	0	0	0	0	0	0	0
qilexprot_53707	BG15	Outer envelope pore protein	1.10006e+06	6.11642e+06	5.82115e+06	4.79773e+06	7.2512e+06	8.03135e+06	3.71094e+06	6.62182e+06	4.68291e+06	1.38651e+07	0	0	0	7.72925e+06	0	0	0	5.55581e+07
qilexprot_47118	BnaC09g02790D	Calcium-binding EF hand family protein	0	0	0	0	0	0	1.82292e+06	2.12844e+06	1.19356e+06	0	0	0	0	0	0	0	0	0
qilexprot_44198	Os10g0502600	Os10g0502600 protein	3.35384e+06	7.26325e+06	5.20479e+06	0	0	5.84098e+06	1.23698e+07	1.18247e+07	1.89334e+06	0	0	3.48413e+07	3.72694e+07	6.25701e+07	6.54326e+07	1.95171e+07	0	0
qilexprot_70917	cuyA	Putative 1-aminocyclopropane-1-carboxylate deaminase	3.75631e+06	2.4848e+06	1.16423e+06	4.11234e+06	3.63164e+06	2.66495e+06	3.38542e+06	2.71968e+06	3.55948e+06	2.84898e+06	2.33046e+07	9.29102e+06	0	1.03057e+07	0	2.82375e+07	0	0
qilexprot_33128	RABE1C	Ras-related protein RABE1c	0	0	0	0	0	0	0	851377	0	0	0	0	0	0	0	0	0	0
qilexprot_37647	pdi1	Protein disulfide-isomerase tigA	1.34154e+07	8.79236e+06	9.58777e+06	7.19659e+06	9.064e+06	4.01568e+06	1.43229e+07	2.71968e+07	7.57336e+06	9.30668e+06	0	0	0	2.90767e+07	0	0	3.60901e+07	0
qilexprot_67630	GmSGT2	Soyasapogenol B glucuronide galactosyltransferase	2.28061e+06	4.20504e+06	2.94482e+06	0	0	0	1.82292e+06	3.5474e+06	1.96907e+06	0	0	0	0	0	0	0	0	0
qilexprot_41827	lar2	Leucoanthocyanidin reductase 2	1.744e+07	4.58732e+06	4.86237e+06	0	0	0	5.92448e+06	1.0051e+07	5.75727e+06	0	0	0	8.72545e+06	1.03057e+07	7.41569e+06	0	0	0
qilexprot_42231	GWD3	Phosphoglucan, water dikinase	0	0	0	2.43313e+06	2.34153e+06	4.01568e+06	2.92969e+06	0	0	0	0	0	0	0	0	0	0	0
qilexprot_24752	HR23	Putative DNA repair protein RAD23-1	2.81723e+07	1.56733e+07	2.19149e+07	0	0	2.04434e+07	1.17188e+07	2.71968e+07	1.06027e+07	1.59543e+06	6.31921e+07	4.18096e+07	0	3.6806e+07	0	5.39835e+07	4.19907e+07	6.43304e+07
qilexprot_61763	pa9	Peroxidase	1.07323e+06	0	0	0	0	0	0	0	0	0	0	0	3.13726e+07	4.41672e+07	6.10704e+07	0	0	0
qilexprot_60062	UBQ1	Heat shock chaperonin-binding	4.6605e+06	8.02781e+06	5.68418e+06	2.79845e+06	2.11493e+06	1.7523e+06	4.55729e+06	5.67585e+06	833069	3.11869e+06	1.00777e+07	1.25429e+07	0	0	0	0	0	0
qilexprot_40635	cTPI	Triosephosphate isomerase	2.68308e+07	1.56733e+08	2.19149e+08	2.0219e+08	9.81933e+07	9.4916e+07	7.16146e+07	6.51871e+07	4.69548e+06	1.36751e+08	5.92945e+07	5.11006e+06	1.19709e+07	0	0	0	0	0
qilexprot_1462	sbt1	Subtilisin-like protease	2.54892e+06	6.88098e+06	3.62966e+06	2.84437e+06	4.38093e+06	4.7458e+06	3.51563e+06	3.31091e+06	4.01388e+06	9.68655e+06	0	0	2.79321e+07	1.43543e+07	1.26634e+07	0	0	0
qilexprot_29587	ULA1	ULA1	4.96369e+06	4.96959e+06	4.79389e+06	3.76964e+06	3.77667e+06	3.21254e+06	4.16667e+06	2.83792e+06	3.18081e+06	0	0	0	0	0	0	0	0	0
qilexprot_44532	At2g15220	At2g15220/F15A23.4	8.18338e+06	0	0	0	0	0	0	0	0	0	0	0	0	0	0	0	0	0
qilexprot_35357	DRG3	Developmentally-regulated G-protein 3	2.60728e+06	3.82276e+06	3.4242e+06	0	0	1.53326e+06	1.10677e+06	2.36494e+06	908803	0	0	0	1.59612e+07	1.45273e+07	4.05682e+07	4.98309e+06	2.77936e+06	5.10023e+06
qilexprot_11418	hxk1	Phosphotransferase	0	3.78454e+06	0	2.52744e+06	6.64693e+06	4.38074e+06	0	0	0	2.27919e+07	1.60626e+07	511006	0	1.8771e+07	0	4.98309e+07	0	0
qilexprot_32179	At5g22460	Esterase/lipase/thioesterase family protein	965907	4.96959e+06	4.58843e+06	0	0	1.24121e+06	0	2.36494e+06	0	0	0	5.80689e+06	2.57152e+07	2.24516e+07	2.05022e+07	0	0	5.32188e+06
qilexprot_26723	CPK11	Calcium-dependent protein kinase 11	4.02461e+06	9.55691e+06	1.09575e+07	1.19943e+06	3.02209e+06	3.03001e+06	7.16146e+06	7.92253e+06	5.68002e+06	0	0	0	0	0	0	0	0	0
qilexprot_45472	ilvH	Acetolactate synthase, small subunit	1.05981e+06	3.51694e+06	1.57513e+06	0	0	0	1.30208e+06	1.53721e+06	1.17667e+06	0	0	0	0	0	0	0	0	0
qilexprot_4470	LA1	La protein 1	3.62215e+06	8.79236e+06	4.3145e+06	1.54213e+06	0	0	3.19011e+06	3.7839e+06	2.12054e+06	0	0	0	1.01974e+07	2.39239e+06	5.36547e+06	0	0	0
qilexprot_25382	UKL1	Uridine kinase-like protein 1, chloroplastic	1.19531e+06	5.73415e+06	5.06782e+06	1.2337e+06	1.96387e+06	1.75485e+06	0	0	0	0	0	9.29102e+06	0	0	5.67082e+06	0	0	0
qilexprot_71590	TSN	Translin	8.45169e+06	4.20504e+06	1.09575e+07	0	0	0	5.85938e+06	9.22325e+06	8.33069e+06	0	0	0	0	0	1.83211e+07	0	0	0
qilexprot_50674	EF1B	Elongation factor 1-beta	1.28788e+07	1.22328e+07	1.7121e+07	9.93815e+06	1.20853e+07	8.03135e+06	2.08333e+07	3.42916e+07	2.42347e+07	3.98858e+07	0	0	0	0	0	0	0	7.60268e+07
qilexprot_22210	4CL	4-coumarate:coenzyme A ligase 4	3.62215e+06	2.14075e+06	1.78538e+06	0	0	0	2.40886e+06	2.83792e+06	3.02934e+06	0	0	0	0	0	0	0	0	0
qilexprot_36809	grxC	Glutaredoxin-3	0	0	0	0	0	0	1.17188e+07	3.19266e+07	2.80214e+07	0	0	0	0	0	2.31195e+07	0	0	0
qilexprot_59275	rpt3	26S protease regulatory subunit 6B	1.81577e+07	2.17898e+07	1.3012e+07	9.59546e+06	4.60753e+06	1.24121e+07	1.23698e+07	1.13517e+07	2.04481e+07	1.28147e+07	3.71614e+07	3.01958e+07	3.36958e+07	1.61946e+07	2.85766e+07	1.78561e+07	1.82525e+07	1.6375e+07
qilexprot_46658	Sb09g029350	Putative uncharacterized protein Sb09g029350	8.59926e+06	3.66985e+06	2.46543e+06	3.18706e+06	8.30867e+06	1.53326e+07	7.81251e+06	5.5576e+06	4.24108e+06	4.17851e+07	2.89733e+07	1.44011e+07	3.28091e+07	0	0	0	0	0
qilexprot_22916	GRF11	14-3-3-like protein GF14 omicron	2.14646e+06	552772	821809	719659	0	0	0	0	1.66614e+06	0	0	0	1.77346e+07	6.6766e+06	1.0033e+07	0	0	0
qilexprot_59094	GT4	Glycosyltransferase	4.29292e+06	1.83493e+06	1.78059e+06	0	0	0	1.75781e+06	1.7737e+06	2.95361e+06	0	0	0	4.07897e+07	1.34526e+07	2.44282e+07	0	0	0
qilexprot_51887	At1g32220	Uncharacterized protein At1g32220, chloroplastic	6.57354e+06	1.91138e+06	1.78059e+06	0	1.5862e+06	0	3.25521e+06	3.5474e+06	3.25654e+06	2.65905e+06	0	0	5.32039e+06	0	0	0	0	0
qilexprot_33977	MPP	Mitochondrial-processing peptidase subunit alpha	5.08872e+06	1.26151e+07	3.83511e+06	2.0219e+06	4.83413e+06	5.47592e+06	644532	1.65545e+06	689175	1.02563e+07	0	0	1.89632e+07	2.06113e+07	2.53006e+07	0	0	1.81295e+07
qilexprot_59414	Os06g0538900	Os06g0538900 protein	2.99163e+06	2.4848e+06	2.80785e+06	5.82581e+06	3.55007e+06	2.66495e+06	1.43229e+06	1.53721e+06	1.28747e+06	1.08261e+07	2.70837e+07	6.96826e+06	0	0	1.0033e+07	0	0	0
qilexprot_29116	RBP1	Putative heterogeneous nuclear ribonucleoprotein 1-like	523200	4.58732e+06	1.98604e+06	0	0	1.64278e+06	572917	1.41896e+06	386241	0	0	0	0	0	0	0	0	0
qilexprot_29397	At3g01590	Putative glucose-6-phosphate 1-epimerase	5.50031e+06	4.58732e+06	5.6157e+06	7.88198e+06	4.00327e+06	8.03135e+06	5.40365e+06	4.72987e+06	7.27042e+06	0	0	0	0	0	1.26503e+07	0	0	0
qilexprot_14070	ald	Fructose-bisphosphate aldolase	1.34154e+08	1.49088e+07	1.16423e+07	6.8539e+07	5.4384e+07	5.47592e+07	1.30208e+08	1.65545e+08	1.136e+07	1.32953e+07	0	0	0	0	0	0	0	0
qilexprot_20434	pck	Phosphoenolpyruvate carboxykinase	0	0	0	770378	981933	1.64278e+06	0	0	0	0	0	0	0	0	0	0	0	0
qilexprot_34038	DAPB1	Probable 4-hydroxy-tetrahydrodipicolinate reductase 1, chloroplastic	5.76861e+06	3.01998e+06	4.58843e+06	3.04999e+06	0	0	6.25e+06	4.38471e+06	3.33228e+06	1.50047e+06	0	0	0	0	4.27493e+06	0	0	0
qilexprot_5220	dlst	2-oxoglutarate dehydrogenase complex component E2	0	2.02607e+06	0	0	0	0	0	0	0	0	0	0	0	0	0	0	0	0
qilexprot_78893	NRX1	Nucleoredoxin, putative	2.01231e+07	1.91138e+07	1.64362e+07	3.22133e+07	2.266e+07	1.09518e+07	1.17188e+07	1.06422e+07	7.57336e+06	2.65905e+07	1.9135e+07	1.37043e+08	0	0	2.48644e+07	0	0	1.28661e+07
qilexprot_4693	SRP	Stress-related protein	8.36986e+06	1.72024e+06	2.05452e+06	1.88482e+06	5.96713e+06	8.76148e+06	7.81251e+06	1.18247e+07	6.66455e+06	1.25355e+07	1.84232e+07	8.59419e+06	0	0	0	3.19748e+07	0	0
qilexprot_56434	CP	Cysteine protease-2	0	0	0	1.78201e+06	6.26927e+06	8.03135e+06	6.38021e+06	6.56861e+06	8.33069e+06	6.4577e+06	2.56603e+07	1.16138e+07	1.68479e+07	1.54695e+07	1.13416e+07	0	3.31863e+07	0
qilexprot_6162	ecs2	Glutamate--cysteine ligase	5.63446e+06	7.26325e+06	5.88963e+06	6.16851e+06	7.17567e+06	6.20604e+06	5.53386e+06	4.72987e+06	1.28747e+07	2.27919e+06	1.37308e+07	4.18096e+07	0	0	0	1.70256e+07	1.61742e+07	8.77233e+06
qilexprot_65039	PIRL1	Plant intracellular Ras-group-related LRR protein 1	3.11773e+06	3.47872e+06	1.43817e+06	0	0	0	976563	6.26708e+06	2.03723e+06	0	0	0	0	0	4.36217e+06	2.45002e+07	0	0
qilexprot_74206	hom	Homoserine dehydrogenase	4.15877e+06	2.56125e+06	2.6024e+06	2.43313e+06	1.8128e+06	1.49675e+06	2.92969e+06	3.42916e+06	4.39255e+06	0	0	6.50371e+06	7.07612e+06	7.72925e+06	8.28812e+06	0	0	0
qilexprot_22423	ptrB	Oligopeptidase B	4.69538e+06	0	0	0	0	0	3.97136e+06	1.89195e+06	3.93815e+06	0	0	0	0	1.69307e+06	0	0	0	0
qilexprot_78582	trsA	Peroxisomal-coenzyme A synthetase	0	0	3.35572e+06	8.56737e+06	3.8522e+06	1.1682e+07	0	0	0	1.50047e+07	0	0	0	0	0	0	0	0
qilexprot_49180	NPL41	NPL4-like protein 1	3.488e+06	4.96959e+06	3.76662e+06	4.11234e+06	2.87027e+06	2.51892e+06	3.32031e+06	3.31091e+06	3.48374e+06	1.48147e+06	0	0	0	0	0	8.72041e+06	0	0
qilexprot_40165	QOD1	Quinone-oxidoreductase-like protein	0	0	0	0	0	0	0	0	0	0	1.51165e+06	0	0	0	0	2.32544e+06	0	0
qilexprot_19784	AGAL3	Alpha-galactosidase 3	1.60985e+07	1.18506e+07	7.53325e+06	1.06235e+07	7.55333e+06	7.30123e+06	1.75781e+07	2.12844e+07	9.84536e+06	1.1206e+07	0	0	0	0	0	0	0	0
qilexprot_11504	TinI	PLAT-plant-stress protein	1.36971e+07	1.3762e+07	6.16357e+06	9.59546e+06	7.10013e+06	1.71579e+07	7.81251e+06	1.41896e+07	9.84536e+06	6.26777e+07	0	0	0	0	0	1.07967e+08	0	0
qilexprot_53414	sadA	Short-chain alcohol dehydrogenase A	0	0	9.58777e+06	4.11234e+07	8.30867e+07	3.35857e+07	0	0	0	2.08926e+06	0	0	0	0	0	0	1.57635e+07	0
qilexprot_4507	fkbp4	Peptidyl-prolyl cis-trans isomerase	1.47569e+07	2.17898e+07	1.43817e+07	1.02808e+07	7.32673e+06	8.03135e+06	1.4974e+07	1.41896e+07	1.28747e+07	0	0	6.27144e+06	0	6.99313e+06	0	0	0	0
qilexprot_35697	purH	Phosphoribosylaminoimidazolecarboxamide formyltransferase	3.36994e+06	5.73415e+06	4.93085e+06	3.42695e+06	4.00327e+06	1.93483e+06	4.10157e+06	2.83792e+06	757336	0	0	0	0	0	0	0	0	0
qilexprot_48029	ERD7	AT3g51250/F24M12_290	3.89046e+06	1.18506e+07	6.57447e+06	7.19659e+06	4.532e+06	5.84098e+06	4.88282e+06	8.39552e+06	9.84536e+06	0	0	0	0	0	0	0	2.28156e+07	0
qilexprot_23019	Ras	Ras-related GTP-binding protein	522663	1.41442e+06	753325	0	2.41707e+06	0	0	0	658882	0	0	0	0	0	0	0	0	0
qilexprot_21094	ORP3C	Oxysterol-binding protein-related protein 3C	4.15877e+06	5.35187e+06	3.49269e+06	3.22133e+06	3.92773e+06	2.92049e+06	4.42709e+06	3.7839e+06	2.49921e+06	0	0	1.76529e+07	8.77865e+06	1.72988e+07	8.28812e+06	0	0	0
qilexprot_54980	RPL15	60S ribosomal protein L15	1.60985e+07	7.26325e+06	2.12301e+07	9.59546e+06	5.81607e+06	7.30123e+06	9.11459e+06	5.43935e+06	7.04322e+06	0	0	0	0	0	4.36217e+07	0	0	0
qilexprot_9811	PDI8	Protein disulfide-isomerase	1.1175e+06	6.11642e+06	3.08178e+06	1.94102e+06	3.399e+06	949160	0	0	0	0	0	8.82647e+06	0	1.03057e+07	0	0	0	0
qilexprot_7355	fahd1	Acylpyruvase FAHD1, mitochondrial	4.82954e+07	1.83493e+07	2.32846e+07	1.40813e+07	1.28407e+07	1.13169e+07	3.71094e+07	1.89195e+07	6.89175e+07	4.17851e+07	0	0	7.1781e+07	5.15284e+07	1.35227e+08	0	0	0
qilexprot_63628	hemG	Protoporphyrinogen IX oxidase	0	4.20504e+06	0	0	0	0	976563	2.12844e+06	1.01862e+06	0	0	0	0	4.04866e+06	0	0	0	0
qilexprot_40004	yccK	Aldo/keto reductase	2.95138e+06	4.20504e+06	4.38298e+06	4.11234e+06	3.02133e+06	2.957e+06	3.12891e+06	2.24669e+06	984536	3.22885e+06	4.67352e+06	1.30074e+07	0	0	0	0	0	0
qilexprot_49452	RABA1F	Ras-related protein RABA1f	0	0	0	0	0	0	0	0	0	0	0	0	4.23415e+06	5.88895e+06	6.54326e+06	0	0	0
qilexprot_43884	gloA	Glyoxalase I	4.29292e+07	1.7967e+07	2.94482e+07	2.74156e+07	1.8128e+07	1.64278e+07	2.34375e+07	2.83792e+07	4.69548e+07	1.31053e+07	0	0	3.16652e+07	1.95072e+07	1.65762e+07	0	0	0
qilexprot_14050	GLO1	Peroxisomal (S)-2-hydroxy-acid oxidase GLO1	0	2.02607e+06	0	1.50114e+06	1.88833e+06	2.66495e+06	0	0	0	1.82335e+06	0	0	0	0	0	1.86866e+07	7.2537e+06	1.75447e+07
qilexprot_18365	orp1	Tryptophan synthase beta chain	7.51261e+06	4.58732e+06	8.90293e+06	2.57021e+06	3.1724e+06	3.13953e+06	3.84115e+06	9.57799e+06	2.87788e+06	7.59729e+06	3.8925e+06	4.64551e+06	0	0	0	0	0	0
qilexprot_806	aco1	ACC oxidase 1	6.30523e+06	4.96959e+06	3.15027e+06	0	0	0	4.42709e+06	6.03059e+06	4.1964e+06	0	0	0	2.03948e+07	4.04866e+06	7.23248e+06	0	0	0
qilexprot_53929	UGT76F1	UDP-glycosyltransferase 76F1	7.78092e+06	4.20504e+06	2.80785e+06	0	0	0	2.40886e+06	4.37513e+06	3.10508e+06	0	0	0	0	0	0	0	0	0
qilexprot_15352	cshA	DEAD-box ATP-dependent RNA helicase 53	1.32276e+06	6.4987e+06	2.19149e+06	0	0	0	1.23698e+06	2.12844e+06	1.16402e+06	0	0	0	0	5.15284e+06	0	0	0	0
qilexprot_67037	gpr	Aldo/keto reductase	0	0	0	0	0	0	2.73438e+06	0	0	0	0	0	0	0	0	0	0	0
qilexprot_17699	argJ	Arginine biosynthesis bifunctional protein ArgJ	7.78092e+06	2.59948e+06	4.45147e+06	3.04999e+06	3.8522e+06	2.04434e+06	5.07813e+06	6.26708e+06	5.90722e+06	5.50804e+06	5.59311e+06	1.06847e+07	0	0	0	0	0	0
qilexprot_16776	SSL3	Protein STRICTOSIDINE SYNTHASE-LIKE 3	958395	3.13467e+06	1.3012e+06	0	0	0	0	756779	0	0	0	0	7.42993e+06	4.78478e+06	2.18109e+07	0	0	0
qilexprot_27575	FRA4	Protein ROOT HAIR DEFECTIVE 3 homolog	0	3.44049e+06	0	1.57091e+06	1.05747e+06	1.93483e+06	0	0	0	0	0	0	0	0	2.92265e+07	0	0	0
qilexprot_64203	PP2A2	Serine/threonine-protein phosphatase PP2A-2 catalytic subunit	2.57777e+06	9.55691e+06	6.4375e+06	3.18706e+06	4.38093e+06	5.84098e+06	3.25521e+06	0	0	0	0	0	0	2.98128e+06	0	0	0	0
qilexprot_70554	FYPP	Phytochrome-associated serine/threonine-protein phosphatase	4.69538e+06	3.82276e+06	6.0266e+06	2.70729e+06	3.02133e+06	2.15386e+06	2.14844e+06	4.61162e+06	2.72641e+06	0	0	0	1.51897e+07	1.50904e+07	2.18109e+07	0	0	0
qilexprot_7306	RABA1F	Ras-related protein RABA1f	0	0	1.7121e+06	0	0	0	0	1.65545e+06	0	0	0	0	0	0	0	0	0	0
qilexprot_53465	cit1	Citrate synthase	1.31887e+07	1.56733e+07	1.7121e+07	1.33651e+07	8.30867e+06	7.30123e+06	7.81251e+06	5.32111e+06	9.84536e+06	0	0	0	0	7.72925e+06	0	0	0	0
qilexprot_10781	KING1	SNF1-related protein kinase regulatory subunit gamma-1	6.17107e+06	6.11642e+06	5.75266e+06	4.45503e+06	1.5862e+06	3.51372e+06	5.27344e+06	4.61162e+06	5.52855e+06	0	0	0	0	0	0	0	2.82084e+07	0
qilexprot_58596	Os06g0538900	Os06g0538900 protein	1.47569e+06	4.20504e+06	4.79389e+06	8.91007e+06	2.79473e+06	6.24036e+06	1.5625e+07	1.53721e+07	2.42347e+07	1.86134e+07	7.55826e+06	3.01958e+07	2.70453e+07	6.62507e+07	4.0132e+06	1.32882e+07	0	0
qilexprot_67087	BnaA01g04430D	BnaA01g04430D protein	5.76861e+06	2.14075e+06	4.10905e+06	0	1.20853e+06	0	3.64584e+06	6.85831e+06	2.12054e+06	0	0	0	0	0	0	0	0	0
qilexprot_1981	EMA1	Putative importin-7-like protein	869317	1.52911e+06	6.57447e+06	2.33238e+06	1.8128e+06	4.01568e+06	0	0	0	0	0	0	0	0	0	0	0	0
qilexprot_45498	uba5	Ubiquitin-like modifier-activating enzyme 5	4.15877e+06	4.20504e+06	3.28724e+06	2.43313e+06	2.34153e+06	2.62844e+06	5.14323e+06	4.02039e+06	6.96749e+06	5.50804e+06	5.6309e+06	7.20054e+06	0	8.09731e+06	0	0	0	0
qilexprot_78089	cad2	Cinnamyl-alcohol dehydrogenase 2	4.42708e+06	1.29974e+06	2.67088e+06	6.16851e+06	4.7586e+06	4.38074e+06	3.32031e+06	3.7839e+06	3.86696e+06	3.03892e+06	0	0	0	0	0	0	0	0
qilexprot_50897	sato1	Hyaluronan/mRNA-binding protein	5.50031e+06	9.93919e+06	6.77992e+06	2.26179e+06	1.66173e+06	2.3729e+06	5.07813e+06	5.20286e+06	3.25654e+06	0	0	0	0	0	0	0	0	0
qilexprot_58746	RPL34	60S ribosomal protein L34	6.43938e+06	2.9053e+07	2.80785e+07	4.11234e+06	4.9852e+06	8.76148e+06	2.34375e+07	2.95617e+07	1.74187e+07	0	0	0	0	0	0	1.41188e+07	0	0
qilexprot_2833	BnaC05g11300D	Carboxypeptidase	1.744e+07	2.67594e+06	3.88099e+06	0	0	0	3.0599e+06	2.36494e+06	3.02934e+06	2.07596e+06	8.18811e+06	5.80689e+06	1.19443e+07	1.47224e+07	6.54326e+06	0	0	0
qilexprot_72931	awd	Nucleoside diphosphate kinase	5.90277e+06	1.41442e+07	2.05452e+07	1.16311e+07	9.81933e+06	1.2047e+07	3.58073e+07	3.19266e+07	5.52855e+07	0	0	0	0	0	0	0	0	0
qilexprot_66098	mvk	Mevalonate kinase	2.68308e+07	5.73415e+06	4.51995e+06	6.8539e+06	7.55333e+06	8.03135e+06	6.38021e+06	7.80429e+06	2.65067e+06	1.51946e+07	0	0	0	0	4.10044e+07	3.48816e+07	2.34171e+07	4.67857e+07
qilexprot_52150	CPN10	10 kDa chaperonin	0	0	0	0	0	0	7.81251e+06	1.65545e+07	1.74187e+06	0	0	0	0	0	2.53006e+07	0	0	0
qilexprot_4482	gabD	Alpha-aminoadipic semialdehyde dehydrogenase	4.69538e+06	1.33797e+07	1.16423e+07	3.42695e+07	2.266e+07	1.53326e+07	1.88802e+07	8.15903e+06	1.70037e+07	3.98858e+07	0	0	0	6.62507e+06	0	0	0	0
qilexprot_62995	At2g39020	Probable acetyltransferase NATA1-like	1.26105e+07	9.17463e+06	1.02726e+07	7.53929e+06	4.15433e+06	1.13169e+06	6.38021e+06	7.09481e+06	3.48374e+06	0	0	0	0	0	0	0	0	0
qilexprot_67426	CAD1	Cinnamyl alcohol dehydrogenase 1	1.03298e+06	0	0	4.11234e+06	2.41707e+06	4.38074e+06	1.23698e+06	1.75478e+06	1.51467e+06	3.41878e+06	1.23533e+07	1.62593e+07	0	0	5.2346e+06	2.98986e+06	0	0
qilexprot_74656	RABG3E	Ras-related protein RABG3e	0	0	2.25997e+06	1.93143e+06	4.7586e+06	3.65061e+06	0	0	0	9.87648e+06	0	0	0	2.24516e+07	0	0	0	0
qilexprot_34141	tr	NAD(P)-binding rossmann-fold protein	2.54892e+06	7.73842e+06	3.49269e+06	1.13089e+07	1.8128e+07	1.02217e+07	2.27865e+06	1.7737e+06	2.57494e+06	8.73689e+06	0	0	0	0	0	0	4.97795e+06	0
qilexprot_66072	EIF2S1	Translation initiation factor 2 subunit 1	3.44373e+06	2.67594e+06	1.78059e+06	1.19943e+06	1.68968e+06	1.42374e+06	4.81771e+06	7.68604e+06	2.95361e+06	0	0	0	0	0	0	0	0	0
qilexprot_19911	cysA	Cystathionine beta-lyase	4.69538e+06	2.25543e+06	1.57513e+06	1.64494e+06	1.73727e+06	1.93483e+06	7.16146e+06	6.97656e+06	6.51309e+06	1.04463e+07	6.69535e+06	5.80689e+06	0	0	0	0	3.52605e+06	0
qilexprot_41924	RBG4	Glycine-rich RNA-binding protein 4, mitochondrial	0	0	0	0	0	0	5.98959e+06	2.24669e+07	7.19469e+06	9.68655e+06	0	0	0	3.31254e+06	0	0	0	0
qilexprot_23656	pck	Phosphoenolpyruvate carboxykinase	3.8529e+06	5.35187e+06	2.73936e+06	4.11234e+06	7.55333e+06	7.66629e+06	1.69271e+06	0	0	4.17851e+07	2.93134e+07	6.50371e+07	0	1.17779e+07	0	0	0	0
qilexprot_1526	PUR1	Amidophosphoribosyltransferase, chloroplastic	6.03692e+06	7.64553e+06	5.95812e+06	0	0	2.33639e+06	0	0	0	0	0	0	0	0	0	0	0	0
qilexprot_66089	pix	Translation initiation factor RLI1	3.488e+06	6.4987e+06	6.84841e+06	1.98763e+06	3.70113e+06	1.97133e+06	3.51563e+06	6.26708e+06	2.80214e+06	0	0	0	0	0	4.0132e+06	0	0	0
qilexprot_58806	UPTG	Alpha-1,4-glucan-protein synthase (UDP-forming)	2.68308e+06	2.86707e+06	2.6024e+06	2.60448e+06	2.25845e+06	2.11736e+06	1.95313e+06	3.5474e+06	2.72641e+06	0	0	0	0	8.09731e+06	0	0	0	0
qilexprot_33423	NPL41	NPL4-like protein 1	1.47569e+07	1.18506e+07	8.90293e+06	8.22468e+06	5.06073e+06	6.12559e+06	1.10677e+07	1.41896e+07	1.3632e+07	9.45521e+06	3.84211e+07	3.71641e+07	1.95081e+07	1.66113e+07	4.18768e+06	0	1.41042e+07	0
qilexprot_63678	BnaCnng02810D	BnaCnng02810D protein	7.37846e+06	6.88098e+06	4.24601e+06	4.79773e+06	0	0	5.53386e+06	7.92253e+06	4.92268e+06	0	0	0	1.6675e+07	2.72364e+07	2.13746e+07	0	0	0
qilexprot_1745	SEC31A	Protein transport protein SEC31	1.00548e+07	5.73415e+06	5.95812e+06	3.04999e+06	6.19373e+06	5.84098e+06	7.81251e+06	8.63201e+06	6.05869e+06	0	0	0	0	2.42919e+08	0	0	0	0
qilexprot_7311	eIF2A	Eukaryotic translation initiation factor 2 subunit 2	2.01231e+06	4.20504e+06	5.06782e+06	0	0	0	2.79948e+06	2.95617e+06	1.96907e+06	0	0	0	0	1.14098e+07	0	0	0	0
qilexprot_39380	DBR	2-alkenal reductase (NADP(+)-dependent)	2.15585e+06	2.63771e+06	4.79389e+06	8.22468e+06	4.38093e+06	7.66629e+06	0	0	0	0	0	0	0	0	0	0	0	0
qilexprot_2474	dpd1	Diaminopimelate decarboxylase	322640	1.52911e+06	1.16423e+06	1.37078e+06	626927	866875	0	0	0	0	0	0	0	0	0	0	0	0
qilexprot_33249	frk1	Fructokinase	5.90277e+06	7.64553e+06	5.6157e+06	6.16851e+06	4.71479e+06	3.06652e+06	1.82292e+06	8.15903e+06	7.57336e+06	0	1.95255e+07	0	0	0	0	1.2873e+07	1.36437e+07	3.45045e+07
qilexprot_33582	mtaD	5-methylthioadenosine/S-adenosylhomocysteine deaminase	1.87815e+06	1.94961e+06	1.66074e+06	0	0	0	2.92969e+06	2.83792e+06	2.04481e+06	0	0	0	0	0	0	0	0	0
qilexprot_524	PNG1	Peptide-N(4)-(N-acetyl-beta-glucosaminyl)asparagine amidase	9.25661e+06	0	0	2.77583e+06	5.665e+06	8.76148e+06	0	0	0	8.92682e+06	2.55406e+07	2.55503e+07	0	4.04866e+06	0	0	3.31863e+07	0
qilexprot_78714	RPL34	60S ribosomal protein L34	0	2.37011e+07	0	0	0	0	1.1582e+07	2.24669e+07	1.28747e+07	0	0	0	0	0	0	0	0	0
qilexprot_19882	AHL	3'(2'),5'-bisphosphate nucleotidase	2.28061e+06	2.79062e+06	2.53391e+06	1.74774e+06	1.66324e+06	1.2047e+06	2.73438e+06	2.60143e+06	3.48374e+06	0	0	0	0	0	0	0	0	0
qilexprot_12680	At1g19130	Putative uncharacterized protein At1g19130/F14D16_18	9.39077e+06	6.88098e+06	1.3012e+07	1.02808e+07	6.19373e+06	1.05868e+07	1.4974e+07	1.7737e+06	1.136e+07	1.02563e+07	2.2152e+07	1.57947e+07	0	0	0	1.49493e+07	2.06958e+07	2.45625e+07
qilexprot_54859	SRF8	Neutral invertase-like protein	2.54087e+06	3.55517e+06	2.32846e+06	0	0	0	2.40886e+06	1.89195e+06	1.136e+06	0	0	0	6.45985e+06	1.36182e+07	6.54326e+06	0	0	0
qilexprot_32405	BnaC09g02790D	BnaC09g02790D protein	670769	1.18506e+06	820713	0	0	0	1.69271e+06	1.06848e+06	1.5904e+06	0	0	0	0	0	1.65762e+06	0	0	0
qilexprot_38027	E13L3	CBM43-containing protein	0	0	0	0	0	0	2.60417e+07	2.12844e+07	2.19627e+07	0	0	0	0	0	0	0	0	0
qilexprot_43437	FIP1	Glutathione S-transferase, amino-terminal domain protein	3.89046e+07	1.03215e+07	1.3012e+07	0	0	2.9935e+06	4.16667e+06	1.30071e+07	9.08803e+06	0	0	0	0	0	0	0	0	0
qilexprot_75700	HEV1	Pro-hevein	0	0	3.62966e+06	2.74156e+06	2.34153e+06	2.73796e+06	4.29688e+06	5.20286e+06	5.37708e+06	1.10161e+07	0	0	0	0	0	0	0	7.01786e+06
qilexprot_20234	CCD1	Carotenoid cleavage dioxygenase 1	2.14646e+06	3.82276e+06	3.69814e+06	1.88414e+06	2.4926e+06	2.44591e+06	2.34375e+06	3.7839e+06	1.81761e+06	0	0	0	0	0	0	0	0	0
qilexprot_34736	kars	Lysyl-tRNA synthetase	6.976e+06	8.79236e+06	1.16423e+07	7.88198e+06	5.81607e+06	5.47592e+06	7.81251e+06	4.25688e+06	8.17317e+06	1.02563e+07	0	0	0	0	0	0	0	0
qilexprot_61791	nuo40	NADH dehydrogenase [ubiquinone] 1 alpha subcomplex subunit 9, mitochondrial	0	1.72024e+06	0	0	0	1.24121e+06	0	0	0	0	0	0	4.43366e+07	1.98752e+07	9.16056e+06	0	0	0
qilexprot_8960	eprs	Bifunctional glutamate/proline--tRNA ligase	1.63748e+06	2.06429e+06	1.36968e+06	1.78201e+06	385220	1.71579e+06	3.84115e+06	2.71968e+06	3.25654e+06	0	0	0	0	0	0	0	0	4.73706e+06
qilexprot_55369	At5g16660	Putative uncharacterized protein At5g16660	0	0	0	0	0	0	1.62761e+06	3.31091e+06	2.57494e+06	5.8879e+06	8.18811e+06	4.15076e+06	0	0	0	1.53645e+07	9.1055e+06	1.05268e+07
qilexprot_39634	RPL36B	60S ribosomal protein L36-2	1.11079e+07	8.79236e+06	1.16423e+07	4.79773e+06	3.55007e+06	5.11086e+06	1.4974e+07	9.3415e+06	1.136e+07	0	0	0	0	0	0	0	0	0
qilexprot_74107	TIF3F1	Eukaryotic translation initiation factor 3 subunit F	4.96369e+06	7.26325e+06	8.21809e+06	2.15898e+06	2.9458e+06	2.62844e+06	5.66407e+06	1.08787e+07	4.84695e+06	6.64763e+06	1.00462e+07	8.82647e+06	0	0	2.05022e+07	0	0	0
qilexprot_68705	PELP	Pollen Ole e I family allergen	7.64677e+06	1.26151e+07	1.50665e+07	2.53594e+06	3.92773e+06	4.10019e+06	7.81251e+06	7.92253e+06	4.24108e+06	0	0	0	0	0	2.39919e+06	0	0	0
qilexprot_24380	PER3	Peroxidase 3	0	764553	0	582581	1.29011e+06	1.97133e+06	1.95313e+06	2.92188e+06	3.25654e+06	3.03892e+06	0	0	3.19933e+07	5.5209e+07	3.88233e+07	0	2.44749e+07	0
qilexprot_50479	BP8	Embryonic protein DC-8	5.4064e+06	2.59948e+06	2.05452e+06	1.16516e+06	3.74721e+06	2.51892e+06	5.53386e+06	4.37513e+06	2.80214e+06	0	0	1.74207e+07	0	0	0	2.20087e+07	1.7008e+07	9.86594e+06
qilexprot_67909	Os08g0171000	Os08g0171000 protein	1.34154e+07	3.74631e+06	4.86237e+06	4.11234e+06	3.24793e+06	2.66495e+06	8.46355e+06	9.81448e+06	1.5904e+07	7.91068e+06	2.14151e+07	1.27752e+07	0	0	0	0	3.36012e+07	0
qilexprot_9533	hsp70	Stromal 70 kDa heat shock-related protein, chloroplastic	1.00615e+07	5.73415e+06	5.54721e+06	7.53929e+06	6.72247e+06	8.76148e+06	1.17188e+07	1.30071e+07	9.08803e+06	2.08926e+07	9.24627e+06	3.48413e+06	1.10398e+07	6.99313e+06	5.2346e+06	0	0	0
qilexprot_42889	At1g28680	Anthranilate N-hydroxycinnamoyl/benzoyltransferase, putative	4.69538e+06	5.35187e+06	3.4242e+06	0	0	0	2.21354e+06	5.32111e+06	5.98295e+06	0	0	0	0	0	6.97947e+06	0	0	0
qilexprot_40157	dmdB	3-isopropylmalate dehydratase, small subunit	2.95138e+07	6.4987e+06	8.21809e+06	7.19659e+06	4.3054e+06	3.65061e+06	1.04167e+07	6.03059e+06	1.21174e+07	7.21743e+06	0	0	0	0	0	8.30515e+06	0	0
qilexprot_49183	TPP2	Tripeptidyl-peptidase 2	4.82954e+06	4.96959e+06	5.13631e+06	3.28987e+06	3.92773e+06	4.38074e+06	7.81251e+06	5.67585e+06	4.77121e+06	5.50804e+06	0	0	4.12331e+07	1.06737e+07	1.87573e+07	0	0	0
qilexprot_39701	gloB	Persulfide dioxygenase ETHE1, mitochondrial	7.78092e+06	3.63163e+06	5.68418e+06	7.19659e+06	4.9852e+06	6.20604e+06	5.40365e+06	5.5576e+06	6.74029e+06	0	0	0	0	9.56955e+06	0	0	0	0
qilexprot_12436	cat	Catalase	1.87815e+06	1.91138e+07	1.64362e+07	1.19943e+07	2.11493e+07	2.15386e+07	2.27865e+06	0	0	3.98858e+07	3.39744e+07	6.96826e+07	0	0	0	0	0	0
qilexprot_20758	ae1	Starch branching enzyme II	4.82954e+06	3.05821e+06	4.17753e+06	1.06235e+07	6.94907e+06	8.03135e+06	4.88282e+06	4.37513e+06	6.56383e+06	3.60871e+06	0	0	0	0	0	0	0	0
qilexprot_62185	At5g16450	HMG aldolase	1.05981e+07	4.58732e+07	2.80785e+07	5.48312e+07	1.20853e+07	1.67928e+07	4.81771e+07	2.24669e+07	3.86241e+07	0	0	0	0	0	0	0	0	0
qilexprot_52234	pfk1	ATP-PFK	0	0	0	1.32623e+06	3.24793e+06	2.51892e+06	0	4.02039e+06	0	6.64763e+06	0	0	0	1.2514e+07	0	2.11781e+07	1.82525e+07	1.97377e+07
qilexprot_72324	hflC	Putative membrane protease, stomatin/prohibitin-like protein	3.80192e+06	4.20504e+06	2.19149e+06	2.05617e+06	2.34153e+06	3.03001e+06	0	0	0	4.55837e+06	2.01553e+07	9.24921e+06	7.53723e+07	1.2514e+07	3.40249e+07	1.07967e+07	1.29759e+07	7.01786e+06
qilexprot_17112	PYRD	Riboflavin biosynthesis protein PYRD, chloroplastic	3.62215e+06	3.74631e+06	4.19876e+06	4.11234e+06	2.79473e+06	1.7523e+06	3.58073e+06	1.18247e+06	5.75575e+06	6.4577e+06	6.31744e+06	7.66509e+06	0	0	0	0	2.65491e+07	0
qilexprot_54072	gst1	Tau class glutathione S-transferase	4.56123e+06	0	0	0	0	0	0	0	0	0	0	0	0	0	0	0	0	0
qilexprot_53202	AIM1	Glyoxysomal fatty acid beta-oxidation multifunctional protein MFP-a	0	0	0	1.30156e+06	2.87027e+06	2.40941e+06	0	0	0	1.51946e+07	9.44782e+06	8.94725e+06	0	0	0	2.07629e+07	2.0476e+07	5.38036e+07
qilexprot_76713	BnaC06g35450D	BnaC06g35450D protein	4.65782e+06	3.17289e+06	5.20479e+06	0	0	0	6.38021e+06	5.68176e+06	7.57336e+06	0	0	0	0	0	0	0	0	8.18751e+06
qilexprot_56985	metK	S-adenosylmethionine synthase	2.68308e+06	0	0	0	0	0	0	0	0	0	0	0	0	0	0	0	0	0
qilexprot_50359	GSTL3	Glutathione S-transferase L3	4.02461e+06	0	0	0	0	0	3.58073e+06	4.13864e+06	4.61975e+06	0	0	0	0	0	0	0	0	0
qilexprot_8022	PFD6	At1g29990	0	0	0	0	0	0	4.10157e+06	8.75026e+06	1.51467e+06	0	0	0	0	0	0	0	0	0
qilexprot_67073	ca1	Carbonate dehydratase	2.81723e+06	2.98176e+06	6.4375e+06	1.26797e+07	1.88833e+07	1.93483e+07	4.03646e+06	7.70496e+06	7.57336e+06	1.1206e+07	3.29288e+07	8.12964e+07	0	0	0	2.36697e+07	0	0
qilexprot_35275	nbp1	31 kDa ribonucleoprotein, chloroplastic	7.11015e+06	4.20504e+06	4.58843e+06	2.4674e+06	3.1724e+06	1.53326e+06	3.90625e+06	5.20286e+06	4.16535e+06	0	0	0	7.09386e+06	0	0	0	0	0
qilexprot_60494	mts	Serine/threonine-protein phosphatase	1.24763e+07	1.45265e+07	1.98604e+07	8.91007e+06	1.66173e+06	9.4916e+06	1.36719e+07	1.38408e+07	1.66614e+07	0	0	9.05874e+06	1.70519e+07	1.50904e+07	1.39589e+07	0	0	0
qilexprot_9768	EIF2S3	Eukaryotic translation initiation factor 2 subunit 3	3.57788e+06	4.58732e+06	4.10905e+06	0	0	0	1.88802e+06	4.02039e+06	1.81761e+06	0	0	0	2.74887e+07	1.24662e+07	1.22141e+07	0	0	0
qilexprot_7929	pfd5	Putative prefoldin subunit 5	0	0	0	0	0	0	3.51563e+06	3.31091e+06	3.40801e+06	0	0	0	0	0	0	0	0	0
qilexprot_68247	rplp2	60S acidic ribosomal protein P2	0	0	0	0	0	0	4.6224e+06	1.89195e+07	7.04322e+06	8.54695e+06	0	0	0	0	0	0	0	0
qilexprot_41915	HMGS	3-hydroxy-3-methyl-glutaryl-CoA synthase	5.36615e+06	5.73415e+06	4.86237e+06	0	0	0	4.6224e+06	3.5474e+06	7.19469e+06	0	0	0	2.83754e+07	4.04866e+07	1.79983e+07	0	0	0
qilexprot_76339	ECI1	Enoyl-CoA hydratase/isomerase family protein	0	0	0	3.22133e+06	4.15433e+06	4.01568e+06	0	0	0	1.25355e+07	0	0	0	0	0	3.44664e+07	3.1527e+07	5.84822e+07
qilexprot_45027	rpl3	60S ribosomal protein L3	6.43938e+06	1.7967e+07	1.78059e+07	3.39268e+06	3.19431e+06	1.24121e+06	9.76563e+06	7.3585e+06	6.05869e+06	0	0	0	0	0	0	0	0	0
qilexprot_75095	Os12g0297500	Os12g0297500 protein	0	0	0	2.21244e+06	4.22987e+06	4.01568e+06	0	0	0	0	1.51165e+07	0	0	0	0	0	0	0
qilexprot_36359	ACX1	Acyl-CoA oxidase 1	0	0	1.98604e+06	1.54213e+06	0	0	0	0	0	0	0	0	0	0	0	0	0	0
qilexprot_56690	MLP423	MLP-like protein 423	0	0	1.7121e+06	4.45503e+06	1.43513e+06	1.46025e+06	3.19011e+06	4.72987e+06	8.33069e+06	0	0	0	1.3301e+07	7.60043e+06	1.22141e+07	0	0	0
qilexprot_51394	cc10	Cysteine proteinase inhibitor	0	0	0	0	0	0	4.49219e+06	3.31091e+06	2.75292e+06	8.35702e+06	0	0	0	0	0	0	0	1.28661e+07
qilexprot_34529	At2g27280	BnaC07g41070D protein	4.93015e+06	6.11642e+06	6.36902e+06	4.11234e+06	5.28733e+06	6.57111e+06	1.69271e+06	3.94589e+06	1.96907e+06	7.21743e+06	0	0	0	0	0	0	4.56312e+06	0
qilexprot_58839	trh2	Thioredoxin	8.6717e+06	4.96959e+06	6.09508e+06	5.48312e+06	5.68691e+06	4.38074e+06	8.46355e+06	9.105e+06	9.08803e+06	8.92682e+06	0	0	0	0	0	0	0	0
qilexprot_53051	cand1	Cullin-associated NEDD8-dissociated protein 1	1.48508e+06	1.87315e+06	2.73936e+06	2.09044e+06	2.9458e+06	4.7458e+06	0	0	0	0	0	0	0	0	0	0	0	0
qilexprot_18659	BnaCnng77280D	BnaCnng77280D protein	3.21969e+06	1.14683e+06	1.3012e+06	2.22752e+06	0	0	533855	0	0	0	0	0	0	0	0	0	0	0
qilexprot_10250	aact	Acetyl-CoA acetyltransferase	2.09414e+06	4.58732e+06	3.0133e+06	0	0	3.65061e+06	3.19011e+06	0	0	0	0	2.32275e+07	0	0	0	0	0	0
qilexprot_29580	cpox	Coproporphyrinogen III oxidase	3.08554e+06	4.20504e+06	1.7121e+06	2.74156e+06	2.19047e+06	2.62844e+06	2.60417e+06	2.71968e+06	2.42347e+06	7.40736e+06	1.07075e+07	6.40848e+06	0	0	0	0	2.98677e+07	0
qilexprot_25818	CLKR27	3-oxoacyl-[acyl-carrier-protein] reductase, chloroplastic	2.41477e+06	0	0	0	0	0	572917	0	0	0	0	0	0	0	6.54326e+06	0	0	0
qilexprot_45891	Ccrd_018148	Alcohol acetyltransferase	2.41477e+06	2.25543e+06	1.33291e+06	0	0	912654	1.5625e+06	1.0524e+06	1.29194e+06	0	0	5.34234e+06	3.98098e+06	2.68684e+06	3.40249e+06	0	0	4.15224e+06
qilexprot_58767	VDAC4	Mitochondrial outer membrane protein porin 4	0	0	0	1.82279e+06	3.32347e+06	4.01568e+06	0	0	0	3.22885e+06	0	0	3.41392e+07	2.68684e+07	2.02492e+07	0	0	0
qilexprot_31000	PMS1	AT4g02450/T14P8_5	4.69538e+07	1.07037e+07	1.91755e+07	3.76964e+06	6.5714e+06	3.43158e+06	1.75781e+07	1.65545e+07	1.43894e+07	0	0	0	0	0	0	0	0	0
qilexprot_45599	glsF	Glutamate synthase (Ferredoxin)	3.35384e+06	3.28758e+06	2.6024e+06	2.26179e+06	2.19047e+06	3.21254e+06	1.43229e+06	0	0	0	0	0	0	0	0	0	0	0
qilexprot_72208	epsps	3-phosphoshikimate 1-carboxyvinyltransferase	1.60985e+07	1.26151e+07	8.90293e+06	1.02808e+07	6.3448e+06	2.44591e+06	9.76563e+06	1.0051e+07	1.51467e+07	0	0	1.32397e+07	0	0	5.67082e+07	4.56783e+07	2.43671e+07	2.98259e+07
qilexprot_59752	FKBP15	FK506-binding protein 2	2.81723e+06	2.14075e+07	3.21875e+06	3.04999e+06	2.56813e+06	3.86819e+06	1.30208e+07	8.89216e+06	2.34774e+07	0	0	0	0	0	0	0	0	0
qilexprot_55770	NAP1	Nucleosome assembly protein 1	3.0909e+06	7.64553e+06	4.7254e+06	0	0	0	4.42709e+06	2.71968e+06	3.10811e+06	0	0	0	0	1.17779e+07	0	0	0	0
qilexprot_24723	PUR5	Phosphoribosylformylglycinamidine cyclo-ligase, chloroplastic/mitochondrial	9.52492e+06	3.05821e+06	4.58843e+06	2.77583e+06	2.11493e+06	2.29989e+06	4.42709e+06	6.14883e+06	4.84695e+06	0	6.9284e+06	0	0	0	0	7.44557e+06	2.07415e+07	1.34509e+07
qilexprot_626	CSN4	COP9 signalosome complex subunit 4	6.35889e+06	7.64553e+06	4.58843e+06	4.11234e+06	3.92773e+06	1.35073e+06	7.81251e+06	6.67267e+06	4.84695e+06	0	0	0	7.09386e+06	8.64204e+06	9.16056e+06	0	0	0
qilexprot_47470	ADH3	NADP-dependent alkenal double bond reductase	0	0	0	6.8539e+06	0	0	0	0	0	0	0	0	0	0	0	0	0	0
qilexprot_68092	garR	2-hydroxy-3-oxopropionate reductase	3.21969e+06	2.33189e+06	3.15027e+06	2.19325e+06	1.88833e+06	1.62197e+06	1.5625e+06	2.95617e+06	3.10508e+06	0	0	0	0	0	0	0	0	0
qilexprot_74712	EFTS	Elongation factor Ts, mitochondrial	0	2.56125e+06	0	0	0	0	1.62761e+06	3.90214e+06	2.34774e+06	0	0	0	8.0471e+06	1.39863e+07	1.09054e+07	0	0	0
qilexprot_24213	app1	Putative Xaa-Pro aminopeptidase P	4.96369e+06	5.73415e+06	4.04056e+06	5.48312e+06	4.90211e+06	1.13169e+07	5.98959e+06	5.47956e+06	7.34616e+06	0	0	9.98784e+06	0	0	0	0	0	0
qilexprot_65420	RPS29A	40S ribosomal protein S29	0	0	0	0	0	0	9.11459e+06	3.90214e+06	4.24259e+06	0	0	0	0	0	0	0	0	0
qilexprot_31223	RPN1	26S proteasome regulatory subunit N1	5.09784e+06	8.02781e+06	4.7254e+06	7.88198e+06	4.22987e+06	1.38723e+07	4.29688e+06	0	0	0	0	0	0	0	0	0	0	0
qilexprot_72159	DHN	Dehydrin	362215	3.82276e+06	5.95812e+06	1.81793e+06	2.266e+06	1.56976e+06	0	0	0	3.41878e+06	3.31241e+06	1.81175e+06	0	0	3.53336e+06	0	0	0
qilexprot_45566	PPR336	Pentatricopeptide repeat-containing protein At1g61870, mitochondrial	829070	3.66985e+06	1.7121e+06	0	0	0	0	0	0	0	0	0	0	0	6.10704e+06	0	0	0
qilexprot_28051	IBI1	Aspartyl-tRNA synthetase	7.30602e+06	4.58732e+06	3.62966e+06	5.48312e+06	4.7586e+06	4.01568e+06	3.25521e+06	7.3313e+06	4.31984e+06	7.78722e+06	1.54125e+07	1.88143e+07	0	0	0	1.57798e+07	0	0
qilexprot_7496	apx	Ascorbate peroxidase	0	0	0	1.42527e+06	2.56813e+06	2.70145e+06	0	0	0	0	0	0	0	0	8.28812e+06	0	0	0
qilexprot_61930	vbp1	Prefoldin subunit 3	3.62215e+06	1.86245e+06	2.05452e+06	0	0	3.06652e+06	2.01823e+06	3.66565e+06	4.46828e+06	3.60871e+06	0	0	0	0	0	0	0	0
qilexprot_8310	RPS25	40S ribosomal protein S25	4.73965e+06	2.33189e+06	3.69814e+06	0	0	2.22687e+06	6.25e+06	6.38533e+06	9.08803e+06	0	0	0	0	0	0	0	0	0
qilexprot_7482	orf	Orf protein	5.79625e+06	2.40834e+06	6.09508e+06	2.70503e+06	4.22987e+06	4.01568e+06	3.81901e+06	3.07442e+06	1.74187e+06	1.6904e+07	0	0	0	0	3.57698e+06	1.35781e+07	5.39278e+07	2.04688e+07
qilexprot_61177	XTHB	Probable xyloglucan endotransglucosylase/hydrolase protein B	1.17787e+06	1.45265e+06	1.57513e+06	0	0	0	0	0	0	0	0	0	4.11133e+07	6.99313e+07	4.79839e+07	0	0	0
qilexprot_76076	DDOST	Dolichyl-diphosphooligosaccharide--protein glycosyltransferase 48 kDa subunit	982006	5.73415e+06	1.57513e+06	0	1.66173e+06	0	0	0	0	0	0	0	0	3.53337e+06	0	0	0	0
qilexprot_62440	AGT3	Alanine--glyoxylate aminotransferase 2 homolog 2, mitochondrial	7.78092e+06	5.73415e+06	5.95812e+06	4.45503e+06	2.7192e+06	3.62104e+06	8.46355e+06	2.48318e+06	7.42189e+06	0	0	8.59419e+06	0	0	0	8.30515e+06	0	0
qilexprot_74030	aroF	Phospho-2-dehydro-3-deoxyheptonate aldolase	0	0	0	0	0	0	0	0	0	0	0	0	0	1.36182e+07	0	0	0	0
qilexprot_49141	RPL24	60S ribosomal protein L24	4.15877e+06	8.02781e+06	1.98604e+07	6.5112e+06	3.55007e+06	6.93617e+06	1.04167e+07	7.56779e+06	5.60428e+06	0	0	0	0	0	0	0	0	0
qilexprot_7014	At3g04780	PITH domain-containing protein At3g04780	804923	1.41442e+06	3.97208e+06	411234	1.96387e+06	1.82531e+06	2.47396e+06	2.08587e+06	2.19627e+06	0	0	0	0	0	0	0	0	0
qilexprot_10382	SRC1	Protein SOYBEAN GENE REGULATED BY COLD 1	3.89046e+06	6.88098e+06	6.4375e+06	0	0	4.01568e+06	1.17188e+07	1.41896e+07	8.33069e+06	3.22885e+07	0	0	0	0	1.09054e+07	0	0	0
qilexprot_50977	At5g66420	UPF0261 SACE-like protein	3.53629e+06	2.71416e+06	3.08178e+06	6.24699e+06	9.81933e+06	1.24121e+07	2.40886e+06	2.48318e+06	4.10779e+06	0	0	0	0	0	0	0	0	0
qilexprot_60474	adh	Aldehyde dehydrogenase	1.77888e+06	5.35187e+06	3.97208e+06	3.08425e+06	3.77667e+06	2.40722e+06	0	1.41896e+06	0	0	0	0	0	0	0	0	0	0
qilexprot_13901	ache	GDSL esterase/lipase	6.57354e+06	2.67594e+06	3.69814e+06	0	0	0	3.25521e+06	2.60143e+06	3.86241e+06	0	0	0	9.62548e+06	1.03057e+07	1.04692e+07	0	0	0
qilexprot_69671	PITHD1	Duf1000-domain-containing protein	9.39077e+06	1.41442e+06	5.75266e+06	1.47359e+07	2.7192e+06	2.40941e+06	6.44532e+06	7.09481e+06	4.77121e+06	0	0	0	0	1.10418e+07	0	0	0	0
qilexprot_255	prx2	Peroxidase	0	0	2.32846e+06	0	0	0	0	0	0	0	0	0	5.76376e+07	2.17155e+07	3.22801e+07	0	0	0
qilexprot_1458	RPL35AA	60S ribosomal protein L35a-1	0	0	0	0	0	2.08085e+06	2.60417e+06	1.30071e+06	5.07415e+06	0	0	0	0	0	0	0	0	0
qilexprot_79388	aclb	ATP-citrate lyase A-1	2.67369e+06	2.37011e+06	2.25997e+06	2.09044e+06	1.66173e+06	1.82531e+06	2.53906e+06	2.18757e+06	3.10508e+06	0	0	0	0	0	0	0	0	0
qilexprot_39721	pmm	Phosphomannomutase	5.63446e+06	1.87507e+06	2.39694e+06	2.05617e+06	0	0	6.51042e+06	5.91234e+06	3.10508e+06	3.79865e+06	0	0	0	0	0	0	0	0
qilexprot_71910	BnaC08g45960D	BnaC08g45960D protein	0	0	2.19149e+06	1.61067e+06	0	0	9.76563e+06	7.3313e+06	7.57336e+06	0	0	0	0	0	0	0	0	0
qilexprot_12110	At2g39795	Uncharacterized protein At2g39795, mitochondrial	6.57354e+06	2.79062e+06	6.50599e+06	0	0	0	3.64584e+06	3.42916e+06	4.31681e+06	0	0	0	0	0	0	0	0	0
qilexprot_61544	GLB1	Nitrogen regulatory protein P-II homolog	0	0	0	2.05617e+06	1.88833e+06	2.08085e+06	5.98959e+06	8.75026e+06	5.75575e+06	1.4055e+07	0	0	0	0	3.31525e+06	0	0	3.33348e+07
qilexprot_5782	pix	ATP-binding cassette sub-family E member 1	6.4528e+06	6.11642e+06	8.90293e+06	0	0	0	7.16146e+06	8.04078e+06	4.77121e+06	1.50047e+07	1.38568e+07	4.48292e+06	0	1.58266e+07	0	0	0	1.22813e+07
qilexprot_15107	RPL35AA	60S ribosomal protein L35a-1	1.39922e+06	1.91138e+06	1.16423e+06	0	0	2.26338e+06	2.21354e+06	1.2948e+06	4.92268e+06	0	0	0	0	0	0	0	0	0
qilexprot_26311	AILP1	Aluminum induced protein with YGL and LRDR motifs	1.60985e+07	4.20504e+06	9.58777e+06	7.53929e+06	3.8522e+06	5.84098e+06	7.16146e+06	3.7839e+06	8.33069e+06	7.78722e+06	0	0	0	0	0	0	0	0
qilexprot_49800	pmt	Spermidine synthase	4.96369e+06	7.26325e+06	6.84841e+06	6.16851e+06	5.1408e+06	3.32206e+06	8.46355e+06	7.54296e+06	1.21174e+07	0	0	0	0	0	0	0	0	0
qilexprot_71675	Sb53	Probable ubiquitin activating enzyme 2	3.488e+06	7.26325e+06	7.53325e+06	0	0	0	1.69271e+06	2.83792e+06	7.34616e+06	0	0	0	0	0	0	0	0	0
qilexprot_22864	F383_27582	Eukaryotic translation initiation factor 3 subunit M	1.60985e+06	6.11642e+06	3.76662e+06	3.04999e+06	2.3015e+06	2.44591e+06	3.62565e+06	4.72987e+06	3.63521e+06	0	0	0	0	0	2.35557e+07	0	0	0
qilexprot_12547	cs1	Cysteine synthase	9.79323e+06	6.11642e+06	7.53325e+06	1.13089e+07	9.81933e+06	8.76148e+06	1.04167e+07	3.7839e+06	1.43894e+07	1.25355e+07	0	0	0	8.83343e+06	0	0	0	1.11116e+08
qilexprot_55370	PYR1	Abscisic acid receptor PYR1	6.976e+06	2.67594e+06	1.16423e+06	0	1.3596e+06	0	4.75261e+06	5.20286e+06	3.55115e+06	0	0	0	0	5.88895e+06	0	0	0	8.18751e+06
qilexprot_10664	At2g24580	Probable sarcosine oxidase	0	0	1.64362e+06	2.22752e+06	1.05747e+07	3.32206e+06	0	0	0	6.41211e+06	1.57464e+07	4.41323e+07	0	1.32501e+07	0	0	0	0
qilexprot_61347	thiA	Hydroxymethylpyrimidine phosphate synthase	6.30523e+06	3.51694e+06	3.28724e+06	3.76964e+06	2.34153e+06	2.51892e+06	5.20834e+06	2.71968e+06	4.07295e+06	0	1.07075e+07	0	0	0	0	0	0	0
qilexprot_55306	dnm1	Dynamin	0	0	0	0	0	949160	0	0	0	0	0	0	2.48285e+07	2.28197e+07	1.42643e+07	0	0	0
qilexprot_40707	APF2	Aspartic proteinase nepenthesin-1	3.68252e+06	4.58732e+06	6.84841e+06	4.11234e+06	3.32422e+06	4.38074e+06	0	0	0	0	0	0	1.5407e+07	3.42295e+07	7.41569e+06	0	0	0
qilexprot_16148	THBO	Tetrahydroberberine oxidase	912246	0	0	0	0	0	2.99479e+06	2.60143e+06	5.37708e+06	0	0	0	1.15275e+06	0	0	0	0	0
qilexprot_7673	eh3	Epoxide hydrolase 3	6.03692e+06	1.03215e+06	4.51995e+06	5.48312e+06	4.0788e+06	6.20604e+06	5.66407e+06	1.02875e+07	2.95361e+06	0	0	0	0	0	0	1.20425e+07	0	0
qilexprot_37237	ahd1	Homoserine dehydrogenase	2.95138e+06	2.71416e+06	4.04056e+06	2.3646e+06	2.11493e+06	2.06734e+06	5.72917e+06	6.26708e+06	4.31681e+06	0	0	2.0208e+06	0	0	0	0	0	0
qilexprot_72341	Sb05g006650	Putative uncharacterized protein Sb05g006650	0	0	1.57513e+06	0	0	0	0	2.12844e+06	0	0	0	0	0	0	0	0	0	0
qilexprot_778	PAE8	Pectin acetylesterase 8	0	0	0	3.39268e+06	5.13627e+06	5.11086e+06	0	0	0	0	0	0	0	1.06737e+07	0	0	7.46692e+06	0
qilexprot_61993	HGL1	Alpha-glucosidase, family GH31	9.25661e+06	8.02781e+06	1.16423e+07	5.14042e+06	7.17567e+06	6.57111e+06	8.46355e+06	6.14883e+06	5.52855e+06	0	0	0	3.90162e+07	0	0	0	0	0
qilexprot_7080	GCL2	LanC-like protein GCL2	2.01231e+06	2.4848e+06	1.63608e+06	2.22752e+06	712279	1.67928e+06	0	0	0	0	0	0	0	0	0	0	0	0
qilexprot_53660	cit1	Citrate synthase	2.81723e+07	4.58732e+07	3.15027e+07	2.26179e+07	1.43513e+07	1.46025e+07	4.36198e+07	4.02039e+07	9.08803e+07	0	0	1.76529e+08	0	0	2.26833e+08	0	0	0
qilexprot_19463	C10	DNAJ heat shock N-terminal domain-containing protein	2.95138e+06	3.21112e+06	4.04056e+06	1.64494e+06	1.51067e+06	1.65884e+06	2.71875e+06	3.7839e+06	3.33228e+06	5.69797e+06	0	0	0	0	0	0	0	0
qilexprot_33491	aroF	Phospho-2-dehydro-3-deoxyheptonate aldolase	1.47569e+06	2.59948e+06	1.28983e+06	0	0	0	0	1.65545e+06	0	0	0	0	3.36958e+06	2.35558e+07	4.27493e+07	0	0	0
qilexprot_42644	EIF3E	Translation initiation factor eIF-3 subunit 6	166351	1.75847e+06	438298	0	0	0	0	0	0	0	0	0	0	0	0	0	0	0
qilexprot_55015	ETFA	Electron transfer flavoprotein subunit alpha, mitochondrial	1.03298e+07	8.02781e+06	7.53325e+06	0	0	4.01568e+06	7.16146e+06	1.13517e+07	9.08803e+06	0	0	3.94868e+06	1.94549e+07	3.01809e+07	2.57368e+07	0	0	0
qilexprot_76609	CAD	Probable mannitol dehydrogenase	3.75631e+06	0	0	0	0	0	0	1.65545e+06	0	0	0	0	0	2.02433e+07	0	0	0	0
qilexprot_25809	CHI	CHI	3.21969e+06	0	0	2.87864e+06	3.399e+06	4.01568e+06	0	0	0	7.59729e+06	0	0	0	0	0	9.96618e+06	0	0
qilexprot_61968	HEMC	Porphobilinogen deaminase, chloroplastic	2.54892e+06	1.49088e+06	2.19149e+06	3.15279e+06	2.19047e+06	1.7523e+06	1.23698e+06	2.64636e+06	3.71094e+06	2.27919e+06	0	0	1.37444e+07	0	0	0	0	0
qilexprot_24068	NAD9	NADH dehydrogenase [ubiquinone] iron-sulfur protein 3	2.54892e+06	5.35187e+06	6.0266e+06	2.2025e+06	3.02133e+06	2.59194e+06	0	3.07442e+06	0	4.93824e+06	1.43355e+07	4.64551e+06	2.79188e+07	4.04866e+07	6.54326e+07	0	0	0
qilexprot_47385	GRP23	Pentatricopeptide repeat-containing protein	2.16122e+06	3.66985e+06	2.05452e+06	0	0	0	1.93164e+06	3.42916e+06	1.81761e+06	3.98858e+06	0	0	0	0	0	7.47464e+06	0	0
qilexprot_66931	comt	Vesicle-fusing ATPase	874683	3.82276e+06	3.83511e+06	0	1.5862e+06	0	0	0	0	3.79865e+06	0	0	0	4.04866e+06	0	0	0	0
qilexprot_13186	eh2	Epoxide hydrolase 2	5.63446e+06	7.64553e+06	1.3012e+07	3.39268e+06	3.399e+06	2.957e+06	5.53386e+06	5.91234e+06	4.39255e+06	2.27919e+06	0	0	0	1.61946e+07	0	0	8.29658e+06	0
qilexprot_16612	HPR3	Glyoxylate/hydroxypyruvate reductase HPR3	8.9883e+06	4.58732e+06	5.13631e+06	3.22346e+06	4.7586e+06	4.01568e+06	4.6224e+06	9.105e+06	6.89175e+06	5.50804e+06	0	0	0	0	3.53336e+06	0	0	0
qilexprot_14963	PMS1	AT4g02450/T14P8_5	0	0	0	0	0	0	2.47396e+06	4.49338e+06	3.33228e+06	0	0	0	0	0	0	0	0	0
qilexprot_53344	pf1	Profilin	0	0	0	0	0	0	5.92448e+06	2.0102e+07	1.74187e+07	0	0	0	0	0	0	0	0	0
qilexprot_43210	erg6	Delta(24)-sterol C-methyltransferase	0	2.75239e+06	0	0	0	0	0	0	0	0	0	0	2.17249e+07	1.10418e+07	1.74487e+07	0	0	0
qilexprot_72354	argJ	Arginine biosynthesis bifunctional protein ArgJ	4.96369e+06	2.27302e+06	2.94482e+06	2.04041e+06	2.56813e+06	3.03001e+06	3.64584e+06	2.48318e+06	3.02934e+06	3.98858e+06	0	0	0	0	0	0	0	0
qilexprot_35486	PTST	Protein PTST, chloroplastic	6.17107e+06	8.41008e+06	8.21809e+06	6.5112e+06	2.266e+06	2.62844e+06	2.86459e+06	8.51377e+06	3.33228e+06	0	6.9284e+07	0	0	0	5.2346e+06	0	0	0
qilexprot_38928	BnaC03g30980D	BnaC03g30980D protein	7.2443e+06	6.88098e+06	8.21809e+06	4.45503e+06	1.73727e+06	1.67928e+06	7.81251e+06	9.93273e+06	1.21174e+07	0	0	0	0	3.6806e+07	0	0	0	0
qilexprot_56042	BnaA09g07820D	BnaA09g07820D protein	4.96369e+06	2.71416e+06	3.35572e+06	6.16851e+06	5.74053e+06	3.35857e+06	4.03646e+06	0	0	0	0	0	0	0	0	0	0	0
qilexprot_32774	MUM4	Putative rhamnose biosynthetic enzyme 1	0	0	0	0	0	0	0	0	0	0	0	0	1.15275e+07	0	0	0	0	0
qilexprot_4896	aceF	Branched-chain alpha-keto acid dehydrogenase subunit E2	4.71792e+06	4.20504e+06	4.38298e+06	3.39268e+06	5.06073e+06	2.44591e+06	0	4.25688e+06	0	6.23282e+06	2.51942e+07	1.46334e+07	4.87703e+06	1.95072e+07	2.13746e+07	8.72041e+06	1.17463e+07	4.44465e+06
qilexprot_32969	purH	Bifunctional phosphoribosylaminoimidazolecarboxamide formyltransferase/IMP cyclohydrolase	2.26988e+06	4.58732e+06	5.06782e+06	0	0	2.11736e+06	0	7.3313e+06	0	0	0	0	0	0	5.2346e+06	0	0	0
qilexprot_71758	sdh1	L-idonate 5-dehydrogenase	3.08554e+06	3.17289e+06	4.38298e+06	6.8539e+06	6.798e+06	5.84098e+06	2.92969e+06	3.66565e+06	7.57336e+06	0	0	0	0	0	0	0	0	0
qilexprot_17734	At2g39020	Probable acetyltransferase NATA1-like	1.60985e+07	9.17463e+06	9.58777e+06	0	0	0	8.46355e+06	7.09481e+06	4.31681e+06	0	0	0	0	0	0	0	0	0
qilexprot_33069	adh1	Cinnamyl alcohol dehydrogenase-like protein	2.96346e+06	5.35187e+06	4.86237e+06	3.3166e+06	6.5714e+06	3.5411e+06	0	2.36494e+06	0	0	0	0	0	0	0	0	3.98236e+07	0
qilexprot_76494	PM36	Formylaminopyrimidine amidohydrolase	5.232e+06	4.20504e+06	6.50599e+06	4.45503e+06	3.24793e+06	3.39507e+06	4.75261e+06	3.66565e+06	4.77121e+06	2.08926e+06	0	0	0	0	0	0	0	0
qilexprot_62030	garL	4-hydroxy-2-oxovalerate aldolase	1.60985e+07	2.82885e+06	7.53325e+06	1.88482e+06	3.16787e+06	1.24121e+06	468750	6.74007e+06	1.21174e+06	0	0	0	0	0	0	0	0	0
qilexprot_46276	aoc	Allene oxide cyclase	3.35384e+07	1.45265e+07	1.91755e+07	9.25276e+06	7.4778e+06	7.30123e+06	9.76563e+06	6.97656e+07	2.57494e+07	0	0	0	0	1.43543e+07	0	2.53307e+07	0	0
qilexprot_43639	ldh	L-lactate dehydrogenase	148911	3.13467e+06	1.98604e+06	0	0	0	0	0	0	0	0	0	0	0	0	0	0	0
qilexprot_42491	aarA	Citrate synthase	3.04663e+06	3.70808e+06	3.76662e+06	2.22752e+06	2.4926e+06	4.7458e+06	1.23698e+06	0	0	7.21743e+06	0	0	0	0	0	3.52969e+07	1.19346e+07	2.98259e+07
qilexprot_2692	SC23A	SC23A	0	0	0	0	1.3596e+06	0	0	0	0	0	0	0	0	0	0	0	0	0
qilexprot_75875	NFS2	Cysteine desulfurase 1, chloroplastic	5.36615e+06	2.44657e+06	5.20479e+06	5.82581e+06	1.133e+06	2.04434e+06	5.14323e+06	6.41489e+06	6.51309e+06	7.21743e+06	0	0	0	0	0	0	0	3.85982e+07
qilexprot_42723	rfa	Putative replication factor A	6.84184e+06	1.64379e+06	4.04056e+06	0	0	0	3.97136e+06	6.03059e+06	5.83148e+06	0	0	0	0	0	0	0	0	0
qilexprot_35655	sks4	L-ascorbate oxidase-like protein	5.63446e+06	2.86707e+06	3.4242e+06	3.35841e+06	2.79473e+06	2.40941e+06	5.33855e+06	4.02039e+06	3.33228e+06	1.27255e+07	0	0	0	0	0	0	0	0
qilexprot_37345	fabG	3-ketoacyl-ACP reductase	0	0	0	1.30224e+06	750801	1.27772e+06	3.77604e+06	1.05949e+06	3.78668e+06	0	0	0	0	0	0	0	0	0
qilexprot_47183	TRPA1	Tryptophan synthase alpha chain	3.87168e+06	649870	1.78059e+06	1.43932e+06	2.10889e+06	1.31422e+06	2.92969e+06	4.37513e+06	6.28589e+06	0	0	8.82647e+06	0	0	0	0	0	0
qilexprot_79227	dtGR	Glutathione reductase	0	0	0	3.76964e+06	1.96387e+06	2.51892e+06	2.53906e+06	1.29598e+06	2.19627e+06	0	0	0	0	0	0	0	0	0
qilexprot_61838	ldh	L-lactate dehydrogenase	1.89989e+06	6.88098e+06	4.24601e+06	0	0	0	0	662182	0	0	0	0	3.85729e+07	1.48946e+07	1.91936e+07	0	0	0
qilexprot_64954	cyc	Cytochrome c	0	0	0	0	0	0	3.84115e+07	5.79409e+07	2.95361e+07	4.36844e+07	8.14402e+07	8.12964e+07	0	1.8403e+08	0	0	0	0
qilexprot_61260	15591	Predicted protein	1.24226e+06	2.63771e+06	1.78059e+06	0	1.66173e+06	0	0	0	0	0	0	0	0	0	1.04692e+07	0	0	0
qilexprot_34040	grip22	Ripening related protein family	5.232e+07	1.72024e+07	2.53391e+07	5.14042e+06	0	0	1.5625e+07	4.13864e+07	3.48374e+07	0	0	0	4.87703e+07	0	0	0	0	0
qilexprot_753	BPA1	Binding partner of ACD11 1	1.28788e+06	1.37925e+06	2.87633e+06	0	906400	0	3.58073e+06	4.37513e+06	3.48374e+06	0	0	0	0	0	0	0	0	0
qilexprot_42138	fabZ	3-hydroxyacyl-[acyl-carrier-protein] dehydratase FabZ	4.49549e+06	2.25543e+06	3.0133e+06	2.63875e+06	4.60753e+06	2.04434e+06	4.75261e+06	4.13864e+06	3.72836e+06	0	0	0	0	9.20149e+06	0	1.24577e+07	0	0
qilexprot_59118	PEX11C	Peroxisomal membrane protein 11C	0	0	0	1.36855e+06	642033	2.9935e+06	0	0	0	2.84898e+06	0	0	7.60595e+06	7.36119e+06	1.13416e+07	0	0	0
qilexprot_69169	idi1	Isopentenyl-diphosphate delta-isomerase	6.03692e+06	1.07037e+07	1.78059e+07	1.16516e+06	1.20853e+07	2.29989e+07	6.44532e+06	4.84812e+06	1.74187e+07	0	0	0	0	0	0	0	5.39278e+07	0
qilexprot_16323	At1g22730	MA3 domain-containing protein	5.66344e+06	3.78454e+06	4.65692e+06	2.87864e+06	1.88833e+06	2.90231e+06	1.43229e+07	1.15882e+06	7.27678e+06	5.69797e+06	0	0	0	1.14098e+07	0	4.56783e+06	4.56312e+07	7.32665e+06
qilexprot_48085	acoL	Dihydrolipoyl dehydrogenase	4.96369e+06	6.4987e+06	4.86237e+06	5.14042e+06	4.532e+06	3.65061e+06	5.07813e+06	3.66565e+06	2.27201e+06	1.31053e+07	0	0	0	0	0	1.6195e+07	1.36479e+07	2.6317e+07
qilexprot_66221	4CL8	4-coumarate:coenzyme A ligase 8	0	3.24935e+06	0	0	0	0	0	0	0	0	0	0	0	0	0	0	0	0
qilexprot_25121	ADH3	NADP-dependent alkenal double bond reductase	2.14646e+06	0	0	0	0	0	3.32031e+06	2.12844e+06	4.39255e+06	0	0	0	0	0	0	0	0	0
qilexprot_36518	RGP	Reversibly glycosylated polypeptide family	9.25661e+06	1.26151e+07	1.3012e+07	8.56737e+06	8.30867e+06	7.66629e+06	1.04167e+07	1.53721e+07	8.33069e+06	0	0	0	0	0	0	0	0	0
qilexprot_12955	CSN5A	COP9 signalosome complex subunit 5a	1.2208e+07	8.41008e+06	8.21809e+06	4.45503e+06	1.66173e+06	6.20604e+06	6.13868e+06	8.27727e+06	1.3632e+06	0	0	0	0	0	0	0	0	0
qilexprot_44393	kars	Lysyl-tRNA synthetase	1.26909e+06	3.51694e+06	4.58843e+06	4.79773e+06	2.0039e+06	3.65061e+06	0	0	0	0	0	0	0	0	0	0	0	0
qilexprot_3439	MTNB	Putative methylthioribulose-1-phosphate dehydratase	3.75631e+06	2.79062e+06	3.21875e+06	3.39268e+06	2.0175e+06	1.97133e+06	2.53906e+06	3.90214e+06	2.95361e+06	0	0	0	0	0	0	0	0	0
qilexprot_61847	pf1	Profilin	0	0	0	0	0	0	1.10677e+06	937697	2.80214e+06	0	0	0	0	0	0	0	0	0
qilexprot_38720	FRY1	3'(2'),5'-bisphosphate nucleotidase	2.81723e+06	3.82276e+06	3.76662e+06	3.22133e+06	2.56813e+06	1.42374e+06	4.29688e+06	3.66565e+06	6.66455e+06	0	0	0	0	0	0	0	0	0
qilexprot_10801	eIF7	Eukaryotic translation initiation factor 3 subunit I	2.68308e+06	5.35187e+06	4.93085e+06	3.76964e+06	4.00327e+06	3.65061e+06	4.29688e+06	3.5474e+06	3.10508e+06	0	0	0	0	2.87087e+07	0	0	0	0
qilexprot_30164	GLTP1	Glycolipid transfer protein 1	0	0	0	0	0	0	2.08333e+06	3.31091e+06	3.33228e+06	0	0	0	0	1.28821e+07	0	0	0	0
qilexprot_17065	Copg1	Coatomer protein complex, subunit gamma	1.12085e+06	3.13467e+06	3.28724e+06	0	0	1.31422e+06	0	0	0	0	4.84988e+06	0	2.61586e+07	8.41384e+06	7.41569e+06	0	0	0
qilexprot_56524	4CL	Acetyl-coenzyme A synthetase	3.35384e+06	3.66985e+06	3.31573e+06	1.02808e+06	0	0	5.14323e+06	3.5474e+06	5.68002e+06	0	0	0	0	0	1.04692e+07	1.49493e+06	0	0
qilexprot_28239	BTF3	Nascent polypeptide-associated complex subunit beta	0	0	0	0	0	0	7.81251e+06	2.24669e+07	8.3004e+06	0	0	0	0	0	0	0	0	0
qilexprot_50039	RCOM_1540860	ATPase inhibitor, putative	0	0	0	0	0	0	5.92448e+06	1.13517e+07	1.136e+07	0	0	0	0	0	0	0	0	0
qilexprot_38629	cpn10	Chloroplast chaperonin 10	0	0	0	0	0	0	3.45052e+06	5.79409e+06	5.07415e+06	0	0	0	0	0	0	0	0	0
qilexprot_5701	caiD	3-hydroxyisobutyryl-CoA hydrolase-like protein 3, mitochondrial	0	6.4987e+06	0	1.54213e+07	2.99188e+06	1.56976e+07	0	0	1.74187e+06	0	0	0	0	0	0	0	0	0
qilexprot_22734	BnaC03g35800D	BnaC03g35800D protein	576861	0	0	0	0	0	3.51563e+06	6.50357e+06	5.90722e+06	0	0	0	3.00469e+06	5.15284e+06	3.57698e+06	0	0	0
qilexprot_60134	RPL14B	60S ribosomal protein L14-2	5.60763e+06	2.29366e+06	7.53325e+06	0	0	1.93483e+06	6.51042e+06	6.28836e+06	9.08803e+06	4.93824e+06	0	0	0	0	1.74487e+07	0	1.36894e+07	0
qilexprot_13190	HBII	Hemoglobin-2	1.51889e+06	1.94961e+06	2.87633e+06	3.01572e+06	4.00327e+06	1.89416e+06	0	0	1.81761e+06	1.89932e+06	4.45811e+06	2.32275e+06	0	0	0	0	0	3.85982e+06
qilexprot_66728	At5g13200	GEM-like protein 5	4.69538e+06	6.88098e+06	8.21809e+06	6.16851e+06	4.00327e+06	3.5776e+06	2.79948e+06	4.96636e+06	2.65067e+06	6.26777e+06	0	0	0	0	0	7.47464e+06	0	0
qilexprot_19122	prx1	Peroxidase	2.95138e+07	2.2172e+07	4.86237e+07	4.79773e+07	2.34153e+07	1.97133e+07	2.53906e+07	2.24669e+07	4.16535e+07	0	0	0	0	0	0	0	0	0
qilexprot_28171	hemH	Phosphoribosylaminoimidazole-succinocarboxamide synthase	2.01231e+06	1.72024e+06	3.0133e+06	1.64494e+06	0	0	0	0	3.33228e+06	0	0	1.23106e+06	0	0	0	0	1.9497e+06	0
qilexprot_47436	leuA	2-isopropylmalate synthase	505626	3.63163e+06	1.23271e+06	0	0	0	976563	0	0	0	0	0	0	0	0	3.39639e+06	1.16152e+07	4.85402e+06
qilexprot_17640	USP1	Universal stress protein 1	2.27444e+06	841008	2.80785e+06	1.8707e+06	694907	4.01568e+06	0	3.42916e+06	0	3.57567e+06	2.26748e+07	8.59419e+06	0	7.36119e+06	0	0	1.03707e+07	0
qilexprot_19126	RBG7	Glycine-rich RNA-binding protein 7	0	2.71416e+07	0	1.2337e+07	1.51067e+07	3.21254e+07	1.5625e+08	1.18247e+08	1.28747e+08	2.46912e+08	0	0	3.59127e+07	2.00464e+08	6.10704e+08	3.61274e+08	2.01673e+08	3.85982e+07
qilexprot_66946	GST	Glutathione S-transferase zeta class	2.12768e+06	3.82276e+06	8.90293e+06	8.56737e+06	2.79473e+06	1.53326e+07	0	0	3.55948e+06	0	0	0	0	0	0	0	0	0
qilexprot_40427	clpP	ATP-dependent Clp protease proteolytic subunit	4.29292e+06	1.94961e+06	3.62966e+06	0	0	401568	2.14844e+06	3.5474e+06	2.19627e+06	1.89932e+06	0	0	0	0	2.92265e+06	0	1.07856e+07	0
qilexprot_2141	ostc	40S ribosomal protein S10	6.95051e+06	8.79236e+06	7.53325e+06	0	0	0	7.81251e+06	1.15882e+07	5.37708e+06	0	0	0	0	0	0	0	0	0
qilexprot_12121	ddost	Dolichyl-diphosphooligosaccharide--protein glycosyltransferase 48 kDa subunit	0	2.44657e+06	0	0	0	1.46025e+06	0	366565	0	2.46912e+06	0	0	0	0	0	0	0	0
qilexprot_61980	nae1	NEDD8-activating enzyme E1 regulatory subunit	2.95138e+06	3.24935e+06	3.15027e+06	5.14042e+06	2.41707e+06	5.11086e+06	2.47396e+06	1.89195e+06	3.01389e+06	0	0	0	0	2.68684e+06	0	0	0	0
qilexprot_57636	NLP2	Nitrilase-like protein 2	3.89046e+06	1.77682e+06	3.62966e+06	0	0	1.89832e+06	3.0599e+06	2.83792e+06	4.31681e+06	0	0	0	0	3.16531e+06	0	0	0	8.18751e+06
qilexprot_20868	f3h1	Flavanone 3-hydroxylase	2.14646e+07	2.4848e+07	1.23271e+07	1.54213e+07	1.43513e+07	4.7458e+06	2.66927e+07	1.41896e+07	3.18081e+07	0	0	3.01958e+07	0	2.31878e+06	0	0	0	1.52054e+07
qilexprot_63251	nep2	Aspartic proteinase nepenthesin-1	7.78092e+06	6.88098e+06	1.02726e+07	0	0	0	0	5.79409e+06	0	0	1.76359e+07	0	0	0	0	1.07967e+07	0	0
qilexprot_48910	TFCA	Tubulin-folding cofactor A	0	0	0	0	0	0	4.88282e+06	6.74007e+06	4.99842e+06	0	0	0	0	0	0	0	0	0
qilexprot_14285	iolS	Aldo/keto reductase	0	0	0	0	0	0	2.34375e+06	3.19266e+06	2.19627e+06	0	0	0	5.89677e+06	8.83343e+06	7.85191e+06	0	0	0
qilexprot_57412	rmpB	3-hexulose-6-phosphate isomerase	6.30523e+06	2.52302e+06	4.24601e+06	2.3646e+06	0	0	2.92969e+06	4.49456e+06	9.08803e+06	0	0	0	0	0	0	0	0	0
qilexprot_19841	At5g66330	Leucine-rich repeat-containing protein	1.35361e+06	1.7967e+06	958777	0	0	0	1.75781e+06	3.19266e+06	1.58283e+06	0	0	0	0	0	0	0	0	0
qilexprot_47882	Complex 1 protein, LYR family protein	0	0	0	0	0	0	0	3.58073e+06	1.07605e+07	5.60428e+06	0	0	0	0	0	0	0	0	0
qilexprot_73403	AILP1	Aluminum induced protein with YGL and LRDR motifs	2.01231e+07	1.56733e+06	8.21809e+06	5.82581e+06	4.9852e+06	6.93617e+06	7.16146e+06	0	0	1.59543e+06	0	0	4.43366e+06	0	0	0	0	0
qilexprot_70622	PBB1	Proteasome subunit beta type-7-A	0	0	1.84907e+06	0	0	0	0	0	1.28747e+06	0	0	0	0	0	0	0	0	0
qilexprot_19397	4CL	4-coumarate--CoA ligase-like 5	0	4.58732e+06	0	0	0	2.29989e+06	0	0	0	4.36844e+06	0	0	0	0	0	0	0	0
qilexprot_35611	hsp40	DNAJ heat shock family protein	1.23502e+06	1.72024e+06	1.23271e+06	0	0	0	390625	3.19266e+06	1.11101e+06	0	0	0	3.81295e+06	3.53337e+06	3.1268e+06	0	0	0
qilexprot_33425	RPS27B	40S ribosomal protein S27-2	9.88043e+06	5.35187e+06	3.97208e+06	4.20624e+06	3.09687e+06	3.5411e+06	1.75781e+07	1.65545e+07	1.81761e+07	0	0	1.13815e+07	0	0	0	0	0	0
qilexprot_63096	ca	Carbonic anhydrase	335384	841008	1.64362e+06	3.76964e+06	3.77667e+06	4.38074e+06	651042	913102	666455	0	0	0	0	0	0	0	0	0
qilexprot_29349	strap	Serine-threonine kinase receptor-associated protein	0	0	1.3012e+06	0	0	0	2.99479e+06	2.95617e+06	2.04481e+06	0	0	0	0	0	0	0	0	0
qilexprot_44419	DRT102	DNA-damage-repair/toleration protein DRT102	6.57354e+07	4.58732e+07	3.15027e+06	1.5764e+07	7.55333e+06	2.81097e+06	0	0	4.39255e+06	0	0	0	0	0	0	0	0	0
qilexprot_49056	ftsY	4-hydroxy-4-methyl-2-oxoglutarate aldolase	0	0	0	3.04999e+06	0	0	0	0	0	4.17851e+06	1.95255e+07	3.27741e+06	0	0	0	0	0	5.84822e+06
qilexprot_5855	cTPI	Triosephosphate isomerase	0	0	0	0	0	2.48242e+06	0	0	0	0	0	0	0	0	0	0	0	0
qilexprot_26850	HSP17.4B	17.4 kDa class III heat shock protein	2.44831e+06	6.11642e+06	5.95812e+06	2.22752e+06	0	0	4.29688e+06	2.83792e+06	1.96907e+06	0	0	0	0	0	0	0	0	0
qilexprot_62670	PGSC0003DMG400020198	Translocon-associated protein subunit beta	7.30199e+06	5.35187e+06	5.68418e+06	3.18432e+06	3.32347e+06	4.38074e+06	1.95313e+06	3.66565e+06	3.63521e+06	8.35702e+06	0	0	3.67994e+07	3.49657e+07	2.20464e+07	0	0	9.35715e+06
qilexprot_26440	PER63	Peroxidase 63	0	0	0	0	0	0	0	0	1.06027e+06	0	0	0	1.41877e+07	4.78478e+06	2.05022e+07	0	0	0
qilexprot_54034	CLPP2	ATP-dependent Clp protease proteolytic subunit 2, mitochondrial	1.87815e+06	4.58732e+06	8.21809e+06	0	0	0	2.73438e+06	6.26708e+06	3.57387e+06	0	0	0	0	1.17779e+07	0	0	0	0
qilexprot_52128	sae2	SUMO-activating enzyme subunit 2	1.47569e+06	2.17898e+06	1.04164e+06	0	0	0	1.69271e+06	1.65545e+06	1.13979e+06	0	0	0	0	0	0	0	0	0
qilexprot_56435	cp1	Cysteine protease	8.58584e+06	1.14683e+07	6.36902e+06	1.06235e+07	1.2148e+07	1.05868e+07	2.66927e+07	2.71968e+07	4.77121e+07	3.79865e+07	0	0	0	0	2.96628e+07	7.47464e+07	0	0
qilexprot_48916	AR401	Methyltransferase-like protein 10	3.08554e+06	2.82885e+06	1.7121e+06	1.40505e+06	0	0	2.27865e+06	2.145e+06	3.33228e+06	0	0	0	0	0	0	0	0	0
qilexprot_52755	SAT	1-O-acylglucose:anthocyanin acyltransferase	1.34154e+06	0	0	0	0	0	2.92969e+06	3.01056e+06	2.57494e+06	0	0	0	3.90162e+07	8.83343e+06	1.65719e+07	0	0	0
qilexprot_8813	icpA	Activator of 90 kDa heat shock ATPase-like protein	2.95138e+06	4.58732e+06	3.83511e+06	1.64014e+06	1.73727e+06	1.49675e+06	2.01823e+06	2.60143e+06	2.27201e+06	0	0	7.20054e+06	7.53723e+06	0	0	0	0	0
qilexprot_25732	rab	Small GTP Rab11	0	0	0	0	0	0	0	0	0	0	0	0	0	0	5.67082e+06	0	0	0
qilexprot_33758	GST	Glutathione S-transferase zeta class	1.34154e+07	1.07037e+07	1.50665e+07	1.64494e+07	3.6256e+06	3.10302e+06	6.1849e+06	3.7839e+06	1.13797e+07	0	0	6.50371e+07	0	0	0	0	0	9.35715e+06
qilexprot_20585	Os01g0679700	60S ribosomal protein L37a-1	2.81723e+06	6.11642e+06	4.65692e+06	4.9235e+06	4.15433e+06	4.7458e+06	1.62761e+07	3.19266e+07	3.48374e+07	2.27919e+07	3.21226e+07	1.35161e+07	2.92622e+07	4.41672e+07	2.44282e+07	0	0	0
qilexprot_37831	At5g10080	Aspartic proteinase-like protein 1	1.20738e+07	5.73415e+06	7.53325e+06	3.42695e+06	0	0	5.46875e+06	4.61162e+06	6.51309e+06	0	0	0	0	0	0	0	0	0
qilexprot_66602	At3g02200	Eukaryotic translation initiation factor 3 subunit M	4.13328e+06	4.58732e+06	3.90359e+06	2.18262e+06	4.3054e+06	2.11736e+06	3.64584e+06	0	0	2.27919e+06	1.57464e+07	6.73134e+06	0	0	0	1.05392e+07	1.90821e+07	2.16384e+07
qilexprot_69286	RANBP1	Ran-binding protein 2, Ran-binding domain protein	1.32812e+06	1.72024e+07	6.84841e+06	1.43932e+07	0	0	7.81251e+06	1.30071e+07	1.51467e+07	0	0	0	0	0	0	0	0	0
qilexprot_44297	MDC	Diphosphomevalonate decarboxylase	7.37846e+06	5.73415e+06	2.53391e+06	0	0	1.2047e+06	4.03646e+06	4.96636e+06	5.90722e+06	0	0	0	0	2.50281e+07	0	0	0	0
qilexprot_23611	SUMO1	Small ubiquitin-related modifier 1	0	0	0	0	0	0	2.66927e+06	5.32111e+06	9.08803e+06	0	0	0	0	0	0	0	0	0
qilexprot_2960	PP2B10	F-box protein PP2-B10	9.39077e+06	3.01998e+06	2.39694e+07	2.12471e+06	0	0	1.95313e+06	4.96636e+06	4.01388e+06	0	0	0	0	0	0	0	0	0
qilexprot_46052	BnaA07g33550D	BnaA07g33550D protein	1.12018e+06	3.82276e+06	3.21875e+06	0	0	0	0	0	0	0	0	0	0	0	2.09384e+07	0	0	0
qilexprot_51699	hir4	Hypersensitive induced response protein 4	0	1.56733e+06	0	1.40505e+06	2.266e+06	3.21254e+06	0	0	2.04481e+06	0	0	0	0	7.36119e+06	0	0	0	8.18751e+06
qilexprot_5763	fap1	SCF ubiquitin ligase, SKP1 component	0	0	0	0	0	0	2.79948e+06	0	0	0	0	0	0	0	0	0	0	3.09956e+06
qilexprot_28787	GST	Glutathione S-transferase zeta class	5.76861e+06	4.96959e+06	4.7254e+06	2.42765e+06	4.3054e+06	3.21254e+06	3.64584e+06	0	0	0	0	0	0	0	0	1.6195e+07	0	0
qilexprot_32938	Os08g0562600	Os08g0562600 protein	0	0	5.27327e+06	5.14042e+06	7.0246e+06	7.30123e+06	1.17188e+06	0	0	1.13959e+07	0	0	0	6.62507e+06	0	1.78561e+07	0	0
qilexprot_32833	RPL44	60S ribosomal protein L44	3.91863e+06	2.59948e+06	6.4375e+06	0	0	3.65061e+06	5.79427e+06	2.0102e+06	6.13442e+06	0	0	0	0	0	0	0	0	0
qilexprot_35770	PNC1	Cationic peroxidase 1	0	0	0	0	0	0	0	0	9.84536e+06	0	0	0	1.28576e+07	2.02433e+07	8.84648e+06	0	0	0
qilexprot_51203	aoc	Allene oxide cyclase	1.34154e+07	1.68202e+07	2.39694e+07	7.53929e+06	1.51067e+07	1.56976e+07	1.62761e+07	2.95617e+07	2.72641e+07	1.63342e+07	2.67814e+07	3.94868e+07	0	0	0	0	0	0
qilexprot_76505	chi	Chitinase	3.89046e+07	2.79062e+07	4.93085e+07	1.06235e+07	5.06073e+06	4.01568e+06	1.30208e+08	2.36494e+08	1.66614e+08	0	0	0	0	0	0	0	0	0
qilexprot_3687	BnaC06g03720D	BnaC06g03720D protein	3.08554e+06	5.35187e+06	3.28724e+06	0	0	2.08085e+06	2.08333e+06	4.02039e+06	2.62265e+06	9.11675e+06	0	0	0	0	0	0	0	0
qilexprot_48185	PPA6	Soluble inorganic pyrophosphatase 6, chloroplastic	6.17107e+06	0	0	2.39886e+06	0	0	5.01302e+06	4.25688e+06	4.54401e+06	0	0	0	0	0	0	0	0	0
qilexprot_23379	SUMO2	Small ubiquitin-related modifier 2	0	0	0	0	0	0	0	0	0	0	0	0	0	0	0	0	2.36453e+07	0
qilexprot_26596	TIF3H1	Eukaryotic translation initiation factor 3 subunit H	2.14646e+06	3.28758e+06	3.90359e+06	1.59182e+06	1.96387e+06	1.42374e+06	2.47396e+06	3.66565e+06	2.04481e+06	0	0	0	8.86732e+06	5.84111e+06	1.57038e+07	0	0	0
qilexprot_33451	ROF2	Peptidyl-prolyl cis-trans isomerase	1.47569e+07	1.03215e+07	8.90293e+06	8.22468e+06	4.0788e+06	6.20604e+06	2.01823e+07	1.16402e+07	1.3632e+07	1.74738e+07	0	0	0	0	0	0	0	0
qilexprot_67024	RPL7B	60S ribosomal protein L7-2	1.11348e+07	9.93919e+06	1.64362e+07	9.93815e+06	4.60753e+06	1.1682e+07	1.88802e+07	6.26708e+06	1.66614e+07	1.17758e+07	0	0	0	0	0	0	0	0
qilexprot_46499	SlTh1	Thaumatin protein	2.95138e+06	2.44657e+06	5.13631e+06	0	0	0	0	0	1.66614e+06	0	0	0	0	0	4.27493e+06	0	0	0
qilexprot_68683	DUT	Deoxyuridine 5'-triphosphate nucleotidohydrolase	6.84184e+06	0	0	0	0	0	2.34375e+06	3.31091e+06	1.28747e+06	0	0	0	6.20713e+06	5.33687e+06	1.04692e+07	0	0	0
qilexprot_54149	pk3	Pyruvate kinase	0	0	0	1.71347e+07	0	0	0	0	0	8.16709e+06	0	0	0	0	0	0	0	0
qilexprot_72128	aoc	Allene oxide cyclase	2.01231e+06	917463	927275	0	0	0	1.04883e+06	1.89195e+06	1.81761e+06	0	1.57464e+07	0	0	0	0	0	0	0
qilexprot_20668	IPI	Isopentenyl pyrophosphate isomerase	1.07323e+07	3.51694e+06	4.58843e+06	4.79773e+06	3.34915e+06	1.27772e+06	5.98959e+06	7.44955e+06	9.08803e+06	0	0	0	1.86214e+07	1.2146e+07	1.57038e+07	0	0	0
qilexprot_10611	serca	Calcium-transporting ATPase	0	0	0	0	0	0	0	0	0	0	0	0	0	3.64379e+07	0	0	0	0
qilexprot_9486	glysoja_008317	Protein disulfide-isomerase	1.28788e+07	6.4987e+06	1.7121e+07	1.06235e+07	6.87353e+06	9.4916e+06	2.01823e+07	9.81448e+06	5.14988e+06	0	0	0	0	0	0	0	0	0
qilexprot_43040	GT5	Anthocyanidin 3-O-glucosyltransferase 5	4.82954e+06	4.20504e+06	3.48516e+06	0	0	0	4.55729e+06	3.90214e+06	9.08803e+06	0	0	0	3.54693e+07	1.26428e+07	9.16056e+06	0	0	0
qilexprot_78944	PGSC0003DMG400015887	Light-inducible protein ATLS1	4.29292e+06	3.66985e+06	3.97208e+06	6.5112e+06	4.532e+06	3.06652e+06	2.08333e+07	3.5474e+07	3.33228e+07	2.27919e+07	0	0	0	0	3.14076e+07	0	0	0
qilexprot_20810	4CL	4-coumarate--CoA ligase-like 10	0	0	0	3.76964e+06	4.7586e+06	4.7458e+06	0	0	0	3.22885e+06	0	0	0	0	0	0	0	5.2634e+06
qilexprot_45109	AlNc14C295G10290	Putative ovule protein	0	0	0	0	0	0	7.16146e+06	0	0	0	0	0	0	6.99313e+06	0	0	0	0
qilexprot_45819	ARP4	Actin-related protein 4	1.87815e+06	3.66985e+06	2.67088e+06	0	0	0	1.3418e+06	1.7737e+06	1.06027e+06	0	0	0	0	0	0	0	0	0
qilexprot_38042	rpn1	26S proteasome non-ATPase regulatory subunit 2	1.47033e+06	2.25543e+06	3.56117e+06	0	0	0	0	3.42916e+06	0	0	0	0	0	1.2146e+07	0	0	0	0
qilexprot_71527	msr	Peptide-methionine (S)-S-oxide reductase	5.36615e+06	3.04216e+06	6.84841e+06	2.58049e+06	2.87027e+06	3.35857e+06	3.38542e+06	5.08461e+06	1.74187e+06	0	0	2.78731e+07	0	0	0	0	0	0
qilexprot_12324	HINT1	Adenylylsulfatase HINT1	0	0	0	0	0	0	2.21354e+06	3.5474e+06	4.61975e+06	3.41878e+06	0	0	0	0	0	0	0	0
qilexprot_58772	sbeII	Starch branching enzyme II	5.63446e+06	5.73415e+06	8.90293e+06	3.28987e+07	1.51067e+07	1.46025e+07	5.72917e+06	6.22215e+06	4.24108e+06	9.11675e+06	0	0	0	0	0	0	0	0
qilexprot_77025	MNR1	(+)-neomenthol dehydrogenase	4.15877e+06	2.06506e+06	2.25997e+06	2.26179e+06	0	0	7.81251e+06	6.50357e+06	6.21015e+06	0	0	2.78731e+07	0	0	0	0	0	0
qilexprot_20107	trh2	Thioredoxin	0	0	0	0	0	0	1.10677e+07	7.80429e+06	1.74187e+07	2.05222e+07	4.09406e+07	4.64551e+07	5.41483e+07	4.78478e+07	6.10704e+07	5.81361e+07	5.80761e+07	7.29565e+07
qilexprot_52357	nIT4	Nitrilase	2.41477e+06	3.09644e+06	3.94331e+06	3.76964e+06	3.399e+06	1.71579e+06	4.03646e+06	5.32111e+06	4.77121e+06	2.46912e+06	1.07075e+07	4.22045e+06	0	0	5.2346e+06	0	0	0
qilexprot_17752	FKP1	Hydroxymethylglutaryl-CoA synthase	2.94635e+07	1.7967e+07	1.09575e+07	4.79773e+06	7.19606e+06	2.70145e+06	1.88802e+07	1.7737e+07	2.12054e+07	0	0	0	1.00535e+08	1.8771e+08	1.74487e+08	3.11443e+06	0	0
qilexprot_54749	ban	Anthocyanidin reductase	2.81723e+06	0	0	0	0	0	1.17188e+06	0	0	0	0	0	7.98059e+06	0	0	0	0	0
qilexprot_21438	MT	Metallothionein-II protein	0	0	0	0	0	0	2.86459e+06	2.12844e+06	5.52855e+06	3.60871e+06	0	0	0	0	0	0	0	0
qilexprot_39014	MOS5	Ubiquitin-activating enzyme E1 2	1.60985e+07	4.96959e+06	8.90293e+06	4.21652e+06	5.8916e+06	5.11086e+06	1.17188e+07	8.6131e+06	3.48374e+06	0	0	0	0	0	0	0	0	0
qilexprot_54433	ampp	AMPP	9.39077e+06	5.73415e+06	3.69814e+06	4.79773e+06	3.09687e+06	3.61411e+06	5.72917e+06	5.08461e+06	6.13442e+06	0	0	0	0	0	0	0	0	0
qilexprot_53018	vatM	V-type proton ATPase subunit a	0	0	0	0	0	0	0	1.65545e+06	0	0	0	0	0	0	0	0	0	0
qilexprot_63030	hk1	Phosphotransferase	1.47569e+06	8.79236e+06	3.35572e+06	5.82581e+06	9.064e+06	1.13169e+07	0	0	0	1.70939e+07	6.08943e+07	4.18096e+07	3.60501e+07	2.06113e+07	4.18768e+07	4.98309e+07	4.19268e+07	5.84822e+07
qilexprot_22298	BnaA10g17160D	BnaA10g17160D protein	3.488e+06	2.17898e+06	2.46543e+06	1.02808e+06	0	0	3.125e+06	7.3313e+06	5.07415e+06	0	0	0	0	0	0	0	0	0
qilexprot_39573	casA	Metacaspase-1	2.68308e+06	2.52302e+06	4.78567e+06	2.43313e+06	2.41707e+06	2.92049e+06	7.16146e+06	1.18247e+07	6.51309e+06	0	0	0	1.11374e+07	5.5209e+06	1.17779e+07	4.98309e+06	8.20947e+06	1.34509e+07
qilexprot_61110	At2g44310	Calcium-binding EF hand family protein	0	0	0	0	0	0	6.02344e+06	7.80429e+06	1.81761e+07	0	0	0	0	0	0	0	0	0
qilexprot_19549	FOLD2	Bifunctional protein FolD 2	2.41128e+06	1.68202e+06	1.84907e+06	1.37123e+06	1.88833e+06	1.93483e+06	1.5625e+06	603059	1.76618e+06	3.79865e+06	0	0	1.86214e+06	0	0	3.52969e+07	0	0
qilexprot_60066	SCPL	Serine carboxypeptidase, putative	8.45169e+06	4.20504e+06	3.29271e+06	0	0	0	2.92969e+06	6.62182e+06	3.48374e+06	0	0	0	0	0	0	0	0	0
qilexprot_58984	RAD23	Putative DNA repair protein RAD23-1	5.76861e+06	9.17463e+06	9.58777e+06	7.88198e+06	0	0	0	1.13517e+07	0	0	0	0	0	0	0	0	0	0
qilexprot_21192	ccd	Carotenoid cleavage dioxygenase 1	3.62215e+06	3.44049e+06	2.6024e+06	1.63089e+06	2.0394e+06	1.82531e+06	3.58073e+06	6.97656e+06	3.79047e+06	8.54695e+06	3.21226e+07	9.27244e+06	0	0	0	1.86866e+07	0	0
qilexprot_67025	rpl7	60S ribosomal protein L7	7.64677e+06	8.41008e+06	1.78059e+07	3.18706e+06	2.64367e+06	3.46808e+06	7.81251e+06	8.51377e+06	5.75575e+06	0	0	0	0	0	0	0	0	0
qilexprot_21746	asi	Alpha-amylase/subtilisin inhibitor	2.81723e+07	1.64379e+07	2.19149e+07	0	0	0	1.69271e+07	1.41896e+07	1.5904e+07	0	0	0	7.09386e+07	2.39239e+07	2.53006e+07	0	0	0
qilexprot_27093	PARC	Probable glutathione S-transferase parC	3.62215e+06	0	0	0	0	0	976563	656270	908803	0	0	0	0	0	0	0	0	0
qilexprot_9608	cbbE	Ribulose-phosphate 3-epimerase	2.81723e+06	0	0	0	0	0	2.47396e+06	1.79262e+06	4.69548e+06	0	0	0	0	0	0	0	0	0
qilexprot_50051	sdh2	Succinate dehydrogenase iron-sulfur subunit	4.82954e+06	4.58732e+06	7.53325e+06	1.71347e+06	2.41707e+06	2.62844e+06	2.79948e+06	3.31091e+06	2.65067e+06	0	0	0	0	0	0	0	0	0
qilexprot_53146	TCM_036009	Cobalt ion binding	0	0	5.06782e+06	0	0	0	0	0	0	0	0	0	0	0	0	0	0	0
qilexprot_47405	23194	FAD-dependent oxidoreductase family protein	1.744e+06	2.71416e+06	2.6024e+06	3.76964e+06	2.56813e+06	2.88399e+06	3.0599e+06	2.83792e+06	4.01388e+06	7.21743e+06	0	0	0	0	8.72434e+06	0	0	0
qilexprot_60707	BGLU4	Beta-glucosidase	6.03692e+06	7.64553e+06	4.10905e+06	1.91909e+06	2.19047e+06	4.01568e+06	631511	4.96636e+06	4.46828e+06	0	0	0	0	0	0	0	2.65491e+07	0
qilexprot_14522	cad5	Putative mannitol dehydrogenase	5.09784e+06	3.09644e+06	2.67088e+06	0	0	0	4.24219e+06	9.81448e+06	7.19469e+06	0	0	0	0	0	0	0	0	0
qilexprot_22596	RB11A	RB11A	0	0	2.73936e+06	0	0	0	0	0	0	0	0	7.89737e+06	0	0	2.05022e+07	6.22886e+06	5.54627e+06	9.35715e+06
qilexprot_49595	nudC	Nuclear migration protein nudC	4.29292e+06	8.41008e+06	5.47873e+06	4.79773e+06	5.06073e+06	4.7458e+06	6.51042e+06	1.02875e+07	3.25654e+06	0	0	3.25186e+07	0	0	3.6206e+07	0	0	0
qilexprot_62811	aroA	3-phosphoshikimate 1-carboxyvinyltransferase	1.87815e+07	1.45265e+07	1.36968e+07	1.47359e+07	9.064e+06	1.02217e+07	1.4974e+07	6.50357e+06	1.51467e+07	8.35702e+06	1.9431e+07	4.64551e+07	5.76376e+07	0	0	6.22886e+06	0	0
qilexprot_15531	CSN3	COP9 signalosome complex subunit 3	775409	5.73415e+06	2.46543e+06	0	0	2.29989e+06	0	0	1.96907e+06	0	0	0	0	0	0	0	0	0
qilexprot_23760	Sb06g018695	Putative uncharacterized protein Sb06g018695	2.30879e+06	3.40226e+06	4.45147e+06	2.12231e+06	2.79473e+06	2.92049e+06	0	0	0	6.07783e+06	0	0	2.14456e+07	4.04866e+07	3.27163e+07	0	0	0
qilexprot_17981	thrB	Homoserine kinase	3.08554e+06	4.58732e+06	4.65692e+06	1.50786e+06	3.32347e+06	2.19037e+06	2.34375e+06	3.42916e+06	1.81761e+06	0	0	0	6.65049e+06	0	0	0	0	0
qilexprot_31321	ccd	Carotenoid cleavage dioxygenase 1	2.28061e+06	6.11642e+06	1.98604e+06	0	0	1.60627e+06	1.36719e+06	2.95617e+06	2.00088e+06	2.65905e+06	0	0	0	0	0	7.47464e+06	1.65932e+07	1.28661e+07
qilexprot_39395	aroA	3-phosphoshikimate 1-carboxyvinyltransferase	9.92738e+06	6.88098e+06	5.54721e+06	5.48312e+06	4.60753e+06	3.65061e+06	3.38542e+06	2.83792e+06	2.87788e+06	0	0	0	0	0	0	0	0	0
qilexprot_16795	trI	Tropinone reductase I	6.84184e+06	3.3323e+06	890293	2.43313e+06	3.92773e+06	5.11086e+06	6.44532e+06	5.20286e+06	8.33069e+06	1.84234e+06	8.01049e+06	2.16016e+07	0	0	0	0	0	3.80134e+07
qilexprot_25918	phb1	Prohibitin-2	0	0	0	0	0	0	0	851377	0	0	0	0	5.32039e+06	7.72925e+06	4.25573e+06	0	0	0
qilexprot_37966	Ribosomal protein S25	0	3.93607e+07	2.59948e+07	2.6024e+07	1.48935e+07	9.81933e+06	1.05868e+07	4.6875e+07	4.84812e+07	6.43735e+07	0	0	0	0	0	0	0	0	0
qilexprot_32702	RPL37B	60S ribosomal protein L37-2	2.24708e+06	3.70808e+06	3.69814e+06	0	0	2.33639e+06	6.51042e+06	2.48318e+06	5.07415e+06	0	0	0	0	0	0	0	0	0
qilexprot_76206	SEC13B	Protein transport protein SEC13 homolog B	4.02461e+06	3.51694e+06	1.09575e+07	2.87864e+06	6.3448e+06	9.12654e+06	4.23177e+06	5.91234e+06	4.82196e+06	6.26777e+06	0	0	0	0	0	0	0	3.80134e+07
qilexprot_69359	phb1	Prohibitin-2	0	3.66985e+06	0	0	0	3.5411e+06	0	0	0	0	0	0	0	4.41672e+07	0	0	0	0
qilexprot_65068	prx2	Peroxidase	0	0	0	0	0	0	0	1.30071e+06	0	0	0	0	1.19709e+07	3.0549e+07	1.11104e+07	0	0	0
qilexprot_31771	tef	EF-Tu	2.14914e+06	4.58732e+06	3.28724e+06	2.29606e+06	2.64367e+06	2.92049e+06	195313	1.46744e+06	2.42347e+06	0	0	0	0	0	0	0	0	0
qilexprot_45709	valS	Valyl-tRNA synthetase	3.08554e+06	4.20504e+06	6.16357e+06	2.12471e+06	2.34153e+06	2.92049e+06	1.17188e+06	0	0	0	0	0	0	0	0	0	0	0
qilexprot_75125	MLP	MLP-like protein 28	0	0	0	0	0	0	0	0	0	0	0	0	3.01489e+07	3.27573e+07	1.78282e+07	0	0	0
qilexprot_67934	trI	NAD(P)-binding rossmann-fold protein	4.42708e+06	1.52911e+06	4.04056e+06	2.15898e+06	2.57569e+06	2.15386e+06	3.84115e+06	2.48318e+06	2.87788e+06	4.55837e+06	0	0	0	0	0	0	0	0
qilexprot_38617	ECT2	Evolutionarily carboxy-terminal region protein	0	1.14683e+06	0	0	0	0	1.88802e+06	2.0102e+06	1.09056e+06	0	0	0	0	0	0	0	0	0
qilexprot_64729	PMPC	Mitochondrial processing peptidase	6.35755e+06	1.60556e+07	4.17753e+06	4.11234e+06	6.798e+06	3.03001e+06	0	1.30071e+06	0	0	0	0	0	0	6.54326e+07	0	0	0
qilexprot_32784	FIS1A	Mitochondrial fission 1 protein A	0	1.29974e+06	0	0	1.88833e+06	0	0	0	0	5.8879e+06	0	0	0	1.80349e+07	0	0	0	0
qilexprot_53497	MP1	Membrane steroid-binding protein 2	0	0	0	0	0	0	0	9.22325e+06	0	8.95341e+06	3.40122e+07	4.87778e+06	0	0	0	3.38933e+07	7.0521e+07	3.56741e+07
qilexprot_23705	mpka	Mitogen-activated protein kinase	1.60985e+06	2.06429e+06	753325	925276	639012	1.09518e+06	1.62761e+06	0	0	0	0	0	0	0	0	0	0	0
qilexprot_68596	etr1	Trans-2-enoyl-CoA reductase, mitochondrial	3.0842e+06	3.74631e+06	4.17753e+06	0	1.28407e+06	0	2.47201e+06	4.49338e+06	1.96907e+06	0	0	0	0	9.56955e+06	0	0	0	0
qilexprot_7620	pp2C	Protein phosphatase 2C	2.95138e+06	1.91138e+06	2.80785e+06	1.09491e+06	906400	1.53326e+06	1.17188e+06	3.66565e+06	757336	0	0	6.96826e+06	0	0	0	0	0	0
qilexprot_15272	plp	Putative calcium-binding protein CML49	2.14646e+06	4.58732e+06	5.95812e+06	2.97494e+06	3.92773e+06	5.47592e+06	0	4.96636e+06	0	6.26777e+06	2.83435e+07	8.16216e+06	0	0	1.96298e+07	1.40938e+07	7.88175e+06	2.45625e+07
qilexprot_27136	AOC	Allene oxide cyclase	2.28061e+06	1.56733e+06	3.4242e+06	2.39098e+06	2.64367e+06	4.38074e+06	1.04167e+06	0	0	3.41878e+06	7.55826e+06	1.11492e+07	0	0	0	0	0	0
qilexprot_2213	rpl7	60S ribosomal protein L7	4.69538e+07	4.20504e+07	7.53325e+07	4.45503e+06	1.51067e+07	1.89832e+07	4.29688e+07	8.15903e+07	8.33069e+06	3.03892e+07	4.62313e+07	6.96826e+07	0	0	0	0	0	0
qilexprot_31770	adh	Aldehyde dehydrogenase family 2 member C4	0	0	0	0	0	0	1.23698e+06	2.0102e+06	1.96907e+06	2.46912e+06	0	0	0	0	0	0	0	0
qilexprot_4434	PFD1	At2g07350/T13E11.12	0	0	0	0	0	0	3.51563e+06	8.98676e+06	3.40801e+06	0	0	0	0	0	0	0	0	0
qilexprot_6417	CYN	Cyanate hydratase	0	0	0	0	0	0	9.76563e+06	4.62345e+06	1.06027e+07	0	0	0	0	0	0	0	0	0
qilexprot_28688	CPI	Cysteine proteinase inhibitor	0	0	0	0	0	0	7.16146e+06	3.91397e+06	7.57336e+06	4.55837e+06	0	0	0	0	0	0	0	0
qilexprot_56399	nuo5	NADH dehydrogenase [ubiquinone] flavoprotein 2, mitochondrial	930759	1.64379e+06	1.3012e+06	0	0	0	0	0	0	0	3.71614e+06	0	1.18144e+07	2.87087e+07	1.39589e+07	0	0	0
qilexprot_34032	dtc4	Dicarboxylate/tricarboxylate carrier	0	2.79062e+06	0	1.33583e+06	1.73727e+06	2.44591e+06	0	0	0	0	6.9284e+06	0	2.39418e+07	0	0	0	0	0
qilexprot_4025	CURT1D	Protein CURVATURE THYLAKOID 1D, chloroplastic	3.28811e+06	1.33797e+06	4.99934e+06	0	3.09687e+06	0	1.23698e+06	3.19266e+06	2.013e+06	9.68655e+06	2.07852e+07	4.91495e+06	0	0	0	0	0	0
qilexprot_63803	AOMT	Caffeoyl-CoA O-methyltransferase	2.14646e+06	1.82499e+06	2.39694e+06	0	1.5862e+06	0	6.31511e+06	4.18594e+06	4.99842e+06	0	0	0	0	0	0	0	0	0
qilexprot_63280	PDCB3	Carbohydrate-binding X8 domain protein	0	0	0	0	0	0	1.17188e+07	1.14699e+07	1.136e+07	4.55837e+06	0	0	0	0	0	0	0	0
qilexprot_896	PGSC0003DMG401022314	3R-hydroxymyristoyl-dehydratase-hydroxymyristoyl ACP dehydrase isoform 1	4.71148e+06	2.67594e+06	3.35572e+06	4.45503e+06	3.55007e+06	2.84748e+06	2.40886e+06	4.02039e+06	2.65067e+06	3.98858e+06	0	0	0	0	0	0	0	0
qilexprot_60384	gGmpm9	18 kDa seed maturation protein	0	2.14075e+06	0	0	0	0	5.33855e+06	1.41896e+07	8.33069e+06	0	0	0	0	0	0	0	0	0
qilexprot_70851	ybaB	YbaB/EbfC DNA-binding family protein	0	0	0	0	0	0	0	6.14883e+06	0	0	0	0	0	0	1.13416e+07	0	0	0
qilexprot_71636	vhatp	Vacuolar H(+)-ATPase	0	0	4.17753e+06	2.26179e+06	1.88833e+06	2.77447e+06	846355	1.02875e+06	1.29815e+06	3.22885e+06	0	0	0	0	0	5.81361e+06	0	0
qilexprot_67507	PAP13	Probable plastid-lipid-associated protein 13, chloroplastic	8.72e+06	3.01998e+06	2.82702e+06	0	0	0	0	0	6.43735e+06	3.60871e+06	0	0	0	0	0	0	0	1.34509e+07
qilexprot_64595	CPN10	10 kDa chaperonin	0	0	0	0	0	0	5.01302e+06	1.07605e+07	3.89649e+06	0	0	0	0	0	0	0	0	0
qilexprot_73313	gst2	Maleylacetoacetate isomerase	7.2443e+06	2.40834e+06	5.27327e+06	3.15279e+06	2.9458e+06	3.39507e+06	3.38542e+06	4.25688e+06	4.84695e+06	0	0	0	0	0	9.16056e+06	0	0	1.57902e+07
qilexprot_53290	TPP2	Tripeptidyl-peptidase 2	2.41477e+06	6.11642e+06	8.90293e+06	4.30596e+06	6.49587e+06	4.7458e+06	1.04167e+07	3.42916e+06	5.98295e+06	0	0	0	1.46311e+07	3.38615e+06	7.30925e+06	4.98309e+06	0	0
qilexprot_48915	HIDM	2-hydroxyisoflavanone dehydratase	4.96369e+06	1.03215e+06	663200	0	0	0	0	0	0	0	0	0	8.01695e+06	2.42919e+06	2.74817e+07	0	0	0
qilexprot_59763	bCOP	Beta-coat protein	244965	420504	1.3012e+06	0	468307	0	0	0	0	0	0	0	0	0	0	0	0	0
qilexprot_42256	NEET	CDGSH iron-sulfur domain-containing protein NEET	0	0	0	0	0	0	6.38021e+06	5.79409e+06	1.3632e+06	0	0	0	0	0	0	0	0	0
qilexprot_70196	RPP3A	60S acidic ribosomal protein P3	0	0	0	0	0	0	8.66472e+06	1.7737e+07	1.89334e+07	0	0	0	4.87703e+07	0	0	1.6195e+07	0	0
qilexprot_68670	hpd	4-hydroxyphenylpyruvate dioxygenase	0	0	0	0	0	657111	0	0	0	0	0	0	0	0	0	0	0	0
qilexprot_40909	argJ	Arginine biosynthesis bifunctional protein ArgJ	0	0	0	0	6.19373e+06	0	8.46355e+06	6.31911e+06	1.3632e+07	0	0	0	0	0	0	0	3.31863e+07	0
qilexprot_21021	ACY1A	ACY1	2.28061e+06	4.58732e+06	4.51995e+06	1.71347e+06	1.66173e+06	1.49675e+06	1.04167e+06	7.68604e+06	2.93695e+06	0	0	0	0	0	0	0	0	0
qilexprot_75793	Sb03g012520	Putative uncharacterized protein Sb03g012520	6.44609e+06	1.18506e+06	4.45147e+06	3.76964e+06	3.399e+06	8.03135e+06	3.77604e+06	5.66284e+06	8.33069e+06	9.68655e+06	1.07075e+07	2.55503e+07	0	0	0	0	0	0
qilexprot_21026	BnaA01g06260D	BnaA01g06260D protein	0	0	0	0	0	0	1.30208e+07	3.96718e+06	4.16535e+06	0	0	0	0	0	0	0	0	0
qilexprot_72077	Lox	Lipoxygenase	2.01231e+06	1.41442e+06	861530	0	0	0	0	0	0	0	0	0	4.43366e+07	1.15755e+07	1.22141e+07	0	0	0
qilexprot_53876	DBR	Putative NADP-dependent oxidoreductase P1	0	0	1.84907e+06	3.76964e+06	625416	2.04434e+06	0	0	0	0	0	0	0	0	0	0	0	0
qilexprot_71944	TIF3K1	Eukaryotic translation initiation factor 3 subunit K	4.29292e+06	4.20504e+06	5.41024e+06	0	0	1.82531e+06	4.42709e+06	5.32111e+06	3.33228e+06	0	0	0	0	8.46537e+06	0	0	0	0
qilexprot_26178	cbr1	Cytochrome b5 reductase	1.20175e+06	1.26151e+06	1.57513e+06	929389	3.1724e+06	912654	0	0	0	0	0	0	4.67663e+06	3.6806e+06	1.04692e+07	0	0	5.73125e+06
qilexprot_78560	ap1	Aspartic proteinase	0	0	0	4.20727e+06	4.60753e+06	2.92049e+06	2.73438e+07	0	0	0	0	0	0	0	0	0	0	0
qilexprot_18443	ureG	Urease accessory protein G	1.744e+06	2.33189e+06	2.94482e+06	0	0	0	1.75781e+06	2.95617e+06	1.74717e+06	0	0	0	0	3.6806e+07	0	0	0	0
qilexprot_45054	Sb03g012520	Putative uncharacterized protein Sb03g012520	2.39465e+06	1.18506e+06	4.04056e+06	788198	0	0	2.53906e+06	2.66528e+06	3.55948e+06	0	0	0	0	0	0	0	0	0
qilexprot_20607	gst6	Tau class glutathione S-transferase	5.09784e+06	0	0	0	0	0	0	0	0	0	0	0	0	0	0	0	0	0
qilexprot_4705	gp78	78 kDa glucose-regulated protein	0	0	0	0	0	0	0	0	0	0	0	0	1.8178e+07	0	0	0	0	0
qilexprot_31740	AOC	Allene oxide cyclase	0	0	0	0	0	0	9.11459e+06	8.51377e+06	4.89239e+06	0	0	0	0	0	0	0	0	0
qilexprot_33094	RPL38A	60S ribosomal protein L38	3.03281e+06	4.20504e+06	2.25997e+06	0	0	0	1.4974e+07	1.18247e+06	3.10508e+06	3.60871e+06	0	0	0	2.466e+06	0	0	0	0
qilexprot_66368	IFR	Isoflavone reductase, putative	9.12246e+06	2.40834e+07	2.6024e+07	5.48312e+07	5.58947e+07	2.92049e+06	2.27865e+07	8.51377e+06	8.33069e+06	7.97716e+07	3.18077e+07	1.30074e+07	0	0	0	0	0	0
qilexprot_30627	At3g09960	Calcineurin-like metallo-phosphoesterase superfamily protein	939077	0	0	0	0	0	2.79948e+06	1.89975e+06	1.51467e+06	0	0	1.76529e+07	0	6.25701e+06	0	3.57122e+06	0	0
qilexprot_48116	ATP6N1A	V-type proton ATPase subunit a	0	0	0	0	0	0	0	0	0	0	0	0	0	4.04866e+06	0	0	0	0
qilexprot_61387	ecs2	Glutamate--cysteine ligase	6.57354e+06	6.11642e+06	3.76662e+06	1.06235e+07	3.3922e+06	2.19037e+06	3.51563e+06	3.42916e+06	4.63641e+06	0	0	8.82647e+06	0	0	0	0	0	0
qilexprot_26352	awd	Nucleoside diphosphate kinase	6.75196e+06	9.17463e+06	6.23205e+06	3.76964e+06	1.28407e+06	1.31422e+06	4.42709e+06	8.51377e+06	5.45282e+06	0	0	1.78852e+07	0	0	0	0	0	0
qilexprot_8498	SN4TDR	100 kDa coactivator-like protein	8.56706e+06	6.88098e+06	8.90293e+06	4.43036e+06	2.41707e+06	5.84098e+06	3.19011e+06	2.83792e+06	4.86285e+06	0	0	0	4.05015e+07	9.93761e+07	4.79839e+07	0	0	0
qilexprot_5377	cdcD	Transitional endoplasmic reticulum ATPase	7.37846e+06	6.11642e+06	5.76499e+06	8.91007e+06	3.8522e+06	4.12227e+06	0	0	0	0	0	0	0	0	0	0	0	0
qilexprot_20756	At4g11060	Single-stranded DNA-binding protein, mitochondrial	1.05378e+06	3.32581e+06	4.10905e+06	0	0	0	488282	3.5474e+06	833069	0	0	0	0	0	0	0	0	0
qilexprot_32827	KAS I	Beta ketoacyl-ACP synthase I	0	0	0	1.26797e+06	1.20853e+06	1.7888e+06	0	0	0	0	0	0	0	0	0	0	0	0
qilexprot_78459	nbp1	28 kDa ribonucleoprotein, chloroplastic	3.08554e+06	803163	1.78059e+06	0	0	0	1.5625e+06	1.53721e+06	1.74187e+06	0	0	0	0	0	0	0	0	0
qilexprot_68223	npt	ADP,ATP carrier protein 1	0	0	0	0	0	0	0	0	0	0	2.39345e+07	0	1.07472e+07	9.56955e+06	1.74487e+07	0	0	1.81295e+07
qilexprot_20130	NP39	Charged multivesicular body protein 4b	0	0	0	0	0	0	2.73438e+06	3.7839e+06	1.3632e+06	0	0	0	0	7.72925e+06	0	7.05938e+06	0	0
qilexprot_55685	PAP14	Putative inactive purple acid phosphatase 29	0	0	0	2.70729e+06	1.88833e+06	2.08085e+06	0	0	0	0	0	0	0	0	0	0	1.03707e+07	0
qilexprot_27622	17	Bis(5'-adenosyl)-triphosphatase	0	0	0	0	0	0	4.10157e+06	5.5576e+06	5.52855e+06	0	0	3.71641e+06	0	0	0	0	0	0
qilexprot_71234	rfbB	UDP-sulfoquinovose synthase	684184	1.14683e+06	3.37736e+06	5.14042e+06	2.87027e+06	5.47592e+06	0	0	0	4.55837e+06	3.48373e+06	1.41688e+07	0	0	0	0	0	0
qilexprot_78119	FDX3	Ferredoxin-3, chloroplastic	0	0	0	0	0	0	4.03646e+06	3.5474e+06	2.37955e+06	0	0	0	0	0	0	0	0	0
qilexprot_27509	UBQ1	Heat shock chaperonin-binding	1.89291e+06	5.35187e+06	4.04056e+06	0	0	0	1.62761e+06	1.53721e+06	1.58662e+06	0	0	2.55503e+06	0	0	0	0	0	0
qilexprot_15645	TTM3	Triphosphate tunel metalloenzyme 3	4.29292e+06	0	0	0	0	0	0	0	0	0	0	0	0	0	0	0	0	0
qilexprot_3556	fah	Fumarylacetoacetase	3.75631e+07	1.72024e+07	1.78059e+07	1.50786e+07	8.30867e+06	8.39641e+06	1.62761e+07	1.65545e+07	3.55948e+07	0	0	0	0	0	0	0	1.16152e+08	0
qilexprot_9229	At3g18940	Proteasome assembly chaperone 2	4.69538e+06	1.3762e+06	4.45147e+06	0	0	0	2.53906e+06	3.31091e+06	2.04481e+06	0	0	0	1.77346e+07	2.06113e+07	1.15379e+07	0	0	0
qilexprot_66876	fusA	Elongation factor G	0	0	0	0	0	0	0	0	5.07415e+06	0	0	0	0	0	0	0	0	0
qilexprot_25070	DPYS	Dihydropyrimidinase	0	0	2.87633e+06	2.98145e+06	1.34374e+06	1.46025e+06	5.20834e+06	2.83792e+06	2.96573e+06	0	0	0	0	0	0	0	0	0
qilexprot_5794	NIC1	Isochorismatase hydrolase	885415	1.15631e+06	1.78059e+06	1.64494e+06	596713	1.06105e+06	1.04167e+06	1.02875e+06	674029	0	0	0	0	0	0	0	9.9559e+06	0
qilexprot_27788	H2B	Histone H2B.6	0	0	0	0	0	0	0	0	8.33069e+06	0	0	0	0	2.57642e+08	0	0	0	0
qilexprot_23520	pp2C	Protein phosphatase 2C	1.73729e+06	726325	2.25997e+06	0	0	0	2.27865e+06	2.48318e+06	1.75399e+06	0	0	0	0	0	6.54326e+06	0	0	0
qilexprot_60038	APF2	Aspartic proteinase nepenthesin-1	2.75418e+06	3.51694e+06	5.47873e+06	2.20524e+06	3.09687e+06	2.81097e+06	0	5.91234e+06	0	8.16709e+06	0	0	0	0	0	0	0	0
qilexprot_26065	BETVII	Profilin-1	0	2.94353e+06	0	0	0	0	1.62761e+07	2.36494e+07	1.06027e+07	0	0	0	0	0	0	0	0	0
qilexprot_26789	rpl5	60S ribosomal protein L5	2.41477e+06	4.96959e+06	6.64296e+06	1.78201e+06	1.28407e+06	2.84748e+06	4.42709e+06	3.46227e+06	3.10508e+06	0	0	0	0	0	0	0	0	0
qilexprot_21698	RPL7AA	60S ribosomal protein L7a	4.29292e+06	3.82276e+06	7.53325e+06	2.05617e+06	1.66173e+06	2.11736e+06	4.10157e+06	5.5576e+06	4.08961e+06	0	0	0	0	0	0	0	0	0
qilexprot_18499	DFB	Folylpoly-gamma-glutamate synthetase	4.56123e+06	3.66985e+06	2.87633e+06	1.41636e+06	1.5862e+06	1.27772e+06	0	3.5474e+06	0	0	0	0	0	0	0	0	0	0
qilexprot_47373	btf3	Nascent polypeptide-associated complex subunit beta	0	0	0	0	0	0	7.16146e+06	2.0102e+06	3.08463e+06	0	0	0	0	0	0	0	0	0
qilexprot_72535	p5cs	Delta-1-pyrroline-5-carboxylate synthase	6.61512e+06	2.2172e+06	6.50599e+06	4.45503e+06	5.58947e+06	5.84098e+06	6.25e+06	2.24669e+06	3.18081e+06	0	0	4.64551e+07	0	0	0	1.2873e+07	0	0
qilexprot_7098	asnC	Asparagine--tRNA ligase	0	0	0	1.37078e+06	0	0	0	0	0	0	0	0	0	0	0	0	0	0
qilexprot_62470	TCTP	Translationally-controlled tumor protein homolog	0	0	7.53325e+06	5.48312e+06	5.06073e+06	4.38074e+06	7.81251e+06	6.50357e+06	5.35058e+06	0	0	0	0	0	0	0	0	0
qilexprot_38711	comt	Caffeic acid 3-O-methyltransferase	0	0	0	1.74774e+06	2.34153e+06	3.61411e+06	0	0	0	9.87648e+06	0	0	0	0	0	7.8899e+06	0	0
qilexprot_16318	MCTS1	Malignant T-cell-amplified sequence 1	3.35384e+06	4.96959e+06	9.58777e+06	3.18466e+06	4.68307e+06	3.50459e+06	4.10157e+06	3.90214e+06	3.40801e+06	0	0	0	0	0	0	0	0	0
qilexprot_37858	RPN7	26S proteasome non-ATPase regulatory subunit 6	1.60985e+06	2.86707e+06	2.35928e+06	0	0	0	3.45052e+06	4.25688e+06	4.61975e+06	0	0	0	0	0	0	0	0	0
qilexprot_61963	rpl7A	60S ribosomal protein L7a	4.82954e+06	7.64553e+06	1.09575e+07	0	0	4.38074e+06	4.94792e+06	0	0	0	0	0	0	0	0	0	0	0
qilexprot_53343	FOLB1	7,8-dihydroneopterin aldolase	0	0	0	0	0	0	1.82292e+06	595964	1.3632e+06	0	0	0	0	0	0	0	0	0
qilexprot_49245	BG	Lysosomal beta glucosidase	2.41477e+06	3.82276e+06	2.12301e+06	0	755333	0	1.36719e+06	1.68419e+06	1.43894e+06	0	0	0	0	0	0	2.61612e+06	0	0
qilexprot_18322	FDX3	Ferredoxin-3, chloroplastic	0	0	0	582581	468307	547592	1.23698e+06	721305	1.136e+06	0	0	0	0	0	0	0	0	0
qilexprot_34033	erk1	Mitogen-activated protein kinase	1.98413e+06	6.4987e+06	4.58843e+06	0	0	1.93483e+06	3.32031e+06	1.74532e+06	2.72641e+06	0	0	0	0	0	0	0	0	0
qilexprot_10495	Cml24	Calmodulin 24-like protein	0	0	0	0	0	0	6.51042e+06	9.105e+06	5.14988e+06	0	0	0	0	0	0	0	0	0
qilexprot_8075	ptc2	Protein phosphatase 1G	482954	2.02607e+06	2.46543e+06	0	0	1.27772e+06	0	2.0102e+06	0	0	0	0	0	0	0	0	0	0
qilexprot_5810	At1g71310	At5g47870	2.90175e+06	8.79236e+06	9.58777e+06	2.87864e+06	2.9458e+06	2.89494e+06	0	0	0	7.40736e+06	0	0	0	4.41672e+07	0	1.2873e+07	0	0
qilexprot_61960	RPL7AA	60S ribosomal protein L7a	2.8776e+06	8.02781e+06	5.6157e+06	3.76964e+06	2.56813e+06	3.05009e+06	4.36198e+06	3.24824e+06	833069	0	0	0	0	0	0	0	0	0
qilexprot_56792	RPL9	60S ribosomal protein L9	1.60985e+07	8.11649e+06	1.64362e+07	8.56737e+06	7.10013e+06	8.76148e+06	7.16146e+06	9.22325e+06	9.08803e+06	0	0	0	0	0	0	0	0	0
qilexprot_73586	gstl3	Lambda class glutathione S-transferase	1.744e+07	3.21112e+06	5.47873e+06	0	0	0	7.16146e+06	1.18247e+07	7.00308e+06	0	0	1.69561e+07	0	0	0	0	0	0
qilexprot_20284	cytb5	Cytochrome b5	0	0	0	0	0	0	0	0	0	0	0	0	9.75406e+06	0	0	0	0	0
qilexprot_68832	Sb16	Putative 60S ribosomal protein L13a	0	0	1.64362e+06	0	0	0	1.88802e+07	0	0	0	0	0	0	0	0	0	0	0
qilexprot_10650	RPA3B	Replication protein A 14 kDa subunit B	0	0	0	0	0	0	1.75781e+06	5.43935e+06	4.01388e+06	0	0	0	0	0	0	0	0	0
qilexprot_39420	cspE	Cold shock-like protein CspE	2.54892e+06	3.82276e+06	3.28724e+06	0	0	0	4.6875e+06	4.84812e+06	3.40801e+06	0	0	0	0	0	0	0	0	0
qilexprot_72066	ACR11	DS12 from 2D-PAGE of leaf protein, putative	3.08554e+06	0	0	0	0	0	0	0	3.63521e+06	0	0	0	0	0	0	0	0	0
qilexprot_43292	geg	Gibberellin-regulated family protein	0	0	0	0	0	0	8.46355e+06	5.15556e+06	1.06027e+07	0	0	3.71641e+07	0	0	0	0	0	0
qilexprot_54927	At2g27730	Uncharacterized protein At2g27730, mitochondrial	0	0	0	0	0	0	0	0	0	6.64763e+06	0	0	5.9012e+06	6.62507e+06	1.04692e+07	0	0	0
qilexprot_71733	nod33	Haloacid dehalogenase-like hydrolase	2.81723e+06	0	0	0	0	0	0	0	0	0	0	0	4.7152e+06	2.466e+06	1.0033e+07	0	0	0
qilexprot_2787	gap	Glyceraldehyde-3-phosphate dehydrogenase	8.18338e+06	9.23886e+06	1.36968e+07	1.30224e+07	5.36287e+06	7.49289e+06	7.81251e+06	9.61583e+06	9.08803e+06	5.69797e+06	0	0	0	0	0	0	0	0
qilexprot_44663	At4g28440	Uncharacterized protein At4g28440	0	0	890293	0	1.3596e+06	0	0	0	0	0	0	0	0	0	1.17779e+07	0	0	0
qilexprot_63410	BTF3	Nascent polypeptide-associated complex subunit beta	0	0	0	0	0	0	8.46355e+06	0	0	0	0	0	0	0	0	0	0	0
qilexprot_43060	ISU1	Iron-sulfur cluster assembly protein 1	2.18402e+06	1.29974e+06	1.23271e+06	411234	718322	803135	4.55729e+06	2.71968e+06	2.80214e+06	0	0	0	0	0	0	0	0	0
qilexprot_40937	CXE1	Carboxylesterase 1	2.68308e+06	0	0	0	0	0	0	0	2.27201e+06	0	0	0	0	1.2146e+07	0	0	0	0
qilexprot_26921	ATH1	Cytochrome P450	0	0	0	0	0	0	0	0	0	0	0	0	1.01974e+07	1.95072e+07	1.09054e+07	0	0	0
qilexprot_34148	BnaC04g30920D	BnaC04g30920D protein	2.54892e+06	5.35187e+06	4.86237e+06	0	0	0	2.73438e+06	3.19266e+06	2.34774e+06	0	0	0	0	0	0	0	0	0
qilexprot_23983	tr	NAD(P)-binding rossmann-fold protein	6.57354e+06	0	0	1.88482e+06	0	0	5.14323e+06	2.51393e+06	3.55948e+06	0	0	0	0	0	0	0	0	0
qilexprot_10795	ans	Anthocyanidin synthase	3.89046e+06	0	0	0	0	0	0	0	2.65067e+06	0	0	0	0	0	3.18438e+07	0	0	0
qilexprot_8058	BTR1	RNA-binding protein Nova-1	0	0	0	0	0	0	0	2.0102e+06	0	0	0	0	0	0	0	0	0	0
qilexprot_43858	At3g12050	Activator of 90 kDa heat shock ATPase-like protein	417218	2.25543e+06	2.87633e+06	958518	830867	1.05868e+06	0	0	0	0	0	0	0	0	0	0	0	0
qilexprot_8814	GT	Glycosyltransferase	1.38715e+06	4.96959e+06	2.53391e+06	2.53594e+06	1.96387e+06	1.87824e+06	0	0	1.66614e+06	0	0	0	0	0	0	0	0	0
qilexprot_17425	At4g01897	At4g01897	0	0	0	0	0	0	3.19011e+06	3.7839e+06	4.69548e+06	0	0	0	0	0	0	0	0	0
qilexprot_20759	ae1	Starch branching enzyme	0	0	0	4.11234e+06	1.43513e+06	1.56976e+06	0	0	0	0	0	0	0	0	0	0	0	0
qilexprot_43653	eftB	Electron transfer flavoprotein subunit beta	1.60985e+06	1.02832e+06	3.08178e+06	0	0	0	0	1.53721e+06	0	0	0	0	0	0	0	0	0	0
qilexprot_14041	tyrS	Tyrosine--tRNA ligase	1.47569e+06	2.17898e+06	699907	0	0	0	0	2.71968e+06	0	0	0	0	0	0	4.79839e+06	0	0	0
qilexprot_7143	PHYPADRAFT_207347	Predicted protein	0	0	0	0	0	0	0	0	0	0	0	0	9.31069e+06	4.10755e+06	6.97947e+06	0	0	0
qilexprot_79192	RPS21	40S ribosomal protein S21	0	0	0	0	0	0	6.44532e+06	5.67585e+06	3.9851e+06	0	0	0	0	0	0	0	0	0
qilexprot_58329	At2g19680	Copia-like retroelement pol polyprotein	0	1.68202e+06	0	0	0	0	0	2.83792e+06	0	1.72838e+07	0	0	0	9.56955e+06	0	0	0	0
qilexprot_62174	2A6	Desacetoxyvindoline 4-hydroxylase, putative	5.232e+06	3.82276e+06	2.94482e+06	0	0	0	6.05469e+06	4.13864e+06	3.68595e+06	0	0	1.02201e+07	0	0	7.41569e+06	1.20425e+07	1.36894e+07	1.11116e+07
qilexprot_79649	RBP45	Polyadenylate-binding protein RBP47C	0	4.58732e+06	0	0	0	0	0	0	0	0	0	0	0	0	8.28812e+06	0	0	0
qilexprot_15334	GSA	Glutamate 1-semialdehyde aminotransferase family protein	5.76861e+06	4.20504e+06	5.87867e+06	5.14042e+06	4.15433e+06	4.7458e+06	5.66407e+06	4.72987e+06	5.52855e+06	0	0	8.59419e+06	0	0	0	0	0	0
qilexprot_68481	rmd	Putative progesterone 5-beta-reductase	0	0	0	0	2.56813e+06	0	0	0	1.74187e+06	0	0	0	0	0	0	0	0	0
qilexprot_54183	At2g32120	Heat shock 70 kDa protein 8	0	0	3.90359e+06	7.19659e+06	4.45647e+06	2.84419e+06	0	0	0	0	0	0	0	0	0	0	0	0
qilexprot_47789	SAE2	SUMO-activating enzyme subunit 2	0	0	0	0	0	0	0	2.36494e+06	0	0	0	0	0	0	0	0	0	0
qilexprot_56653	PGSC0003DMG400005353	Neutral alpha-glucosidase AB	6.43938e+06	7.64553e+06	8.90293e+06	3.69974e+06	7.55333e+06	5.47592e+06	0	0	0	0	0	0	0	0	0	0	0	0
qilexprot_4231	aac	ADP,ATP carrier protein	0	0	0	0	0	0	0	0	0	4.93824e+06	0	0	2.35871e+07	4.41672e+07	1.91936e+07	0	0	0
qilexprot_75856	exg1	Lysosomal beta glucosidase	3.08554e+06	3.35234e+06	5.6157e+06	0	2.7192e+06	0	6.5877e+06	1.30071e+07	9.84536e+06	7.97716e+06	0	0	0	3.57018e+06	0	0	0	2.16384e+07
qilexprot_33475	LEJ2	Putative CBS domain containing protein	0	0	0	0	0	0	1.75781e+06	0	0	4.17851e+06	0	0	0	0	0	0	0	0
qilexprot_15534	atp4	ATP synthase subunit b	1.56423e+06	3.82276e+06	3.15027e+06	2.01093e+06	3.6256e+06	2.40941e+06	0	0	0	0	0	0	0	0	0	0	0	0
qilexprot_69591	PASY	Phenylalanyl-tRNA synthetase	0	0	1.98604e+06	0	0	0	1.98698e+06	4.02039e+06	3.71094e+06	0	0	0	0	0	0	0	0	0
qilexprot_68631	garR	2-hydroxy-3-oxopropionate reductase	6.976e+06	2.9053e+06	3.0133e+06	0	0	0	3.38542e+06	5.67585e+06	3.1596e+06	0	0	0	0	0	0	0	0	0
qilexprot_61846	atpH	Oligomycin sensitivity conferring protein	0	7.26325e+06	0	0	0	0	3.18555e+06	7.80429e+06	1.66614e+06	1.44349e+07	0	0	0	0	0	0	0	1.92991e+07
qilexprot_48074	capB	Cyprosin B	0	0	0	0	0	0	0	0	0	0	0	1.62593e+07	0	0	0	0	0	0
qilexprot_18393	CVP1	Methyltransferase	0	0	0	0	0	0	0	0	0	0	0	0	1.55178e+07	2.17155e+06	5.63025e+06	0	0	0
qilexprot_73778	glysoja_006165	Protein transport Sec31A	1.12823e+06	3.5934e+06	3.76662e+06	0	0	0	2.86459e+06	0	0	4.55837e+06	0	0	0	0	0	0	0	0
qilexprot_28726	CHRC	Probable plastid-lipid-associated protein 2, chloroplastic	0	0	1.84907e+06	3.21722e+06	9.064e+06	4.7458e+06	1.36719e+06	0	0	7.78722e+06	0	0	0	0	0	0	0	0
qilexprot_33042	ufc1	Ubiquitin-fold modifier-conjugating enzyme 1	2.95138e+06	7.26325e+06	1.98604e+06	3.35841e+06	5.96713e+06	2.957e+06	1.04167e+06	3.82647e+06	1.06027e+07	0	0	0	0	0	0	2.5746e+07	0	0
qilexprot_68335	me1	Malic enzyme	519175	3.51694e+06	1.36968e+06	0	0	0	0	1.7737e+06	0	0	0	0	0	0	0	0	0	0
qilexprot_65451	msr	Peptide-methionine (S)-S-oxide reductase	7.78092e+06	1.55816e+06	2.80785e+06	0	0	0	3.45052e+06	3.5474e+06	2.83698e+06	0	0	0	0	0	0	0	0	0
qilexprot_44471	ACO	1-aminocyclopropane-1-carboxylate oxidase	0	0	0	0	0	0	0	0	0	0	0	0	1.41877e+06	0	0	0	0	0
qilexprot_14781	BTR1	Binding to TOMV RNA 1L (Long form) protein	0	0	2.12301e+06	0	0	0	0	2.12844e+06	0	0	0	0	0	0	3.70784e+07	0	0	0
qilexprot_56507	lar	Leucoanthocyanidin reductase	5.50031e+06	0	0	0	0	0	0	0	1.89334e+06	0	0	0	0	0	0	0	0	0
qilexprot_17305	CLPR3	ATP-dependent Clp protease proteolytic subunit	4.69538e+06	4.20504e+06	4.10905e+06	0	3.399e+06	0	1.5625e+06	969624	3.71094e+06	0	0	0	0	0	0	0	0	0
qilexprot_79160	ATH1	Cytochrome P450	0	0	0	0	0	0	0	0	0	0	0	0	6.20713e+06	3.42295e+06	1.30865e+07	0	0	0
qilexprot_2745	TYRS	Tyrosyl-tRNA synthetase	3.52288e+06	4.96959e+06	4.58843e+06	0	0	0	3.64584e+06	2.71968e+06	3.18081e+06	0	0	0	1.19709e+07	1.17779e+07	1.02598e+07	0	0	0
qilexprot_49686	pdcd5	LOC495300 protein	0	0	0	0	0	0	0	3.07442e+06	0	0	0	0	0	0	0	0	0	0
qilexprot_40765	FIP1	Glutathione S-transferase, amino-terminal domain protein	3.62215e+06	2.29672e+06	3.97208e+06	2.70729e+06	3.6256e+06	3.28555e+06	0	0	0	0	0	0	0	0	0	0	0	0
qilexprot_77536	cyp1	PPIase	0	1.98784e+06	0	0	0	0	0	2.95617e+06	0	2.65905e+06	0	0	0	1.28821e+07	0	0	0	0
qilexprot_51318	acyP	Acylphosphatase	0	0	0	0	0	0	214844	468612	5.45282e+06	0	0	0	0	0	0	0	0	0
qilexprot_43934	rab1	Ras-related protein Rab-1A	0	0	0	0	2.0394e+06	0	0	0	0	0	0	3.71641e+06	0	0	0	0	0	0
qilexprot_71715	rpl31	60S ribosomal protein L31	5.28298e+06	2.98176e+06	6.30054e+06	1.67921e+06	2.58022e+06	2.26338e+06	5.33855e+06	3.73423e+06	4.16535e+06	0	0	0	0	0	0	0	0	0
qilexprot_44690	scpl44	Carboxypeptidase	0	0	0	5.82581e+06	2.5062e+06	4.38074e+06	0	0	1.89334e+06	8.73689e+06	2.23409e+07	1.48656e+07	0	0	0	1.07967e+07	1.33699e+07	1.98839e+07
qilexprot_15224	RPS15A	40S ribosomal protein S15a	0	5.73415e+06	0	0	0	0	1.5625e+07	1.30071e+07	1.28747e+07	0	0	0	0	0	0	0	0	0
qilexprot_15519	PRP39	Pre-mRNA-processing factor 39	2.41477e+06	6.88098e+06	5.95812e+06	1.30224e+06	1.51067e+06	1.35073e+06	3.0599e+06	0	0	0	0	0	0	0	0	0	0	0
qilexprot_52996	amt	Aminomethyltransferase	0	3.36403e+06	0	0	0	0	0	0	0	0	0	0	0	0	0	0	0	0
qilexprot_37165	RPS25B	40S ribosomal protein S25-2	0	0	0	0	0	0	0	0	1.5904e+06	0	0	0	0	0	0	0	0	0
qilexprot_30343	gloB	Persulfide dioxygenase ETHE1, mitochondrial	0	0	0	2.87864e+06	0	0	0	0	0	0	0	0	0	0	0	0	0	0
qilexprot_70028	CDI	Glycosyltransferase	4.82954e+06	2.17898e+06	2.12301e+06	0	0	0	1.95313e+06	0	0	0	0	0	0	0	0	0	0	0
qilexprot_61845	SUI1	Translation initiation factor SUI1	0	0	2.32846e+06	0	0	0	1.82292e+06	3.5474e+06	1.51467e+06	2.08926e+06	4.25152e+06	4.41323e+06	0	0	0	0	0	0
qilexprot_26139	LTP	Lipid transfer protein	0	0	0	0	0	0	1.10677e+07	0	0	0	0	0	0	0	0	0	0	0
qilexprot_41518	chsL	Chalcone synthase	0	0	0	6.16851e+06	3.1724e+06	2.29989e+06	0	0	0	0	0	0	0	0	0	0	0	0
qilexprot_40095	nbp1	31 kDa ribonucleoprotein, chloroplastic	2.14646e+07	5.73415e+06	8.90293e+06	3.42695e+06	4.00327e+06	4.01568e+06	1.36719e+07	1.53721e+07	1.28747e+07	0	0	0	0	0	0	0	0	0
qilexprot_36071	At1g66070	Eukaryotic translation initiation factor 3 subunit J	0	0	0	0	0	0	1.5625e+06	0	0	0	0	0	0	0	3.09714e+06	0	0	4.21072e+06
qilexprot_11152	RPN12A	26S proteasome non-ATPase regulatory subunit RPN12A	3.08554e+06	1.6522e+06	4.10905e+06	0	0	0	2.21354e+06	2.44534e+06	2.57494e+06	0	0	0	0	0	0	0	0	0
qilexprot_2523	At2g20360	NADH-ubiquinone oxidoreductase 39 kDa subunit	0	0	0	0	0	0	0	0	0	0	0	0	0	1.80349e+07	0	0	0	0
qilexprot_43724	GLIP	GDSL esterase/lipase 1	0	0	0	0	0	0	0	591234	0	1.27255e+06	1.30078e+07	1.04524e+07	0	0	0	9.13567e+06	0	0
qilexprot_65119	S3A	40S ribosomal protein S3A	0	0	0	0	0	0	0	0	0	0	0	0	0	1.14098e+06	0	0	0	0
qilexprot_14878	At4g26220	Probable caffeoyl-CoA O-methyltransferase At4g26220	2.14646e+06	834892	2.39694e+06	0	0	1.13169e+06	0	0	0	0	0	0	0	0	0	0	0	0
qilexprot_44048	cox5b	Cytochrome c oxidase subunit Vb	0	0	0	0	0	0	0	2.48318e+06	0	0	0	0	6.20713e+07	5.5209e+07	3.88233e+06	0	0	0
qilexprot_28215	AIR12	Auxin-induced in root cultures protein 12, putative	0	0	0	0	0	0	3.15169e+06	4.96636e+06	6.21015e+06	0	0	0	6.64163e+06	1.14098e+07	6.54326e+06	0	0	0
qilexprot_52519	mipA	Aquaporin	0	0	0	0	0	0	0	0	0	5.12817e+06	0	0	0	0	0	0	0	0
qilexprot_22812	cap	Adenylyl cyclase-associated protein	0	2.14075e+06	0	1.13089e+06	561968	1.42374e+06	0	3.07442e+06	0	0	0	0	0	0	0	0	0	0
qilexprot_21281	RPL39A	60S ribosomal protein L39-1	0	0	0	0	0	0	7.16146e+06	0	0	0	0	0	0	0	0	0	0	0
qilexprot_29197	atp5	ATP synthase subunit D	0	0	0	0	0	0	0	2.60143e+06	0	0	0	0	0	0	6.10704e+06	0	0	0
qilexprot_78439	iddi	Isopentenyl-diphosphate Delta-isomerase 1	1.87815e+06	0	0	0	0	0	4.36198e+06	2.87221e+06	4.31681e+06	0	0	0	0	0	0	0	0	0
qilexprot_36302	PY	Phosphomethylpyrimidine synthase, chloroplastic	0	4.58732e+06	0	3.01846e+06	6.19373e+06	4.01568e+06	5.27344e+06	1.46626e+06	2.65067e+06	0	0	0	0	0	0	0	0	0
qilexprot_56049	PRP39	Pre-mRNA-processing factor 39	3.488e+06	8.02781e+06	9.58777e+06	0	0	0	2.53906e+06	0	0	0	0	0	0	0	0	0	0	0
qilexprot_56526	yqjG	Glutathione S-transferase domain protein	3.75631e+06	0	0	0	0	0	0	0	0	0	0	0	0	0	0	0	0	0
qilexprot_63891	IMPL1	Inositol monophosphatase family protein	4.15877e+06	0	0	1.5764e+06	1.20853e+06	730488	0	0	1.51467e+06	0	0	0	0	0	0	0	0	0
qilexprot_62321	UBE2G1	Ubiquitin-conjugating enzyme E2 G1	0	0	4.93085e+06	0	0	0	0	0	4.39255e+06	0	0	0	0	0	0	0	0	0
qilexprot_39120	ferredoxin homolog	Altered inheritance of mitochondria protein 32	0	0	2.87633e+06	0	0	0	0	0	0	0	0	0	3.45826e+07	0	0	0	0	0
qilexprot_27840	panE	Tropinone reductase	0	0	0	1.64494e+07	2.19047e+07	8.39641e+06	0	2.36494e+06	0	1.6904e+07	0	0	0	0	0	0	0	0
qilexprot_74259	RH3	DEAD-box ATP-dependent RNA helicase 3	0	0	0	0	0	0	3.71094e+06	2.0102e+06	1.7805e+06	0	0	0	0	0	0	0	0	0
qilexprot_15999	cpi	Cysteine proteinase inhibitor	0	0	0	0	981933	0	1.04167e+07	2.12844e+07	1.5904e+07	0	0	0	0	0	0	0	0	0
qilexprot_78075	CNX	Calnexin	6.43938e+06	9.93919e+06	7.53325e+06	0	0	0	5.29037e+06	1.18247e+07	3.55948e+06	2.76921e+06	1.38568e+07	1.20783e+07	0	0	0	0	0	0
qilexprot_73223	CHRC	Probable plastid-lipid-associated protein 2, chloroplastic	7.64677e+06	1.89227e+06	3.0133e+06	0	0	2.70145e+06	4.10157e+06	0	0	0	0	0	0	0	0	0	0	0
qilexprot_18242	fttB	14-3-3-like protein A	1.744e+07	4.20504e+06	8.21809e+06	1.71347e+06	4.60753e+06	4.01568e+06	1.43229e+07	1.7737e+07	8.33069e+06	0	0	0	0	0	0	0	0	0
qilexprot_56670	PDI	Protein disulfide-isomerase	0	0	0	1.64494e+06	417699	2.88399e+06	0	0	0	0	0	0	0	0	0	0	0	0
qilexprot_6508	THG1	ATP phosphoribosyltransferase	0	4.58732e+06	0	0	1.05747e+06	0	1.4974e+06	0	0	0	0	0	0	0	0	0	0	0
qilexprot_4038	UBC2	Ubiquitin-conjugating enzyme E2 2	0	0	0	0	0	0	3.77214e+06	1.30071e+07	5.37708e+06	0	0	0	0	1.17779e+07	0	0	0	5.02947e+07
qilexprot_4010	nab	Alba DNA/RNA-binding protein	0	0	0	0	0	0	7.16146e+06	2.48318e+06	3.41255e+06	0	0	0	6.65049e+06	7.14772e+06	1.22141e+07	0	0	0
qilexprot_49293	rab1	GTP-binding protein ypt1	0	0	506782	0	0	0	0	0	0	0	0	0	0	0	0	0	0	0
qilexprot_77869	ZOSMA_14G01640	Transcription elongation factor B polypeptide 2	0	0	0	0	0	0	911459	1.41896e+06	2.42347e+06	0	0	0	0	0	0	0	0	0
qilexprot_5156	SAH7	Pollen-specific protein C13, putative	666744	1.68202e+06	2.25997e+06	0	0	0	1.88802e+06	0	0	0	0	0	0	0	0	0	0	0
qilexprot_37531	gip4	Gip1-like protein	0	0	0	0	0	0	0	0	0	0	0	0	0	0	3.40249e+07	0	0	0
qilexprot_43739	pk5	Serine/threonine-protein kinase SAPK7	0	0	2.19149e+06	0	0	0	0	0	0	0	0	0	0	0	0	0	0	0
qilexprot_42362	HMGB4	High mobility group B protein 4	0	0	0	0	0	0	2.08333e+06	1.03702e+06	2.65067e+06	0	0	0	0	0	4.36217e+06	0	0	0
qilexprot_27137	At3g16190	Probable inactive nicotinamidase At3g16190	0	0	0	2.84437e+06	1.20853e+06	1.0459e+06	0	0	0	0	0	0	0	0	0	0	0	0
1 Accesion number from Q. ilex transcriptome database (Guerrero-Sanchez et al., 2017, 2019, 2021)

## Sheet: Table S2b
Table S2b. Proteases identified by shotgun analysis on Quercus ilex seeds
Protein ID 1	Gene 1	Protease type 2	Description	MEROPS 3		PANTHER 3	Detected in gel activity 4								TOP 300 PCA loadings (PC1 & PC2) 5	EC	GO Biological Process		GO Molecular Function		GO Cellular Component		Keyword path
				ID	Protein family	protein class	Band 1	Band 2	Band 3	Band 4	Band 5	Band 8	Band 9	Band 10
qilexprot_17113	cpa63	A	Aspartic proteinase nepenthesin-1													3.4.23.3;3.4.23.-;2.7.1.-	GO:0009627;GO:0006887;GO:0030163;GO:0006508	systemic acquired resistance;exocytosis;protein catabolic process;proteolysis	GO:0004190	aspartic-type endopeptidase activity	GO:0000145;GO:0009505;GO:0048046;GO:0005618;GO:0009507	exocyst;plant-type cell wall;apoplast;cell wall;chloroplast	Signal;Apoplast;Aspartyl protease;Hydrolase;Protease;Glycoprotein		GO:0008233;GO:0005576;GO:0005618;GO:0009536;GO:0009056
qilexprot_46052	BnaA07g33550D	A	BnaA07g33550D protein													3.4.23.-;2.7.1.-	GO:0045116;GO:0030163;GO:0050832;GO:0006508	protein neddylation;protein catabolic process;defense response to fungus;proteolysis	GO:0008641;GO:0016881;GO:0004190	small protein activating enzyme activity;acid-amino acid ligase activity;aspartic-type endopeptidase activity	GO:0009505;GO:0005794	plant-type cell wall;Golgi apparatus	Signal;Aspartyl protease;Hydrolase;Protease		GO:0008233;GO:0005618;GO:0005794;GO:0009056
qilexprot_63251	nep2	A	Aspartic proteinase nepenthesin-1													3.4.23.-;3.4.23.12	GO:0006508;GO:0009414;GO:0009627;GO:0009737;GO:0030163;GO:0080167	proteolysis;response to water deprivation;systemic acquired resistance;response to abscisic acid;protein catabolic process;response to karrikin	GO:0004190;GO:0070001	aspartic-type endopeptidase activity;aspartic-type peptidase activity	GO:0005783;GO:0009505;GO:0009506	endoplasmic reticulum;plant-type cell wall;plasmodesma	Aspartyl protease;Hydrolase;Protease;Signal;Zymogen		GO:0002376;GO:0005618;GO:0005783;GO:0006950;GO:0008233;GO:0009056
qilexprot_14069	AED3	A	Aspartyl protease AED3													3.4.23.3;3.4.23.-;2.7.1.-	GO:0009627;GO:0006887;GO:0030163;GO:0006508	systemic acquired resistance;exocytosis;protein catabolic process;proteolysis	GO:0004190	aspartic-type endopeptidase activity	GO:0000145;GO:0009505;GO:0048046;GO:0005618;GO:0009507	exocyst;plant-type cell wall;apoplast;cell wall;chloroplast	Signal;Apoplast;Nucleotide-binding;Aspartyl protease;Secreted;Disulfide bond;Hydrolase;Protease;Glycoprotein		GO:0008233;GO:0006950;GO:0002376;GO:0005576;GO:0005618;GO:0009536;GO:0009056
qilexprot_12941	ap1	A	Aspartic proteinase												*	3.4.23.-;3.4.23.40	GO:0009651;GO:0006629;GO:0046686;GO:0030163;GO:0009735;GO:0006508	response to salt stress;lipid metabolic process;response to cadmium ion;protein catabolic process;response to cytokinin;proteolysis	GO:0004175;GO:0004190;GO:0008430	endopeptidase activity;aspartic-type endopeptidase activity;selenium binding	GO:0005783;GO:0031090;GO:0005578;GO:0005618;GO:0000326;GO:0005773;GO:0009506	endoplasmic reticulum;organelle membrane;proteinaceous extracellular matrix;cell wall;protein storage vacuole;vacuole;plasmodesma	Signal;Microsome;Extracellular matrix;Zymogen;Aspartyl protease;Disulfide bond;Cell wall;Hydrolase;Protease;Vacuole;Glycoprotein		GO:0008233;GO:0006629;GO:0005773;GO:0005618;GO:0005578;GO:0009056
qilexprot_72062	ap1	A	Aspartic proteinase													3.4.23.-;3.4.23.40	GO:0009651;GO:0006629;GO:0046686;GO:0030163;GO:0009735;GO:0006508	response to salt stress;lipid metabolic process;response to cadmium ion;protein catabolic process;response to cytokinin;proteolysis	GO:0004175;GO:0004190;GO:0008430	endopeptidase activity;aspartic-type endopeptidase activity;selenium binding	GO:0005783;GO:0005764;GO:0031090;GO:0005578;GO:0005618;GO:0000326;GO:0005773;GO:0009506	endoplasmic reticulum;lysosome;organelle membrane;proteinaceous extracellular matrix;cell wall;protein storage vacuole;vacuole;plasmodesma	Signal;Microsome;Extracellular matrix;Zymogen;Aspartyl protease;Disulfide bond;Cell wall;Hydrolase;Protease;Vacuole;Glycoprotein		GO:0008233;GO:0006629;GO:0005773;GO:0005618;GO:0005578;GO:0009056
qilexprot_78560	ap1	A	Aspartic proteinase													3.4.23.-;3.4.23.5;3.4.23.40	GO:0009651;GO:0030574;GO:0006629;GO:0046686;GO:0006665;GO:0030163;GO:0009735;GO:0006914;GO:0019886;GO:0006508	response to salt stress;collagen catabolic process;lipid metabolic process;response to cadmium ion;sphingolipid metabolic process;protein catabolic process;response to cytokinin;autophagy;antigen processing and presentation of exogenous peptide antigen via MHC class II;proteolysis	GO:0004175;GO:0004190;GO:0008430	endopeptidase activity;aspartic-type endopeptidase activity;selenium binding	GO:0005764;GO:0005615;GO:0031090;GO:0000326;GO:0005773;GO:0045121;GO:0009506;GO:0043202;GO:0042470	lysosome;extracellular space;organelle membrane;protein storage vacuole;vacuole;membrane raft;plasmodesma;lysosomal lumen;melanosome	Signal;Alzheimer disease;Microsome;Extracellular matrix;Disease mutation;Zymogen;Neurodegeneration;Aspartyl protease;Neuronal ceroid lipofuscinosis;Disulfide bond;Hydrolase;Protease;Vacuole;Glycoprotein;Lysosome		GO:0008233;GO:0005764;GO:0006629;GO:0005773;GO:0005615;GO:0009056
qilexprot_40707	APF2	A	Aspartyl protease family protein 2													3.4.23.-	GO:0006508;GO:0009414;GO:0009627;GO:0009737;GO:0030163;GO:0080167	proteolysis;response to water deprivation;systemic acquired resistance;response to abscisic acid;protein catabolic process;response to karrikin	GO:0004190	aspartic-type endopeptidase activity	GO:0009505;GO:0009506;GO:0016020	plant-type cell wall;plasmodesma;membrane	Aspartyl protease;Hydrolase;Protease;Signal		GO:0005618;GO:0008233;GO:0009056
qilexprot_60038	APF2	A	Aspartyl protease family protein 2													3.4.23.-	GO:0009737;GO:0009627;GO:0030163;GO:0009414;GO:0080167;GO:0006508	response to abscisic acid;systemic acquired resistance;protein catabolic process;response to water deprivation;response to karrikin;proteolysis	GO:0003677;GO:0070001;GO:0004190	DNA binding;aspartic-type peptidase activity;aspartic-type endopeptidase activity	GO:0005783;GO:0016020;GO:0009505;GO:0009506	endoplasmic reticulum;membrane;plant-type cell wall;plasmodesma	Signal;Hydrolase;Protease;DNA-binding;Aspartyl protease		GO:0008233;GO:0003677;GO:0005618;GO:0005783;GO:0006950;GO:0002376;GO:0009056
qilexprot_7014	At3g04780	A	PITH domain-containing protein At3g04780														GO:0034599;GO:0006457;GO:0006662;GO:0055114;GO:0045454;GO:0000103	cellular response to oxidative stress;protein folding;glycerol ether metabolic process;oxidation-reduction process;cell redox homeostasis;sulfate assimilation	GO:0004190;GO:0015035;GO:0016671	aspartic-type endopeptidase activity;protein disulfide oxidoreductase activity;oxidoreductase activity, acting on a sulfur group of donors, disulfide as acceptor	GO:0005737;GO:0005623;GO:0009507	cytoplasm;cell;chloroplast	Acetylation		GO:0005737;GO:0006790;GO:0006950;GO:0005623;GO:0006457;GO:0016491;GO:0042592;GO:0009536
qilexprot_37831	At5g10080	A	Aspartic proteinase-like protein 1												*	3.4.23.-;3.4.17.4;2.7.1.-	GO:0030163;GO:0006508	protein catabolic process;proteolysis	GO:0004190;GO:0004180	aspartic-type endopeptidase activity;carboxypeptidase activity	GO:0031225;GO:0046658	anchored component of membrane;anchored component of plasma membrane	Signal;GPI-anchor;Aspartyl protease;Hydrolase;Protease;Membrane;Cell membrane;Glycoprotein;Lipoprotein		GO:0008233;GO:0005886;GO:0009056
qilexprot_55590	DDI1	A	DNA damage-inducible protein 1														GO:0006289;GO:0043161;GO:0006486;GO:0046686;GO:0016192;GO:0006282	nucleotide-excision repair;proteasome-mediated ubiquitin-dependent protein catabolic process;protein glycosylation;response to cadmium ion;vesicle-mediated transport;regulation of DNA repair	GO:0003684;GO:0031593;GO:0004190	damaged DNA binding;polyubiquitin binding;aspartic-type endopeptidase activity	GO:0005634;GO:0005654;GO:0005829	nucleus;nucleoplasm;cytosol	Coiled coil		GO:0008233;GO:0032182;GO:0006950;GO:0005829;GO:0005634;GO:0009056
qilexprot_59275	rpt3	A	26S protease regulatory subunit 6B												*	2.1.2.1;3.4.25.1;3.6.1.15;3.6.1.3;3.6.4.3;3.6.4.8	GO:0000165;GO:0000209;GO:0001824;GO:0002223;GO:0002479;GO:0006511;GO:0006521;GO:0006544;GO:0006563;GO:0006972;GO:0030163;GO:0030433;GO:0031145;GO:0033209;GO:0035999;GO:0038061;GO:0038095;GO:0043488;GO:0045842;GO:0045899;GO:0050852;GO:0051436;GO:0051437;GO:0060071;GO:0061641;GO:0070682;GO:0090090;GO:0090263;GO:1903097	MAPK cascade;protein polyubiquitination;blastocyst development;stimulatory C-type lectin receptor signaling pathway;antigen processing and presentation of exogenous peptide antigen via MHC class I, TAP-dependent;ubiquitin-dependent protein catabolic process;regulation of cellular amino acid metabolic process;glycine metabolic process;L-serine metabolic process;hyperosmotic response;protein catabo…	GO:0004372;GO:0005524;GO:0008233;GO:0008568;GO:0016787;GO:0017025;GO:0017111;GO:0036402;GO:0042802	glycine hydroxymethyltransferase activity;ATP binding;peptidase activity;microtubule-severing ATPase activity;hydrolase activity;TBP-class protein binding;nucleoside-triphosphatase activity;proteasome-activating ATPase activity;identical protein binding	GO:0000502;GO:0005618;GO:0005737;GO:0005829;GO:0005838;GO:0008540;GO:0009506;GO:0016234;GO:0022624;GO:0031595;GO:0031597;GO:0034399;GO:0045335;GO:0061638	proteasome complex;cell wall;cytoplasm;cytosol;proteasome regulatory particle;proteasome regulatory particle, base subcomplex;plasmodesma;inclusion body;proteasome accessory complex;nuclear proteasome complex;cytosolic proteasome complex;nuclear periphery;phagocytic vesicle;CENP-A containing chromatin	ATP-binding;Acetylation;Aspartyl protease;Coiled coil;Hydrolase;Isopeptide bond;Nucleotide-binding;Nucleus;One-carbon metabolism;Phosphoprotein;Protease;Proteasome;Ubl conjugation	One-carbon metabolism	GO:0005618;GO:0005622;GO:0005634;GO:0005694;GO:0005737;GO:0005829;GO:0006461;GO:0006950;GO:0008134;GO:0008233;GO:0009056;GO:0009790;GO:0016887;GO:0043234
qilexprot_11916	rpt3	A	26S protease regulatory subunit 6B												*	3.6.1.15;3.-.-.-;3.6.4.3;2.1.2.1;3.6.1.3;3.6.4.8;3.4.25.1	GO:0038095;GO:0051437;GO:0038061;GO:0006521;GO:0045899;GO:0002223;GO:0030433;GO:0043161;GO:0061641;GO:0006972;GO:0051436;GO:0001824;GO:0050852;GO:0060071;GO:0045842;GO:0035999;GO:0070682;GO:0000165;GO:0030163;GO:0006974;GO:0043488;GO:0002479;GO:0090263;GO:0006563;GO:0090090;GO:1903097;GO:0033209;GO:0006544;GO:0031145;GO:0006511	Fc-epsilon receptor signaling pathway;positive regulation of ubiquitin-protein ligase activity involved in regulation of mitotic cell cycle transition;NIK/NF-kappaB signaling;regulation of cellular amino acid metabolic process;positive regulation of RNA polymerase II transcriptional preinitiation complex assembly;stimulatory C-type lectin receptor signaling pathway;ER-associated ubiquitin-depende…	GO:0017025;GO:0004372;GO:0008233;GO:0036402;GO:0016787;GO:0017111;GO:0042802;GO:0005524;GO:0008568	TBP-class protein binding;glycine hydroxymethyltransferase activity;peptidase activity;proteasome-activating ATPase activity;hydrolase activity;nucleoside-triphosphatase activity;identical protein binding;ATP binding;microtubule-severing ATPase activity	GO:0005838;GO:0045335;GO:0031595;GO:0016234;GO:0008540;GO:0005737;GO:0031597;GO:0022624;GO:0061638;GO:0000502;GO:0005618;GO:0009506;GO:0034399;GO:0005829	proteasome regulatory particle;phagocytic vesicle;nuclear proteasome complex;inclusion body;proteasome regulatory particle, base subcomplex;cytoplasm;cytosolic proteasome complex;proteasome accessory complex;CENP-A containing chromatin;proteasome complex;cell wall;plasmodesma;nuclear periphery;cytosol	Isopeptide bond;Nucleotide-binding;Ubl conjugation;Proteasome;Aspartyl protease;Nucleus;One-carbon metabolism;Coiled coil;Hydrolase;Protease;ATP-binding;Acetylation	One-carbon metabolism	GO:0008233;GO:0005737;GO:0005622;GO:0043234;GO:0006461;GO:0006950;GO:0005829;GO:0005618;GO:0008134;GO:0016887;GO:0005694;GO:0005634;GO:0009056
qilexprot_17538	rpt3	A	26S protease regulatory subunit 6B													3.6.1.15;3.-.-.-;3.6.4.3;2.1.2.1;3.6.1.3;3.6.4.8;3.4.25.1	GO:0038095;GO:0051437;GO:0038061;GO:0006521;GO:0045899;GO:0002223;GO:0030433;GO:0043161;GO:0061641;GO:0006972;GO:0051436;GO:0001824;GO:0050852;GO:0060071;GO:0045842;GO:0035999;GO:0070682;GO:0000165;GO:0030163;GO:0043488;GO:0002479;GO:0090263;GO:0006563;GO:0090090;GO:1903097;GO:0033209;GO:0006544;GO:0031145;GO:0006511	Fc-epsilon receptor signaling pathway;positive regulation of ubiquitin-protein ligase activity involved in regulation of mitotic cell cycle transition;NIK/NF-kappaB signaling;regulation of cellular amino acid metabolic process;positive regulation of RNA polymerase II transcriptional preinitiation complex assembly;stimulatory C-type lectin receptor signaling pathway;ER-associated ubiquitin-depende…	GO:0017025;GO:0004372;GO:0008233;GO:0036402;GO:0016787;GO:0017111;GO:0042802;GO:0005524;GO:0008568	TBP-class protein binding;glycine hydroxymethyltransferase activity;peptidase activity;proteasome-activating ATPase activity;hydrolase activity;nucleoside-triphosphatase activity;identical protein binding;ATP binding;microtubule-severing ATPase activity	GO:0005838;GO:0045335;GO:0031595;GO:0016234;GO:0008540;GO:0005737;GO:0031597;GO:0022624;GO:0061638;GO:0000502;GO:0005618;GO:0009506;GO:0034399;GO:0005829	proteasome regulatory particle;phagocytic vesicle;nuclear proteasome complex;inclusion body;proteasome regulatory particle, base subcomplex;cytoplasm;cytosolic proteasome complex;proteasome accessory complex;CENP-A containing chromatin;proteasome complex;cell wall;plasmodesma;nuclear periphery;cytosol	Isopeptide bond;Nucleotide-binding;Ubl conjugation;Proteasome;Aspartyl protease;Nucleus;Nucleomorph;One-carbon metabolism;Coiled coil;Hydrolase;Protease;ATP-binding;Acetylation	One-carbon metabolism	GO:0008233;GO:0005737;GO:0005622;GO:0043234;GO:0006461;GO:0006950;GO:0005829;GO:0005618;GO:0008134;GO:0016887;GO:0005694;GO:0005634;GO:0009056
qilexprot_23760	Sb06g018695	A	Putative uncharacterized protein Sb06g018695												*	3.4.23.-	GO:0009627;GO:0080167;GO:0009737;GO:0030163;GO:0009414;GO:0006508	systemic acquired resistance;response to karrikin;response to abscisic acid;protein catabolic process;response to water deprivation;proteolysis	GO:0004190;GO:0070001	aspartic-type endopeptidase activity;aspartic-type peptidase activity	GO:0005783;GO:0016020;GO:0009505;GO:0009506	endoplasmic reticulum;membrane;plant-type cell wall;plasmodesma	Signal;Aspartyl protease;Hydrolase;Protease		GO:0008233;GO:0002376;GO:0005618;GO:0005783;GO:0009056
qilexprot_34502	uba3	A	NEDD8-activating enzyme E1 catalytic subunit													6.3.2.19;6.3.2.-	GO:0030071;GO:0045116;GO:0031145	regulation of mitotic metaphase/anaphase transition;protein neddylation;anaphase-promoting complex-dependent catabolic process	GO:0008641;GO:0019781;GO:0016881;GO:0005524;GO:0046982	small protein activating enzyme activity;NEDD8 activating enzyme activity;acid-amino acid ligase activity;ATP binding;protein heterodimerization activity	GO:0005680;GO:0005634;GO:0005829	anaphase-promoting complex;nucleus;cytosol	Aspartyl protease;Ligase;Coiled coil;Ubl conjugation pathway;Acetylation	Protein modification	GO:0006464;GO:0005829;GO:0016874;GO:0005634
qilexprot_15272	plp	C	Putative calcium-binding protein CML49												*		GO:0006508	proteolysis	GO:0004198;GO:0005509	calcium-dependent cysteine-type endopeptidase activity;calcium ion binding	GO:0005737	cytoplasm	Calcium;Metal-binding;Protease;Repeat		GO:0005737;GO:0008233;GO:0043167
[truncated: 164 more rows]

## Sheet: Table S2c
Table S2c. Protease Inhibitors identified by shotgun analysis on Quercus ilex seeds
Protein ID 1	Gene 1	Inhibitor type 2	Description	MEROPS 3		Detected in gel activity 4								TOP 300 PCA loadings (PC1 & PC2) 5	EC	GO Biological Process		GO Molecular Function		GO Cellular Component		Keyword path
				ID	Protein family	Band 1	Band 2	Band 3	Band 4	Band 5	Band 8	Band 9	Band 10
qilexprot_21746	asi	S	Alpha-amylase/subtilisin inhibitor											*				GO:0004866;GO:0008233	endopeptidase inhibitor activity;peptidase activity			Protease;Signal		GO:0008233;GO:0030234
[truncated: 16 more rows]

## Sheet: Table S2d
Table S2d. Proteases and protease inhibitors identified by shotgun analysis in different tissues of Quercus ilex
Protein ID 1	Gene 1	Description	Type 2	Protein Shotgun identification 3
				Detected	Cotyledon	Embryo	Acorn	Leaf	Mix4
qilexprot_14069	AED3	Aspartyl protease AED3	A	*****	*	*	*	*	*
qilexprot_11916	rpt3	26S protease regulatory subunit 6B	A	*****	*	*	*	*	*
qilexprot_17538	rpt3	26S protease regulatory subunit 6B	A	*****	*	*	*	*	*
[truncated: 424 more rows]
