# Supplementary material for: Identification of Proteases and Protease Inhibitors in Seeds of the Recalcitrant Forest Tree Species Quercus ilex
Source: Front Plant Sci. 2022 Jun 27;13:907042. doi: 10.3389/fpls.2022.907042 (PMC9271950; doi:10.3389/fpls.2022.907042)
Supplement: Supplementary file 5 [file Table_3.XLSX]

## Sheet: Principal component analysis
Table S3. Principal component analysis (PCA): (a) Explained Variance (b) Loadings are shown. (*) protease and inhibitors including in the top 300 loadings in PC1 and PC2
(a)
	PC1	PC2	PC3	PC4	PC5	PC6	PC7	PC8	PC9	PC10	PC11	PC12	PC13	PC14	PC15	PC16	PC17	PC18
Proportion_of_Variance	23.56	17.43	8.97	7.44	6.34	5.73	5.4	4.95	4.41	3.42	3.25	2.73	1.71	1.66	1.34	0.97	0.68	0
Cumulative_Proportion_of_Variance	23.56	40.99	49.96	57.4	63.74	69.47	74.87	79.82	84.23	87.65	90.9	93.63	95.34	97	98.34	99.31	99.99	99.99
Standard_Deviation	20.7473	17.8438	12.8012	11.6575	10.7635	10.2278	9.93463	9.51394	8.98113	7.90734	7.70579	7.05843	5.59701	5.50987	4.95405	4.19955	3.5291	1.11839e-14
(b)	(*) protease and inhibitors including in the top 300 loadings in PC1 and PC2
	PC1 *	PC2 *	PC3	PC4	PC5	PC6	PC7	PC8	PC9	PC10	PC11	PC12	PC13	PC14	PC15	PC16	PC17	PC18
qilexprot_63030	0.043498	-0.00264	0.00493133	-0.000621714	-0.0124122	-0.0178045	0.00512174	-0.0328138	0.0125582	0.000223258	0.00416085	0.0160042	-0.00210872	0.00128498	-0.000992177	0.00281207	-0.010508	-0.0137805
qilexprot_43776	0.043204	0.001735	0.0094164	-0.00908429	0.00423219	-0.0157904	0.012901	-0.0175754	0.00105498	-0.0263974	-0.0275221	-0.00150091	0.00160719	0.00973598	-0.0091937	-0.0140207	0.00136869	0.00798149
qilexprot_20107	0.040762	0.012755	0.0228298	-0.014923	-0.00347845	-0.00771943	0.0098231	-0.027148	0.00537074	-0.0108403	-0.0147268	-0.00208835	-0.0116818	0.0113256	-0.00029948	-0.0103566	-0.00692999	-0.000872208
qilexprot_19906	0.040396	0.015009	0.00300775	-0.00355085	-0.00134287	-0.0151261	0.00937251	-0.0180901	0.0171282	0.0296822	0.0289649	0.0244047	-0.00398482	-0.00101005	-0.000203029	-0.000429929	-0.0107765	-0.00546817
qilexprot_72624	0.039876	-0.010113	0.00127017	0.0110193	0.00957411	-0.0196255	-0.0118012	-0.0407394	0.00872451	0.00901694	0.00548437	0.022383	0.00476752	0.0094138	0.0122261	0.00758276	0.0205671	-0.0052006
qilexprot_65760	0.038969	0.000197	0.01879	-0.0124826	0.00639429	-0.0187515	0.0196996	-0.0354309	0.0172491	-0.0249579	0.000988343	-0.003172	-0.00825581	-0.00031481	0.00636479	-0.0114962	-0.0197633	0.00697733
qilexprot_4135	0.037597	0.024526	0.0066288	-0.00688182	-0.00333117	-0.00843526	0.0215364	-0.0298242	-0.00235937	0.00268701	0.0218753	0.0198739	0.00426145	0.000529213	-0.00343524	-0.00422226	-0.00984438	0.00548373
qilexprot_38322	0.03726	0.000946	0.00813559	0.00665552	0.0304233	-0.0377827	0.0225616	2.26729e-05	0.0280539	-0.00141026	-0.0146632	0.00435901	-0.0031911	0.00149749	0.0014895	-0.00279954	-0.00668163	-0.00598292
qilexprot_27293	0.036225	-0.020705	0.00735741	-0.0240695	-0.0167174	-0.0333326	0.00463603	-0.00219092	-0.0126721	0.0125378	0.0168762	0.0192315	-0.00114202	0.00102638	-0.0029172	-0.009121	-0.0012814	-0.00796473
qilexprot_66628	0.035924	0.015085	0.0208356	0.00384082	-0.0178323	-0.00517418	0.00717873	-0.0405876	0.00814932	0.0231037	0.0231315	0.0258914	0.00544582	0.000375558	0.0020425	-0.00116654	0.00260683	0.0124097
qilexprot_39526	0.035232	-0.018525	0.00128354	0.0243623	0.0132039	-0.0372233	-0.0170679	-0.00210995	0.00131084	0.0328814	0.0121928	0.000309903	0.00815323	-0.00505097	0.00357176	0.00666717	0.00731315	0.0089889
qilexprot_74942	0.035084	-0.01672	-0.0167925	0.00649547	-0.00841933	0.00351156	-0.0209681	-0.0409286	-0.00476483	0.00897948	0.0125485	0.0424967	-0.00662525	-0.00199026	-0.0196658	-0.0152838	0.016449	0.00424925
qilexprot_10490	0.034938	0.007421	0.00763711	-0.0155921	0.00064593	-0.0108486	0.00855071	-0.0374344	0.0404488	-0.0163531	0.0165378	0.0436675	0.00114571	-0.00792252	-4.5564e-05	-0.0181771	-0.00509013	0.0192712
qilexprot_64617	0.034794	0.006548	0.0144606	-0.0219628	0.0203241	-0.0151507	-0.00646489	-0.0184636	0.0322877	-0.0287923	-0.00136402	0.0362473	-0.031027	0.0201847	0.010986	-0.0124499	-0.0266392	0.0119376
qilexprot_12450	0.034544	-0.022014	0.0137733	0.0193765	0.0131864	-0.030082	-0.0226867	-0.00481025	0.0104933	-0.0172634	0.00394721	0.0236121	0.0142092	-0.00819991	-0.00552157	0.00112381	-0.0368164	-0.0135892
qilexprot_78020	0.034402 *	0.008658	0.00805369	0.016763	0.0365404	-0.0298721	-0.000805989	0.00833986	0.0201815	-0.0196918	0.0299914	0.0247245	0.0158587	0.00341005	-0.00375961	0.0235283	-0.0183475	0.00327871
qilexprot_19946	0.03377	0.01785	0.00525946	-0.0346163	0.0100193	-0.0278891	0.00641222	-0.0177752	0.00353967	0.0275197	0.0185805	0.0278939	-0.00209583	0.00362199	0.00685844	-0.0122346	-0.0146278	-0.00362188
qilexprot_44690	0.033574 *	-0.03363 *	0.00908698	0.00793777	0.00234038	-0.0121338	0.000692126	-0.0266892	-0.00773717	0.00994394	0.0160557	0.0171494	-0.00708319	-0.000366211	-0.00744476	-0.0164471	-0.0164186	-0.00251713
qilexprot_49222	0.033544	0.00106	0.0118865	-0.0378002	0.031174	-0.00176579	-0.0101819	-0.0282821	0.0273844	0.00574219	0.0169914	0.0200525	-0.000521731	-0.00327172	-0.00119386	-0.00548673	-0.0119831	0.0115865
qilexprot_67058	0.033258	-0.014138	0.0128344	-0.0230922	0.0154761	-0.0302885	0.0118928	-0.0295857	-0.0390237	0.00871206	0.0118299	0.00882868	0.0109597	0.00156184	-0.00261202	0.00200721	-0.00141448	0.0125163
qilexprot_18224	0.03307	-0.011813	0.00101873	-0.0345616	0.0122988	0.0144924	-0.0339506	-0.0209653	0.017831	-0.0193077	-0.0022835	-0.0259992	-0.00763733	-0.0109647	0.00275749	-0.0464339	-0.0145727	0.00677558
qilexprot_64254	0.033007	0.030298	0.00206711	-0.0246233	-0.000888773	-0.0153905	-0.0258234	-0.0207124	0.00560828	-0.00735462	-0.00975277	-0.0150748	-0.00247894	0.00490062	0.000444026	-0.00960019	-0.00753244	-0.00270273
qilexprot_1449	0.032604	-0.000847	0.00423045	0.017752	0.00286786	-0.0141431	-0.0270611	-0.0553521	0.02168	-0.00411877	0.0114982	0.0307157	-0.0161339	-0.000904636	0.0155235	-0.0306433	-0.0062198	-0.0116854
qilexprot_49382	0.032429	0.026166	0.00606399	-0.00563266	-0.020417	-0.0185033	-0.0422707	-0.0230996	-0.00285399	0.0108489	-0.0051728	0.00311173	0.000337373	5.93824e-05	-0.0017371	-0.000624798	0.00238056	0.00305701
qilexprot_58843	0.03236	-0.003881	-0.00552786	0.000144289	0.00137916	0.0086579	0.0224807	-0.00855237	0.0620459	-0.0238636	-0.0223928	-0.0432848	-0.00765296	-0.00296481	-0.00365467	-0.013463	-0.000793659	-0.00503811
qilexprot_36062	0.031785	-0.029576	0.0101425	-0.0332049	0.00713577	-0.0263672	0.0085043	-0.0027788	0.00393384	0.0070599	0.0140404	0.0180286	0.00279233	0.00488244	-0.00173173	0.000922722	0.00328402	0.00359074
qilexprot_61269	0.031735	0.00336	0.0128711	-0.0431556	0.018237	-0.0175702	-0.0377212	0.000796872	0.00775138	0.00852655	0.0215125	0.0221239	-0.00331635	0.0054337	0.0007542	-0.0220257	-0.00462612	-0.00526772
qilexprot_73159	0.03167	-0.01733	0.00542871	0.03649	0.0101624	-0.0442501	-0.0175717	0.00549001	0.0092861	0.00116095	-0.0109302	-0.00256383	0.00551641	0.00759447	-0.00027321	0.0180988	-0.0334234	0.00436389
qilexprot_67856	0.031651	-0.013882	0.00804696	-0.00357257	0.0186217	-0.0143037	0.0249238	-0.0539024	-0.0349591	0.000882182	-0.00579856	-0.0058358	-0.00189273	-0.00897672	-0.00108402	0.00805333	-0.015927	0.00848017
qilexprot_11295	0.031615	-0.012566	0.025961	0.000816777	0.0256854	-0.0284957	-0.0149134	-0.0310571	0.0167658	-0.0162168	0.0181227	0.0293033	-0.0208708	-0.00461855	0.0100229	-0.0313312	-0.0151356	0.0206035
qilexprot_41858	0.03146	-0.032468	0.00317668	-0.0208788	0.00281405	-0.00322346	0.00384384	-0.0253466	0.028383	-0.0209636	-0.0107933	0.0154802	-0.00210887	-2.94513e-05	-0.00396473	-0.0129095	-0.0091183	0.00140701
qilexprot_64653	0.031045	-0.012558	0.0228433	-0.0405513	-0.00774874	-0.0222988	-0.00989407	-0.0293734	0.0201542	0.00573414	0.0212389	0.0108178	-0.0134703	-0.000279015	0.00451571	-0.0164558	-0.00804035	-0.0110495
qilexprot_438	0.030762	0.001604	-0.00312709	0.0475692	0.0173492	-0.0187023	-0.0140428	-0.0275166	-0.000581002	0.00302736	-0.0372271	-0.003903	0.00388181	0.0212179	0.0126935	-0.0343444	0.00767837	0.00957017
qilexprot_244	0.030584	0.010695	0.00121315	0.0127021	0.00721702	-0.0425545	-0.00493519	-0.00532004	0.01468	0.0427859	0.0299747	0.0538595	0.0103294	-0.00383884	-0.00846492	0.0059098	-0.0140884	0.000843769
qilexprot_2164	0.030471	-0.021577	0.0103722	0.0279805	0.00254065	-0.0176839	-0.0030497	-0.030777	0.016942	0.0302821	0.0374919	0.0293732	-0.00420864	0.000291773	-0.00249154	0.00346306	-0.00276333	0.00103387
qilexprot_32335	0.030461	0.013588	0.00137223	0.00785815	-0.00454801	-0.0242532	0.0516409	-0.0283584	-0.0133845	0.0255284	0.0203406	0.0304893	0.00090718	-0.00416355	0.00344681	-0.0134912	-0.0156825	-0.001902
qilexprot_26049	0.030293	-0.015689	0.0118626	-0.0110331	-0.0324741	-0.00560855	0.0330029	-0.0357829	0.0353952	-0.00928083	-0.00747768	0.0228686	0.00018208	-0.000555298	0.0019266	-0.0103186	-0.00534	0.00865316
qilexprot_4896	0.030286	0.013845	0.00304073	0.0297962	0.00293389	-0.0266044	0.0492053	0.00455362	0.0143716	0.0116539	0.0271556	0.0227177	0.0148166	0.00310681	-0.00903741	-0.00616729	0.0113262	-0.00133848
qilexprot_68112	0.030191	-0.023869	0.0140257	-0.00969254	0.00722668	-0.0486004	0.00700988	0.0287601	0.0235776	0.00482805	0.000253135	5.16328e-05	0.00180815	0.00798603	1.42627e-05	0.000924197	-0.00157287	0.00168973
qilexprot_75727	0.029947	-0.015275	0.020961	0.00233918	0.00522139	-0.00832184	-0.00975137	-0.0571656	-0.0351554	0.0189732	0.0208179	0.00479137	-0.00645846	0.00159379	0.00358354	-0.00216249	-0.00620831	-0.00257233
qilexprot_15769	0.029691	-0.029697	0.00975875	0.00228223	-0.0128514	-0.0257203	0.0148221	0.00961913	0.0134547	0.0224388	0.0303064	0.0456086	0.00105611	-0.000377188	-0.00194734	-0.00468491	-0.00431556	-0.000131947
qilexprot_23159	0.029556	0.026679	-0.01669	0.00533928	0.0150934	-0.0208858	0.00221006	-0.00146847	0.0412949	0.0391943	0.00786891	0.022817	-0.00718201	0.00487354	-0.00326355	0.022849	-0.00308233	-0.00376309
qilexprot_20191	0.029537	0.025314	0.0182783	0.0149639	0.0352414	-0.0301831	0.0159329	-0.0214848	-0.00132607	0.0080127	0.0070648	0.0182603	0.00924352	0.00794286	-0.000766052	-0.00383394	-0.00715294	-0.00650452
qilexprot_29896	0.029151	-0.00964	-0.0137466	-0.0319257	-0.0302529	0.0175831	0.0123424	-0.0302021	0.035881	-0.00334094	-0.0215835	-0.0304746	-0.0108464	-0.0172524	-0.00185682	0.0210269	0.00272809	-0.00367863
qilexprot_49163	0.028979	-0.022346	0.0134607	-0.010243	-0.00616217	-0.0289808	-0.0228174	-0.0351104	-0.0202161	0.011131	0.0309246	0.0390497	0.00707909	-0.00632527	-0.00324907	-0.0144384	-0.00344577	0.00247988
qilexprot_7264	0.028832	-0.021389	0.00460044	-0.0255117	0.00203134	-0.0203194	0.0146708	0.0193764	-0.0151929	0.0453189	0.0397671	-0.0323033	-0.0155985	0.00251542	0.00759283	0.0108763	-0.0107513	0.00273336
qilexprot_26978	0.028557	0.021877	0.00890908	-0.0183675	0.0294836	-0.017047	-0.0500853	-0.0155848	0.00814522	-0.00789639	0.00985469	0.0171305	0.00668879	0.00834292	-0.00981574	-0.00563884	-0.00875871	-0.00251464
qilexprot_23804	0.028521	0.039571	-0.00104836	-0.0295047	0.00486046	0.00219376	-0.00984682	0.00655339	-0.000365777	-0.00541283	-0.00422627	-0.0114141	0.000352315	0.00920624	0.00196376	0.00168642	-0.0178699	-0.00423546
qilexprot_38690	0.028418	0.02888	-0.00363489	0.0103077	-0.0270986	-0.0106564	0.0252688	-0.0103399	0.0289491	0.0266055	0.0310306	0.0222848	-0.00933611	-0.00752045	0.0046837	0.00886191	0.00568253	0.00354156
qilexprot_67660	0.028395	-0.033896	-0.010132	-0.00211095	-0.00276541	0.0105677	-0.00155685	0.0010131	0.0398424	0.00230465	0.0136127	0.0367883	0.000215863	0.00250614	-0.00113535	-0.0531013	-0.000913008	0.0122884
qilexprot_53497	0.028328	-0.025112	0.0185476	-0.0437429	0.00728223	-0.0242759	0.0113582	-0.00175155	0.0175681	0.00953695	0.0143112	0.0112006	0.013139	0.00117061	-0.00662144	-0.00575357	-0.00624792	-0.00531444
qilexprot_41884	0.028306	0.012063	0.0232723	-0.00175841	-0.0237886	-0.0521947	0.00971701	0.0217045	0.0166408	-0.00517438	0.0111802	0.039662	-0.00945877	-0.00304633	-0.00269212	-0.0131625	0.00883562	0.0120025
qilexprot_49179	0.028113	-0.027005	0.0137763	-0.0333666	0.0031204	-0.0415122	0.0158908	0.0123543	0.00340409	0.00406846	0.011663	0.0128506	0.00579984	0.011133	-0.000755793	-0.010323	-0.0023921	-0.00804212
qilexprot_63652	0.028113	-0.027513	-0.00249625	-0.00729919	0.0162163	0.000274744	0.00226111	-0.0388063	-0.0501546	0.0122812	0.0124858	0.0123936	0.00101694	-0.00825759	0.000967675	-0.0217844	-0.0167566	0.0130447
qilexprot_61138	0.028092 *	-0.012296	0.0335377	-0.0125308	0.0125048	-0.0500449	-0.00685412	0.0182382	0.0145778	0.0242093	0.0149342	0.0201519	-0.00637894	0.00350463	0.00830664	-0.00442698	-0.00753196	-0.000309755
qilexprot_79158	0.028092	-0.029252	0.00914356	-0.0123383	0.0110578	-0.0414733	0.00493732	0.00432086	-0.0325197	-0.0153863	-0.0261154	-0.0137501	0.00709727	0.00120725	0.000862965	-0.0132905	-0.00638775	0.00256832
qilexprot_46594	0.027954 *	-0.01471	-0.00651619	0.0277719	0.00655187	-0.0512883	-0.016673	0.0069456	0.0016677	0.0356826	0.00743539	-0.00696568	-0.0160383	-0.0481788	0.000388235	0.0134708	0.017335	-0.0107798
qilexprot_55369	0.027949	-0.028635	0.0236848	-0.0210563	2.57876e-05	0.0119295	0.00480853	-0.0291923	0.0430824	0.00147807	0.00169972	-0.0023421	-0.00298265	0.00395669	-0.00877754	-0.0119756	-0.00754749	-0.00140725
qilexprot_12961	0.027879	0.009836	0.00264674	-0.0161298	-0.0135915	-0.0327488	0.0490884	-0.0205029	-0.017711	0.0247383	0.013325	0.0262027	0.0311547	0.0322718	-0.0188172	-0.0232571	-0.00273832	0.00711126
qilexprot_32997	0.027783	0.005024	0.0193561	-0.046181	0.0157319	-0.0397125	-0.00116264	0.00545321	0.0226483	-0.0027744	0.0256882	0.0214832	-0.0056706	-0.000132009	-0.0116319	-0.0127115	-0.00793019	-0.0157288
qilexprot_15272	0.027753 *	-0.013509	0.00130484	0.00453815	-0.0345478	-0.00795143	0.0311	-0.049137	0.00202052	0.0189313	0.0279936	0.0357186	0.0165618	0.00509352	-0.013503	0.00362631	-0.0108239	0.00187868
qilexprot_65065	0.027635	-0.029401	0.0114466	-0.0167066	0.0100114	-0.0235169	0.00100256	-0.0193583	-0.00933939	0.04191	0.0371337	-0.00573733	0.00294472	-0.000653829	0.0362573	-0.000444231	0.0042175	-0.00887484
qilexprot_35167	0.027632	0.0269	0.0220411	-0.034345	-0.00507936	-0.0231155	-0.0181279	0.000341068	0.0171011	0.0190926	0.00404469	0.0187213	0.0178653	0.00645023	0.0364757	0.0031672	-0.00800937	-0.00234376
qilexprot_40121	0.027621 *	0.00992	-0.0042957	-0.0178087	0.0251372	-0.00956768	0.00146038	-0.064959	-0.0135409	0.0302788	0.0144786	0.0261794	0.000758161	-0.01744	-0.00104154	-0.00796912	-0.00301017	-0.0128896
qilexprot_53202	0.027575	-0.02419	0.00661699	-0.032295	0.00209024	0.014149	0.00261826	-0.0544242	-0.020175	-0.00621174	0.000889127	-0.0149749	-0.00381131	0.000982941	-0.00195853	-0.00249279	-0.00256684	0.00658982
qilexprot_34067	0.027183	-0.037025	0.0141932	0.00410657	0.013394	-0.0265965	0.0088087	-0.0122854	0.0093946	0.00914178	0.0229385	0.0141662	0.0259181	-0.0143274	-0.00240853	-0.018731	-0.023447	-0.0101574
qilexprot_38653	0.02703	-0.019122	-0.00457042	-0.0279854	0.000443586	0.0102091	-0.0187264	-0.051838	0.0400634	-0.00931972	-0.0169576	-0.0159927	-0.00661117	-0.000898283	-0.00082976	-0.0124737	-0.0112788	0.0100199
qilexprot_48367	0.026919 *	0.03006	0.0231366	-0.0180816	0.0191469	-0.00870041	-0.0148867	-0.0290731	0.0169839	0.0147538	0.0192323	0.0321498	0.00963484	0.000272168	-0.015789	-0.00135263	-0.0018695	0.00828998
qilexprot_78469	0.026797	0.000712	0.0122261	-0.0384585	0.0309245	-0.0561087	0.00015358	0.00820539	-0.00548259	0.0120957	-0.00322833	0.00642771	0.00931604	0.00473859	-0.000858941	-0.00716933	-0.00610246	-0.0066461
qilexprot_68223	0.026754	0.019181	0.00687012	0.00892638	-0.0160226	-0.00769737	0.0126573	-0.0438022	-0.0211611	0.0246629	0.0424281	0.0547046	0.00194163	0.00151909	-0.00241896	0.00226041	-0.00397194	-0.00119454
qilexprot_19886	0.02664	0.001307	0.0107643	-0.0417049	0.00831536	-0.0311632	0.00667722	-0.0455942	-0.0106872	-0.0292724	-0.0013102	0.0180658	-0.028517	-0.0181559	-0.0227566	-0.0213003	-0.00942644	0.00981628
qilexprot_36973	0.026633	0.003843	0.00208411	-0.025378	-0.0555341	0.0137757	0.0161576	-0.00923653	0.0352129	-0.000816114	-0.0180901	-0.0308457	-0.0065227	-0.00258947	-0.0138775	0.0168127	-0.0322565	0.00590938
qilexprot_56434	0.026629 *	0.00624	0.0242608	-0.00510511	0.0136668	-0.0432655	0.000508787	0.0501383	-0.0065084	0.0316619	0.0180376	0.0258221	0.00363318	0.00885417	-0.0025549	0.028316	-0.0113947	-0.000115834
qilexprot_52234	0.026578	-0.012573	0.00559844	-0.0491104	0.0291905	0.0267945	0.0190384	-0.0189104	0.0200868	-0.0157445	-0.0128602	-0.0103557	0.0138544	0.00128233	-0.00737899	-0.00271801	0.000163689	0.00356771
qilexprot_34912	0.026474	-0.02072	-0.0155264	0.00917089	0.00680498	0.0432513	0.00285679	-0.0379432	0.0375972	0.00302644	0.011575	0.0309772	-0.00686833	0.00262088	0.00096276	-0.0184779	-0.0058335	0.00107731
qilexprot_45345	0.026058	0.040826	0.00844909	-0.00748192	0.00742471	-0.00995074	-0.0228174	-0.00731495	0.0259264	-0.00189407	0.00954683	0.0183691	0.00930177	0.00816748	0.010612	-0.00367268	-0.00525125	-0.00913777
qilexprot_877	0.025896 *	-0.016683	0.0165598	-0.0404673	0.0192855	-0.0335817	-0.0253829	0.0341562	0.00426074	-0.0141092	0.00526035	-0.00288456	-0.00141878	0.0106777	-0.0144773	-0.0043176	0.00100388	0.00815056
qilexprot_66602	0.025816	-0.031224	0.00588353	-0.0301071	0.00714771	-0.0276021	0.00845314	-0.0375197	-0.00346738	8.2575e-05	0.0171581	0.0222492	-0.00205496	0.000645863	0.016983	0.0092195	0.0124199	-0.000953187
qilexprot_12941	0.025635 *	-0.022843	0.0216301	0.0141115	0.0166304	-0.0377137	-0.0231942	-0.0102757	0.0423845	0.00610539	0.0132512	-0.00130972	-0.0276867	0.0260596	3.47607e-07	0.00712061	0.00640537	-0.0125343
qilexprot_32801	0.025591	-0.032004	-0.00563189	0.0410418	0.00162255	-0.00357307	-0.0048305	-0.0277526	0.00631772	-0.0120335	-0.00734462	0.0347117	0.00896683	-0.00113465	-0.000117904	-0.0184461	-0.00337842	0.0022005
qilexprot_58105	0.025392	-0.030021	-0.0045261	-0.0529098	0.00561492	-0.00139712	0.00418414	0.00782851	-0.0063113	-0.0165405	-0.0154132	-0.00677357	0.0064173	0.00507968	-0.000866989	0.00866523	0.00593186	0.00317461
qilexprot_22106	0.025246 *	-0.0284 *	0.0184296	-0.042511	0.0178376	-0.0207321	0.00368615	-0.00467678	0.00672169	0.0155247	0.0201479	0.0247601	-0.0076673	-0.00581532	0.0031945	-0.0167455	-0.00901102	0.0028738
qilexprot_53092	0.025246	0.030417	0.0104021	0.0427674	-0.00934395	-0.0244718	-0.0162387	-0.0109349	0.0235522	-0.00528825	0.0040451	0.00616529	-0.0106781	0.0031631	0.00725883	0.00034406	-0.00721131	0.0101026
qilexprot_46285	0.025038	0.009638	-0.00344778	0.0419692	-0.00696311	-0.00228354	0.00383734	-0.0428592	-0.0498262	0.0116928	0.0261299	-0.0131744	0.0125864	-0.0122883	0.00586132	0.0270342	-0.018129	0.0103521
qilexprot_8300	0.024847	-0.029953	0.00817919	-0.0179826	0.00326288	-0.00721744	0.00522566	-0.0638683	0.00486414	-0.000430529	-0.00108613	0.0154239	0.00114466	-0.00189333	-0.00384624	0.00597287	0.00261797	-0.00263792
qilexprot_19881	0.02474	-0.025959	-0.0136887	0.0327803	-0.00576824	0.00777945	-0.0392751	-0.00944706	-0.0332961	0.0219487	0.0259227	-0.00582279	0.00273947	0.00545717	-0.00550573	-0.018111	-0.0218017	0.0024027
qilexprot_10108	0.024735	0.031369	-0.00360395	-0.0143315	0.051056	0.0140259	0.0150314	-0.0171739	-0.00173283	0.00361633	0.00516813	0.0181447	0.000395663	-0.00225868	0.00831515	0.00526514	-0.00521757	-5.48357e-05
qilexprot_76339	0.02472	-0.02204	0.00328481	-0.050425	0.00204229	0.0192467	0.00388436	-0.0428231	-0.00476209	-0.0160118	-0.00842715	-0.0105304	-0.00194095	0.0014243	-0.00155698	-0.00446649	-0.00272884	-0.000984505
qilexprot_74849	0.024672	-0.022872	0.00450432	-0.0414228	0.00943639	-0.0352512	-0.00657434	0.0319776	-0.0243254	0.000422747	-0.0101127	-0.0236053	0.00662729	0.00541385	0.0043151	0.0205776	-0.0219678	-0.00343084
qilexprot_42623	0.024635	-0.006709	0.0162973	0.0381771	0.0143385	-0.0414616	0.0205362	-0.0211823	-0.0275239	-0.0259876	-0.0317693	-0.0210369	-0.00916982	-0.00197021	-0.00242967	-0.0222777	0.000527487	-0.00358585
qilexprot_31268	0.024508	-0.03817	0.00830458	-0.0269783	0.0178062	-0.0122004	0.0109224	0.00340673	0.00489086	0.018615	0.0217291	0.0271703	-0.0101863	-0.0108589	0.00685886	-0.0168716	0.00800433	-0.009794
qilexprot_13946	0.024187	0.018764	0.00214588	-0.0335171	-0.00274945	-0.0299863	-0.0368305	-0.0294625	0.0164391	0.0231944	0.0173977	0.0332976	0.0312468	0.0202333	-0.00977504	0.00581541	-0.00732588	-0.0114001
qilexprot_74129	0.024102 *	-0.014846	0.00102117	-0.0569571	0.00596543	-0.0205215	-0.00727962	-0.0255645	-0.0148328	-0.0191862	-0.0268701	-0.00341665	0.0242997	0.0140993	-0.00377099	0.021178	0.0271296	-0.000351494
qilexprot_71801	0.02405	-0.029976	0.0178129	0.0333051	0.0014434	-0.00944566	-0.00210317	-0.050999	-0.00898887	-0.00217746	-0.0084289	-0.00368206	-0.00616292	0.00297725	0.0105473	0.0059375	0.00439215	0.00697659
qilexprot_42034	0.024044	0.022129	0.00248661	0.0366133	0.0419839	0.0151991	0.0356675	0.00897504	0.0102969	0.00555753	0.0185641	0.0183635	-0.00427201	0.00894688	-0.00119532	-0.00143396	-0.000256199	0.0017149
qilexprot_61696	0.023754	-0.039218	-0.00697007	0.0348785	-0.00109747	-0.0151419	-0.00279982	-0.00534286	-0.0029322	-0.0203712	-0.0146167	-0.00104856	0.00142561	-0.000721508	-0.012472	0.0346468	0.0132426	0.00599456
qilexprot_16072	0.023751	0.000116	0.00239108	-0.00828541	0.0174859	0.0158319	-0.0247887	-0.0197296	-0.0618564	0.0263644	0.0597535	0.00441935	-0.0114125	-0.015901	0.0114375	-0.0209575	-0.0113599	0.00745525
qilexprot_47545	0.023744	-0.029537	0.0050144	0.0014485	0.0022115	-0.00425847	-0.00195499	-0.051069	-0.0504618	0.0104673	0.0159654	0.0103501	0.00920778	-0.000151466	-0.00526004	0.00080701	0.00353175	0.00498834
qilexprot_7243	0.023742	-0.022083	0.0117733	-0.0172984	0.00543915	-0.0254757	-0.00400933	-0.0603979	-0.0103451	0.0166728	0.0262892	0.0358859	0.00903756	-0.00357424	0.00513587	-0.00674816	-0.000114135	-0.00618149
qilexprot_58269	0.0237	0.018522	-0.000354251	-0.0137089	0.0201203	-0.0280912	-0.0534451	-0.0264674	-0.0311769	-0.00864391	-0.0273604	-0.0186728	0.00509896	0.00109072	0.0047604	-0.0114457	0.0018215	0.0076559
qilexprot_50659	0.023699	-0.031559	-0.00138936	0.0267748	0.00189548	-0.0068244	-0.00561779	-0.0444003	-0.0247884	-0.0267557	-0.0309802	0.00739675	0.00814883	0.00344144	-0.000941362	-0.00117007	-0.00149422	0.00605019
qilexprot_50315	0.023621	0.011681	0.00432289	0.020614	0.0416372	0.00841008	0.0281249	-0.0493288	-0.0409966	0.000145764	0.0102725	0.0097142	0.00681669	-0.00352926	-0.00243661	0.00388515	0.00418445	0.00106445
qilexprot_52675	0.023222	-0.01276	0.0112708	0.0412694	0.0128623	-0.0499857	0.00535034	-0.0248639	-0.023268	-0.0146399	-0.0292334	-0.0162651	0.00192668	-0.00334243	0.00961537	-0.00588004	0.00285025	0.000618819
qilexprot_524	0.023023	-0.024504	0.00962229	0.013449	0.0161036	-0.0542015	0.00887903	0.0391327	-0.0073042	-0.00229696	0.0252063	-0.00585121	0.0056603	0.0021549	-0.000694658	0.0215597	-0.0172715	-0.0022204
qilexprot_58048	0.022973	-0.027539	-0.00551107	0.0180004	-0.00327996	0.0353977	-0.00437943	-0.0069651	0.0122315	0.00659875	0.00154669	-0.0796247	-0.0188802	0.00507396	-0.000495992	-0.00657714	-0.00406833	0.00191179
qilexprot_70403	0.022911	-0.00066	-0.0213529	0.00545415	0.0203521	0.0126655	0.0445551	0.00777916	0.0212735	-0.00673921	-0.0443552	0.0360468	0.00397415	0.0214758	-0.0131349	0.103563	-0.0039884	-0.0143056
qilexprot_42359	0.022816	0.016617	0.00349748	0.0466092	0.0282375	-0.0250515	-0.0191893	-0.0362215	-0.0268071	0.00752073	-0.00876074	-0.00544942	0.00420089	0.00693572	-0.00891798	-0.0145037	0.0139845	0.0178804
qilexprot_72324	0.022743 *	0.037251	-0.000574954	-0.00281551	-0.0215239	-0.0229289	-0.0461722	-0.000299567	0.0102374	0.00367098	0.00867794	0.00301801	0.000565111	0.0028626	0.002085	-0.0030676	-0.00677776	0.00176086
qilexprot_35272	0.022689	-0.029551	0.000974492	0.0198607	0.0289014	-0.0371853	0.0203662	0.0315003	0.0133194	-0.0207388	-2.69541e-05	0.0157689	0.0129655	-0.014452	0.00962244	-0.0114142	-0.0193283	-0.00959885
qilexprot_43724	0.022671	-0.020179	0.0118688	0.0497512	-0.000948111	-0.0174992	0.000316137	-0.0158726	0.0506167	0.00182644	0.00452834	0.0225605	0.00137746	0.00400588	-0.00153456	-0.00523093	-0.00363868	-0.000631606
qilexprot_28008	0.022667	-0.033399	-0.0111637	0.0440375	0.00237648	-0.0211732	-0.0023494	-0.0226497	0.00584292	-0.0066866	-0.0165858	-0.00729156	-0.00443314	-0.00885753	-0.00103617	-0.0311653	-0.00623904	-0.000331988
qilexprot_61535	0.022574 *	0.025779	-0.00312478	0.00515389	-0.0606434	-0.0204794	0.0174921	-0.00440178	0.0201796	0.0136372	0.00757944	0.0133186	-0.00560616	-0.0110618	-0.000613276	0.00540864	0.000630752	0.00155245
qilexprot_34468	0.022573	-0.023605	0.00587486	-0.04751	0.0317052	-0.0180692	0.00758064	-0.00955562	-0.013277	-0.0201971	-0.0224407	0.00680008	-0.00676489	0.0309321	0.0202974	-0.0275778	-0.00536134	0.00649657
qilexprot_26073	0.022468	-0.032729	-0.00916664	0.0408147	-0.00771667	-0.0209003	0.00444524	-0.00822334	0.0152783	0.0231379	0.02204	0.0278516	0.000458562	-0.00537029	-0.00258003	-0.0077319	0.0389874	-0.000466378
qilexprot_78005	0.022337	-0.00502	0.0120284	-0.0372754	0.0256863	-0.0385778	0.031044	0.0397063	0.0191312	0.0142471	0.0227291	0.0180359	0.00164792	0.0113272	0.000553355	-0.00653259	-0.00845658	-0.00253146
qilexprot_58693	0.022311	0.026728	0.0132691	-0.0241835	-0.0364628	0.00643539	0.0182013	-0.0315515	-0.0420889	0.00317639	-0.00122081	-0.0173452	0.00921556	0.00190929	0.0159365	-0.00705446	-0.00481543	0.00592509
qilexprot_53585	0.022265	0.011644	-0.0108272	-0.0172304	0.0250497	0.00192205	0.0279199	-0.0386801	-0.029453	0.0584452	0.0336948	-0.0156978	-0.0216184	-0.00918596	-0.0242191	-0.0136426	-0.00501251	-0.00549821
qilexprot_69348	0.022263	0.015434	-0.00960697	0.0162973	-0.0445872	-0.0481114	0.00309308	0.00389578	-0.00437901	0.0437128	0.0231475	0.0178229	-0.00567727	-0.000412682	-0.0183381	-0.0183454	-0.00873542	0.00368273
qilexprot_69722	0.022236	-0.005776	0.00680551	0.0188308	-0.0467793	-0.0350824	0.0431308	0.00128422	-0.00300919	0.0117069	0.0288315	0.0430363	0.00309983	-0.00995838	-0.0023245	-0.00452116	0.000336338	-0.0167992
qilexprot_70181	0.022118	-0.018731	0.003154	-0.0220075	-0.0411277	0.00269006	0.0357396	-0.0460841	-0.0211589	-0.00550389	-0.0146895	0.0127528	0.0158609	0.0143248	0.00153012	-0.0353667	0.00260302	-0.00578018
qilexprot_78318	0.022057 *	0.027254	0.024237	0.000372949	0.0262264	-0.0322799	0.00880932	-0.0437767	-0.00815723	0.00601753	0.0184188	0.0263771	0.0131214	0.0229059	-0.00341429	0.00391453	-0.017138	0.00568138
qilexprot_49611	0.022044	-0.024627	0.0148749	-0.0108903	-0.00469118	-0.0386864	-0.00750126	-0.0382939	-0.0279484	0.00872319	0.0288922	0.040294	0.0157095	-0.0311854	0.0160036	-0.000903977	-0.0222641	-0.0184411
qilexprot_68540	0.022015	-0.020225	0.00880077	0.0373808	-0.00327173	-0.00305768	0.000171645	-0.0164116	0.0689016	-0.00257422	0.00767651	0.029111	-0.00645162	0.00606324	-0.00160383	-0.00279864	-0.00454203	0.00587377
qilexprot_65007	0.021836	-0.004691	0.0252853	-0.0221648	-0.0133925	-0.0460342	-0.0489019	-0.0288985	-0.000374491	0.00223294	0.00213719	-0.0123521	-0.0359124	-0.00161926	0.00204528	-0.0256892	-0.011781	0.00951117
qilexprot_58401	0.021819	-0.015136	-0.00879283	-0.0319767	-0.0170425	-0.00402012	0.0148402	-0.0428135	-0.056335	0.0200001	0.00411686	0.0213372	0.0136856	-0.000909535	-0.00715266	-0.0440949	-0.0106017	0.00589916
qilexprot_14050	0.021787	-0.020883	-0.00359725	-0.0426779	-0.000853113	0.0277343	0.00261345	-0.0463931	0.0268044	-0.0259375	-0.0216864	0.00359387	-0.00306113	-0.00643809	-0.00175977	0.00165036	-0.00840894	0.00446613
qilexprot_20159	0.021748	0.002064	0.00762185	0.0420167	-0.0406708	-0.00548305	-0.0360767	0.0155138	0.0437286	-0.0105404	0.0078275	0.0141264	-0.0223368	0.0119404	-0.00450132	-0.0141504	0.0121816	-0.00224901
qilexprot_22238	0.021675	0.040788	-0.0070199	0.0151044	0.0194092	0.0180501	-5.54167e-05	0.0062482	0.00109294	-0.0159534	-0.014494	-0.0471511	-0.0114105	0.00825512	0.00186549	-0.0105179	-0.00473206	0.00604184
qilexprot_77273	0.021658 *	0.0244	-0.011114	-0.0437071	0.00315897	0.00338974	-0.0373203	-0.0420717	-0.0023001	-0.01306	-0.0141186	-0.00154926	-0.00540461	0.00343316	-0.00944562	0.0109994	0.000413487	0.00233324
qilexprot_59275	0.021526 *	0.017953	0.0176663	0.0290254	-0.0190524	-0.0522346	-0.012864	-0.0205378	0.0185867	0.00628861	0.0147224	0.0147905	-0.038376	-0.0144307	-0.0196144	0.00089379	-0.0524663	0.0167273
qilexprot_22596	0.021473	0.009965	0.00317959	-0.00749219	-0.0520278	-0.0122778	0.0496716	-0.0216594	-0.00891513	-0.0271528	-0.0330076	-0.0141205	0.0029734	0.0224618	0.000387383	-0.011951	0.00154823	0.00294614
qilexprot_54237	0.021351	-0.009814	0.00727113	0.0367731	-0.0214405	-0.0201733	0.0290254	-0.0346773	-0.0456507	-0.024655	-0.0335539	-0.0024803	0.0176003	0.000512732	-0.00413677	-0.0225063	0.00649378	-0.00112732
qilexprot_68069	0.021328	0.010053	0.0141363	0.0103982	0.0135967	-0.052552	-0.00525765	0.020279	0.0114579	0.0557845	0.0475943	0.0234882	0.00827301	-0.00851741	-0.00422661	0.00441725	-0.0127392	0.00323346
qilexprot_61660	0.021234	-0.032478	0.00494698	-0.025205	0.0114142	-0.0496381	0.00840625	0.0258276	0.000986847	-0.00935836	-0.0187981	0.00519863	0.000449546	0.000289367	0.0180945	-0.00571555	-0.0155248	-0.00562181
qilexprot_24752	0.021187	-0.02149	0.0177444	-0.00224603	0.0326047	-0.0187211	0.0207776	-0.0509249	0.0218588	-0.0144967	0.0111079	0.0297849	0.0277524	0.0108963	-0.0124381	0.0190039	-0.0483975	-0.0111873
qilexprot_13451	0.021156	-0.006711	0.0130437	-0.0567529	0.00777114	-0.0421813	0.0288922	0.0154988	-0.00766681	0.0084408	-0.00121593	0.0188592	0.00422862	-0.00740867	0.00190244	-0.00658074	0.00240743	-0.0075491
qilexprot_32059	0.021156	-0.005616	-0.0301676	0.0264418	0.0193757	-0.0536765	0.000331915	0.0156536	0.00178052	0.0453935	-0.00700714	-0.00975969	-0.00338697	-0.0142644	-0.0185082	0.0388645	-0.0249329	-0.0066311
qilexprot_10277	0.02113	-0.030084	0.0169799	-0.00584973	0.00505933	-0.0619109	0.0155444	0.0104691	-0.0131224	0.0101667	0.00337221	-0.00629176	-0.00381991	5.42625e-05	-0.00479719	-0.0178037	0.00593916	-0.0118987
qilexprot_49771	0.02113	-0.006042	0.00939167	0.0274528	0.0466874	-0.053426	0.0116645	0.00800555	-0.0176007	-0.0126	-0.0336392	-0.00132873	0.00279132	-0.0102155	-0.000482637	-0.0123309	0.00737806	0.000555048
qilexprot_72412	0.021118	-0.019188	-0.0179563	0.0120103	0.00584267	0.00750899	-0.0108727	-0.0181172	-0.0182567	-0.015385	-0.046291	-0.0813051	0.0240915	0.0197726	-0.00629279	-0.026865	-0.0448971	0.0044035
qilexprot_17260	0.021105	0.019865	-0.000668951	0.00491099	-0.0542915	0.00290288	0.0522446	-0.0196416	0.0111524	0.000914842	0.00530464	0.0166445	0.00860974	0.00830454	0.000483409	-0.0109259	-0.006388	0.00662175
qilexprot_74177	0.021039	-0.031151	0.0134845	0.0288629	0.00866079	-0.0458367	0.002449	-0.00135482	0.000932881	-0.0192607	-0.0360653	-0.0177076	-0.00499676	0.0117349	-0.00316908	-0.0177431	-0.0104915	0.00304546
qilexprot_49174	0.020966	0.043223	0.00955347	-0.0118656	-0.00282938	-0.022016	-0.0139045	-0.0192025	-0.00242534	0.0146392	0.011815	0.0310214	-0.0117319	-0.00134015	-0.00393312	-0.0128427	-4.21924e-05	0.00942106
qilexprot_52574	0.020935	-0.023306	0.012798	0.00902614	0.00677038	-0.0208552	0.00253784	-0.0293404	0.0123131	-0.041755	-0.0683958	-0.0313875	-0.0213507	-0.00934442	-0.0143709	0.00152561	0.00887656	-0.00214721
qilexprot_78419	0.020807 *	-0.028067 *	0.0271713	0.0204141	0.0273812	-0.00639237	0.0125785	-0.0323575	0.0310011	-0.0281384	-0.0275647	0.00400589	-0.011196	0.00414826	-0.0130775	-0.0101954	-0.00472865	0.00102688
qilexprot_30711	0.020742	0.008641	-0.00484474	0.0440118	-0.00767896	0.00112616	-0.00887095	0.00233953	0.0446311	0.0280967	0.0443373	0.0588756	-0.0057861	0.00978654	-0.00532676	-0.00545879	0.0181234	0.00948308
qilexprot_61513	0.020739	0.042476	-0.000747249	-0.0267627	0.0221568	0.011649	-0.00589033	-0.0219379	-0.014758	-0.00427866	-0.00809549	-0.00184165	0.00432638	0.00129662	0.000285306	-0.0019023	-0.0107435	-0.00456366
qilexprot_74537	0.020689	-0.008036	0.0125338	0.0242805	-0.0452794	-0.0407237	0.0451324	-0.00607524	-0.0203482	0.00241836	-0.0215876	-0.00652815	0.0126838	-0.00715665	0.00991823	0.00347285	-0.00966055	0.00372258
qilexprot_22041	0.020653	0.037016	-0.0031716	-0.0131192	0.0318376	0.0202423	0.0403609	-0.00493693	-0.016781	0.00220816	-0.000477888	-0.0103786	-0.00242743	-0.00617463	-0.0011793	-0.0057865	-0.01071	0.00432309
qilexprot_61180	0.020597	-0.0052	-0.00184088	-0.0713565	0.0157198	-0.0110524	0.0179217	0.0130696	-0.00256418	-0.00431759	-0.0105398	-0.0148044	-0.000283264	0.00275674	0.00507358	-0.0187482	-0.0107126	-0.00496972
qilexprot_23678	0.020468	0.028705	0.00432479	-0.019115	-0.00554563	-0.00272444	-0.0587267	-0.036152	-0.00901293	-0.0130102	0.00828737	-0.00307833	0.016601	0.00448061	0.00921402	-0.019248	-0.0127047	-0.00879173
qilexprot_55598	0.020254	-0.029574	0.00934797	0.00985426	-0.00095782	-0.00794993	0.00411283	-0.0114944	0.0635919	-0.00102899	0.0487649	0.0189415	-0.0103529	0.00304525	-0.00918969	0.00346854	-0.0216007	-0.0010458
qilexprot_39026	0.020232	0.037441	0.00226845	0.00482856	0.0542839	0.000645372	0.00901429	0.00628607	-0.00259507	0.0113162	0.0115995	0.0075895	-0.00093028	0.00119173	0.00058011	-0.00476211	-0.00643668	0.00135612
qilexprot_8821	0.020146	-0.013719	0.0200422	0.0436355	0.0225038	-0.0425664	0.0109368	-0.000289038	-0.0169307	-0.0175221	-0.0321624	-0.0384962	-0.00324468	0.00672204	-0.000398502	-0.00833928	-0.00454413	-0.00197198
qilexprot_66006	0.020104	-0.030375	0.0213017	-0.0325089	-0.000162606	-0.0123415	0.0105078	-0.0366875	-0.0265406	-0.0223328	-0.0247761	-0.0236813	0.0160231	0.00819177	-0.00863815	-0.00307076	0.00962148	0.000606219
qilexprot_13321	0.019855	-0.038053	-0.00944436	0.00651641	0.00149753	0.0133834	-0.00494281	0.0152459	-0.0284841	0.0306193	0.0481242	0.00704556	-0.00834741	-0.0165673	-0.00250378	-0.0410987	-0.0123793	-0.000264557
qilexprot_49056	0.019832	-0.01789	0.00715684	0.0341169	-0.00222339	-0.0129801	-0.00101583	-0.0254742	-0.00620446	0.044299	0.0615249	0.0490701	-0.00504964	-0.00603788	-0.0025207	-0.0261694	-0.00634775	0.00282992
qilexprot_35013	0.01974	-0.038224	0.0110488	-0.0360804	0.00400722	-0.00275144	0.0041161	-0.0230788	0.0234944	-0.0197486	-0.016565	0.00392057	-0.030526	0.00651899	0.00501508	0.000811755	0.00656294	-0.00677873
qilexprot_16223	0.019721	-0.022284	0.00240411	-0.037256	0.00797173	-0.0336313	-0.0088703	0.0568397	-0.00378371	0.0152973	0.0102329	-0.0263147	-0.00543298	0.00351323	0.00262408	-0.00666685	-0.00457832	-0.000245778
qilexprot_17640	0.019655	-0.014221	0.0100886	0.0301465	0.0257845	-0.0409972	0.0155885	0.0158249	0.00573032	0.0364877	0.048406	0.0379058	0.0214826	0.00891776	-0.0115365	0.00334569	-0.0319163	-0.000770614
qilexprot_4320	0.019638	-0.014029	0.00526743	-0.0143291	0.00479966	0.0118953	-0.00615545	-0.0674929	-0.051668	0.0305867	0.0178917	0.000440073	0.00565208	0.00629199	-0.00904073	0.0167672	0.0163586	-0.00423857
qilexprot_13719	0.01961	-0.014107	0.0154651	-0.0529625	-0.0252618	-0.0135371	0.0213898	-0.0282833	0.0111425	-0.0104236	-0.0180435	0.0166015	-0.0324158	0.0361918	-0.0244262	-0.0106213	0.00837558	0.0102237
qilexprot_8575	0.019587	-0.007082	0.012718	-0.0427482	-0.0278632	0.0280507	-0.0332579	-0.0194832	0.0156423	-0.0106502	0.0135981	-0.0106073	-0.0414072	0.0161071	0.0538082	-0.0515156	-0.0208022	-0.00321501
qilexprot_45526	0.019561	-0.032169	0.0177386	-0.0200606	0.00960063	-0.0505479	-0.00620041	0.0253337	0.00999884	-0.00351248	0.010987	-0.0217431	0.0115552	0.00491816	0.00746994	-0.0224208	-0.0200365	-0.0070017
qilexprot_44693	0.019494	-0.021587	0.00143711	-0.0617245	0.0141522	0.00162095	0.0109967	-0.0299647	-0.0199835	-0.0132943	-0.00261788	-0.0124894	0.00421142	0.000102374	-0.00358968	0.00661697	-0.00370626	-0.00206894
qilexprot_63816	0.019484	-0.031768	0.0103774	-0.0500667	-0.000595684	-0.0218194	0.0135329	-0.00534359	0.000396672	0.00468562	0.00032583	0.033448	0.00172827	0.00605696	0.0335732	-0.00477296	-0.00173469	-0.197499
qilexprot_42491	0.019336	-0.021453	-0.0048381	-0.0412447	-0.00129145	0.0299496	0.00305664	-0.0476044	0.0342312	-0.0265442	-0.0138967	-0.00771204	-0.00616509	0.00530432	0.00158261	-0.00282042	-0.0132621	0.00263882
qilexprot_25355	0.019224	0.044368	-0.00253005	0.0170396	-0.0208592	-0.00204289	0.0309063	0.00873568	-0.00651054	0.00712462	0.0101168	0.0126632	-0.00119646	0.00358947	0.0013603	-0.00117931	-0.00585955	-0.000156167
qilexprot_7983	0.019158	-0.016909	0.0135407	0.0275107	-0.0189259	-0.0213174	0.0172123	-0.0178344	0.028483	0.0347136	0.0545943	0.0548161	0.00510465	-0.00878338	0.0020423	0.00365985	0.00169141	0.00037608
qilexprot_12453	0.019115	-0.0255	0.00340629	-0.0433675	0.00646675	-0.00571438	0.00453756	-0.049061	-0.0229941	-0.0251325	-0.0333512	-0.0038854	0.00491332	0.00249731	-0.000800253	0.000671232	0.00313048	-0.000915348
qilexprot_62560	0.019057	-0.023212	0.0181703	-0.0471039	0.00711307	-0.0169119	0.00581246	-0.023074	-0.0515331	-0.00636897	0.00759581	-0.00887223	0.00134086	-0.00190926	0.013335	6.28911e-05	-0.00670057	0.00730628
qilexprot_17563	0.019025	-0.009538	0.00393675	-0.0537054	-0.00304404	-0.0328203	0.0192023	0.0424571	0.0292778	-0.01376	0.00644889	0.0117173	-0.0134962	-0.00922948	0.00986509	-0.0190551	-0.00187146	0.114009
qilexprot_20027	0.019013	0.000745	-0.000673402	-0.0458787	-0.00168116	-0.0612731	0.0152696	0.0109774	-0.0283034	0.0151348	-0.0134487	-0.014503	-0.00114272	-0.0276268	0.0122971	-0.0150049	0.00226446	0.00460429
qilexprot_77855	0.019002	0.013228	0.0141682	-0.0529998	0.0125042	0.0149528	-0.0319788	-0.0399299	0.0071688	-0.0249648	-0.0155165	0.0046547	-0.0180319	0.017729	0.0165096	-0.0103926	-0.00733936	-0.00212261
qilexprot_35059	0.019001	0.033419	0.00105963	0.0330226	-0.00581841	0.012942	0.00766462	0.00185384	0.0473899	0.00366987	0.0437356	-0.00394544	-0.0165742	-0.00761824	-0.00872988	-0.0137657	0.0095259	0.0106396
qilexprot_19028	0.018821	0.010912	0.00366119	-0.0505663	-0.0111596	0.00724929	0.00465722	-0.0564159	-0.0379268	-0.00312985	-0.0136457	-0.00484546	0.0180219	-0.0105412	0.0136625	0.00928087	-0.0100886	-0.00153566
qilexprot_46504	0.018769	-0.027574	0.00645624	-0.0367842	-0.00564123	-0.0419711	0.0201671	0.0357096	-0.0252174	0.00166383	0.0148909	0.000156031	0.00487661	0.00354918	-0.0105149	-0.00216237	-0.0167134	0.00664216
qilexprot_74150	0.0187	-0.039076 *	-0.00416819	-0.0170576	0.00325961	-0.00982296	0.0093021	-0.0187554	0.0265458	-0.00375171	0.0340597	0.0472287	0.00657439	-0.0195765	0.00987946	-0.0295677	-0.00736256	-0.0125071
qilexprot_22561	0.018515	-0.019586	0.011292	-0.0536823	0.0080296	-0.0193819	0.0106606	0.0446938	0.0210082	0.00279594	-0.00136349	-0.0276323	-0.00655082	0.00691857	-0.0013723	-0.0025854	-0.0119441	0.00213593
qilexprot_68567	0.018487	0.033978	0.00463428	0.00806545	0.0530128	-0.0281025	-0.0151129	0.0187684	-0.000208451	0.00929385	0.00484747	-0.00270124	-0.00138494	0.00216459	0.00323184	-0.00695785	-0.0120919	-0.0043351
qilexprot_11418	0.018465	-0.007615	-0.00792679	0.00628756	0.0158366	0.0472907	0.0110385	-0.00342254	0.0804924	0.00285462	0.0118953	-0.00546068	-0.0175482	-0.000998562	-0.00163985	-0.00368823	0.00163619	0.00205912
qilexprot_34120	0.018459	-0.024014	-0.000501248	0.0636788	0.000801806	-0.023907	-0.00606442	-0.0036901	-0.0176373	0.00811026	-2.65455e-05	0.00542056	0.00511628	0.00430951	-0.00107571	0.0108207	-0.0398191	-0.00336469
qilexprot_4538	0.018314	-0.027636	-0.0166948	-0.0392803	0.00476397	0.0345478	-0.00133203	-0.031114	0.0182162	-0.0123173	-0.0110532	-0.0354175	-0.0129684	-0.015191	0.0118834	-0.0330413	0.00804554	-0.125231
qilexprot_75798	0.018251	-0.026149	0.0413973	-0.000414588	0.0100964	-0.0102234	0.0079748	-0.0302974	-0.00277623	0.0286715	0.0440728	0.0133324	-5.97604e-05	0.00182646	0.0527294	0.00209943	-0.0102228	0.00669333
qilexprot_71366	0.018216	0.033221	-0.00211238	-0.00752525	0.0599447	0.00314059	0.0139783	0.00310707	0.00812029	0.00127143	0.0114154	0.0290763	0.00312099	0.000549084	-0.00873995	0.00259109	-0.0134761	-0.00920293
qilexprot_67426	0.018148	-0.017088	0.00635543	0.0687836	-0.0177805	-0.0219637	0.00745411	0.00767525	-0.000277385	-0.00401188	-0.00832774	0.00988635	0.00754918	-0.00162743	-0.000505286	-0.00639556	-0.0203861	-0.00645595
qilexprot_67384	0.018101	-0.010862	0.00724863	0.0189393	0.0425387	-0.052652	0.0256869	0.0217553	0.00406694	0.0374542	0.022731	0.0246864	-0.00608008	0.00884634	-0.00726636	0.00520062	-0.00915668	-0.00340919
qilexprot_61349	0.018068	-0.009304	0.0139598	-0.0506332	0.00321414	-0.0512865	0.0145315	0.0386227	0.00684708	0.00563576	0.00723021	0.00649581	0.00554873	0.0123535	-0.00444707	-0.00369204	-0.0129095	-0.00426462
qilexprot_53543	0.018051	-0.026355 *	0.0375764	-0.0359078	0.00638274	-0.0229027	0.00831837	-0.0029738	-0.0148729	0.0383232	0.0261534	0.0114137	0.0136413	0.00577899	0.000315767	-0.00183661	-0.00932212	0.00179991
qilexprot_24380	0.018039	0.045369	0.00387298	-0.0140303	0.0203882	-0.0045115	0.0238748	0.026038	-0.00763827	-3.41681e-05	-0.00404146	0.000174199	0.00082812	0.00622867	0.000506294	-0.00257749	-0.00576278	-0.0030008
qilexprot_178	0.018033	-0.012997	0.00717853	0.0274325	0.00206975	-0.0242022	0.00771889	-0.00287255	0.00985986	0.0551385	0.0677467	0.0559148	0.00141669	0.000668492	-0.00229225	0.00330328	-0.00633454	0.00800322
qilexprot_7482	0.017985	-0.021394	0.00853434	-0.0625717	0.00514634	-0.0193989	0.0145118	0.0204735	-0.00345118	0.000306209	0.00779456	-0.034616	-0.00122513	0.0123828	0.00384584	-0.00441347	-0.00389637	-0.00547982
qilexprot_14069	0.017914	-0.020619	-0.0259596	-0.0184244	-0.00857883	0.0269914	-0.0218533	0.012219	0.0549809	-0.034002	-0.0408964	-0.0105639	0.00449713	0.00817639	-0.00208856	0.00540219	-0.00471938	-0.00170355
qilexprot_29442	0.0179	-0.003707	-0.00693947	0.0316034	-0.0530805	-0.00467673	-0.00691496	0.000514807	0.0531946	0.0331481	0.0169483	-0.0339515	0.000495706	-0.00980214	0.0105818	-0.0133113	0.00563585	-0.00105605
qilexprot_48238	0.017775	-0.017704	0.0121792	0.0395164	-0.00214978	-0.0166721	-0.00111804	-0.0208107	-0.0015009	0.0455529	0.0564652	0.0523614	0.00216269	-0.0016636	-0.00366233	0.0111382	-0.00348019	-0.00743472
qilexprot_12175	0.017756	-0.01652	-0.000543141	0.0401303	0.00641367	-0.0525111	-0.0180849	0.0268093	-0.0121709	-0.0142254	-0.0387017	-0.0152075	0.0110733	0.0212011	0.0199174	-0.00278938	0.0353052	-0.00221419
qilexprot_29319	0.017606	0.029184	0.039621	0.0252057	-0.0136347	-0.0196019	0.0158077	0.0200858	-0.00438369	0.0341824	0.0125699	0.019813	-0.0262074	0.00757257	-0.00819497	-0.000580356	-0.00583758	-0.00533176
qilexprot_29024	0.017577	-0.010649	-0.00123204	-0.0330501	-0.00529069	-0.00120882	-0.0169444	-0.0675716	-0.0465552	-0.00362765	-0.0274604	-0.00966903	0.0194493	-0.000406058	0.00155071	0.00328188	-0.00131038	0.00473938
qilexprot_44684	0.017454	0.013357	0.00833432	0.0398368	0.0261702	-0.00921549	0.0326927	-0.0219712	-0.00450018	0.044113	0.044492	0.0447357	0.00763621	-0.00389474	-0.00150948	0.0131761	-0.0115026	-0.00768999
qilexprot_46770	0.017418	0.01057	0.00730871	-0.0393028	-0.00849647	-0.0343724	0.0319279	-0.0126434	0.00141223	0.0536329	0.0213417	0.0461985	0.0139251	-0.0209353	0.0258328	-0.0298092	-0.0162734	-0.00555835
qilexprot_33825	0.017315	0.015548	0.00493837	-0.0495777	0.00373076	-0.0322444	-0.0397327	-0.00784638	-0.0254755	-0.0255236	-0.0251778	-0.00951625	-0.0091896	0.00676168	0.0072779	-0.0407218	-0.0339627	-0.00667876
qilexprot_42760	0.017281	-0.023383	0.00164103	-0.0117894	-0.0032091	-0.00366363	-0.00839213	-0.0308421	0.0800639	0.0233563	0.00119056	0.00438895	-0.0107626	0.0151635	0.0197311	-0.0238342	0.000296853	-0.00589803
qilexprot_39018	0.017273	0.049705	-0.00932741	-0.0114561	-0.00212054	-0.0124544	0.00167789	-0.0155168	0.0028451	0.00935753	-0.00845521	0.00173953	-0.00279848	-0.00677631	0.00423909	-0.00848165	-0.00341338	-0.00331496
qilexprot_74605	0.017217	0.036411	0.000924396	0.000314581	-0.0173348	-0.0131305	-0.0606934	-0.0149058	-0.0116979	0.0041974	0.00322296	0.00153021	0.000560437	0.001594	0.00208348	-0.00468833	-0.00349582	0.00416071
qilexprot_70917	0.017158	-0.013185	0.00552539	0.0309874	0.0159063	0.0143645	0.00930134	-0.0119381	0.0776486	-0.00658226	0.0127491	0.0466634	-0.00746143	-0.00129728	0.000561302	-0.00781839	0.00173855	5.11972e-05
qilexprot_64341	0.017125	-0.019625	-0.0190891	-0.0524895	-0.0102132	0.00681978	0.0159556	-0.015357	0.033873	-0.0325528	-0.0232882	0.00914817	0.00849653	0.0165466	-0.00735619	0.0492844	0.0171245	-0.00313932
qilexprot_67488	0.017068	-0.002669	0.00767444	0.068296	0.00523233	-0.0349069	-0.00551603	0.00278585	-0.0123499	-0.0141821	-0.0277204	-0.021085	0.000519526	0.00717907	0.00254476	-0.000693908	0.00242125	-0.000255031
qilexprot_10664	0.017066	-0.010429	0.00179363	0.0659026	0.0236281	-0.0244632	0.00555858	0.0050097	-0.0131104	-0.0117695	-0.0287133	-0.0217923	0.0058096	0.00732404	0.00166953	0.0142042	0.0349202	0.00550611
qilexprot_50479	0.016983	-0.027893	0.0161508	-0.0174371	0.00654841	-0.0156234	0.00510128	-0.00914772	0.040096	-0.0538718	-0.0513613	-0.0219679	0.00950291	0.00331004	0.0162178	0.00809457	0.00805126	-0.00179014
qilexprot_63500	0.01691	0.006867	0.00600803	-0.0320392	-0.0389339	-0.0379783	0.0479185	0.0410315	-0.00882442	0.00640607	0.00319637	0.0029066	-0.00247257	0.00420692	0.00338134	-0.00184471	-0.00137983	-0.00362062
qilexprot_30108	0.016891	0.001635	0.0356758	0.0282604	-0.0249869	-0.0343778	-0.0185597	-0.0444658	-0.0382414	-0.0112234	-0.00548283	0.0132496	0.00105201	0.0118535	-0.00840033	-0.0210537	-0.00266612	0.00300138
qilexprot_38437	0.016876	-0.045913	0.00488405	0.00522492	0.00487392	-0.0115542	0.00177555	-0.0112854	0.0137273	0.0115573	0.0432575	0.0214185	0.0019776	0.0186591	-0.00100085	-0.00308245	0.0114608	0.000922918
qilexprot_36562	0.016725	-0.020817	0.0159153	-0.0221916	0.017574	-0.0567441	0.0124015	0.0484878	-0.00851582	0.00104342	-0.0111217	-0.0192576	0.0015308	0.00329657	0.00335116	-0.00282021	-0.00168058	-0.000734092
qilexprot_26392	0.016705	-0.011788	0.00639788	0.0290275	0.0154223	0.00197398	-0.020983	-0.0298137	-0.0608623	-0.0238663	-0.0555662	-0.0289948	0.00745944	0.0030781	-0.00171944	-0.00640525	-0.00281129	0.011253
qilexprot_58070	0.016613	0.001647	0.0158155	0.0454994	0.000627546	-0.029449	-0.0128181	-0.0159731	0.0399669	-0.0405378	0.0534707	-0.00857507	0.0211366	0.0059546	-0.00642369	-0.0135705	-0.0169389	-0.007074
qilexprot_54927	0.016603	0.042612	-0.00255955	0.00589628	-0.0193707	0.0196733	0.0211569	0.0150834	-0.00842002	0.0161573	0.0179093	-0.0435617	-0.0145694	0.00665918	0.00202116	-0.0154201	-0.00777869	0.00824524
qilexprot_31590	0.016581	-0.034757	-0.00565775	-0.0113986	0.0269856	-0.00353029	0.0153789	-0.0393673	0.0151214	0.00983233	0.0264565	0.0483779	-0.0049449	-0.00838443	0.0102932	-0.0347531	-0.0351147	0.0118651
qilexprot_20077	0.016538	0.046509	-0.0055465	-0.00972651	0.00291748	-0.000624311	-0.0364835	-0.0163235	-0.0139055	-0.000605765	0.000793458	-0.00560643	0.000634714	0.004478	0.00138055	-0.0055531	-0.00744103	-0.000181185
qilexprot_35523	0.016397	0.042354	0.00299003	-0.0340642	0.00503031	-0.00990444	-0.0342646	0.0012372	-0.00716388	-0.000370117	-0.00717523	-0.00472865	0.00590866	0.00623074	0.0233894	-0.00601834	-0.0025318	0.00263241
qilexprot_77592	0.016394	-0.029669 *	0.0293045	-0.0175418	0.026784	-0.05124	0.0162889	0.0142049	-0.0103541	-0.00281277	0.00507633	-0.00273008	-0.00392016	0.00115522	-0.0103157	-0.012695	-0.0134859	-0.00532493
qilexprot_65181	0.016293	-0.014946	0.024999	-0.011854	-0.0208914	-0.0217767	-0.0108182	-0.0228107	0.0411717	-0.0629699	-0.0388317	-0.0201199	0.0184815	0.0223466	-0.00746379	-0.0267344	0.0026751	0.00414499
qilexprot_49366	0.016287	0.025605	-0.0226415	0.0477416	0.00769512	-0.0197544	-0.00802352	0.0131207	-0.0108197	-0.00142868	0.00250066	0.0245275	0.00625954	-0.0100827	0.00162869	-0.0952918	0.0272616	0.0123854
qilexprot_74973	0.016153	0.031728	0.00182487	-0.0417203	-0.00549233	0.0196938	-0.0136502	-0.0456691	-0.0111647	0.00605358	-0.00554685	-0.029725	-0.0169593	-0.0137915	0.0107392	-0.0122913	-0.00538794	0.00671125
qilexprot_23656	0.016151	-0.01623	0.00194022	0.0643971	0.0124581	-0.0134418	0.00169532	0.00680444	-0.00991736	0.0113199	0.00120309	-0.059464	-0.012893	-0.000322864	0.00466818	-0.00113078	-0.00528115	-0.00246587
qilexprot_63451	0.01612	-0.033744	-0.0273722	0.00115568	0.000862439	0.0168654	-0.0104152	0.036643	-0.0379218	0.0136311	0.0102917	-0.0390154	0.00178845	-0.00203659	-0.00227233	0.0309948	0.0329366	-0.000198721
qilexprot_35235	0.016034	-0.024747	0.0168697	-0.0313491	0.0354978	0.0217248	0.0168498	-0.0428771	-0.0156488	-0.0215632	0.013095	-0.00733645	-0.0413786	-0.00614873	-0.0168211	-0.00438789	0.00698598	0.00745517
qilexprot_22406	0.015934	-0.023044	-0.0361009	-0.00303703	0.0219994	-0.00867756	0.0131805	0.0574492	-0.0236382	0.00662068	-0.0132338	0.0327007	0.0128977	-0.0132934	0.000480328	-0.00646443	0.0182815	0.00265899
qilexprot_38624	0.015914	-0.007981	0.00645955	0.0181597	0.0183062	-0.00600668	0.0239679	-0.0623558	0.0318467	-0.0317914	-0.0516367	-0.0298758	-0.0171221	-0.0141999	0.0126627	-0.00339979	-0.00677005	-0.0103034
qilexprot_52446	0.015876	-0.000264	0.0193004	-0.0635828	0.01853	-0.0379052	0.00548456	0.00799847	0.00297115	0.0119079	-0.0015844	0.0288663	0.00392665	-0.0256089	0.00311656	-0.0229849	-0.0090148	-0.00529195
qilexprot_58767	0.015678	0.050958	-0.00735106	0.00118732	0.00723507	0.00617846	-0.0175511	0.0120004	-0.00612605	-1.31135e-05	-0.000808987	-0.000565371	0.00276276	0.0055043	0.00223407	0.00285636	-0.00532316	0.00240579
qilexprot_59118	0.015674	0.047516	-0.0110804	0.00436	-0.0198904	0.0141387	0.0136579	0.0193167	-0.0135423	0.00120054	0.00132206	-0.0071349	0.000179542	0.00611679	0.00140942	0.000234208	-0.0347397	0.000550428
qilexprot_32637	0.01552	0.000391	0.00820117	-0.0533982	0.00420677	-0.0424041	0.0107247	0.0523113	-0.00502646	0.0134814	0.00119682	-0.0257331	-0.00602455	-0.00186253	0.00252142	-0.00443391	-0.00525786	-0.0012948
qilexprot_6940	0.015481	0.011396	-0.0167865	-0.0335767	0.00256148	-0.0434905	-0.0459959	0.00312259	0.0266014	0.0406379	0.00804954	0.0202637	0.0216487	-0.0350873	0.00117364	-0.00819637	-0.0281671	-0.000569733
qilexprot_7143	0.015214	0.050568	-0.0018962	-0.00193067	-0.0183433	-0.00595637	-0.019287	0.0051891	-0.00244302	-0.00223307	-0.0028516	-0.00110051	0.00166908	0.00564478	0.00311539	-0.00537652	-0.00290705	-0.00438436
qilexprot_55306	0.015151	0.051663	-0.0029351	0.000739895	0.0151575	0.00227136	-0.0121467	0.00662775	-0.00280148	-0.00202392	-0.00240109	0.00300211	0.00198206	0.00616711	0.00260817	-0.00218234	-0.00874497	-0.00298313
qilexprot_30824	0.015137	0.037028	0.0188453	0.0122159	0.00844141	-0.0150322	-0.0449465	-0.0332704	-0.0161507	0.00754098	0.0161131	0.0149104	-0.00337834	-0.00318763	0.00763442	-0.00770956	-0.00714858	0.00352486
qilexprot_38698	0.015117	0.051495	-0.00218789	0.000323806	0.0154107	0.00119613	-0.0153068	0.0057081	-0.00193978	-0.00158901	-0.00192072	0.00199884	0.00144876	0.00568241	0.00287189	-0.00521513	-0.00359138	-0.00442334
qilexprot_45247	0.015096	-0.014639	0.00908237	0.0539078	0.0075094	-0.0074201	-0.0254745	-0.0087078	-0.0274693	-0.0102734	-0.0432031	-0.049057	0.00181213	0.00500795	0.0136734	0.0204275	-0.0499079	-0.00337583
qilexprot_36227	0.015064	-0.027333	-0.0205124	0.00536996	-0.00470036	0.0228211	-0.0131929	-2.11113e-05	0.0601902	0.00797473	0.0280425	0.0531871	-0.00972554	-0.00696741	0.00664231	-0.0397699	-0.0029864	-0.000816986
qilexprot_66098	0.015036	-0.004749	0.00131667	-0.0426516	-0.0400174	0.0185198	0.0360776	-0.0362006	0.000275116	-0.0479683	0.0156434	-0.0188379	0.00639507	-0.00625597	0.00359132	-0.00161909	-0.00688748	0.00430491
qilexprot_45815	0.014999	-0.018986	0.00865567	0.0491296	-0.00311624	0.0027993	-0.00297903	0.00739334	-0.000267602	0.0491427	0.0529267	-0.0438317	-0.0228033	0.00603858	0.0159688	-0.00153931	-0.0169217	0.000391918
qilexprot_44198	0.014948	0.04461	0.0044523	0.020854	0.000986733	-0.000508755	0.0291327	0.00241639	0.00917397	-0.0197127	-0.0345891	-0.0101045	0.0121451	0.0060624	0.0174845	-0.00133207	-0.0152925	-0.00696211
qilexprot_49452	0.014946	0.051119	-0.00222038	0.00292275	-0.00324923	0.00430317	0.023074	0.00787296	-0.00636372	-0.00499427	-0.00363423	0.00426767	0.000516717	0.00628243	0.00247684	-0.00559814	-0.00256799	-0.00529242
qilexprot_75125	0.014946	0.051308	-0.00226055	0.00146752	0.0211395	0.00381327	-0.00652873	0.00623841	-0.00265362	-0.00206547	-0.00198137	0.0033035	0.00119293	0.00576966	0.00270474	-0.00520705	-0.00355686	-0.00178258
qilexprot_24068	0.014821	0.046588	-0.00496681	0.0125847	-0.0200489	-0.0032664	0.0356667	0.00589964	-0.00516646	0.00547996	0.00684263	0.00802041	0.00356885	0.00684246	-0.00182654	-0.00516135	-0.00116876	-0.00475011
qilexprot_48577	0.014813	0.003531	0.0289463	-0.00403684	0.0396682	-0.0250172	-0.0314993	-0.0106381	-0.0377918	0.0029701	-0.0379077	0.00694081	-0.047795	0.00411818	-0.0511547	0.0609584	-0.00798518	-0.0163672
qilexprot_62658	0.014787	-0.027483	0.025173	0.023079	-0.00184709	-0.00303946	-0.0243446	-0.0491522	-0.0384141	0.0122538	0.00605795	0.00965341	0.04692	-0.0119121	-0.00604664	0.000711441	-0.00983884	0.0116357
qilexprot_40154	0.014684	-0.03573	0.00480924	-0.0329582	0.0093205	-0.038314	0.00723682	0.0319345	-0.0177769	0.0240973	0.0188913	-0.00527033	0.00179931	0.00896498	-0.00605336	0.00348305	0.00364943	0.00940774
qilexprot_56173	0.014586	-0.015636	0.000477698	-0.036647	-0.00938683	-0.0581376	0.0164088	0.042505	0.00769122	0.00546313	-0.0143922	-0.0343259	-0.00955086	-0.00276417	0.00200713	-0.0216279	-0.0201896	0.00946509
qilexprot_29580	0.014585	-0.02329	0.0141156	-0.0285192	0.0113385	-0.052302	0.0114049	0.0482867	-0.00228561	0.0222521	0.0196424	-0.0142292	-0.00371165	-0.00746138	0.00143543	-0.00112622	-0.00914119	-0.00562116
qilexprot_38306	0.014537	-0.012091	0.00658543	-0.0117677	0.0288053	-0.0366539	0.00921031	0.0170731	-0.041667	-0.0414502	-0.0662513	-0.030601	-0.0119783	0.00652116	-0.010481	0.00411623	0.0113716	-0.00484737
qilexprot_4231	0.0145	0.047898	-0.00245858	0.00479385	0.0330831	0.0133274	0.0132805	0.00877527	-0.00455923	0.00127646	0.00239529	-0.00331282	-0.00249824	0.00589418	0.0021454	-0.00703556	-0.00450517	0.000837458
qilexprot_19126	0.014478	0.02035	0.0162687	-0.016891	-0.0388211	0.0278012	0.053735	0.0183211	0.0308127	-0.000403653	-0.0121676	-0.0220682	-0.0153582	0.00605332	0.0125766	-0.00916857	-0.0107641	0.00764157
qilexprot_52224	0.014472	0.051887	-6.55317e-05	-0.000782987	0.00560365	-0.000902422	-0.0208909	0.00557927	-0.00174872	-0.000634755	-0.0030326	0.00124099	0.00305046	0.0053427	0.00334461	-0.00512996	-0.00348617	-0.00149589
qilexprot_32179	0.014471	0.051714	-0.00575605	0.00372291	0.00495086	-0.00864362	-0.00308503	-0.0107587	-0.00930162	-0.00228644	-0.0151347	-0.00834089	0.00784727	0.00583316	-0.00239894	-0.00426286	-0.00971281	-0.00112402
qilexprot_47436	0.014406	-0.018212	0.00432869	-0.0650146	0.0118714	-0.0379081	0.0155771	0.000105893	0.00805664	0.000620856	-0.0136807	-0.0115525	-0.0103519	-0.0147248	0.0120366	0.00217151	-0.00540926	-0.00311247
qilexprot_61763	0.014395	0.049805	-0.00210631	0.00295554	-0.012625	0.00331103	0.0291223	0.00793802	-0.00710417	-0.00683757	-0.00296273	0.00378368	0.000417979	0.00603508	0.00235917	-0.00541739	-0.00231536	-0.00376303
qilexprot_62174	0.014364	-0.01657	0.0269304	-0.0328559	-0.0140441	-0.027123	0.0285735	-0.0258167	0.018244	-0.0466579	-0.043085	-0.0250065	-0.000925949	0.00273821	0.0225838	-0.00328885	-0.00399602	-0.0126662
qilexprot_255	0.014323	0.049423	-0.00269755	-0.00303499	-0.013465	-0.00806822	-0.0314503	0.00353029	-0.00057363	-0.000202479	-0.00246843	-0.0024148	0.00240045	0.0100922	0.00263054	-0.00647306	-0.00259869	-0.00252925
qilexprot_77853	0.014309	-0.002861	0.040614	-0.0462059	0.0113799	-0.0177067	0.0239895	0.0449535	-0.0149493	0.0197722	-0.00777873	-0.01571	-0.0026266	0.00570896	0.00819349	-0.00171554	-0.00174705	0.00384001
qilexprot_26921	0.014161	0.049375	-0.0023313	0.0041222	0.0258388	0.00914001	0.0191356	0.00755448	-0.00498419	-0.00372941	-0.00247383	0.00610395	0.000463773	0.00591008	0.00222719	-0.00513901	-0.00312669	0.00406742
qilexprot_62857	0.014122	-0.012362	0.0163094	-0.0166072	-0.0143183	0.0145263	0.0118948	0.00142743	0.0817384	-0.0389851	-0.0312556	-0.00915737	-0.0185254	0.0182958	0.00414361	-0.016567	-0.0131602	0.00186954
qilexprot_13677	0.014073	-0.019128	0.0298061	-0.0614322	0.00887654	-0.0212274	0.0104183	0.023932	0.00573363	0.000449529	-0.0140007	-0.00854867	-0.00200717	0.00455002	-0.00891192	-0.00312264	-0.00357612	-0.0027833
qilexprot_2057	0.01405	0.04905	-0.00232706	0.00394194	0.030042	0.00919054	0.0148463	0.00727607	-0.0044002	-0.00326339	-0.0021929	0.00600157	0.000551437	0.00579241	0.00223644	-0.00503938	-0.00326303	0.000273348
qilexprot_43210	0.014021	0.051717	-0.00447612	-0.00202465	-0.0163074	-0.00776843	-0.0136836	0.00306598	-0.00097731	0.00105103	-0.00499095	-0.00210987	-0.00264582	-0.0052188	0.00299354	-0.00302927	-0.00402936	-0.00146551
qilexprot_48531	0.014019	0.012275	0.00211312	0.0273915	0.0289299	-0.0446687	0.013476	0.0273215	-0.0195325	-0.0261862	-0.0649354	-0.03088	0.00355326	0.00111529	0.00555349	0.00281289	-0.00743835	-0.0136079
qilexprot_42786	0.013979	-0.037656	0.0226782	0.0140514	0.00597623	-0.0390854	-0.00799716	-0.0175509	0.0168786	-0.0129106	-0.0343598	0.00179289	-0.0119096	-0.0196864	-0.00368357	-0.0357792	-0.0315043	-0.0154846
qilexprot_18016	0.01393	-0.013454	0.00652985	-0.0553519	-0.00331454	-0.0421662	-0.0106163	-0.000636079	-0.022591	0.0408439	0.0314987	0.00326176	0.00734345	0.00995239	0.0297555	0.0153263	-0.0112664	0.00481335
qilexprot_61177	0.013926	0.050857	-0.00317361	0.00351935	0.0179075	0.00650604	0.0195052	0.00680264	-0.00477372	-0.00414654	-0.00222451	0.0047885	9.54941e-05	0.00645567	0.002035	-0.00546846	-0.00306898	-0.0053093
qilexprot_33249	0.013915	-0.025751	0.00958437	-0.0332695	0.00191659	-0.00302094	0.0037475	-0.0629233	-0.0118833	0.00567415	0.0194193	0.047425	0.00737466	-0.013773	-0.0300828	-0.00660957	0.00696339	0.0035888
qilexprot_26178	0.013882	0.036953	-0.0159339	-0.0121008	-0.0364422	0.00559524	0.0239047	-0.0259304	-0.0354157	-0.0145036	-0.0038279	0.0078122	0.00653682	0.00534564	-0.00231377	0.0145176	0.0421037	-0.00559674
qilexprot_55722	0.013858	-0.028047	0.0110861	0.0291042	0.00957182	-0.051839	0.00169585	0.0347874	-0.0159367	-0.00219401	-0.0293606	-0.0307957	-0.0102053	-0.00370132	-0.00131609	-0.00334424	-0.0235952	-0.00517262
qilexprot_46752	0.013848	0.024462	-0.00321564	0.00532198	-0.007861	-0.0181944	-0.076629	0.000663783	0.007203	0.0190534	0.0213527	0.0241055	0.0069714	0.00380513	-0.000260558	0.0200672	-0.0253874	-0.0107634
qilexprot_68258	0.013766	-0.02362	-0.0143516	0.0624816	-0.000532557	-0.0123935	-0.0107449	0.0216001	-0.0231937	-0.00730451	-0.0218001	-0.00234147	0.0131251	-0.000981688	-0.000562485	0.0250243	-0.0347906	-0.00557859
qilexprot_64360	0.013762	-0.013812	-0.00185772	0.069514	-0.0183175	-0.0276361	-0.0104423	0.00784213	-0.0113108	-0.00431119	-0.013146	0.0244959	0.00986805	0.0079075	-0.00454612	-0.0209775	-0.00656114	0.00533798
qilexprot_6162	0.013758	-0.030927	0.0159262	0.0334201	0.00687386	-0.0381633	-0.000297071	-0.00328727	0.0117763	-0.0317361	-0.0527067	-0.0123311	-0.0167808	0.00366726	-0.014383	0.00278431	0.00741384	-0.00376628
qilexprot_67073	0.013623	-0.024304	0.00151645	0.0640348	0.000904333	-0.0189122	-0.0067184	0.0038126	0.00984882	-0.0187774	-0.038523	-0.0106881	0.00937726	0.0071316	-0.00540729	0.01131	0.00381722	-0.00232342
qilexprot_45676	0.013574	0.0512	-0.000345724	-0.00165509	0.00218378	-0.00397457	-0.027963	0.00456678	-0.000772624	-0.00538143	0.00204749	-0.00122856	0.00423481	0.00412672	0.00472827	-0.00439455	-0.0040472	0.000812942
qilexprot_30095	0.013567	0.037618	-0.0108378	0.0167137	0.0274233	-0.0158839	0.00907274	0.0364951	-0.0119834	0.0199167	0.0360243	0.016658	-0.0145023	0.00620867	-0.00325322	-0.0360247	0.0318337	-0.00484383
qilexprot_31321	0.01354	-0.022082	0.00931229	-0.0665709	0.00900901	-0.0181555	0.012757	-0.0211186	0.00270012	-0.00218417	-0.00991274	-0.0200052	-0.00357525	-0.0201961	-0.00904836	0.00801508	-0.0227698	-0.00226088
qilexprot_25918	0.013497	0.051011	0.000521243	0.00285811	0.0240285	0.00774932	0.00759686	0.00695198	-0.00337822	-0.000851458	-0.00329819	0.0041711	0.0125782	0.00296761	-0.00194683	-0.00637262	-0.0036301	-0.00605068
qilexprot_26440	0.013495	0.046377	-0.000127434	-0.00111979	-0.0435163	-0.00610031	0.00447593	0.0064257	-0.00573821	-0.0045676	-0.00505946	0.00025897	-0.00353737	0.00636261	-0.00170816	-0.00486479	-0.00149496	0.00810364
qilexprot_79160	0.013489	0.044736	-0.00166543	0.000443942	-0.0438561	-0.00379299	0.0217479	0.00678608	-0.00691822	-0.00570197	-0.00456197	0.00064507	0.000577804	0.00567818	0.0024397	-0.00525852	-0.00137927	-0.00412205
qilexprot_59414	0.013473	-0.009734	-0.000242223	0.048662	-0.0259419	-0.0152431	0.0161729	0.00354376	0.00217996	0.0462565	0.065242	0.0300239	-0.00752762	-0.00261157	-0.00257058	-0.0194457	0.00119191	-0.00303078
qilexprot_12680	0.013456	-0.043763	0.0110828	-0.0107364	0.0043349	-0.0196025	0.00130896	-0.0297695	-0.00751852	0.00125316	0.0112948	0.0219866	-0.0378445	0.0347451	0.0323012	-0.00776441	-0.0271859	0.00678586
qilexprot_26404	0.013394	0.004109	0.0106305	-0.027955	-0.0276811	0.047367	-0.00812721	-0.0557508	-0.037449	0.0063212	-0.00527307	-0.0217828	-0.0194137	-0.000648262	-0.0232656	-0.0269135	-0.0143479	-0.000616701
qilexprot_56399	0.013375	0.046998	-0.00361214	0.00819778	0.0326869	0.00575657	0.0259768	0.00413752	-0.00188771	0.00190804	0.0061355	0.0134272	-0.00137451	0.00499948	0.000817585	-0.00410646	-0.0036937	0.000997188
qilexprot_11680	0.013346	-0.02334	-0.0176166	-0.0621261	0.0210745	-0.00477338	0.0119063	0.0149091	-0.0230793	-0.00247072	-0.0172768	0.00618003	0.00333747	0.00263792	-0.00432673	0.0089822	-0.0412015	-0.00375239
qilexprot_52953	0.013288	0.026004	0.00533268	-0.0204327	-0.0394891	0.012539	0.0181358	-0.0489932	-0.0478046	-0.0132469	-0.00421012	0.00452973	-0.00505011	-0.000601465	-0.00530583	-0.00759049	-0.00669652	0.0018288
qilexprot_42866	0.013258	-0.010708	0.00594089	-0.00304899	0.00310471	0.0327458	0.00434065	-0.0179502	0.0942348	-0.00652893	-0.00455981	0.0140904	-0.00299655	0.00704519	0.0094841	-0.0116523	-0.00102018	0.00526425
qilexprot_11103	0.013235	0.042493	-0.000473405	0.0261753	-0.00555635	-0.0173883	-0.040245	-0.000830065	0.021861	0.00154756	0.0142431	0.0128121	-0.00549335	0.00339612	0.00660134	0.00162023	-0.00219368	0.00116516
qilexprot_18393	0.013197	0.042963	-0.00142027	-0.00525533	-0.018858	-0.0119942	-0.0526561	0.00221733	0.00152521	0.000723446	-0.0014647	-0.00474746	0.00237586	0.00426779	0.00315025	-0.00434622	-0.00298635	0.00368843
qilexprot_61791	0.013162	0.04582	-0.00338363	-0.00333135	0.0109578	-0.00618098	-0.0485533	0.00267508	0.0020262	0.00232996	-0.00185978	-0.00184688	0.00123744	0.000831486	0.00278037	-0.000571193	-0.00906202	0.00276325
qilexprot_13317	0.013155	0.029446	-0.00546671	-0.0345525	-0.012169	-0.00749603	-0.0527616	-0.0394464	-0.0180214	8.95312e-06	-0.0147494	0.00246315	0.00730571	0.00104108	0.00843892	-0.00662999	0.0016392	-0.00025997
qilexprot_21192	0.013136	-0.021312	0.01453	0.039437	-0.00477223	-0.00319896	0.000153184	-0.0144838	0.0595195	0.0293766	0.0419617	0.0363444	0.00276894	-0.00304258	-0.00778012	-0.00188931	-0.00503478	0.00537244
qilexprot_48381	0.013101	0.050277	-0.0106325	-0.00504909	-0.0146011	0.00623877	0.00779226	-0.00619558	-0.0200486	-0.00840559	-0.0014326	0.00230479	0.0209049	0.000888848	-0.00708213	0.0223308	-0.00240421	-0.000274505
qilexprot_19616	0.013049	0.046747	-0.00244538	-0.00401898	0.0264047	-0.000459872	-0.0380985	-0.00396643	-0.0026613	0.00101948	0.000666872	-0.00221755	0.000431279	0.00199536	0.00302513	-0.0064022	-0.00466893	-8.38269e-05
qilexprot_48085	0.01304	-0.027104	-0.00179825	-0.052059	0.00087509	0.0266755	0.00335025	-0.0447307	-0.00287053	-0.0061183	0.00219637	-0.0328462	-0.00852811	-0.00756698	0.0104824	-0.0142254	0.000100746	0.0046422
qilexprot_32953	0.013	0.050092	-0.00571824	-0.00193333	0.00258554	-0.00386172	-0.0339586	0.00566533	-0.0011813	-0.00191426	0.00103432	-0.00247473	0.00550459	0.00584081	0.000873567	-0.000395905	-0.00735315	-0.00659529
qilexprot_35357	0.01297	0.044036	-0.00275298	-0.00730342	-0.0384993	-0.00207274	0.0343128	-0.00349941	-0.00165159	-0.00977584	-0.00761465	0.000560691	0.00316176	0.00589108	-0.00010576	-0.00271927	-0.00916841	-0.00172895
qilexprot_33977	0.012957	0.042774	-0.0182454	-0.0115229	-0.00805087	0.01312	0.0158124	-0.0303796	-0.0309605	0.00612986	0.00708178	-0.0241773	-0.0101423	-0.0244187	-0.00377763	0.015585	-0.00950116	0.000934571
qilexprot_54966	0.012862	0.037956	-0.00889157	-0.0235783	-0.0129628	-0.00682987	-0.0542351	0.00776113	0.0215333	0.00421445	-0.0105974	-0.0121694	0.00797845	0.0146449	-0.00285879	0.00297953	0.00180371	-0.00179606
qilexprot_29542	0.012847	0.050511	-0.00168965	-0.000601682	-0.0271489	-0.00674012	-0.000174119	0.00538817	-0.00414479	-0.0164654	0.00766227	-0.00283912	0.00172261	0.00363449	0.00256912	-0.0038649	-0.00362045	-0.00793547
qilexprot_59152	0.012775	-0.011452	-0.018013	0.0298888	-0.0196799	0.0219984	-0.0060395	0.000579411	0.0767655	-0.0154001	-0.0320696	0.0208271	-0.00885488	0.0113828	-0.00603141	-0.0177431	-0.0479428	0.00260955
qilexprot_47035	0.012741	0.042977	-0.00766741	-0.000505359	0.013978	0.0148099	0.0494067	-0.00982354	-0.0200525	-0.00586911	-0.00114768	0.00315511	-0.00446754	-0.00256086	0.00475595	-0.00187703	-0.0064579	-0.00294561
qilexprot_7960	0.01271	0.03949	-0.00338259	0.0045264	0.029902	0.0186903	-0.00571473	-0.00182141	0.0477266	-0.0318686	-0.024475	0.00486755	-0.000338494	0.00303463	-0.00141264	-0.00796018	-0.0038211	0.000348705
qilexprot_2483	0.01267	0.024973	0.00888815	-0.00719416	-0.00688842	-0.0168461	-0.0795496	0.00323018	0.0124682	0.0204986	0.0133784	-0.00196493	0.0019562	0.0048649	-0.00048647	-0.00561881	-0.00706692	0.00299589
qilexprot_3333	0.012654	0.047737	0.000159184	-0.000282207	-0.0390656	-0.00451501	0.0126747	0.00624872	-0.00574287	-0.00559014	-0.00370186	0.000110079	0.00217361	0.00457797	0.00446092	-0.0048008	-0.00205688	-0.00461972
qilexprot_59011	0.012649	0.017403	0.0010544	0.0184616	-0.0600356	-0.0251209	0.0520576	0.00810865	-0.0123558	-0.00576584	-0.0095272	-0.0115673	-0.0044318	0.00169181	0.0116436	-0.0063899	-0.000186087	-0.003136
qilexprot_54899	0.012637	0.049257	-0.00546867	-0.00243804	0.0049662	-0.00495679	-0.0376069	0.00356566	0.000758917	0.00339483	0.000537923	-0.00712593	-0.00317607	0.00465239	-0.000472298	0.000138014	-0.0143277	-0.00889492
qilexprot_60155	0.012622	-0.019809	0.0151377	0.0663794	0.00308599	-0.0304153	-0.00277279	-0.00455635	-0.00730284	0.00557412	-0.0120615	-0.0318034	0.00922016	-0.00533628	-0.00227641	-0.00379393	0.00590162	-0.00367306
qilexprot_63359	0.012617	0.003246	0.035705	-0.0352156	-0.0230352	0.017797	-0.0104277	-0.0480048	-0.0492679	0.0130567	-0.00700084	-0.0178753	0.00513308	-0.00308962	-0.0199394	-0.00470987	-0.00411431	0.0120292
qilexprot_55685	0.012614	-0.017575	-0.00351109	-0.0493561	0.00954842	-0.0338568	0.00683655	0.0608728	-0.0146436	-0.00268071	-0.00731882	0.0077936	0.011221	-0.00281307	0.00123236	-0.0088409	-0.00194874	-0.0117936
qilexprot_77633	0.01258	0.000613	0.0208226	0.0351331	-0.0179366	-0.0201853	-0.00919613	-0.0233689	-0.0256367	-0.0484985	-0.0589995	-0.0502874	-0.00312584	0.0142706	-0.0225697	0.0140059	-0.00240836	-0.00401554
qilexprot_44048	0.012498	0.044518	-0.000970941	-0.000276502	0.0396753	0.00276846	-0.0340755	0.0037723	0.00142649	0.00173346	-0.000547525	0.00151096	0.00584059	0.00345429	0.00100863	-0.00453763	-0.00407316	-0.00134762
qilexprot_67301	0.012488	0.052761	-0.0113154	-4.93438e-05	-0.00499162	-0.00150825	-0.00983706	0.0067854	-0.00301934	0.0020818	0.00196119	-0.00905278	-0.00538046	-0.00802011	0.00195134	-0.00471246	0.00151518	0.00817321
qilexprot_30135	0.012446	0.000562	-0.00383355	0.0213099	-0.00869978	-0.00332625	-0.0557854	-0.0166253	0.0779625	0.0150994	-0.0094998	-0.00380229	-0.00822771	-0.0104858	-0.0103559	-0.0124832	0.0211413	-0.000403849
qilexprot_77246	0.012401	-0.006634	-0.0172019	-0.0270362	0.0350364	0.0463058	0.0219032	-0.0249008	0.0544216	-0.00517185	-0.0164205	-0.0199023	-0.0219849	-0.0120408	-0.000515725	-0.0178063	-0.00648261	0.000652925
qilexprot_65068	0.012395	0.045812	-0.00101932	0.00501587	0.0404463	0.0126439	0.021219	0.00724735	-0.00422792	-0.00226414	-0.00231258	0.00697851	0.00552738	0.00414789	-7.3293e-05	-0.00515389	-0.00329939	-0.00161989
qilexprot_32745	0.012383	-0.013493	-0.0418618	0.0180104	-0.00760086	-0.00579441	0.0112384	0.0421348	-0.0334607	-0.015875	-0.00300977	0.0627867	0.0278653	0.00355807	0.00505696	0.0366632	-0.0274084	-0.0118863
qilexprot_39453	0.012367	-0.031264	-0.0294216	0.0497484	-0.00525682	0.00828615	-0.00902274	0.0113155	0.0339569	-0.00473816	0.00583811	0.00969478	-0.00178829	0.00150541	-0.00696792	-0.0121025	0.0278932	0.0130433
qilexprot_33060	0.012292	-0.01557	0.000598576	-0.0524057	0.0114	-0.0427283	0.0109345	0.0526463	-0.00703778	0.00414985	-0.00709056	-0.00330094	0.00413619	-0.00977422	0.000364522	0.0144304	0.00231675	-0.00348804
qilexprot_74802	0.01229	-0.021764	0.0053899	-0.0635222	0.00985707	-0.0295757	0.0104232	0.0313187	0.0064532	-0.00693341	-0.0174834	0.0036712	-0.00130542	0.0026601	-0.00635116	0.00751143	-0.0104085	-0.00465151
qilexprot_23760	0.012271	0.050001 *	-0.0100118	0.00483321	0.0115858	0.0103918	0.0274806	0.0100222	-0.00726446	5.12413e-06	0.00234869	-0.00466416	-0.00257145	0.00925705	0.000388262	-0.00518595	-0.00311012	-0.00467157
qilexprot_72577	0.012264	0.018156	-0.00828197	-0.0276846	-0.00647446	0.00875861	-0.0116667	-0.0684012	-0.053042	-0.0198392	0.000955373	0.00826763	-0.0086214	-0.00641514	-0.0141017	-0.00836119	-0.00565393	0.00828023
qilexprot_74344	0.012231	-0.031577	-0.0323513	-0.017986	0.00151469	0.00184715	-0.00462794	0.0541864	-0.0273192	-0.00688481	-0.0154384	0.00821943	0.0190367	-0.00111632	0.00296148	0.0454477	0.0208866	0.00101178
qilexprot_72077	0.012065	0.044613	-0.00277115	-0.00486349	-0.00520363	-0.0116745	-0.0531183	0.000929635	0.00286399	-0.00106834	0.00160346	-0.00532923	0.00144028	0.00274047	0.00271645	-0.00381211	-0.00379873	0.00428407
qilexprot_6917	0.012059	-0.026161	-0.00929324	-0.0331873	-0.0024952	-0.00894718	0.0133516	0.00664045	0.0668545	0.0135924	0.0102429	0.0236105	-0.0382525	-0.0388117	0.00913093	-0.0218879	0.0367757	-0.00633208
qilexprot_17065	0.011972	0.044338	-0.00733695	0.000488841	-0.00138652	-0.0187596	-0.0491187	-0.0039043	0.00739389	0.0128131	0.0100861	0.00661392	4.7113e-05	0.00793793	-8.5941e-05	0.000943702	-0.0131512	0.000413268
qilexprot_75095	0.011923	-0.015027	-0.0078297	0.0332123	-0.00442936	-0.0109073	-0.00428459	0.00573181	0.00386985	0.0404747	0.0572104	0.0851778	0.0108913	-0.00325194	-0.00592463	0.0357502	0.00672653	-0.00367402
qilexprot_51732	0.011907	-0.022247	-0.00737713	-0.0174125	0.00101322	0.0394278	0.00292646	0.0219941	0.0603475	0.00507842	-0.0058212	-0.0637012	-0.0166733	-0.00520016	0.0173053	-0.0152143	-0.016488	0.107816
qilexprot_72208	0.011778	0.002458	0.00801125	-0.0280895	-0.0512551	0.00161024	0.0471185	-0.0219288	0.0253804	-0.0460786	-0.0304944	0.00164546	-0.0102172	-0.00292993	-0.00608252	-0.0206887	0.0101685	-0.000554564
qilexprot_23022	0.011771	0.015458	-0.00597181	-0.0014418	-0.0409858	0.0209792	0.058534	-0.0432427	-0.0173696	0.00357816	0.015797	0.0327891	0.000538448	0.0100887	-0.00310285	-0.0268811	0.00618544	0.00751241
qilexprot_41844	0.011614	0.046243	-0.00477213	0.00482434	0.0365386	0.00966002	0.0287872	0.00521216	-0.00338377	-0.000284956	-0.00417999	0.00601433	-0.0040184	-0.00524873	0.00176036	-0.00233183	-0.00409284	-0.00110668
qilexprot_67408	0.01158	-0.028893	-0.0170162	-0.0458234	0.000271849	0.0261622	-0.00550789	-0.00908223	-0.0543668	-0.00983914	0.0020642	-0.000670989	0.00377962	-0.00672976	-0.00699867	-0.0205038	0.022721	-0.00150659
qilexprot_50910	0.011531	0.008578	0.00824748	-0.0511555	0.0126725	-0.0466166	-0.0464211	0.0192997	-0.00434711	-0.00524251	-0.00678493	-0.0272969	0.00784861	-0.00943274	0.017415	-0.0137118	-0.0118283	0.011018
qilexprot_52513	0.011516	-0.029178	0.00624282	-0.041326	0.00643531	-0.027796	-0.00138665	0.0449024	0.000719533	-0.00747413	0.0421435	0.00495708	-0.0259474	-7.21145e-05	-0.0320777	-0.00430993	0.0255825	-0.00603739
qilexprot_1174	0.011478	0.041324	-0.00663608	-0.00265824	0.02176	-0.00168241	-0.0569533	0.0040441	0.00260561	0.00791128	0.00483591	-0.0128097	-0.00251129	-0.00173997	0.00212389	-0.00252117	-0.00276123	0.00659649
qilexprot_77596	0.011432	-0.024878	-0.00344433	0.0359903	-0.00570001	0.00247015	-0.00243553	-0.0100778	0.0676064	0.00291684	0.0338035	0.047214	0.00873245	-0.00445283	-0.00601298	-0.0119414	-0.00123367	0.00988407
qilexprot_778	0.011428	0.0072	-0.0190006	-0.0193932	0.0569808	0.00779584	0.0254514	0.0536311	-0.0218181	-0.00735155	-0.00996966	0.0272336	0.0171326	-0.000146645	-0.00137219	0.0298749	0.00694394	0.00626788
qilexprot_7396	0.011414	-0.014591	-8.5684e-05	-0.01331	0.00768496	0.0124876	0.00286142	-0.0805045	-0.0523781	0.00863644	0.0120593	0.00465209	0.0113325	0.00322272	-0.00666299	0.0028503	0.00427712	-0.00135422
qilexprot_34032	0.011376	0.026352	-0.00692729	0.00198309	-0.00734831	-0.0203547	-0.0780286	-0.00130724	0.00819774	0.0196712	0.0144432	0.0174196	0.00137662	-0.0116229	0.000804407	0.0102322	-0.00885766	-0.00207752
qilexprot_51787	0.011335	0.00176	0.0043198	-0.0331716	0.0075232	-0.0622516	0.0187709	0.0580202	-0.011024	0.0117955	-0.00396647	-0.00929472	-0.0204378	0.00612867	-0.00445201	-0.00821415	-0.00199714	-0.0118403
qilexprot_46658	0.011323	0.000139	0.00066626	0.0346289	-0.00913423	0.005942	-0.0546364	0.0154064	-0.00144863	0.0446664	0.0577086	-0.0442706	-0.0119551	0.000522994	0.00837865	0.024528	-0.0349074	-0.0173225
qilexprot_70794	0.011271	0.051597	-0.00013929	-0.000304435	0.0233487	0.000706553	-0.0163066	0.00310011	0.000802653	0.00528979	-0.00594151	0.00131533	0.00388016	-0.00831862	0.003641	-0.00236321	-0.00509706	0.00110211
qilexprot_30220	0.011216	0.019833	-0.00604875	-0.037421	-0.0413942	-0.0121861	-0.0197556	-0.0441857	0.0137334	0.00302623	0.00162569	-0.0409154	-0.0077051	-0.0273572	0.0164769	-0.0591669	-0.014726	-0.0180471
qilexprot_55325	0.01121	0.024112	-0.00300376	-0.0130351	-0.0542484	-0.0451063	-0.0086972	-0.0238484	-0.0104902	0.0261741	0.00213327	0.0280341	-0.0172776	-0.0234086	-0.00721335	-0.00508258	0.0193182	-0.00888425
qilexprot_41862	0.011173	0.054074	0.00141106	0.00121698	0.00362182	0.00161388	0.00709917	0.00566713	-0.00363715	-0.00465168	-0.00181648	0.00274821	0.00172948	0.00636025	0.00264229	-0.00493468	-0.00332043	-0.00806908
qilexprot_22916	0.011131	0.050063	-0.00135282	-0.00316001	-0.0139151	-0.00934119	-0.0322471	0.0038937	-0.00129615	-0.00884967	0.00316836	-0.00141635	-0.00697144	0.00632765	-0.00585914	-0.0106113	-0.00341412	-0.00462348
qilexprot_8286	0.011108	0.009051	0.0236462	-0.03381	-0.00694369	-0.0619103	-0.0110464	0.0435365	-0.0191016	-0.00155341	-0.0018713	-0.0215292	0.00894465	-0.0135724	0.00776587	-0.0265519	0.026565	0.00210133
qilexprot_62670	0.011084	0.051675	-0.00683518	-0.00373276	0.0162026	0.00960128	-0.0119968	-0.00543031	-0.0141285	-0.00169768	0.00893006	-0.0116717	-0.00119531	0.00489468	-0.00494379	-0.00383471	-0.00889814	-0.009499
qilexprot_32918	0.01103	0.048975	-0.00639932	-0.00265184	0.018637	-0.0075799	-0.0356612	-0.000446646	0.00338772	0.00235801	-0.00020048	-0.0033751	-0.000295398	0.00774482	0.00133988	-0.00577239	-0.00367354	-0.00189676
qilexprot_38711	0.010972	-0.017578	-0.0175235	0.00151893	-0.00987302	0.0618172	-0.00677586	0.0189186	0.042613	0.0108235	0.0149935	-0.0574823	-0.0184998	0.00401429	-0.00230544	0.0012076	-0.0254566	-0.003892
qilexprot_11611	0.01094	0.049973	-0.00182719	0.0034598	-0.0051131	0.00130781	0.0299548	0.0067186	-0.00624921	-0.0252215	0.0140318	0.000162637	0.00113316	0.0026066	0.00178181	-0.00284728	-0.00424727	0.000216998
qilexprot_54629	0.01094	-0.002542	0.00162935	-0.0275907	-0.00435418	0.026258	-0.0353055	-0.0645251	-0.0553608	0.00416056	0.00674652	-0.0174036	-0.000539407	-0.00398261	-0.000846784	-0.00771132	-0.00746692	0.00998504
qilexprot_46482	0.010912	-0.018701	0.0175181	-0.0522582	0.0113211	-0.0459114	0.00972587	0.041643	0.00501353	0.00502349	0.00299329	-7.14739e-05	-0.0154821	0.00462476	-0.00104014	0.00201201	0.0124573	-0.000603219
qilexprot_2940	0.010905	0.038107	0.0129985	-0.013609	-0.0266957	-0.0351392	0.00197391	-0.0237339	0.00704923	0.0240519	0.0196323	0.0321735	-0.0378416	-0.0164538	-0.00679116	0.00940082	-0.0027786	-0.0132494
qilexprot_51825	0.010792	0.049813	0.00141204	-0.00332537	0.000854025	-0.0068674	-0.0386794	0.00228055	0.00162004	-0.000406237	-0.000168341	-0.00293822	0.00793982	0.00126523	0.00825955	-0.00383113	-0.00431911	0.00318458
qilexprot_46000	0.01079	-0.025239	-0.00800869	0.0454866	0.0397566	-0.0135066	0.0136428	-0.036383	-0.00571598	-0.0366617	-0.0123882	0.00614935	-0.0172698	-0.00854518	-0.00947275	0.0116175	-0.00971334	0.00179358
qilexprot_23570	0.010752	0.045933	-0.00625879	0.0045757	0.00405681	0.00511955	0.0503489	0.00460414	-0.00515274	-0.000420282	-0.00714329	0.00439083	-0.00718525	-0.0120614	0.00162801	-0.00109926	-0.00377941	-0.0012501
qilexprot_52755	0.010736	0.046291 *	0.00498027	-0.00466427	-0.0170005	-0.00871642	-0.0467677	0.00356232	0.000441032	-0.000234776	-0.00228582	-0.00237072	0.00419601	0.00380684	0.00528713	-0.00342856	-0.00326257	0.000790874
qilexprot_67580	0.010672	0.046592	-0.00562063	-0.00428957	-0.0114539	-0.00901037	-0.047285	0.00492509	-0.000298032	-0.00106687	-0.00150882	-0.00134664	0.00541266	-0.00238274	0.00265289	0.00503008	0.0168401	-0.00500371
qilexprot_42997	0.010578	-0.035827 *	0.0255056	0.0314354	0.00479134	-0.0293265	-0.00114114	-0.031244	0.00990437	-0.0327965	-0.0233126	-0.00100163	-0.0160599	0.00214759	-0.0142107	-0.00504709	-0.00156656	0.00357211
qilexprot_52678	0.010535	-0.028254	-0.0126432	-0.040037	-0.00335705	0.0371028	-0.000201148	0.00153769	0.054079	-0.0256866	-0.009511	-0.0132678	0.00257768	-0.00141469	0.00904995	-0.0286752	-0.00574488	-0.000134435
qilexprot_59094	0.010474	0.050004	0.000902001	-0.00370531	-0.0186066	-0.0103302	-0.031658	0.00257968	-8.63967e-05	-0.00554509	0.00149187	-0.00344003	-0.00124775	0.0049677	0.00043632	-0.00378738	-0.00344014	0.00427495
qilexprot_1663	0.010399	-0.009561	0.0129496	-0.0142518	0.034768	0.0248887	0.0218832	-0.00556208	0.0794612	-0.0103265	-0.0141278	0.0332825	-0.00202317	0.000331044	0.0325869	0.0156114	-0.00830511	-0.01284
qilexprot_74221	0.010357	0.039075	-0.00180359	-0.00738257	-0.00486734	-0.00706304	-0.0237585	-0.0540932	-0.0326148	0.000854993	0.0104088	-0.0126562	-0.00958423	-0.0116308	0.0291818	0.00142953	-0.0155582	0.00185501
qilexprot_36324	0.010269	-0.003506	0.0259671	0.0259285	0.00678824	0.000538211	0.0292053	-0.0649967	-0.0161896	-0.0437678	-0.00668383	0.0139159	0.0139414	0.0484964	0.0169609	-0.0465873	-0.00824082	-0.00500821
qilexprot_10385	0.010267	0.001192	0.0188456	0.0591075	-0.0106005	-0.00521015	-0.0135697	-0.0056183	0.0565536	-0.00733091	0.0118085	0.000205864	-0.0245579	0.0192444	0.0572712	-0.00779501	-0.0154408	0.00612564
qilexprot_16795	0.010165	-0.02059	0.0163785	0.00913763	0.00233311	-0.000831987	-0.00481258	-0.0690302	-0.0575138	-0.0241278	-0.0173086	-0.000918686	-0.00171629	-0.0102177	-0.00243519	0.0187291	-0.00472234	-0.000488722
qilexprot_42083	0.010113	0.053341	-0.00963378	0.000473744	0.00165229	-0.00594055	0.0161854	-0.000137	-6.75038e-05	0.000578022	-0.00353425	-0.00201006	-0.00718377	-0.00797173	0.00106349	-0.00262664	-0.00460356	-0.00664828
qilexprot_27651	0.010075	0.003714	0.0082811	0.065267	-0.00079901	-0.00214126	0.0189529	-0.000420984	0.0453691	-0.0308226	-0.0177243	-0.017991	0.0334281	0.0138194	0.0202478	-0.0138302	-0.0301375	0.000575585
qilexprot_61838	0.01007	0.050074	-0.00785576	-0.00452215	-0.008684	-0.0148678	-0.032887	-0.00250716	0.00404453	0.00432722	-0.00264332	-0.00690439	-0.0013876	-0.000661825	0.000610068	-0.00450484	-0.00401245	-0.00178157
qilexprot_30627	0.010025	-0.003915	0.0185256	0.0517232	0.0285757	-0.0173834	0.00929385	-0.00284597	0.00407426	-0.0400072	-0.0612224	-0.0355825	0.00499713	0.00501924	0.017567	-0.00474995	5.50344e-06	0.000451211
qilexprot_60096	0.009933	0.05109	-0.0028187	0.0120529	0.0141053	-0.00827938	0.0246279	-0.00231985	0.00241449	0.00855506	0.00794549	0.00876097	-0.00368092	-0.00636194	0.00195092	-0.00200596	-0.00571889	0.00286214
qilexprot_25617	0.009834	0.015201	-0.020025	0.0250459	-0.054499	0.0013285	0.0540945	0.00550492	-0.01507	0.0292616	0.0147865	-0.00752391	-0.0073957	-0.00791554	-1.70247e-05	0.0195216	0.000564083	-0.0127789
qilexprot_4816	0.009772	-0.009675	0.00413741	-0.0621668	0.00537935	-0.0297004	-0.0273459	0.0456148	0.00436799	0.00397918	-0.0149686	-0.0025675	-0.00678714	0.0157042	0.0169754	-0.0212196	-0.0160358	0.00227826
qilexprot_7134	0.00976	0.045256	0.010956	-0.00101532	0.0253655	-0.0217931	0.020098	0.00508872	0.00140853	0.0372225	0.00494003	0.0194645	0.0135736	-0.00550577	-0.00152448	0.000659571	-0.0233248	0.00684196
qilexprot_19691	0.009713	0.039699	0.0193865	0.0187848	0.0258707	0.0143763	0.00895282	0.00313689	0.0231635	-0.0155247	-0.0458349	-0.000367738	0.0290647	0.0133223	0.000840619	-0.0376911	-0.00236316	0.00243685
qilexprot_50490	0.009693	0.049809	0.0055502	0.000435398	-0.0314837	-0.00208078	0.0153948	0.00666186	-0.00537124	-0.0123507	0.00280583	-0.000985239	0.016381	0.000115843	-0.00436821	-0.00509669	-0.00330386	-0.00219042
qilexprot_74210	0.009675	-0.039686	-0.0092216	-0.00437589	0.0148521	-0.00951524	-0.000193515	-0.0178471	-0.0556369	-0.00653304	0.0211136	0.0422328	0.0119508	0.011893	-0.00646312	0.000377262	-0.00527164	-0.0154234
qilexprot_13257	0.009671	-0.015119	0.00169184	-0.0455968	-0.00379838	0.0355707	-0.00468288	-0.0588363	0.0150369	-0.0411663	-0.0161899	0.0130883	0.00362787	-0.00568429	0.00846735	-0.00825083	0.0119107	0.0045668
qilexprot_46669	0.009612	0.048526 *	0.0030902	0.0108953	0.0220885	-0.00747977	-0.0310052	0.000226818	0.00429249	0.0185812	0.0040229	-0.00396302	0.0161383	0.000248402	0.00940174	-0.00115011	-0.0052458	0.00346327
qilexprot_21080	0.009591	0.048585	-0.00111819	-0.00366938	-0.0336061	-0.0101473	-0.0245515	0.00406779	-0.00190735	-0.00198867	-0.000901574	-0.00494274	0.00266013	0.00575139	0.00298364	-0.00720897	0.00103105	0.000961488
qilexprot_33491	0.009558	0.040739	-0.0027149	0.0045351	-0.0225069	0.00418121	0.0598759	0.00632107	-0.00804438	-0.006697	-0.00400029	0.00361257	0.00224325	0.0014577	-0.000770658	-0.00463484	-0.00153937	-0.00417488
qilexprot_17112	0.009526	-0.024114	0.0144506	-0.0293847	0.0121738	-0.053518	0.0100938	0.0511146	-0.00737641	0.012156	0.00600105	-0.0207295	-0.0237469	0.00821591	-0.00215771	-0.0143007	0.00479582	-0.00209949
qilexprot_35029	0.009485	-0.018858	0.0344043	-0.0324414	0.0107383	-0.0497734	0.0119638	0.0417458	0.00246062	0.0247886	0.0132049	-0.00155075	0.0221402	-0.00608304	-0.00385998	-1.31589e-05	-0.0059897	0.000298727
qilexprot_51699	0.009427	0.006844	-0.0114727	-0.0147076	0.0463435	0.0355749	0.0181468	-0.0401114	-0.0528843	-0.00802779	-0.0154731	0.0292043	-0.0132463	-0.0150984	-0.0234154	0.0353836	-0.0134198	0.000561776
qilexprot_76593	0.009423	-0.005107	0.0206489	0.0514428	0.0088027	-0.0293741	-0.0150489	-0.0422051	-0.0332506	-0.0137631	-0.0257266	-0.0347981	0.0322994	0.00503724	0.0158341	-0.0067793	-0.00259465	0.000208866
qilexprot_21353	0.009303	-0.007256	0.0266532	0.00862115	0.0292289	-0.00992684	-0.0322446	-0.0517005	-0.00562665	0.0301378	-0.00680607	0.040251	0.00791889	0.0473776	-0.0192149	-0.0853373	0.0349469	-0.00108176
qilexprot_12436	0.009287	-0.023313	-0.0160275	0.0630358	0.00146601	-0.0208554	-0.00442227	0.00668422	-0.0108285	0.0204613	-0.00982643	-0.0465056	-0.00909399	0.00174434	0.00146627	0.0153409	0.000447397	0.000877178
qilexprot_19811	0.009287	0.037101	-0.00137208	-0.0228488	0.0113814	-0.0212175	-0.0613353	-0.00222049	-0.00302133	0.00433132	-0.0135805	-0.0041732	0.00978224	-0.00114602	0.00673523	-0.00955785	-6.65567e-05	-0.0040805
qilexprot_42061	0.009281	0.027214	0.00902953	0.0265039	0.0329042	-0.0179688	0.00608369	-0.010934	0.0159458	0.0380211	0.0532935	0.0572111	0.00212511	-0.00522493	0.000256453	0.00495868	-0.0069066	-0.00862131
qilexprot_71733	0.009238	0.044074	-0.00123151	0.000431549	-0.0438674	-0.00807528	0.0216457	0.00512253	-0.00598643	-0.0276276	0.0153768	-0.00449796	0.00147163	0.00153136	0.00178674	-0.00218849	-0.00345339	-0.00214903
qilexprot_33588	0.009235	-0.022155	-0.0266707	0.0482409	-0.0334626	0.0164421	0.00874945	0.0213878	0.0301063	-0.0277481	-0.00684483	0.0249436	0.0160586	0.00317276	-0.00471131	-0.00695915	0.013892	0.00433536
qilexprot_52980	0.009164	-0.029503	0.00139816	-0.0448149	0.0107121	-0.0302154	0.00871553	-0.0333746	-0.0148691	-0.0216135	-0.0432164	-0.0142451	0.0165472	-0.00436934	0.0235809	-0.0131541	-0.0139493	0.00690884
qilexprot_41950	0.009159	0.024488	-0.0148588	-0.00888739	-0.0472305	0.0293487	-0.00339531	0.00112089	0.0634693	-0.0123493	-0.0137018	-0.0189972	-0.00825042	-0.00832323	-0.0105053	-0.0114638	0.0165204	0.0128815
qilexprot_8321	0.009139	0.010032	0.0214322	-0.0537265	0.0108038	-0.0475491	0.0104229	0.0461856	-0.00290561	-0.0007525	-0.00130644	-0.00873236	-0.000312976	0.0132778	0.0014364	-0.00496815	-0.0037128	0.000400377
qilexprot_4038	0.009107	-0.003551	0.0170156	-0.0256822	0.0160019	0.0256891	0.0065695	-0.0719053	-0.0519329	-0.00305626	-0.00892704	0.00860181	0.0247715	-0.00859089	-0.0131222	0.000209793	-0.000938026	0.00291173
qilexprot_64954	0.009027	0.014291	0.024381	0.0413622	0.0614551	0.00964621	0.0290953	0.00509581	-0.00282154	0.0212218	0.00401688	0.00305983	0.0131407	0.000101513	0.00383188	-0.00493445	-0.00553955	-0.00458403
qilexprot_32023	0.009006	0.022783	0.0110852	0.0207611	-0.0301041	-0.0139963	0.0107804	-0.0512274	-0.0528703	-0.0285254	-0.0225321	-0.0234307	-0.00010385	-0.0195792	-0.00226707	-0.00717875	-0.00272892	-0.00656063
qilexprot_33423	0.008979	-0.001079	0.0236398	0.0549395	0.023	-0.0554341	-0.0156462	0.00974808	0.000612359	0.0154858	0.0194411	0.00947363	0.00172955	-0.00863095	-0.00648336	-0.00670533	-0.0111155	-0.00040649
qilexprot_10140	0.008783	0.03409	0.000428404	0.0149306	0.048875	0.0152589	0.047565	0.00664556	-0.00377477	0.00796597	0.0107145	0.0223013	-0.000824543	0.00569301	0.00314531	-0.00195861	-0.00119765	0.00255431
qilexprot_19518	0.00876	-0.000796	-0.0111504	-0.02655	-0.0249034	0.0110963	0.0207992	-0.0710964	-0.0547568	-0.0121934	-0.00402183	0.0061654	0.0114042	0.00611978	-0.0080426	0.00476298	0.018905	0.00967836
qilexprot_63727	0.008729	0.012179	-0.00521165	-0.074166	0.0100513	-0.0234782	0.00728453	-0.0132	0.00890126	-0.00108444	-0.0182631	-0.013946	0.0138909	0.0252848	-0.0204289	-0.0101064	0.0182966	-0.00931388
qilexprot_8498	0.008703	0.048159	-0.0055849	0.00465192	0.033543	0.00966174	0.025481	0.00730811	-0.00551074	-0.00634041	-0.000784069	0.00841571	-0.00122347	0.00815396	-0.000523565	-0.00435727	-0.00855957	-0.00214934
qilexprot_19549	0.008696	-0.010464	-0.00458766	-0.0109837	-0.00670413	0.0365473	-0.00438636	-0.011955	0.0906979	-0.0310212	-0.0190227	-0.000698802	-0.0120695	0.00794931	0.000797898	-0.00822273	-0.00256169	0.00786999
qilexprot_77659	0.008667	0.033441	0.00598076	-0.00353504	0.0554355	0.00945296	0.0424632	0.012005	-0.00441937	0.00958789	-0.00351695	0.0155163	0.0279986	0.00160131	-0.00764672	-0.00866217	-0.00407759	-0.00304249
qilexprot_46354	0.00865	-0.010435	0.0276886	-0.0437918	0.00535104	-0.0504893	0.0349272	0.0321306	0.0217162	0.00100673	0.00683824	0.010592	0.0211692	0.00489853	-0.00581795	-0.00737677	-0.00135061	-0.0122374
qilexprot_8378	0.008649	-0.025327	0.0256055	0.0379546	0.0240764	-0.04406	0.0113098	0.0140998	0.000700399	0.0111457	-0.0264035	-0.0466048	-0.000608746	-0.00224634	-0.00168078	-0.0101962	-0.000968943	-0.0011634
qilexprot_22636	0.008589	0.03641	0.00636908	0.0297081	0.0182851	0.0164501	0.00494771	0.00468977	-0.00585912	0.0546393	0.0401344	-0.0317129	-0.000375525	-0.00174343	0.0202808	-0.00428861	-0.0138997	-0.0070322
qilexprot_16776	0.008584	0.042537	-0.00542734	-0.00011364	-0.04755	-0.0088565	0.0337245	0.00184343	-0.00409112	-0.00261367	-0.00512951	-0.0029814	-0.000314598	-0.00416869	-0.000653662	-0.00371995	-0.00212635	-0.00368674
qilexprot_55869	0.008552	0.05269	0.00359304	0.00145215	0.0233915	0.00657644	-0.00425408	0.00615525	-0.00245114	0.00222449	-0.0012472	7.72793e-05	0.00353985	0.00784507	0.0110804	-0.0121942	-0.00433197	0.000499774
qilexprot_16230	0.008532	0.005872	0.00263857	-0.00315822	-0.00896782	0.0131613	-0.00782821	-0.0256844	0.100606	-0.00407753	-0.00669954	0.0277853	0.000381541	0.00772185	-0.00393916	-0.00822193	0.00155231	0.00189453
qilexprot_25967	0.008506	0.048929	0.00887355	-0.00389576	-0.0204725	-0.00737233	-0.0359161	0.00420642	-0.000455747	-0.00578754	0.00155622	-0.002722	0.0120603	0.00126765	0.00599018	-0.00310999	-0.00396132	0.00417577
qilexprot_16323	0.008406	-0.011531	0.0187082	-0.0574948	0.0286857	-0.0292983	0.0199233	0.0386697	-0.00632582	0.000191721	-0.000725629	-0.0106183	-0.021061	0.0129963	0.03625	0.000721741	-0.00825041	-0.00104716
qilexprot_35770	0.008381	0.047206	0.0113933	0.0029891	0.0292491	0.0123678	0.00337351	0.0104841	-0.00723688	-0.00291857	-0.0099899	0.0154552	-0.0400507	0.0121016	-0.0373572	-0.000812236	-0.000961666	0.00381545
qilexprot_32938	0.008376	-0.010903	-0.0293821	-0.000836168	0.011748	0.0632589	0.00389958	0.0148253	0.0574345	-0.00343498	-0.00625366	-0.0215787	-0.00535818	0.0365638	0.00352806	-0.00376388	0.00103881	0.0038186
qilexprot_33791	0.008373	-0.014588	0.0181955	-0.00324949	-0.0504973	-0.0394898	0.0538171	0.0136911	0.00670528	0.0309136	0.0135685	-0.00696271	0.00995666	0.00280016	0.0100941	-0.00603447	-0.0120027	-0.00683562
qilexprot_25728	0.008321	0.023674	-0.00201886	0.0207662	0.0567389	0.0112415	0.01418	-0.0421563	-0.0383643	0.0143759	0.0135242	0.00942302	0.0110119	-0.0156641	0.0023376	-0.0197503	0.00560375	-0.0102136
qilexprot_17752	0.008294	0.051733	0.000819429	0.00334882	0.00571364	0.00615809	0.0307626	0.00712899	-0.00517197	-0.0101277	-0.000473639	0.00606539	-0.00197579	0.00195591	0.00200059	-0.00259191	0.000602883	0.00161943
qilexprot_51773	0.00828	0.041278	-0.00470463	0.00367019	0.0593648	0.00868809	0.00668261	0.00217653	0.000548327	9.68982e-05	0.000614135	0.0038872	0.00157031	0.00210189	-0.000720031	-0.003967	-0.00397429	-0.001775
qilexprot_79216	0.008272	-0.036527	-0.034321	-0.00613037	-0.0168877	0.0247005	0.00505086	-0.0125053	0.000740018	0.0476951	0.0301576	0.0106816	0.0187599	-0.0137104	-0.0150754	0.0120512	0.0240765	0.000993335
qilexprot_53707	0.008251	-0.011223	-0.00272175	-0.0254755	0.00859307	0.0330657	0.00163743	-0.068403	-0.0589836	0.00749955	-2.72975e-05	-0.010876	0.00382047	-0.00468837	-0.00871098	0.00881738	-0.00249041	0.00304237
qilexprot_44889	0.008249	0.044513	0.00585245	0.0142754	0.0112991	-0.01622	-0.0484717	-0.00350201	0.0155492	0.00397341	0.00532311	0.00916228	0.00174236	0.00929348	0.00241543	-0.00948931	-0.00564521	-0.00518737
qilexprot_19316	0.008085	-0.032893	0.00412353	-0.00777715	0.00939204	-0.0302396	0.00133782	0.0595221	-0.0333091	-0.0164614	-0.0291491	-0.0067117	-0.00101059	-0.00502809	0.000845705	-0.0394496	-0.0133714	0.0060072
qilexprot_29072	0.008005	-0.033171	0.0194819	-0.000993849	0.0105028	-0.0682972	-0.00597707	0.0191513	0.0100491	-0.00701454	-0.000701418	0.00848046	-0.0139088	-0.000366966	-0.00318626	0.00694138	0.00487879	0.00015766
qilexprot_10244	0.007985	-0.013255	0.0167894	-0.0503496	0.00900715	-0.0465368	0.00156938	0.052218	0.0111994	-0.0111637	-0.013691	-0.000290062	-0.00987387	0.0135045	-0.00702988	-0.0147168	-0.00444217	0.00076897
qilexprot_38562	0.007983	0.014544	-0.0011825	0.0202015	-0.0460597	-0.00430886	0.00136889	-0.0105801	0.0745208	-0.0126976	0.0128997	0.0353747	-0.0369218	-0.0134256	-0.00806865	-0.0250299	0.00582454	0.00702055
qilexprot_33069	0.007953	-0.015477	-0.000503567	-0.0538449	0.0123307	-0.0479142	0.0124768	0.0485874	-0.00409327	0.00348613	-0.00279306	-0.00799176	0.0124978	-1.43602e-05	-0.0046066	0.00852081	0.016008	-0.00281912
qilexprot_76883	0.007861	0.043064	0.00377256	0.00587721	-2.50152e-05	0.0114423	0.0587879	0.00819817	-0.0084594	-0.00595709	-0.00464541	0.00757162	0.00672856	0.00535898	-0.00193233	-0.00515851	-0.00164454	-0.00627834
qilexprot_5028	0.007832	-0.007251	-0.0227659	-0.00175297	0.0219706	0.0633222	0.00265119	0.00351437	-0.0497217	0.0197796	0.013131	-0.0279845	0.00801468	0.00778276	-0.00790798	0.0757455	-0.0342603	-0.00613664
qilexprot_3259	0.007816	-0.044163	-0.0100852	0.02794	0.00891452	-0.0213909	0.000902384	-0.0190761	0.00699429	-0.0118904	-0.0248604	-0.02853	0.0041706	-0.03977	-0.00136151	-0.000887249	0.00984232	0.00813527
qilexprot_67294	0.007775	-0.012573	-0.0276576	0.0405157	-0.0346248	-0.00974753	0.020322	0.0335789	-0.0223811	0.022312	-0.0031919	-0.0107086	0.00972969	0.0196633	-0.00339173	0.103886	0.00561418	-0.00935921
qilexprot_48915	0.007737	0.037753	-0.00257562	0.000168598	-0.0568825	-0.00936028	0.0321184	0.00383842	-0.00616603	-0.0196486	0.00800834	-0.00418855	-0.000434263	0.0012851	0.00118523	-0.00258516	-0.00205273	-0.00410388
qilexprot_61544	0.007724	-0.012026	0.0172748	-0.0229406	-0.00913239	0.0405306	0.000200152	-0.0591879	-0.0566002	0.0146011	0.0051712	-0.0255303	0.00576067	-0.00718659	-0.00268785	-0.00482527	-0.00454472	0.00349068
qilexprot_12547	0.007701	-0.011371	0.00203184	-0.0270147	0.00521671	0.0263109	-0.000689147	-0.0714035	-0.0596707	-0.00943639	0.00109901	0.00299646	-0.00915815	-0.00219538	-0.00281726	0.000152906	0.00262928	0.00425391
qilexprot_25766	0.007594	-0.007573	-0.00805326	-0.0160821	0.0176609	0.0559823	-0.00908882	-0.0383437	0.0607897	-0.030883	-0.0217732	-0.00214131	-0.0123309	-0.00613608	-0.0209647	-0.0125127	-0.00562748	-0.000555444
qilexprot_51807	0.007481	0.007007	0.00791045	0.0455931	-0.0201851	-0.0337174	0.00540495	-0.00767904	0.0104569	0.041958	0.052963	0.0582968	0.0235107	0.00526092	-0.0199338	0.018029	-0.0195473	0.00332751
qilexprot_71234	0.007467	-0.022619	-0.0191252	0.0606336	0.00183512	-0.0191279	-0.0080585	0.0143562	-0.0217086	-0.00983377	-0.0323656	-0.0337617	0.00640517	0.0169357	-0.00117676	-0.018754	-0.0290812	-0.00011613
qilexprot_38522	0.007459	0.023455	-0.00710532	-0.0040131	-0.0484819	-0.00664053	0.0679441	0.00794608	0.0148062	0.0145944	-0.00343117	-0.0119439	-0.00668913	-0.0192317	-0.00410385	-0.00249922	0.00400381	0.00709411
qilexprot_21071	0.007445	-0.019668	-0.0365155	-0.000116774	-0.0106588	0.0602003	-0.0117412	0.0286489	0.0303153	-0.00906417	-0.00854048	-0.00769552	0.00763373	0.00729121	-0.00509734	0.0522538	0.0353063	-0.0611183
qilexprot_16395	0.007408	0.038259	-0.0128824	0.0138583	0.0321144	0.0141654	-0.034611	0.000723084	-0.0100611	0.0431108	0.0278223	-0.0199828	0.0040674	0.0107202	0.00492555	-0.00659834	-0.0146386	-0.00191373
qilexprot_45891	0.007405	0.025538	0.00880861	0.0205296	-0.000893523	-0.0289001	-0.0059707	-0.0506361	-0.0367018	-0.0406395	-0.0377901	-0.034283	-0.00484076	-0.00780808	0.0110711	0.0163101	-0.0285179	0.00290323
qilexprot_27136	0.007403	-0.023898	-0.0126113	0.0671463	0.00206311	-0.0325827	-0.00497337	0.00333287	-0.00981845	0.00177542	0.0027955	-0.0111292	0.00397756	0.0210692	0.00870706	0.0147277	-0.0228898	-0.00950339
qilexprot_58596	0.007379	0.028094	0.0183969	0.0310248	0.0590638	0.0216317	0.000267565	0.0120962	0.0048487	0.00249151	-0.0260589	-0.0129708	-0.017711	0.00818483	-0.00602081	-0.0190268	-0.0142001	0.00479635
qilexprot_4497	0.00735	0.033754	-0.0110903	-0.00300908	-0.0409549	0.00140488	0.0529179	0.0224617	-0.0162376	-0.00675867	-0.010732	0.011117	0.00470908	0.00742208	-0.00278279	0.0234422	-0.0462688	-0.00596847
qilexprot_10628	0.007281	-0.022765	0.0119939	-0.0274641	0.0142401	-0.0652239	0.0124058	0.0434624	-0.00379684	0.0053997	-0.00876136	-0.0195765	0.0111786	-0.00386916	0.00284908	-0.0030548	0.00186451	-0.00628363
qilexprot_56899	0.007273	-0.031797	0.00118071	0.02586	0.00979265	-0.0628042	0.00322049	0.0344614	-0.0108268	0.00899259	-0.0076632	-0.00140326	0.00863445	-0.0117541	-0.00956807	-0.0159538	-0.00692718	0.000520998
qilexprot_71168	0.007228	0.048403 *	-0.00790003	-0.00383858	-0.0223607	-0.00779936	-0.0353722	0.00699377	-0.0032182	-0.000260118	-0.00499028	0.00178465	0.015731	0.0104287	0.0126731	0.0151061	-0.0212467	-0.00843095
qilexprot_19035	0.007208	0.0358	-0.0140999	-0.00180364	-0.0073337	-0.0231182	-0.0618509	-0.0121732	-0.00106275	0.0163922	0.00431254	0.0292061	-0.0229959	0.00867586	-0.0116182	0.00254565	0.00722023	-0.00867205
qilexprot_50785	0.007202	0.044502	0.00680803	-0.00538682	-0.0193999	-0.00873606	-0.0516003	0.00187885	0.00277316	0.00748027	0.000105434	-0.0126361	0.0150914	0.00410515	-0.000753676	-0.00721688	-0.00404281	-0.00386409
qilexprot_20810	0.007164	-0.020818	-0.035642	-0.00882442	-0.00708278	0.0505319	-0.014925	-0.00287796	-0.0607692	-0.000423583	0.00173668	0.00605035	0.0139363	-0.0116781	-0.00483299	0.0277045	0.0101122	-0.00233812
qilexprot_25809	0.007112	-0.018912	-0.0218355	-0.00109487	-0.00971741	0.0585903	-0.00773838	0.0166313	0.0546909	-0.0265636	0.0208624	-0.0369723	-0.0100068	-0.00244608	-0.00251839	0.00142374	-0.0133818	0.00175266
qilexprot_32888	0.007107	0.052329	0.0123967	-0.00604373	0.0191312	-0.0022726	-0.0130721	0.00984368	-0.00129611	-0.004231	0.000341045	0.00150068	0.0114789	0.0071675	0.000123737	-0.00451828	-0.0043187	0.00645438
qilexprot_24723	0.007107	-0.026288	0.0210774	-0.0587953	0.00906934	-0.0306618	0.0103723	-0.0107747	4.73246e-05	-0.0195597	0.0242987	0.0192802	0.0150325	0.00313084	-0.00760014	-0.000832271	-0.00516345	0.00720029
qilexprot_22224	0.007096	0.012624	-0.0169393	0.0109061	-0.00280597	0.00672946	0.0672361	-0.051043	0.0347488	0.0174852	-0.00790915	0.00371175	0.00878414	-0.0287781	0.0259409	-0.0207051	-0.0183452	0.00015773
qilexprot_11616	0.007094	-0.022396	-0.0248253	0.0307463	0.0357576	0.0200048	0.0169321	-0.0400861	-0.00348445	0.043749	0.0295335	-0.029255	-0.00473235	-0.0146173	-0.00108786	-0.0129471	-0.00379158	0.0118742
qilexprot_31916	0.007072	0.007006	-0.0295889	0.0427685	0.0279724	-0.0220655	-0.0419717	-0.0267064	-0.0317756	0.0268944	-0.0257818	0.00271572	0.0228825	0.00103439	-0.00688034	0.019222	-0.00371457	0.00386244
qilexprot_74656	0.006918	0.019604	-0.0150393	0.0114394	0.0620521	0.0396191	0.0287864	0.0205825	-0.0115384	0.0158213	0.014339	-0.021731	-0.00500336	0.0152098	-0.00266856	0.00662648	0.00841888	-0.00370999
qilexprot_28051	0.006893	-0.028945	0.00852986	0.056441	-0.00269156	-0.0057331	-0.00429281	-0.00727293	0.0531237	-0.0141906	0.00075864	-0.00628486	0.0110216	-0.0105575	-0.0126394	-0.0144035	0.00223467	-0.000880454
qilexprot_4025	0.00689	-0.017174	0.00913579	0.0450093	-0.00220925	-0.0169353	0.00044869	-0.00698376	0.0126746	0.0553533	0.0740041	0.0119004	-0.00112868	0.0195693	-0.0147543	0.00430816	0.0246069	0.00275607
qilexprot_29525	0.006865	0.003349	0.0143317	0.022826	0.0126771	-0.0558628	-0.00300139	-0.00346392	0.0033639	0.0297289	0.0605045	0.0603438	-0.0444257	-0.0146257	-0.00715497	0.00195129	0.00142236	0.0118545
qilexprot_8871	0.006842	-0.01711	-0.0163186	0.0469941	0.00134195	-0.01189	-0.0102335	0.0207714	-0.0276189	-0.0345608	-0.0575739	-0.0106681	0.0194406	0.00276539	0.000373828	0.0308889	-0.0943513	-0.0069099
qilexprot_74712	0.006827	0.051979	0.00807321	0.00251204	0.0126953	0.00788585	0.0238816	0.00564979	-0.0032227	0.00684315	-0.0124475	0.00616901	0.00790677	-0.0136104	-0.00648957	-0.00185207	-0.00442697	0.00563865
qilexprot_69880	0.006815	-0.032731	-0.027645	-0.0100249	-0.0162945	-0.0116826	0.0177118	0.0205657	0.0451531	-0.036571	-0.0330768	-0.0198192	0.0294302	0.0142919	0.00879067	-0.0285908	-0.0166697	-0.00527936
qilexprot_71985	0.006767	-0.019718	-0.0344936	-0.0056722	-0.00738703	0.0508911	-0.0140037	0.0037174	-0.0533366	0.00583835	0.0054321	-0.00687681	0.013696	-0.00174419	-0.00770679	0.0791008	-0.021603	-0.00337297
qilexprot_61129	0.006767	0.008011	-0.0188766	0.00106107	-0.0199105	-0.0403881	0.0241781	-0.05263	0.0555384	0.0420536	-0.00768306	0.00639601	0.000144879	-0.011481	-0.0112519	-0.0130861	0.0101577	-0.0107432
qilexprot_36311	0.006757	0.034336	-0.00535352	0.0273314	-0.04251	-0.0233124	0.0297719	-0.0146333	-0.00743912	0.0305169	0.0135546	0.0114574	0.0155125	-0.0274879	0.0120972	0.00157632	-0.0302827	0.00257207
qilexprot_65160	0.006724	0.021745	-0.0103011	-0.0321689	0.026874	0.0507441	0.00166773	-0.0153179	-0.0302892	0.0268772	0.00536967	-0.0430631	-0.0215636	-0.0117354	0.0160357	-0.0576463	0.0062203	-0.191335
qilexprot_46542	0.006621	0.01745	0.0340736	-0.00341981	-0.0377034	-0.0328421	-0.0300847	-0.0365583	0.00706194	-0.0195162	0.0284428	0.0478485	-0.0189653	-0.00438542	0.000973048	0.00460385	-0.013638	0.00394215
qilexprot_67251	0.006621	-0.029576	-0.0229605	-0.0607958	0.00536277	-0.00647468	0.00456749	0.0177031	0.000795664	-0.00040994	-0.0279782	0.0112938	0.0121226	-0.0100081	-0.00313121	-0.0280259	0.0096349	0.0025805
qilexprot_78893	0.006614	-0.015167	-0.000821438	0.0598601	-0.00737691	-0.0297921	0.00465366	-0.00205717	-0.023445	-0.0279261	-0.0415325	-0.045622	0.00264991	-0.0064983	0.00805244	-0.0264551	0.0190777	0.00935044
qilexprot_42521	0.006607	0.037002	-0.0126634	0.00715149	0.0492561	0.0176779	0.0337186	0.0113223	-0.00843837	-0.0073816	-0.00127056	0.0132769	0.00919002	0.0154134	-0.00397126	0.0259279	-0.0524926	-0.00353698
qilexprot_31131	0.0066	-0.022	-0.0111521	-0.0449868	0.00870759	-0.0532572	-0.024174	0.0225868	0.0154257	0.00823288	-0.0112406	0.0365182	-0.00440009	-0.00139109	-0.00333978	-0.0345435	0.0155975	0.00403934
qilexprot_66524	0.006527	0.047082	0.00908554	0.00194689	0.0445872	0.0108477	-0.00531509	0.00533371	-0.000847235	0.00681729	-0.00856454	0.00777687	0.0040782	-0.00423483	0.00936968	-0.000984266	-0.00444412	0.00397988
qilexprot_67450	0.00651	-0.03907	-0.032272	-0.00430681	-0.0093093	-0.0296134	0.0115667	0.0286527	-0.0110269	0.028727	-0.00686549	0.0120489	-0.0138158	-0.00441877	-0.0115304	-0.0312215	-0.0528408	-0.0159899
qilexprot_61196	0.006492	0.029009	-0.00556552	-0.0116177	-0.00677105	-0.0121217	-0.0809671	-0.011089	-0.0017431	0.0079561	-0.000511528	-0.00992378	0.0019902	-0.00349015	0.00206016	0.00718073	0.00905682	-0.00145756
qilexprot_7937	0.006484	-0.024315	0.0162282	-0.0327654	0.0120281	-0.0521761	0.0100643	0.0535942	-0.00726915	0.0115739	0.00360936	-0.0180341	0.00966652	0.00294429	-0.00175032	0.0022887	0.00299701	0.00361393
qilexprot_69253	0.006475	0.042623	-0.00640918	-0.000469086	0.0240188	0.0419358	-0.0133782	0.0173909	0.030325	-0.0152948	-0.00108269	-0.00336691	0.00103383	-0.0101021	0.00510754	-0.0166692	-0.0150198	0.00613776
qilexprot_63998	0.006426	0.026041	-0.00668392	0.00435086	0.0699111	0.0206319	0.034815	-0.00247194	-0.00986052	-0.00501205	0.00127942	0.01045	0.00172916	0.00687575	-0.00140576	0.00843213	0.0248303	0.00304139
qilexprot_77519	0.006419	-0.011764	0.0487059	0.031857	0.000569932	-0.0326157	0.0322292	0.0100785	0.017493	-0.0318354	-0.0218239	-0.00832868	-0.0300108	0.012626	-0.0345137	-0.00209523	-0.0225743	-0.00244584
qilexprot_44290	0.006402	0.027846	-0.000369777	0.00751364	0.0692647	0.0200587	0.0347973	0.00593429	-0.00359246	-0.00135	-0.0013546	0.0105397	-0.00100224	0.00218489	-0.0012187	-0.00219731	-0.00253861	-0.00234412
qilexprot_56587	0.006392	0.047872	0.00196291	0.0189191	-0.0270084	-0.0189939	0.00205353	-0.00643926	0.0207944	0.0036115	0.00518403	0.0099453	0.0260216	0.0189036	0.00139284	-0.012249	-0.0022071	-0.0109484
qilexprot_14285	0.006354	0.051509	0.0174977	0.00257835	0.00526361	0.0123339	0.0187553	0.00975997	-0.00642958	0.00358854	-0.0123523	0.0100346	0.0127212	0.00319203	0.00381368	-0.00381986	-0.00260363	-0.00505953
qilexprot_33649	0.006346	-0.035676	-0.0261623	0.0268307	0.0110231	0.00496474	-0.00132199	0.0171566	0.00824098	0.0219688	0.0240277	0.0589626	0.0015255	0.0158262	0.0201433	-0.0490484	0.0408065	-0.004463
qilexprot_49794	0.00633	0.050094	-0.00398771	0.0013449	-0.0221435	-0.000455817	0.0333035	0.00416898	-0.00453409	0.00633196	-0.00847721	-0.00222367	0.00740614	0.00336414	0.0085003	-0.00448201	-0.00366314	0.00170153
qilexprot_77876	0.006329	0.009982	-0.0127302	-0.0122635	-0.0118075	0.0277945	-0.0630834	-0.00197826	0.068321	-0.00612402	-0.012387	-0.017041	0.00313052	0.0166769	0.00482589	-0.0110693	-0.00190458	0.0110674
qilexprot_54369	0.006228	-0.000924	-0.00213844	-0.0278413	0.0306759	-0.062656	0.0117112	0.0449151	0.000761798	0.0437945	0.00321477	0.0130501	0.00994352	-0.0151295	0.0293066	-0.000968826	-0.00854879	-0.00164217
qilexprot_7496	0.006201	0.019678	-0.0195325	0.00422856	-0.0626803	0.0107444	0.0424996	0.0241666	-0.0219277	-0.0122089	-0.0116675	0.0199829	0.0123988	0.00114906	-0.00129783	0.029602	0.00567518	-0.00427395
qilexprot_74977	0.006177	0.051296	0.000789944	-0.00279255	0.00399277	-0.00473589	-0.0364264	0.00350163	0.000383288	-0.000884601	0.00427667	-0.00696084	-0.0086386	0.00504114	0.00510916	-0.00436408	-0.00743633	-0.00586631
qilexprot_27575	0.006138	0.026019	-0.00782263	0.00166773	-0.0634716	-0.00344828	0.0520141	0.00701155	-0.00975713	-0.00428209	-0.00904208	0.00369342	-0.00332821	-0.0103576	0.000846579	0.000289432	-0.0056451	0.000397762
qilexprot_44440	0.006124	0.038603	-0.00544421	-0.00613412	-0.0143011	-0.0111006	-0.0681912	0.00449845	0.000678165	0.000638407	0.00178807	-0.00565873	-0.000145999	0.00229446	0.000442611	8.7215e-05	-0.00184338	0.0051947
qilexprot_26142	0.006061	0.052337 *	-0.011511	0.00174121	0.00351796	0.0069956	0.0267283	0.00643115	0.00110402	5.4011e-05	-0.00839778	0.00387211	-0.00726648	0.000564899	0.00701749	-0.00468331	-0.00814674	-0.0061168
qilexprot_72575	0.00606	-0.008392	0.0140135	0.0677762	0.0156884	-0.0356013	0.0110559	0.00326072	-0.0122538	-0.0310403	-0.0123419	-0.0281409	0.00728325	0.0126424	-0.00213178	0.0103048	-0.0121877	-0.00537372
qilexprot_14985	0.006056	0.018627	0.0201336	0.00861213	-0.00763136	-0.0346411	-0.0317024	0.00261397	0.0447572	0.0215711	0.0560741	0.058083	-0.0106057	-0.0223697	0.0045976	-0.00112491	-0.00583493	-0.00664169
qilexprot_4693	0.006047	-0.024151	0.0146388	0.0232136	-0.00864171	0.0324256	-0.00446826	-0.00445013	0.0806276	-0.00688779	0.016605	0.00847479	0.0136776	0.001621	-0.0029111	0.023235	-0.0197393	0.00209228
qilexprot_36717	0.005933	-0.00808	0.0211754	-0.00194374	0.0371313	-0.0615431	-0.00233038	0.0369296	0.00885705	-0.0428126	-0.0170052	-0.0350021	-0.00436088	-0.00732592	-0.0134802	-0.015476	-0.00280565	-0.00199663
qilexprot_35486	0.005876	-0.009624	0.00579443	0.0321188	-0.0067259	-0.0270972	0.00595194	-0.012333	0.0166874	0.0489631	0.0659778	0.0741024	0.0087253	-0.00517314	-0.0100193	-0.00426649	-0.0043482	0.0041909
qilexprot_6971	0.005767	0.041846	0.000504161	0.0110019	0.0568345	0.00584969	0.0154548	0.00289732	-0.00268072	-0.00520214	-0.00860717	0.00131387	0.000471104	0.000471139	-0.00249557	-0.0116323	-0.00392079	0.00959266
qilexprot_72128	0.005733	-0.01043	0.0160452	0.0316486	-0.00181663	-0.0254473	0.00181052	-0.0132232	0.0178893	0.0432555	0.069934	0.0708777	0.000978987	-0.00247015	-0.0118596	0.00848196	-0.00401215	0.000919001
qilexprot_68821	0.005683	-0.018714	0.0373432	-0.0170872	0.0223092	-0.0185187	0.00903824	0.0381835	-0.0371991	-0.00249141	-0.0152269	-0.0626898	-0.00496692	-0.00723593	0.0322173	-0.0361188	-0.00569954	0.00885631
qilexprot_62803	0.005668	-0.012918	-0.0151612	0.0181684	-0.0389518	-0.0358275	0.0315239	0.0529701	-0.0294301	0.0100564	-0.027337	0.0253227	0.0198283	-0.0142006	0.00424289	-0.0302207	-0.00856117	0.00206378
qilexprot_77667	0.005594	0.042406	-0.00415038	-0.00532342	0.0213417	-0.0111204	-0.0571606	-0.00362873	0.0071439	0.0112737	-0.00442513	-0.00459214	0.00574049	-2.24887e-05	0.00278146	-0.0111442	-0.00419382	-0.00217921
qilexprot_7940	0.005588	0.037542	-0.00536116	-0.0206624	-0.0119954	0.0124063	0.00871928	-0.0479223	-0.0459499	-0.0130089	-0.00527565	0.0114511	0.0326109	-0.010849	0.00333086	-0.000508734	-0.00745387	-0.00408679
qilexprot_1462	0.005435	0.048679 *	-0.00957293	-0.000779608	-0.00153489	0.00704504	-0.0369955	0.0120749	-0.00372338	0.0191349	0.0048891	-0.0253221	-0.011366	-0.00624474	0.000535059	0.00628689	-0.00706438	-0.00978367
qilexprot_9244	0.005377	-0.04187 *	-0.000807833	-0.0375019	0.00828624	0.0219465	0.00455911	-0.00327219	0.00424523	0.00605701	0.028634	-0.0361451	0.0243448	-0.0200458	0.0310572	-0.0150611	0.00808839	-0.00426095
qilexprot_40707	0.005364	0.043307	-0.0181798	0.00391655	0.0509638	0.00780454	0.0101845	0.00641771	-0.00415376	-0.0039266	6.61834e-05	0.00965176	0.00254774	0.0123396	-0.0018444	-0.00572874	-0.00624679	-0.00485576
qilexprot_77681	0.005358	0.025837	-0.0268578	-0.0407941	-0.0302903	-0.0117381	-0.0447527	0.0043276	0.0187343	-7.96872e-05	-0.028118	0.00511585	-0.00115977	0.0271692	-0.00731534	0.00484372	-0.0282217	-0.00679759
qilexprot_41915	0.005352	0.052007	0.00248259	0.00138096	0.0317046	0.00302545	0.00326133	0.00251701	-0.000740846	-0.0024207	-0.00147434	0.0043394	-0.0102848	0.00578394	-0.00193623	-0.00254579	-0.00373795	0.00366273
qilexprot_9768	0.005322	0.051445	-0.000871992	-0.00457836	-0.0016801	-0.0129921	-0.0343	-0.00286648	0.00479463	0.00228305	-0.000108615	-0.00669216	0.00802893	0.00215993	-0.00151041	-0.00517453	-0.00422677	0.00115458
qilexprot_48145	0.005312	-0.017664	-0.0159154	-0.0058328	0.00153438	-0.0091465	-0.00262682	0.0343088	-0.00720268	0.00347781	0.00431189	0.0245749	0.0211868	-0.00571168	-0.00156642	0.0913397	0.205848	0.00121237
qilexprot_7688	0.005273	-0.004995	0.038958	0.0594279	-0.0292891	-0.0251649	0.0191578	0.00235991	-0.00701582	0.000345586	0.0151314	0.0109879	-0.0202486	-0.00042098	-0.0201655	-0.0118436	-0.00379044	0.00574718
qilexprot_11504	0.00523	-0.015684	-0.00499006	-0.00612939	-0.00843319	0.0519491	-0.00200643	-0.00166614	0.0789363	-0.00872426	0.0015128	-0.0408513	-0.0157184	-0.00372065	-0.00528548	-0.0114795	-0.0248997	0.00189101
qilexprot_14850	0.005219	0.024533	0.00340687	-0.00856417	-0.0615169	-0.0127624	0.0552844	0.0133169	-0.00844935	-0.00816696	-0.00376236	-0.00164425	0.00418576	-0.00211468	-0.000759618	0.000299196	0.00031567	-0.00699835
qilexprot_51394	0.005215	-0.013537	0.0238713	-0.0195883	-0.00350734	0.0426432	-0.00396988	-0.0527044	-0.0481699	0.0247287	0.0127432	-0.0427753	-0.0104555	-0.00230529	0.0189391	-0.0061749	-0.00651441	-0.00395199
qilexprot_66961	0.0052	0.044141	-0.0102092	0.00308042	-0.0103236	0.00571317	0.0167103	-0.00866838	0.0534701	0.00416486	-0.00538916	0.0330293	0.0110601	-0.0161093	-0.000100179	-0.000642067	-0.000512513	-0.000516123
qilexprot_9229	0.005172	0.053424 *	0.00174233	0.000517095	0.0227539	-0.00049198	-0.00165237	0.00147495	2.48482e-05	-0.00743904	0.00522478	-0.000110902	0.00829488	0.0183955	0.00189645	-0.00760133	-0.00307833	0.0026789
qilexprot_76909	0.005154	0.047907	0.022724	0.00210789	-0.0256554	0.0153579	0.014897	0.012961	-0.00764119	0.0140859	-0.00650711	-0.0111248	0.0131537	0.00111869	-0.00836871	-0.00875186	-0.00420648	0.00488691
qilexprot_20036	0.005092	-0.028192	-0.0262751	-0.032193	-0.00499264	0.0373441	-0.00796961	0.0243307	0.0195655	-0.0284211	-0.0264455	0.0292793	0.00721145	0.0105321	0.00437806	0.0265826	-0.0848296	-0.00661289
qilexprot_6108	0.004989	0.00142	0.0277043	-0.0150656	0.0151543	0.0266955	-0.0296003	-0.0666059	-0.00288537	0.0452602	0.00664838	0.0232797	-0.0120175	-0.00912125	-0.0453041	-0.0388065	0.00615587	0.0169057
qilexprot_28382	0.004919	0.01312	0.000385283	0.0371172	-0.00363853	-0.0353087	-0.0740163	-0.00161562	-6.76793e-05	0.00311794	-0.00603792	-0.0371996	0.000528096	-0.00331259	-0.00343056	0.000964603	0.0135182	-0.00220967
qilexprot_48736	0.004879	-0.041918	0.0036781	-0.00336729	0.00173537	-0.00707938	-0.00210195	0.0156773	-0.0182622	0.0509262	0.00253229	-0.00483167	-0.0254869	-0.0122517	0.00668824	-0.101377	0.00559905	0.00185076
qilexprot_51779	0.004867	-0.014909	-0.000684963	0.0543672	0.00561827	-0.0328842	-0.00440511	0.00217143	-0.01682	-0.0354224	-0.0612176	-0.0373511	0.00928424	0.00330192	0.00528418	0.00233062	-0.00909335	-0.00812413
qilexprot_72535	0.004866	-0.017501	0.00351103	0.0507602	0.00421751	-0.024404	-0.00422101	-0.00308031	0.00890306	-0.0501617	-0.0622614	-0.0359674	0.00471322	0.0161504	0.0156065	0.000456138	0.00389052	-0.00107089
qilexprot_29427	0.0047	-0.017494	0.0132306	-0.0638607	0.0311425	-0.00857618	0.022555	0.0260204	0.0178246	0.00194641	-0.00360274	-0.0256861	0.0189541	-0.00570445	-0.000434343	-0.0176545	-0.0104155	-0.00354622
qilexprot_55890	0.004659	-0.02465	-0.0195055	-0.0529757	0.00437077	0.0037354	0.00542611	-0.0502782	-0.0261788	0.00898805	-0.00683428	-0.0200033	-0.0113443	0.0306375	0.00982358	0.00228832	-0.00164725	-0.00336601
qilexprot_7762	0.004614	-0.017787	-0.0180031	0.0289464	0.00503946	-0.0231176	-0.00275272	-0.0336784	-0.0354023	-0.0265078	-0.0523528	-0.027373	0.0130014	0.0249305	-0.00707941	0.0558932	-0.104213	0.000326908
qilexprot_64897	0.004514	-0.011971	0.00873288	-0.0549551	0.00317292	-0.0468614	0.0212183	0.0475338	-0.0026075	0.0147374	-0.00166731	-0.0218726	0.0100369	0.00708486	0.000376469	0.000140318	0.00163201	-0.0113107
qilexprot_48219	0.00451	-0.0168	0.0105353	-0.0542897	0.0112747	-0.0412529	0.0111236	0.0527614	-0.00626642	0.0115822	-0.00375706	-0.0128286	0.00420757	0.00779394	-0.00585016	-0.0102907	-0.00105861	-0.00547176
qilexprot_13262	0.004504	-0.031195	-0.0215853	0.031304	-0.00269229	0.00633986	-0.0146068	-0.0201092	-0.0591989	-0.0117874	-0.0104529	0.0390828	-0.00381621	-0.0213931	-0.00849776	0.032872	-0.00234559	0.00539663
qilexprot_1745	0.004497	0.027651	-0.00156815	0.00752948	0.0698648	0.0200678	0.0348507	0.00637138	-0.00399657	-0.00360092	0.00040069	0.0110424	0.00141075	0.00295661	0.0010164	0.000747014	-0.00174549	0.00101392
qilexprot_21094	0.004459	0.031096	-0.000660467	0.0437366	0.0321688	-0.0192982	0.0121534	0.00565865	-0.0150468	-0.0294875	-0.0482763	-0.0223569	0.00945402	-0.00601142	0.0158967	0.00159057	0.00962295	-0.000979238
qilexprot_8434	0.004458	0.04268	0.00314708	0.0436288	-0.00969358	-0.0172377	-0.00447351	0.00973953	-0.00718853	0.0213139	0.0131212	0.0182827	0.0228245	0.0208258	0.0181801	0.00941343	0.00132334	-0.0120333
qilexprot_55590	0.004327	0.042541	0.0114615	-0.0442721	0.0133462	-0.00780754	0.00370077	-0.0217414	-0.0103739	-0.0176279	-0.00836333	0.0060454	0.0183226	-0.0085224	0.00845493	-0.0205363	-0.00737188	-0.0022783
qilexprot_78007	0.004206	-0.017076	0.00892934	0.0639138	0.0038532	-0.0419157	-0.0015873	-0.00481437	-0.00937054	-0.0201798	-0.0360631	-0.0240189	0.0061601	0.00770293	0.00477802	-0.00828768	0.00405396	0.00030014
qilexprot_56110	0.004199	-0.014517	0.0356741	-0.0370716	-0.00113852	0.0284156	-0.000876242	-0.0618369	-0.0199735	-0.00489513	-0.0245319	0.012933	0.022619	-0.00503545	0.0136864	0.00144996	-0.00112401	0.000189923
qilexprot_22670	0.004054	0.027961	-0.000289185	0.00710047	0.0698763	0.0191813	0.0355033	0.00453644	-0.00244716	0.00153336	-0.00248931	0.00962244	0.0046424	0.00156229	0.0034809	-0.000793232	0.00129471	0.00328166
qilexprot_39573	0.00405	0.025211	0.0298221	-0.0496304	-0.0213752	0.00555348	-0.00211708	-0.029542	-0.021004	-0.00224927	-0.0291348	0.0130459	0.0489908	0.0103834	-0.00552477	-0.00349404	-0.0046964	-0.00976781
qilexprot_55785	0.004021	-0.03938	0.0069612	-0.0294331	0.0118891	-0.00179999	-0.0131533	0.046341	-0.0172327	-0.00655404	0.0184707	-0.0356167	0.00265998	0.0162006	0.00231351	-0.0388435	0.00558694	0.000934934
qilexprot_53598	0.00394	0.043169	0.00480198	0.000567679	0.0045817	-0.0123759	-0.0588697	0.00141165	0.00426069	2.73364e-05	0.0175807	0.0123328	0.0111063	-0.000384403	0.00935044	-0.00929588	-0.00645581	-0.00176821
qilexprot_75948	0.003875	0.051314	-0.0184149	-0.00157639	-0.00142223	-0.015841	0.0212861	-0.00879048	0.00498163	0.0111482	-0.00784056	-0.0072191	-0.0112071	0.00211161	-0.00238961	-0.00630756	-0.00297287	-0.00566968
qilexprot_55224	0.003807	0.05067	0.00441002	0.00321245	0.00704344	-0.00187864	-0.0315023	0.00933994	-0.00383504	0.00224138	0.00339326	0.0243551	-0.018877	0.0068824	-0.0212942	0.00159302	0.0184388	0.0122246
qilexprot_26928	0.003802	-0.01603	-0.00185189	-0.0524013	0.0122121	-0.0483164	0.0110682	0.0494905	-0.00616931	-0.017826	0.0133307	-0.00697015	0.00414593	-0.00422028	0.0132104	0.00944424	0.00306598	-0.0103504
qilexprot_68623	0.003771	-0.008587	0.00170905	0.00851258	-0.00733693	0.04229	-0.00294362	0.0204199	-0.00731321	0.0453472	0.0423072	-0.0935008	-0.0380124	0.00295652	-0.00563656	-0.0165402	-0.0135467	0.00279963
qilexprot_5794	0.003718	-0.015927	0.00541692	-0.0547085	0.0121012	-0.0473712	0.0118671	0.0491895	-0.00526564	0.00447545	-0.00535541	-0.00367082	0.00928458	0.00880586	0.0045133	-0.0158523	-0.0100419	-0.0106789
qilexprot_19598	0.003701	0.031257	-0.0037757	0.00102438	-0.0574437	-0.00646538	0.0537146	0.00225955	-0.00637455	-0.00260553	-0.00702989	-0.000306768	0.000541684	0.000834853	-0.002614	-0.0101611	-0.000197778	-0.00209392
qilexprot_48596	0.0037	0.031768	0.00784907	-0.00392536	0.0184673	-0.00134941	-0.0687862	-0.0089252	-0.0151498	-0.0170637	0.0307424	-0.0278699	-0.0131993	0.0131393	0.00933793	-0.0113542	-0.00187865	0.00977173
qilexprot_49183	0.003652	0.047132 *	-0.00106841	-0.00422925	-0.0184001	-0.00430181	-0.0476162	0.00734614	-0.00190013	0.0064728	0.0010788	-0.0105078	0.00177157	0.00506441	0.0140709	0.000752242	-0.00475503	0.0027731
qilexprot_5810	0.003646	0.022241	-0.0174438	0.00406734	0.0673045	0.0263589	0.0362181	-0.00113992	0.0242321	0.00155117	-0.00166294	-0.00587138	-0.0100987	0.00982399	-0.00341321	-0.00983478	-0.00268313	-0.00110286
qilexprot_44110	0.003646	-0.017126	0.00730536	-0.0587639	0.0191712	-0.0358451	0.0165996	0.0431691	0.0083313	-0.000939088	0.00586881	-0.0232065	-0.0144011	-0.00552816	0.00542097	-0.0200612	-0.00423648	0.00487292
qilexprot_12738	0.003629	0.052305 *	-0.00520747	-0.00051246	0.00790587	0.0141998	0.0165861	0.00720734	0.0127163	-0.00998706	-0.0155713	0.0164698	-0.000252759	0.00696319	-0.000282981	-0.00809179	-0.0265166	0.00827391
qilexprot_71512	0.003584	0.013849	0.0463691	0.0124424	0.0121832	0.0155701	-0.0312313	-0.0434059	-0.0408306	0.0332352	-0.00731618	0.0069498	-0.0306499	0.00935984	-0.017536	0.009383	-0.00535402	0.00355387
qilexprot_7377	0.003519	-0.01497	0.00683932	0.0243577	0.0256149	0.0193684	-0.00545448	-0.0435801	-0.0191943	0.0419797	0.0515279	0.00316475	-0.0470665	0.00188963	0.0528801	-0.0733559	-0.0333082	0.0207367
qilexprot_79556	0.003389	-0.006344	0.0103957	0.0572497	0.0499788	0.0163657	0.0202373	0.00520024	0.03471	0.00800143	-0.0195344	0.0142636	0.00140968	-0.0169839	-0.0101115	-0.0273665	-0.00520698	-0.00506908
qilexprot_30030	0.003349	0.031515	0.00283506	-0.00843747	-0.00629391	-0.0172482	-0.0789837	-0.00358206	0.00712802	0.00528302	-0.00147685	-0.0061458	-0.0131713	-0.00523823	0.00624272	0.00236327	-0.00378555	0.00628078
qilexprot_55725	0.003343	0.032776	-0.0077676	0.000836174	-0.0533418	-0.00889197	0.055144	-0.00011006	-0.00438933	-0.00191841	-0.00544993	-0.00335367	0.00174406	-0.00102731	-0.00376835	-0.00152772	0.00630976	-0.00481942
qilexprot_60776	0.003313	-0.02567	-0.0294009	0.013045	-0.00198374	0.00879299	-0.0118693	-0.0275817	-0.0593435	-0.00375312	-0.0329522	0.0435866	-0.00226431	-0.0410085	0.0150619	-0.0177605	-0.0429356	0.00144639
qilexprot_67909	0.003248	-0.025223	0.0361138	-0.0099222	0.00963263	-0.0541797	0.00732099	0.0409924	-0.00204935	0.00910352	0.0335281	0.00507501	-0.0146101	0.00383472	-0.0200384	-0.000360104	-0.00179177	0.00875775
qilexprot_36038	0.003226	-0.021981	-0.0168882	0.0580164	0.00168234	-0.0177862	-0.00844682	0.0149889	-0.0222395	-0.0173568	-0.0314671	-0.0370675	-0.00673895	0.012743	-0.0148585	0.0125694	-0.078216	-0.0084389
qilexprot_22192	0.003213	0.045344	0.00266554	0.00175877	0.0452475	0.0108036	-0.0185845	0.00366029	0.00309312	0.0119612	0.0123266	-0.0237113	0.0081321	-0.00813873	-0.00224623	-0.00253481	-0.0168767	-0.00251803
qilexprot_4195	0.003213	-0.013647	0.0128766	-0.0190151	0.0170923	-0.0768844	0.00181541	0.0402529	0.00033347	0.0232595	-0.00538214	-0.0176955	0.0135917	-0.00652152	-0.00298499	-0.010424	-0.00557537	-0.00413834
qilexprot_78042	0.003165	-0.017989	-0.0363786	0.0235367	-0.00674416	0.0102921	-0.0120061	0.029249	-0.0165812	0.0202605	0.0221468	0.081418	0.020964	-0.0197997	-0.00671704	0.0569461	-0.0101851	-0.00378425
qilexprot_36090	0.003104	0.010609	0.0197745	-0.0529769	0.0139851	-0.0350742	0.0113201	0.0577439	-0.00854898	0.00475782	0.00676275	-0.0205084	0.0172905	0.0152072	-0.00595166	-0.00290444	-0.00525	-0.0108496
qilexprot_7930	0.003099	-0.02065	-0.00191079	0.00732115	0.013947	0.0143466	-0.00189487	-0.0617797	-0.0699292	-0.0252931	-0.0116226	-0.00804182	-0.0020964	-0.00378447	-0.00606928	-0.0290471	0.00469378	-0.00283783
qilexprot_1855	0.003027	0.006856	0.0257168	-0.0152223	-0.00271482	-0.037605	-0.0428359	-0.0381174	-0.0266802	0.0268923	0.00289581	0.0404834	-0.0516429	0.00562782	-0.0659757	-0.0078577	0.0144841	0.0185051
qilexprot_65039	0.002912	-0.004714	0.00550636	-0.012214	-0.0162416	0.0281108	0.0117186	-0.0187012	0.0927964	-0.0310078	-0.0238374	0.00267577	0.0141236	-0.0093964	-0.0153247	-0.0103784	-0.00407834	8.40945e-05
qilexprot_67548	0.002897	0.053945	-0.00247187	0.00167481	-0.00270866	0.00077512	0.0210428	0.00703581	-0.00586946	-0.0124271	0.00164936	0.00578205	0.00330347	-0.0104819	-0.00102513	-0.00638038	-0.00721574	-0.00256858
qilexprot_3869	0.002851	0.040707	0.00362939	-0.00271633	0.0081031	-0.0143676	-0.065225	0.00648147	0.00205484	0.0123527	-0.00278169	-0.00197074	-0.00256726	0.000260271	0.00634781	-0.00589007	-0.00636009	-0.00120247
qilexprot_61846	0.002828	-0.012488	0.010904	-0.0197363	-0.00196994	0.0329074	0.000510239	-0.0579143	-0.0375969	0.0397133	0.0120642	-0.0590805	0.00428306	-0.0440933	-0.00335979	-0.00502006	-0.011477	-0.000241302
qilexprot_20130	0.002785	0.013684	0.0208154	-0.00258513	0.0459206	0.0438371	0.0248727	-0.00392168	0.0575704	-0.0117452	-0.0266385	0.016487	0.0250781	0.000690607	0.0138614	-0.00797213	-0.00363527	0.00275058
qilexprot_19161	0.00275	-0.034075	-0.0108452	-0.0489163	-0.00345436	0.0416134	-0.00359237	0.000193679	0.0215538	-0.0130625	-0.017586	-0.00635201	-0.0179392	-0.0246533	0.0059187	-0.00185159	0.00809337	-0.000691744
qilexprot_31431	0.002657	0.018117	-0.00386335	-0.012398	0.0616238	0.0154163	0.0324961	-0.0500224	-0.0281033	-0.00288634	-0.00138394	0.00591749	-0.00960906	0.00945229	-0.00851	-0.0023394	-0.00145476	0.000611998
qilexprot_60627	0.002642	0.050571	-0.0137715	-0.00251684	0.00226297	-0.00294209	-0.0286837	0.00297447	0.00199519	0.0244155	-0.00289794	-0.0213216	0.00149025	-0.0125515	-0.000113414	-0.0046978	-0.0102026	0.00165224
qilexprot_23115	0.002535	-0.00964	0.0702091	-0.000812289	-0.0137395	0.000404846	-0.00310118	-0.00592242	-0.0091458	0.0433709	0.000649384	0.0118296	0.00181388	0.00146906	0.00756575	0.0020639	-0.00781137	0.00701429
qilexprot_46960	0.002506	0.009883	-0.024555	-0.0645474	0.010722	-0.030268	-0.0133444	0.00612022	0.0237547	0.00121889	-0.0211736	-0.00560647	-0.0240201	0.0353472	0.0160315	-0.0418822	-0.0179689	-0.00247927
qilexprot_34420	0.002419	0.040653	-0.00964288	-0.00622087	0.00309874	-0.0133666	-0.0654884	0.000721235	0.00323457	0.000566492	0.00128051	-0.00229949	0.0103871	0.00950306	0.00141914	-0.00068481	-0.0042902	0.00163303
qilexprot_14990	0.002345	0.011723	0.00892976	-0.0547612	0.0119728	-0.0474301	0.00864858	0.0531976	-0.00766797	-0.00782482	0.000337384	-0.000784589	0.0032493	-0.00374305	0.0185295	-0.000810374	0.000621625	-0.00216367
qilexprot_64612	0.002338	0.028614	-0.00895409	-0.000908849	-0.00520383	-0.0248509	-0.0798532	-0.00434685	0.00548954	0.00482351	-0.0118853	-0.0133641	0.00392082	0.00233732	0.00461453	0.00923723	0.00923606	-0.0110673
qilexprot_40909	0.002324	-0.013961	0.0332826	-0.0495695	0.00900775	-0.0308294	0.00724568	0.0519493	-0.00854148	0.00814853	-0.0156788	0.00527554	-0.0153133	0.00697728	-0.00669494	0.0217454	0.0375969	-0.000787212
qilexprot_10250	0.00232	-0.012781	0.000568606	0.0515913	0.0070261	-0.0406171	-0.000797446	-0.00733409	-0.0097423	-0.0300468	-0.0586165	-0.0452263	-0.00175865	0.00135551	0.0246665	0.0166564	-0.0292604	-0.00595664
qilexprot_43731	0.002308	-0.022083	-0.01684	-0.0412143	0.0188314	0.0318637	0.00986377	-0.0115466	-0.025446	0.017517	0.0204139	-0.0544229	-0.00518192	-0.00766706	0.00507292	-0.0590224	-0.0839372	-0.00340919
qilexprot_20585	0.002276	0.032749	0.0384792	0.0329616	0.017491	0.0140874	0.00283929	0.0130944	-0.003765	0.0457911	0.0142283	0.0129566	-0.00544709	-0.00158568	-0.0396129	-0.0058238	-0.00766751	5.55648e-05
qilexprot_75875	0.002246	-0.013934	0.00805006	-0.0273834	-0.00078793	0.0260334	-0.003257	-0.0721737	-0.0572795	-0.00466376	0.00536877	-0.00640162	0.000840998	6.36113e-05	-0.00718476	-0.0218815	-0.00623029	0.00795446
qilexprot_4010	0.002229	0.046482	0.0235223	0.000970534	-0.0220424	0.00963608	0.020364	0.0103565	-0.0090313	0.0032133	-0.0161394	0.0137323	-0.0105211	0.0105749	0.0508168	0.00276354	-0.00129609	-0.00667187
qilexprot_46052	0.002113	0.027041	-0.0092968	6.81277e-06	-0.0611772	-0.0124647	0.0546503	-0.00227498	-0.00365119	-0.00132094	-0.00549465	-0.00462872	-0.00620279	0.00347014	-0.00151742	-0.00432708	0.000384691	-0.00756708
qilexprot_70554	0.002106	0.05341	-0.00697533	0.000362438	-0.0156826	-0.00275812	0.0171697	0.00627705	-0.00596315	-0.00658871	-0.00227085	0.00461155	0.0131944	0.0124559	-0.00686274	-0.00752649	0.00685964	-0.00860099
qilexprot_75245	0.002079	0.040676	-0.0104614	0.016384	-0.0165676	-0.0201262	-0.047579	-0.0045042	0.0297657	-0.0018619	0.00184996	0.0116387	-0.0173187	-0.0026512	0.0272078	0.0106902	-0.0269684	-0.00437622
qilexprot_33563	0.002069	0.040307	-0.00259149	0.016981	0.04029	0.00605476	0.00789559	-0.00220874	0.0295946	-0.0350411	-0.0244267	-0.00773661	0.0227181	0.0253353	-0.014274	0.0188793	0.0273368	0.00647418
qilexprot_43040	0.002058	0.046782	0.0088095	-0.00548871	0.00211365	-0.0103006	-0.0515154	-0.000387168	0.003389	5.687e-06	-0.00165683	-0.000975835	-0.015322	0.00482925	-0.00816566	-0.000422546	-0.00342171	-0.00147334
qilexprot_73997	0.002019	-0.006911	-0.00243603	-0.0257053	0.0173876	-0.0453206	0.0516692	-0.00762981	-0.0167551	0.0380121	-0.0173442	0.0379011	-0.0297861	-0.0555478	-0.00297471	0.0502584	-0.019983	-0.00677793
qilexprot_62811	0.002013	0.010234	0.00251583	0.0398118	-0.00361108	-0.0378244	-0.0741737	-0.001942	0.00442243	-0.0150561	-0.014271	-0.0164707	-0.0144124	0.00145007	0.0112487	-0.0121101	-0.00515806	0.00695821
qilexprot_43292	0.001978	-0.011891	0.0290894	0.051041	0.00469411	-0.0264982	-0.00466441	0.000358866	-0.0143951	-0.027192	-0.0656544	-0.033677	-0.011579	0.00653256	0.00760985	0.000436732	0.00279181	-0.00372245
qilexprot_18443	0.001853	0.028189	0.000238883	0.00672755	0.0703854	0.0172748	0.0360467	0.0027762	-0.00147104	0.000442102	-0.000912342	0.00853583	0.00272104	0.00521632	-0.00160923	-0.00324804	-0.00238198	-0.00342984
qilexprot_49389	0.001852	0.052065	-0.00217557	0.0223424	0.00717412	-0.00335976	0.00619116	0.00968694	-0.00705523	0.00883052	0.00876625	0.00428959	0.0188637	0.0130279	-0.00469733	-0.0302625	0.00149448	-0.00125335
qilexprot_21460	0.001782	-0.0172	0.0446495	0.056103	-0.0007685	-0.0144972	-0.00340437	-0.00151678	0.00073659	0.0372408	0.00167054	-0.00809606	0.026787	-0.000421563	0.0233915	-0.0035909	-0.00459414	0.0127381
qilexprot_27414	0.00178	0.004345	0.000961801	-0.0245325	0.0604089	0.0483544	0.0309629	-0.0322564	-0.007607	0.0020331	0.00859734	-0.0280659	-0.00521081	0.00306173	-0.010193	-0.00917178	0.00797773	-0.000680032
qilexprot_33140	0.001719	-0.032608	-0.00420536	0.0131472	0.00557391	-0.0208247	-0.00725417	0.0648203	-0.033492	0.00389627	-0.0186976	0.0258298	-0.0128777	-0.00300889	0.00840066	-0.0500783	-0.0140322	0.00331115
qilexprot_67399	0.001718	0.040821	-0.0204572	0.00617005	-0.0407798	-0.0264704	-0.0261499	-0.0022594	0.00139296	0.0231879	-0.0085092	-0.00339733	-0.00788294	0.0168837	0.000368225	0.0229939	0.0124341	-0.00488348
qilexprot_10071	0.00169	-0.01432	-0.000659336	-0.00926497	-0.00756436	0.0455982	-0.000256274	-0.00942257	0.0888646	-0.0105372	-0.0115636	-0.0267118	-0.00321219	5.80089e-05	-0.00505216	-0.00816552	-0.00188338	0.00442975
qilexprot_10401	0.00166	-0.010319	-0.00758418	-0.00272726	0.0153697	0.0263754	0.0245675	-0.0562712	0.044988	0.024617	-0.0115167	0.0463089	-0.00083871	0.0721418	-0.0207408	-0.03535	0.0115958	-0.0012117
qilexprot_64237	0.001481	-0.017112	0.0283966	-0.0501957	0.0242615	-0.0225088	0.0236387	0.0193175	0.0374619	-0.0223054	0.0171856	0.0276287	-0.01842	-0.00600933	-0.0176845	-0.00937245	-0.00511792	0.00282751
qilexprot_50290	0.001464	0.008582	0.0172354	-0.0546991	0.0007092	-0.0274979	-0.0599754	-0.00507373	0.00338922	-0.0198875	-0.00571808	0.00298878	-0.0392267	0.0104592	-0.0125683	0.0012399	0.00545315	0.00752086
qilexprot_4370	0.00145	-0.01433	-0.0149316	-0.0269251	-0.00568872	0.0233659	-0.000586693	-0.0668976	-0.061385	-0.0100664	0.00218766	0.00390648	0.00983169	0.00069205	-0.0155409	-7.6488e-05	0.0315385	0.00619087
qilexprot_8513	0.0014	-0.018055	0.0223749	0.0439358	0.0309907	-0.0465862	0.0152271	0.00631226	-0.0185593	-0.0454158	-0.00138742	0.00612471	-0.00535638	-0.00824155	-0.0193321	-0.0285329	-0.00890115	0.00680403
qilexprot_49595	0.001347	0.010954	0.00425418	0.0387348	-0.0469627	-0.0268406	0.0396161	0.00340372	-0.0163374	-0.0237856	-0.0513835	-0.0267846	0.0214218	-0.00768577	0.00762374	-0.00178089	0.00450854	1.00715e-05
qilexprot_47076	0.001321	0.053139	-0.00848841	0.000920602	0.000333072	-0.00361128	0.0283123	0.000234471	-0.00164834	0.00321608	-0.00482485	-0.000897922	0.000580061	0.00937224	0.0023362	-0.00502336	-0.0133215	0.00347892
qilexprot_64729	0.001301	0.025813	-0.0131019	0.000677349	-0.0622501	-0.00918979	0.0531807	0.00288896	-0.00679339	-0.00607287	-0.00479509	-0.000320588	-0.00410949	-0.0192407	-0.00155606	0.00457418	0.011585	0.000817245
qilexprot_64293	0.001069	0.034809	0.04042	0.0181986	-0.00481021	-0.0306623	-0.00259261	-0.0175812	0.0359571	0.00471972	-0.00241289	0.0255533	0.0270529	-0.0143549	-0.00521012	-0.0123965	0.00375382	0.00072791
qilexprot_1567	0.001016	-0.009897	0.0128241	0.0158381	0.00127752	-0.0129514	-0.0355307	-0.0544704	-0.0538619	-0.0308214	-0.0533158	-0.018242	0.0217683	0.00334535	-0.00191916	-0.00416194	0.0129365	0.0186641
qilexprot_70605	0.001014	0.023808	-0.019589	-0.0255593	0.0442351	-0.0337819	0.0178936	0.0477374	-0.0145781	-0.0142516	-0.0157839	0.00354168	0.0123344	-0.0269749	0.0179739	0.01382	0.00214476	0.00361497
qilexprot_68090	0.001003	0.004713	0.00915932	-0.039786	-0.0568507	0.00720588	0.0501443	-0.0147518	-0.00864502	-0.0280996	-0.00126595	-0.00475746	0.0225497	-0.0155567	0.0373116	-0.0100005	-0.00230496	0.00471286
qilexprot_45339	0.000977	0.001121	0.0313423	0.00758002	0.0054342	-0.0381926	0.0453808	0.0575873	-0.0230541	0.011043	-0.00979535	0.0326302	-0.0255402	-0.00239388	0.034545	-0.0221742	-0.0159138	0.0106283
qilexprot_42134	0.000936	0.049215	-0.0259161	0.000721791	-0.00594581	-0.00754273	0.0297642	0.00152739	-0.00432082	0.00127924	-0.0065152	0.00449532	-0.00229918	0.0206098	0.00810299	-0.00651184	-0.00127799	0.0043101
qilexprot_46220	0.000935	0.040112	0.0177712	-0.032048	-0.00887621	0.00608138	0.0188366	0.00367092	-0.0154986	-0.052584	0.0242475	-0.00127124	0.00705741	-0.0212351	0.00309206	-0.011097	-0.0121427	-0.0122519
qilexprot_13190	0.000897	-0.029139	-0.0298689	0.02669	-0.00197672	-0.00391976	-0.00845316	-0.0313161	-0.0406961	0.0184336	0.0283656	0.0347326	-0.02226	0.0110837	-0.0392573	0.00088814	0.074222	-0.00092603
qilexprot_68408	0.000792	-0.018161	-0.0209335	-0.0245751	-0.00233949	0.0292364	-0.00805679	-0.0544081	-0.0652588	-0.00976031	-0.00668379	0.0196838	0.0116957	0.00272659	-0.000553087	-0.00378316	-0.00432336	0.00362203
qilexprot_57989	0.000792	0.050784	0.0192015	0.00133385	-0.0121766	0.0124099	-0.00299049	0.0114521	-0.00604171	0.00697604	0.00823543	-0.0214535	-0.0262136	0.00645419	-0.022948	-0.0124489	-0.00613595	0.00639411
qilexprot_29946	0.000736	0.041751	0.0037797	-0.0053457	-0.0483868	0.0103131	0.0211913	0.00294196	0.0245387	-0.00431576	-0.0281344	0.0129917	0.00931111	0.00157755	0.00117426	-0.0127802	-0.00390695	-0.00247138
qilexprot_70196	0.000715	0.025063	0.0262836	-0.01067	-0.00949044	0.00584826	-0.0741803	-0.00159269	0.0302816	0.00321351	-0.0203231	0.00491078	0.00486857	0.00131638	-0.0224001	-0.00367386	-0.00223158	0.0047942
qilexprot_34140	0.000672	0.029373	-0.0147352	-0.00851882	-0.00596043	-0.0201097	-0.0787498	-0.00323488	0.00589426	0.00518868	0.000580614	-0.00575552	0.00327789	0.0172196	0.0114793	0.00202684	0.0106815	-0.00272076
qilexprot_33881	0.00065	0.018384	-0.0264184	-0.0421912	0.0196843	0.00524283	0.0526366	-0.00176399	0.0376231	0.00614521	-0.0331104	-0.00181902	-0.00203042	-0.0225697	0.00798425	-0.0285219	-0.00950199	-0.000329631
qilexprot_23722	0.000621	0.051751	0.00999985	0.00445854	-0.0260763	-0.00579702	0.00774313	0.00345972	0.00241006	-0.020066	-0.00986827	1.27179e-05	-0.00498226	0.0105754	-0.00279989	-0.0128955	0.000756876	0.000143158
qilexprot_54859	0.0006	0.050345	-0.000938309	0.00199716	0.0340122	0.0009895	0.0231511	-0.00183351	0.00159999	-0.000799939	4.62963e-05	0.000928174	-0.00149401	-0.0031227	0.0124432	-0.00123045	-0.00496795	0.00811713
qilexprot_56690	0.000553	0.047981	0.0150107	-0.000694212	-0.0208615	0.0100206	-0.0146392	0.0183708	-0.0138442	0.00292437	-0.0217982	0.0241055	-0.0100928	0.0122504	-0.0265674	-0.0328047	0.00153692	-0.00788989
qilexprot_74560	0.000511	-0.006514	0.0110089	-0.0690347	0.00993263	-0.0334973	-0.0139969	0.0269771	-0.0288221	0.00108552	-0.00826123	0.00060293	0.0246454	-0.0136302	0.0120879	-0.00563559	-0.0197846	0.000773668
qilexprot_13697	0.000488	-0.001114	-0.0342291	0.0112769	0.0254617	0.04808	0.00796086	0.0331918	-0.0182019	0.0387594	0.020881	-0.0500309	-0.0268849	-0.0450821	0.00513711	-0.0249922	0.00217475	0.00566181
qilexprot_75793	0.000485	-0.023076	0.014512	0.0671503	0.00117083	-0.0202962	-0.00812633	0.00974822	-0.015829	-0.0098477	-0.0114457	-0.0334368	-0.00434127	0.0163445	-0.0207534	0.0113207	-0.0327925	-0.00672602
qilexprot_73875	0.000424	0.042458	2.63316e-05	-0.0249979	0.00604551	-0.0112468	-0.0459398	-0.0219917	0.022946	-0.000891851	-0.0125975	-0.0036859	0.0154249	-0.0116026	0.00688437	-0.0185489	-0.00268399	0.00382041
qilexprot_77745	0.000418	0.03871	-0.00637182	0.000179605	0.0213597	-0.0428328	0.0150671	0.0165815	0.00691275	0.0532091	0.0111611	0.00876537	0.0163506	-0.0230387	-0.011937	-0.014754	0.00351935	0.000307733
qilexprot_76206	0.000383	-0.015397	-0.00551025	-0.0274008	-0.000877466	0.0247721	-0.00342736	-0.0705999	-0.057605	0.00116293	-0.00102208	-0.00342946	0.0124124	0.0223872	-0.0113564	0.0216643	-0.00882025	-0.00725895
qilexprot_28215	0.000224	0.046886	0.029232	0.00264057	0.0206671	0.0182694	0.0111559	0.0113256	-0.00695967	0.00667862	-0.0176657	0.0166676	-0.00274052	0.00435108	-0.0210017	-0.00127885	-0.001541	0.0108137
qilexprot_33013	0.000206	0.044994	0.00204438	-0.00156181	-0.0497499	-0.0101878	0.0195296	0.00335141	-0.00489606	-0.0151882	0.00373115	-0.00109251	-0.00114163	-0.00465458	0.00197631	-0.002049	-0.000862484	0.00315628
qilexprot_2063	0.000162	-0.026719	0.0317185	-0.0170586	0.00945114	-0.045652	0.00822002	0.0471555	-0.0033473	0.0238269	0.0264323	-0.0251393	0.0218313	0.00867651	-0.0139462	-0.0041137	-0.00491011	-0.0018344
qilexprot_3345	0.000154	0.042159	-0.0368731	-7.5325e-05	-0.0316254	-0.019211	0.0127082	-0.0027375	-0.0139777	-0.00963599	-0.0146528	-0.00479408	0.00410025	0.010864	0.00261594	0.000560802	0.0058738	0.00387794
qilexprot_9811	0.000111	0.010978	-0.023246	0.0371989	0.057859	-0.0194011	0.0272479	-0.00356708	-0.00685057	-0.0112347	-0.0442011	-0.0211087	-0.00725837	-0.0215805	-0.00100898	0.00434159	0.0373156	-0.000532687
qilexprot_46955	0.0001	0.010826	-0.0129374	0.0383328	0.0533811	-0.0323278	0.0280569	-0.016289	0.000931942	-0.00903749	-0.0442872	-0.0368905	-0.0114732	-0.00331559	-0.00158847	-0.00484445	-0.00135979	0.00474273
qilexprot_34502	0.000056	-0.003735	-0.000566317	-0.0446544	0.0470661	-0.0234769	0.0260225	0.0583444	-0.0137125	0.000636186	0.00331073	-0.00310097	-0.0193185	-0.00187682	-0.00327668	-0.0193024	-0.0050419	-0.00509689
qilexprot_39230	-0.000074	0.00521	-0.0308415	0.0328879	-0.0491799	-0.0258498	0.0423966	-0.00300026	0.000106834	0.0458006	0.0164551	0.00320732	0.00114824	-0.0033335	-0.0148848	-4.8003e-05	-0.023009	-0.000860257
qilexprot_45102	-0.000116	-0.032849	-0.0265518	0.0417015	-0.00166035	-0.000294122	-0.0118337	-0.0167937	-0.0480767	0.00891026	-0.0041609	0.00401017	0.0236572	0.0254333	-0.0137169	-0.0187017	0.0436182	0.00815681
qilexprot_53120	-0.000173	0.04853	-0.0328391	7.58451e-05	-0.00134988	-0.00653828	0.00738008	0.00616895	-0.00655657	-0.00541874	-0.00203649	0.00715031	0.0071344	0.0341704	0.0025079	0.0192231	-0.0254323	-0.00990838
qilexprot_5782	-0.000255	0.000146	0.0171938	0.020155	0.0447722	0.0137737	0.0250795	-0.045064	-0.0156099	0.0487292	0.0554578	-0.0264987	-0.00517584	0.0152319	0.00457725	-0.0127846	-0.0103322	-0.000534204
qilexprot_61260	-0.000339	0.025882	-0.014851	-5.79526e-05	-0.0605331	-0.0131114	0.0537607	-0.00127084	-0.00403024	-0.00459295	-0.00270613	-0.00465843	-0.00565448	-0.00391543	-0.00261828	0.0126699	0.0335341	-0.000557294
qilexprot_1610	-0.000339	0.028852	-0.019331	-0.0174314	-0.0257792	0.0260179	0.0211686	-0.0361518	-0.054787	-0.00273483	0.00379778	-0.00718607	-0.00494356	-0.0463227	0.008412	-0.0156935	0.0180231	-0.00637657
qilexprot_17121	-0.000478	-0.010881	-0.020616	0.0353718	0.0225771	-0.0400646	0.0240479	-0.0487447	-0.0137576	0.0253963	-0.0376186	0.00357329	-0.0118419	-0.0334652	0.00946425	-0.0394443	0.0348482	-0.00188176
qilexprot_42592	-0.000649	-0.024307 *	0.00630082	0.0548117	0.00201565	-0.0269587	2.94363e-05	-0.0197217	0.0477138	-0.0211556	-0.0175997	-0.0264802	-0.022723	0.00753379	0.00572562	0.00376652	0.0102661	0.00127236
qilexprot_29722	-0.000708	0.009434	0.0136468	0.0515501	0.0631123	-0.00101303	0.0259738	0.00873318	-0.0116633	-0.0192635	-5.51385e-05	-0.0111062	0.00187334	-0.00761434	-0.00721885	-0.00760913	0.0044194	0.00210448
qilexprot_55396	-0.000729	-0.015129	-0.0105507	0.0208577	-0.0218602	0.0394986	0.0083395	0.0115719	0.0299008	0.0333203	0.0301951	-0.090069	-0.00442174	0.0174587	-0.0060016	-0.00787218	0.0048591	0.00844989
qilexprot_54772	-0.000743	0.053834	-0.0101699	0.00145815	0.00557255	0.00288142	0.0152361	0.00910578	-0.00761591	-0.00349791	-0.00630389	0.0118769	0.0120632	0.0058818	-0.000367729	-0.0158351	-0.000889067	0.0020208
qilexprot_38312	-0.000751	0.002839	-0.0292641	0.0108283	0.0316345	0.0421555	0.0142945	0.0222369	-0.0101324	0.0381408	0.0362093	-0.0726057	-0.019299	0.0182294	-0.00803363	0.0226706	-0.0127441	-0.00343751
qilexprot_63678	-0.000766	0.053195	0.00332681	0.00180082	0.01322	0.00257329	0.0222873	0.00410122	-0.00343673	-0.00709167	-0.000222972	0.00628206	0.00720879	-0.0107605	0.00246119	-0.0274278	-0.00574536	-0.000719106
qilexprot_26596	-0.000869	0.049138 *	-0.0042692	-0.00132178	-0.0380858	-0.00637041	0.0191196	0.00482117	-0.00555062	0.000984354	-0.00945107	0.00378724	0.0136092	0.00777824	5.51051e-05	-0.00395769	0.00752278	-0.00384534
qilexprot_7036	-0.000931	0.045786	-0.00356208	-0.019386	0.0120091	-0.0252487	-0.0371591	-0.00894749	0.0118522	0.00657866	-0.017705	-0.00857336	0.00582936	-0.0174255	0.0125031	-0.0096498	-0.000675767	0.0102501
qilexprot_74244	-0.000967	0.053716	-0.0100122	0.00105086	0.0144779	-0.00227901	0.0174045	0.00287708	-0.00274514	-0.00733323	0.000628463	0.00512366	-0.00394565	-0.00733973	0.00604696	-0.00377506	-0.00440517	-0.00839147
qilexprot_74602	-0.001065	0.02959	-0.00445948	0.0408448	-0.0120101	-0.0335603	0.00499053	0.00297193	-0.0138878	-0.0268496	-0.0536348	-0.0278065	0.0207336	-0.0404744	-0.0132064	-0.0259937	0.0169839	-0.00101091
qilexprot_55575	-0.001121	0.043552	0.00642278	0.00465244	-0.00796531	0.00679774	0.0586294	0.00696304	-0.00843264	-0.0171158	0.00270223	0.00775876	-0.00652194	-0.0030339	-0.00238618	0.00234493	-0.00724831	-0.0014243
qilexprot_27840	-0.001168	-0.016119	-0.0349335	0.00919973	-0.00842226	0.0478932	-0.0150937	0.0461093	-0.0292764	0.0149496	0.0127139	-0.0149636	0.0141036	-0.0202424	-0.00485472	-0.0121079	0.0966819	0.00408846
qilexprot_54589	-0.00117	0.041736	0.00193466	-0.00097402	-0.0512346	-0.00938586	0.0352189	0.0010441	-0.00413396	-0.00657561	-0.00242267	-0.00174278	-2.35055e-05	0.00459249	0.00368285	0.00374853	0.0138614	-0.000475644
qilexprot_31016	-0.0012	0.024723	0.000199838	0.00106625	-0.0627583	-0.00174206	0.0493697	0.00744533	-0.0122373	-0.00145298	-0.013742	0.0112382	-0.0103402	0.0319856	-0.0148633	-0.0430017	0.00440724	-0.00218056
qilexprot_59367	-0.001201	-0.016927	0.00506624	0.06468	-0.00342235	-0.0360775	0.00316119	-0.00103729	-0.0111494	-0.0149423	-0.0293028	-0.0438767	0.0173051	-0.0108444	0.0198878	-0.0135335	-0.00184468	2.52055e-05
qilexprot_41115	-0.001239	-0.032482	0.0103673	-0.0357084	0.0108217	-0.0394792	-0.0038682	-0.000872207	-0.0145303	-0.0522031	0.00482352	-0.044347	0.0015824	-0.00617231	0.0120538	-0.0125024	0.000622119	0.0165303
qilexprot_55710	-0.001244	-0.009494	-0.00916655	-0.0104519	0.00494572	0.0396804	0.00336502	-0.00744769	0.0864189	-0.0387915	-0.0276997	0.0218563	-0.00800684	0.000819605	0.00288968	0.000854117	-0.00449425	0.0046801
qilexprot_27147	-0.001278	-0.01913	0.00764241	0.0292055	0.00611745	-0.0247202	-0.00335632	-0.0485396	-0.0426179	-0.0387707	-0.0529468	-0.0305154	0.00351115	-0.0184816	-0.0134985	-0.0157597	-0.0116746	0.00994382
qilexprot_2833	-0.001346	0.03503	0.00912137	0.0257813	0.0265524	-0.024847	-0.00210716	-0.00776596	0.00581429	-0.0428858	0.0623283	-0.00581223	-0.00403199	0.00384156	0.00148237	0.00288675	-0.00962456	-0.0023122
qilexprot_75882	-0.001358	-0.011418	0.0157347	-0.0313839	0.020087	-0.0488092	-0.0379935	0.0173383	0.0114576	0.06011	-0.0188623	-0.0128669	0.0314007	0.00395428	0.0237365	-0.0169172	0.0110359	0.00109699
qilexprot_53660	-0.001384	0.013338	0.0144943	0.0346049	-0.0495029	-0.0237208	0.0402476	0.0039327	-0.0170338	-0.0243313	-0.0498863	-0.0185303	-0.0194153	0.00115417	-0.0121468	-0.0049757	0.00309342	0.00315118
qilexprot_35171	-0.001428	-0.028989	-0.016852	0.0159337	0.0245459	0.00343687	0.0210704	-0.014407	-0.0136686	-0.00677352	0.0468057	0.0771241	0.0292881	0.0278507	-0.0104939	0.0123536	-0.0365911	0.0101128
qilexprot_78582	-0.001453	-0.016018	-0.0358915	0.00948529	-0.00807117	0.0463133	-0.0119303	0.0391926	-0.0248249	0.0287606	0.0216236	-0.0418815	-0.00405034	0.0170172	-0.00535645	-0.0174348	-0.078683	-0.0047667
qilexprot_68683	-0.001466	0.046409	0.0151078	0.000743032	-0.0240868	-0.00346648	0.0173763	0.00486141	-0.00417932	-0.0409508	0.0287061	-0.00518379	0.0219201	-0.00664019	0.00888673	0.00152008	-0.00638542	-0.00683903
qilexprot_51721	-0.001542	-0.021182	-0.0319732	0.0197991	0.00179893	-0.0231754	0.0172038	-0.0577121	0.0289984	0.0399086	-0.00607151	0.0259654	0.00526286	-0.0172788	0.0274294	-0.00155763	-0.0363285	0.00249432
qilexprot_49402	-0.001563	0.004016	-0.00490961	0.00410609	-0.0106207	0.0265412	0.00663038	-0.030319	0.0912718	0.00147345	-0.0143474	0.0359994	-0.0275086	0.00499679	-0.0122465	-0.037018	-0.0311525	-0.00496193
qilexprot_57170	-0.0016	-0.018694	0.0526119	0.0358462	-0.000550009	0.00095677	-0.00621475	-0.0266981	-0.0281622	0.0174559	-0.0282272	-0.015915	0.0232927	-0.00827012	-0.0340841	-0.00370452	-0.00365739	0.00365471
qilexprot_55403	-0.001696	-0.001284	-0.0249306	-0.033818	0.00501838	0.000153223	0.0205395	-0.0559037	-0.00907395	0.0294065	-0.0220764	-0.021629	-0.0291816	-0.0932633	-0.00841563	0.0208974	0.00561302	0.0101656
qilexprot_3074	-0.001725	0.04923	-0.0269739	0.000733772	-0.0122246	0.0057468	-0.00789636	0.0137877	-0.00738674	0.0173518	0.00564958	-0.0240432	-0.00133737	-0.0160788	-0.0036114	-0.00528928	0.00883333	-0.00119021
qilexprot_50125	-0.001736	-0.025018	-0.0158982	-0.0380092	0.0130118	-0.0526989	0.011446	0.00180153	-0.0084698	0.0114739	-0.0511288	-0.0147586	0.0134694	0.0239512	0.00767051	-0.0417585	0.0153229	0.00623125
qilexprot_40382	-0.001751	0.020295	0.00555762	0.0602328	0.0286097	-0.0407495	0.0258825	-0.00875928	-0.0026648	-0.0140877	0.00218639	0.0077113	-0.0108809	0.0108039	-0.00373803	-0.0144427	-0.00525494	-0.00110306
qilexprot_48517	-0.001768	0.042537	-0.00832403	-0.00829242	0.00571297	-0.00262472	-0.0574217	-0.00443591	-0.00483544	0.0152185	-0.00233228	-0.0118154	-0.014753	-0.0334127	0.0131233	0.0037052	-0.0102477	0.00922205
qilexprot_60707	-0.001816	-0.01477	0.00623354	-0.0543626	0.0126687	-0.0518327	0.0132585	0.043135	-0.000633396	0.00021361	0.000218882	-0.010344	0.00541019	-0.0148504	-0.0254607	0.0144136	-0.015979	0.00173728
qilexprot_70944	-0.001824	0.041187	-0.0153084	-0.00676315	-0.0138023	-0.0163814	-0.0516972	-0.00473267	0.00790224	0.0233572	0.00345421	-0.0301909	-0.00189998	-0.0158373	0.0101452	-0.0102174	-0.00648174	0.000197608
qilexprot_35756	-0.001855	0.014605	-0.017498	-0.00413347	-0.0538169	0.00832842	0.0460524	-0.0154177	-0.0159807	0.0267715	0.0161246	-0.0571123	-0.0320383	-0.03026	-0.0028686	-0.00588501	0.00526043	-0.00417407
qilexprot_211	-0.002009	0.006682	-0.0295756	-0.0130996	0.00105556	-0.0442513	-0.0271398	0.0405132	-0.00473113	0.0663259	-0.00292039	0.0051559	-0.0436472	-0.0340261	-0.0230334	0.00742799	0.0170889	-0.00753489
qilexprot_33369	-0.002021	0.013935	0.0139794	0.0463118	0.013364	-0.029799	-0.0365251	0.00461886	-0.0149448	-0.0227712	-0.0677366	-0.02637	0.00154284	-0.00478926	0.0116336	-0.00703492	0.0161391	0.00146473
qilexprot_30164	-0.002023	0.026694	0.0193388	0.00677187	0.0656952	0.0262105	0.0316319	0.00835772	-0.00480792	0.00525427	-0.0103674	0.0165597	0.00337273	0.00138884	-0.0106881	-0.000472413	-0.00169718	-0.00670795
qilexprot_6460	-0.002025	-0.015326	-0.0366149	0.0179728	-0.00486898	0.0188912	-0.0151752	0.0385329	-0.0335939	-0.0209635	-0.0308296	0.036766	0.0231194	-0.00897685	0.00337366	-0.00515996	-0.126854	-0.00096479
qilexprot_19665	-0.002065	0.016178	0.0171093	-0.0433945	0.0425989	-0.0211598	-0.00223631	0.0538953	-0.00817991	-0.00334653	0.02525	-0.0292958	0.00226498	0.00119144	0.00199949	-0.0131496	-0.00572085	-0.0127737
qilexprot_33758	-0.002222	-0.016095	0.00205658	0.0483326	0.0066687	-0.0367745	-0.00370928	-0.0138201	-0.0225138	-0.0425928	-0.0552132	-0.0357998	-0.00877006	0.00642988	-0.00270269	-0.0403286	0.00453774	0.00429566
qilexprot_81	-0.002246	0.049761	-0.00585891	-0.00154858	0.0261456	-0.00442686	-0.0153357	0.00112874	0.000357024	0.000933164	-0.00692958	0.00643676	-0.0319496	0.000181696	-0.0286026	0.0275376	-0.0478323	-0.00189643
qilexprot_68538	-0.002262	-0.02739	0.0151059	0.0581013	-0.00122385	-0.0181134	-0.00509513	-0.00910955	0.0409004	-0.0131034	-0.0124892	0.0138788	-0.0115051	0.0168615	-0.0404709	-0.0055632	-0.00365334	-0.00152613
qilexprot_51708	-0.002279	0.033166	0.0136003	-0.00459401	-0.00589887	-0.00582608	-0.00476441	-0.0629699	-0.0372633	-0.0105083	0.0378198	0.00946124	0.0133614	0.0147614	-0.0314848	-0.00641963	0.0020554	0.00656092
qilexprot_61845	-0.002304	-0.017128	0.0348836	0.0545279	0.000507152	-0.0225703	-0.000868902	-0.00890273	0.00494522	0.0454147	0.00172369	-0.013236	0.0386503	0.0389731	-0.00808553	-0.0183193	0.000150155	0.00481737
qilexprot_75234	-0.002334	0.04521	-0.00329569	0.00306289	0.00570245	-0.00103574	0.0581486	-0.00263683	-0.00144872	-0.000279896	-0.00409369	0.00151655	-0.00805099	0.00784503	0.001087	-0.00419024	-0.00192551	-0.00752101
qilexprot_23450	-0.002373	0.011129	0.0367825	0.00558149	0.0444832	-0.0242226	-0.00657002	-0.0103479	-0.03216	-0.0284702	-0.0658875	-0.0165962	0.0162057	0.00770103	0.0164299	-0.00464663	0.0200029	0.00958281
qilexprot_4202	-0.002376	-0.018666	0.0403358	0.0176737	-0.00640041	-0.0541015	0.0178665	0.0289992	-0.00908705	0.0162449	-0.0375182	-0.0248979	0.0219603	0.0138482	0.00046472	0.00415414	0.00338617	0.00133437
qilexprot_36608	-0.002381	0.046561	0.00247089	-0.00201891	0.00391211	-0.00766307	-0.0179078	6.097e-06	0.0071995	-0.0496051	0.0402154	-0.0109511	0.0117578	0.000562162	0.00407426	-0.00286392	-0.00990089	0.00299098
qilexprot_11224	-0.002512	0.039955	-0.0139491	0.00217626	0.0603028	0.00578536	-0.00239748	0.00419851	-0.00151334	3.62241e-05	-0.00363132	0.0120869	-0.0144197	-0.0153588	-0.0150854	-0.0105935	0.001124	0.00739153
qilexprot_53414	-0.002518	-0.015031	-0.0411246	-0.00405514	-0.0037029	0.0194254	-0.0120481	0.0462627	-0.0284688	-0.00781997	-0.0128179	0.0359069	0.0274066	1.8706e-05	-0.00426588	0.0409972	0.126734	-0.00556978
qilexprot_20701	-0.00253	0.049465	-0.00960526	-0.00235938	-0.00102287	0.0163273	-0.0330169	0.0139506	0.00651258	0.0165265	-0.0044599	-0.0143179	0.0156002	-0.00502811	0.011244	-0.0172368	0.00621245	-0.00573166
qilexprot_55850	-0.002575	0.030158	-0.00410651	0.0447899	-0.0261131	-0.0315656	0.00474592	0.00521511	-0.019924	-0.0264632	-0.0430257	-0.0308959	-0.00188587	-0.000316867	0.0152087	-0.0149227	-0.00999527	0.00432586
qilexprot_32527	-0.002622	0.038234	0.00100323	0.00599158	0.054776	0.0132052	0.0359017	0.00512134	-0.00397451	-0.0173412	0.0104913	0.0087705	0.000180298	-0.00243522	0.00426391	-0.00144055	5.02138e-06	0.00396322
qilexprot_46161	-0.002665	0.040823	-0.0182563	-0.000237392	-0.0496332	-0.00538417	0.0247272	0.0109729	-0.0128701	-0.00907265	-0.00707186	0.0124685	-0.00142305	0.0259548	0.00651035	-0.008148	0.00255586	-0.00578624
qilexprot_15572	-0.002716	0.036924	5.43477e-06	-0.0340788	0.018832	-0.0323577	-0.0345367	0.0319347	-0.00354914	-0.000141703	-0.0067156	0.00553581	-0.00512863	-0.0188521	-0.0292791	-0.0190142	0.000350592	0.0031879
qilexprot_70496	-0.002782	-0.005508	-0.0298326	0.0397088	-0.0450988	0.00543713	0.0265638	0.0231623	-0.0191658	0.0368378	0.0167645	-0.0358815	-0.0143769	-0.0185418	-0.015154	-0.0496328	0.0263505	0.00354184
qilexprot_16507	-0.002785	0.003858	0.00246957	0.0485366	-0.05476	-0.0232428	0.0416696	0.00442578	-0.00755956	0.00867717	0.034149	-0.00469425	0.00704022	0.00676523	-0.0151639	-0.00653142	0.0194569	-0.00719692
qilexprot_77933	-0.002787	0.026185	0.0324707	0.0426851	-0.0224517	-0.0198498	0.0320457	0.00387827	0.013664	0.00363672	0.0368469	0.0174654	0.0169411	-0.00308941	0.0344639	0.00791758	-0.018749	-0.0110404
qilexprot_38802	-0.002852	0.001539	-0.00737511	-0.0141218	0.0513639	-0.0628475	-0.0180786	-0.0235719	0.0156824	0.0345694	-0.00616558	0.0169022	2.33075e-05	-0.0275672	0.000848747	-0.0370467	-0.000744756	-0.00405591
qilexprot_2745	-0.002862	0.055136	0.0012617	-0.00224511	0.00700991	-0.00995632	0.00331867	-0.00510735	0.00363119	0.00234771	-0.00273942	-0.00239628	-0.00930317	0.00731037	0.00727535	-0.00283137	-0.00365195	-0.0124259
qilexprot_1950	-0.002892	-0.01883	0.0189427	0.0465929	0.0342174	-0.0321706	-0.00392043	-0.000485906	-0.0188113	0.0238061	0.0419376	-0.0353699	-0.00293958	-0.0144757	0.0354267	-0.0300949	-0.00267201	0.00431748
qilexprot_28726	-0.002915	-0.015968	-0.0355137	0.00870816	-0.0079968	0.0464427	-0.0130534	0.0409331	-0.0250706	0.0248481	0.0161384	-0.031049	0.00300701	0.0161498	0.0125379	0.0502036	0.0837453	-0.00570415
qilexprot_966	-0.002929	-0.013793	-0.0531891	-0.0206483	-0.0166309	0.0118484	0.00475018	0.00628821	-0.0413574	-0.0143744	-0.015755	0.0323781	0.0228755	-0.00620373	-0.0110123	0.0819085	0.0199032	0.00302356
qilexprot_7362	-0.002937	0.048297	0.00588443	-0.00534216	-0.00529405	-0.0098589	-0.0472082	0.00249535	0.000453825	-0.00696081	0.00259423	0.00199877	-0.00253364	0.00461369	0.0122673	-0.00785037	0.0081278	-0.00382177
qilexprot_67846	-0.002988	0.046286	0.00309641	0.0239254	-0.0314783	-0.0143217	0.0139705	0.000521467	-0.000465473	0.019128	0.0141359	0.0259629	0.0119658	-0.00669887	-0.00450466	-0.0151424	-0.00560295	0.0113161
qilexprot_64331	-0.003022	0.043961	0.000782726	-0.0448201	0.00641926	-0.00606171	0.016267	-0.00520026	-0.00736404	0.00655614	-0.0253476	0.00352221	-0.0111478	-0.0182171	-0.018269	-0.0078782	-0.0105043	-0.000476792
qilexprot_61591	-0.003114	-0.002177	-0.00450144	-0.0530194	0.0523277	-0.0223665	0.0363668	0.00108921	0.025352	0.00232308	-0.00781587	-0.016106	0.0134719	-0.0290639	-0.00033576	-0.022232	0.000219465	0.0103072
qilexprot_16524	-0.003128	-0.011876	0.0258861	-0.0118785	-0.0051629	-0.0360756	0.0524081	-0.0492749	0.00250119	0.00972945	0.0198866	0.0455593	-0.0382426	-0.0106959	0.0124049	0.0171535	0.00443321	0.00892442
qilexprot_33201	-0.003183	-0.012862	0.0459669	0.0371	-0.00318215	0.00156672	-0.00754806	0.00806974	-0.00654593	0.028205	0.00355544	0.0114545	-0.0886352	0.0153566	-0.0579428	0.00565521	-0.000154999	-0.000513284
qilexprot_3316	-0.00319	0.040851	-0.0182625	0.00135833	0.0553737	-0.000398048	0.0132211	-0.00385689	0.00319069	0.0143826	-0.0110762	0.00522139	-0.0163328	0.00512995	-0.010287	0.00694966	0.00638938	-0.00248615
qilexprot_52600	-0.003263	-0.023833	0.0197945	-0.00530549	0.00360249	-0.0319857	0.00791028	0.0251664	0.0102617	0.0794229	0.0514354	0.00517711	0.00776985	0.00852665	0.0191572	-0.000651052	0.00214438	0.00502704
qilexprot_21716	-0.00328	-0.010576	-0.00275222	0.0473504	0.0237575	-0.0331672	0.00548879	-0.0200843	-0.0251886	-0.0541772	-0.0419573	-0.039952	0.0147648	0.00600373	0.0166489	0.0020478	-0.00504413	-0.00216209
qilexprot_55307	-0.003323	-0.03224	-0.00386303	0.000588902	0.0109219	-0.0163861	0.00399535	0.0106733	0.0295832	-0.0217615	0.0619269	0.0682572	0.0343416	0.0127785	-0.0115873	0.00813254	0.0113633	-0.00472393
qilexprot_55015	-0.003419	0.052926	0.00876536	0.00638082	0.0100821	-0.00245658	0.0226307	0.00171341	-0.00300088	-0.0100949	-0.00573668	-0.00127571	0.00870028	0.00383217	-0.00866139	0.0079809	-0.0233829	-0.000718251
qilexprot_29429	-0.003421	0.034147	0.0283567	0.010653	-0.0279787	-0.0505261	0.00152686	0.0141663	-0.00610475	0.00339916	0.00852069	0.0294792	-0.0368326	-0.00549604	-0.0145225	0.00503586	-0.000168901	-0.00708762
qilexprot_39690	-0.003422	0.022261	-0.0172091	0.00245811	-0.0644282	0.000731717	0.0510677	0.0100244	-0.011289	0.00151185	0.00304445	-0.0151107	-0.0177095	-0.00952027	-0.0130916	0.0044012	-0.00852085	-0.0029226
qilexprot_14924	-0.003474	0.003033	0.018348	0.0495026	0.0193243	-0.0299745	-0.0244354	0.00416511	-0.00968475	-0.0496149	-0.02302	-0.0639851	-0.00663128	0.00654619	-0.0133842	-0.00968096	-0.00481354	0.0130373
qilexprot_47105	-0.003486	-0.021661	-0.0232804	-0.0439882	0.0269503	0.0170264	0.0120582	0.0473804	-0.00241354	-0.00114225	0.0102282	-0.0235848	0.0184963	0.0531855	0.00151074	0.0323198	0.0310911	-0.00624938
qilexprot_74226	-0.003553	0.051728	6.88804e-07	-0.00748489	-0.0113424	0.00111	-0.0070397	-0.0118463	-0.00801416	0.0286225	-0.0110936	-0.0173732	-0.0123109	-0.00294385	0.0274271	0.00192599	0.00214934	0.00342334
qilexprot_77996	-0.003555	-0.017701	0.00429848	0.0526739	-0.0130418	-0.0289376	-0.0296491	-0.0198916	-0.0138776	-0.027242	-0.0115489	0.0401267	-0.0376616	-0.0181904	-0.0527861	-0.0244667	0.0103543	0.0123634
qilexprot_71527	-0.003593	-0.014304	0.00431008	0.0525994	0.00645575	-0.0378949	-0.00267336	-0.00416095	-0.0123194	-0.0369462	-0.0542853	-0.043355	0.0239985	0.0161616	0.00508005	-0.00216502	0.00171924	-0.00183431
qilexprot_29871	-0.003598	0.0186	-0.0232554	-0.0317645	0.000483168	-0.043803	-0.0626409	0.0125479	0.00640891	0.0210151	-0.0121102	-0.00795329	0.00635382	0.0133104	-0.00204772	0.0101577	-0.0198682	-0.00205122
qilexprot_68193	-0.003629	0.033237	-0.0225357	-0.00261701	0.0459575	-0.0165257	0.00465795	-0.0170692	0.0149409	0.0267876	-0.0137787	-0.00941581	-0.0300522	-0.0692526	-0.000654841	0.0128567	-0.0101361	-0.000169907
qilexprot_78294	-0.003723	0.02942	0.0163381	-0.00787417	-0.0566678	-0.0180789	0.0242097	-0.0239774	-0.00211102	0.00351882	0.007546	0.031883	-0.0184606	-0.0154062	0.0557139	0.00721247	-0.00138255	0.0111566
qilexprot_55116	-0.003784	0.045772 *	0.00685676	-0.00183343	-0.00837019	-0.0293637	0.0164863	0.0184607	-0.0112812	0.00162105	-0.0421756	-0.000360679	-0.0276925	0.0144353	-0.00940487	-0.0262644	0.0122818	0.00174798
qilexprot_9884	-0.003787	0.024271	-0.020998	-0.00845339	-0.00537099	-0.0186972	-0.066225	-0.00317096	0.00773146	0.0247702	-0.0185973	-0.00230097	0.0116959	-0.0706265	-0.00885734	0.0086108	-0.0471433	0.00537363
qilexprot_74206	-0.003789	0.045553	0.00970039	0.0294071	-9.94462e-05	-0.0156608	0.00746508	0.00928573	-0.0158575	-0.0340958	-0.0315108	-0.00923073	-0.00101292	0.00210874	-0.00894735	-0.011863	0.00586152	0.0048818
qilexprot_77105	-0.003818	0.027696	-0.00853767	0.0133698	-0.063675	-0.0114972	0.0154192	-0.00431187	-0.0135931	0.0153485	0.0338295	-0.00358706	-0.0559273	-0.0164494	0.00176625	0.000515091	-0.00182043	-0.00345224
qilexprot_30152	-0.003827	-0.001577	0.0284979	-0.0264245	0.00757172	-0.0655111	-0.0408525	0.0354103	0.000379223	0.00628251	-0.00460084	-0.0184541	-0.0143712	0.000793248	-0.00391642	-0.00513838	0.0157556	-0.00500027
qilexprot_20434	-0.003831	-0.013241	-0.0429149	0.00558672	-0.00675924	0.0300158	-0.0153623	0.0419142	-0.0308316	-0.0121152	-0.0168149	0.0444123	0.029341	-0.00431598	-0.00590507	0.0708328	-0.050829	-0.00882131
qilexprot_72854	-0.003832	-0.016374	-0.0154718	-0.00537124	0.00206582	0.054283	-0.00476166	-0.0094449	-0.0439118	0.0264936	0.0385638	-0.0664124	-0.0199617	-0.0141616	-0.000154246	-0.0310486	-0.015719	0.00135954
qilexprot_40744	-0.003881	0.029189	-0.0333832	-0.00206541	0.0130211	0.0110087	-0.0495606	0.0228133	-0.00835914	0.000740427	-0.0216109	0.0348938	0.0163586	-0.0289561	-0.000623628	-0.0686321	-0.0223084	0.00227348
qilexprot_58277	-0.003896	0.016952	-0.0462544	0.0161036	-0.0366074	-0.00259053	-0.0270334	0.0172798	0.0108797	0.00234912	0.0294366	0.0569993	0.00675973	0.0335449	0.00520922	0.00922029	-0.00186167	0.00927418
qilexprot_36679	-0.003932	0.040497	0.0131949	0.0164648	-0.038493	-0.0132542	-0.012142	0.0073209	-0.00402062	-0.0249389	0.0493804	-0.0098148	0.00888605	0.00126026	-0.0043954	-0.000854088	-0.0169221	0.00979476
qilexprot_52549	-0.003958	0.024323	-0.00601659	-0.025884	-0.000438803	0.00797211	0.0166	-0.0668592	-0.0474144	-9.80755e-05	-0.0173111	0.0145833	-0.0247591	-0.0360413	0.00209154	-0.00132668	0.00861654	0.00248058
qilexprot_69169	-0.003995	-0.017019	-0.000334756	-0.0504324	0.0100353	-0.0404963	0.00843365	0.0495997	-0.00854054	0.00768421	-0.014193	0.00425387	-0.0107693	0.0312531	-0.0242227	0.0590999	-0.0291694	-0.010213
qilexprot_56670	-0.004046	-0.012046	-0.0385123	0.00510044	-0.00622394	0.026306	-0.0140045	0.0378359	-0.0292298	-0.0122011	-0.016678	0.0443787	0.0236036	-0.00570682	-0.00382282	0.0193908	-0.143385	-0.0120396
qilexprot_7876	-0.004056	0.000408	0.056913	0.0286199	0.00343645	-0.017312	-0.0358588	-0.0125321	-0.0015374	0.0223397	0.000510203	0.0108328	-0.0581659	0.0186793	-0.0306043	-0.00221588	0.000504887	-0.00795127
qilexprot_10781	-0.004135	-0.015678	0.0109134	-0.054935	0.0122038	-0.0493644	0.0118635	0.0461217	-0.00365021	-0.000211475	-0.00189693	-0.00400336	-0.00130835	0.000340134	0.00138354	-0.00744222	-0.0154353	0.00440934
qilexprot_29467	-0.004137	0.028511	0.0534888	0.0146867	0.00914542	-0.000233029	0.00672079	0.0213661	-0.00906163	0.0284486	-0.0175288	0.0191368	-0.0239617	0.0222496	0.0452912	0.0119876	-0.00671887	-0.00750578
qilexprot_46337	-0.004138	-0.01716	-0.0469108	0.00853953	-0.00829194	0.0431518	-0.0156045	0.0460365	-0.0320649	0.0114146	0.00435098	-5.22795e-06	0.0124488	0.00934655	-0.00529398	-0.00561627	-0.0265382	-0.00543316
qilexprot_25382	-0.004145	0.001431	-0.0266606	0.0390025	-0.022926	-0.0477591	0.0279964	-0.0121911	-0.00663879	-0.0126126	-0.0557959	-0.0392066	-0.00541861	0.00403348	-0.00417997	0.00527405	0.00967049	-0.00265131
qilexprot_3556	-0.004179	-0.014939	0.0173953	-0.0532031	0.0118356	-0.0471621	0.0105473	0.0467844	-0.00488122	-0.013479	0.00728024	-0.00391236	-0.0128903	0.0016645	-0.0159892	-0.00451655	-0.00197066	0.00562368
qilexprot_4194	-0.004233	-0.018003	0.00266013	0.00218748	0.0253614	0.00337018	0.00243605	-0.0720602	0.0331889	-0.0191948	-0.0528018	-0.0218462	0.0191172	-0.0129418	0.0232331	-0.021132	-0.0129863	0.00315374
qilexprot_32827	-0.004238	-0.013846	-0.0444395	0.00579597	-0.00694105	0.0308548	-0.0162136	0.0438539	-0.0328272	-0.0135725	-0.0170593	0.0484103	0.0280191	-0.0105401	-0.00394595	0.0359972	-0.0337252	-0.007768
qilexprot_77025	-0.004266	-0.012495	0.0262625	0.0510215	0.00543475	-0.0314069	-0.00374277	-0.00279149	-0.0124981	-0.0336309	-0.0581715	-0.0377054	0.00482031	0.000588023	0.0172231	-0.0147902	0.000977056	-0.00096509
qilexprot_2111	-0.004312	0.020772	-0.000577959	-0.00554652	-0.0655363	0.00708725	0.0517944	-0.012048	-0.0242052	-0.00191986	0.00382749	-0.0130547	0.00725051	-0.00207637	0.0173052	-0.0143555	0.000820684	0.00398756
qilexprot_26250	-0.004328	0.012273	0.0112254	0.0111824	0.0224925	-0.0557634	0.000263657	0.0347896	-0.0177055	-0.015568	-0.0723027	-0.0253742	0.00406593	-0.0274585	0.00578531	0.0179292	0.00193628	0.00240846
qilexprot_61251	-0.004335	0.018535	0.00448	0.0552617	0.0330588	-0.026654	0.0307742	-0.0154231	0.0314095	-0.00998646	-0.0262217	-0.00275687	0.0090219	-0.0241452	0.00378003	-0.00395201	-0.00562251	0.0101791
qilexprot_74907	-0.004371	-0.011812	0.00906336	0.0530189	0.00368712	-0.0314395	-0.0185545	0.00553141	-0.019097	-0.037584	-0.0640226	-0.0298387	0.00334932	-0.00393176	-0.000464005	-0.0136729	0.00664941	-0.00593822
qilexprot_73896	-0.004408	-0.015034	-0.0290146	0.0047186	-0.00553332	-0.000922251	-0.00127885	-0.064886	0.00415797	-0.0542385	-0.0232967	0.0287277	-0.0197882	0.0218975	0.0454721	0.0484651	0.0359897	0.0167021
qilexprot_33042	-0.004512	-0.01263	-0.00172937	-0.011669	-0.00650796	0.033846	-0.00252624	-0.00868151	0.0823571	-0.0283048	-0.0351376	0.0209006	-0.0323129	-0.0175369	-0.0433219	0.00877145	0.0245953	-0.0104235
qilexprot_32875	-0.00454	-0.020315	0.017009	-0.0638037	0.00935527	-0.0123438	-0.0255784	0.03	0.0135458	0.000845657	-0.0198514	-0.0206032	-0.0169376	0.0165933	-0.0165729	-0.00868863	0.0131507	0.00659126
qilexprot_35813	-0.004567	0.021722	0.0246737	0.0107417	0.0626207	0.0243606	0.0264482	0.00449364	-0.0030629	0.0248292	-0.0021903	0.0417934	-0.0161501	0.00724032	-0.00747556	-0.00426908	0.00131647	0.000438542
qilexprot_77807	-0.004634	0.017415	-0.00457314	-0.0229021	-0.0051944	-0.00857772	-0.0679146	-0.00269976	0.00839456	0.0502845	0.00460655	-0.0588203	-0.00484136	-0.00724698	0.00973195	-0.0245897	0.00171742	0.00247426
qilexprot_41518	-0.004651	-0.01293	-0.0401736	0.00526922	-0.00608433	0.0272104	-0.0156045	0.0410468	-0.0324241	-0.0154256	-0.0142387	0.0511349	0.0180474	-0.0284751	0.0031625	-0.0824544	0.0334948	0.0029967
qilexprot_13283	-0.004674	0.026324	-0.0183295	0.00341823	0.0672591	-7.40941e-05	0.0380345	-0.0107057	0.0065378	0.0132335	-0.00385126	-0.000973959	-0.00739493	0.0233638	-0.00599783	-0.00946091	-2.94841e-05	0.000612659
qilexprot_27137	-0.0047	-0.012716	-0.0393661	0.00518029	-0.00598346	0.0265219	-0.0153674	0.0403165	-0.0321638	-0.0154805	-0.0141962	0.0512183	0.0169043	-0.0289731	0.00362965	-0.0933211	0.0174755	0.00406859
qilexprot_34679	-0.004704	0.027413	0.0147119	0.00412099	-0.00756612	-0.0166058	-0.0808635	-0.000905105	0.00857909	0.0108547	0.00741876	0.00664716	-0.010026	-0.000134653	0.0204664	-0.00256125	-0.0038898	0.000410182
qilexprot_20759	-0.004737	-0.012541	-0.038728	0.00511204	-0.0059142	0.0259761	-0.0151611	0.0397081	-0.0319334	-0.0154802	-0.0142472	0.0512286	0.0161129	-0.0289036	0.00386127	-0.100178	-0.000147354	0.00322191
qilexprot_16206	-0.00478	0.026501	-0.0105652	0.0316263	0.0334211	0.0102689	0.0424266	-0.00949178	0.0499117	0.0111912	0.000587175	0.00215403	0.00147732	0.0465334	0.0193643	0.00236761	-0.0125502	-0.00070079
qilexprot_63251	-0.004815	-0.012066	-0.00425271	0.0154802	-0.000505657	-0.0256328	0.00859348	-0.0359734	0.0695222	0.0205274	0.0544902	0.0396543	0.025501	0.0159324	-0.0242861	-0.00876752	-0.00385385	-0.00246957
qilexprot_15991	-0.004816	0.048363	0.00649639	0.00558989	0.00619334	0.0254957	0.0102908	0.0192105	-0.0111023	0.00370895	0.024926	-0.0322266	-0.0022644	0.0116582	-0.00827061	-0.0249535	-0.0107412	0.00291571
qilexprot_10689	-0.004853	0.032444	0.00356175	0.0345839	0.038418	-0.0168402	-0.00817306	0.00494475	-0.0121855	-0.0093247	-0.0589367	-0.00901334	-0.0207338	-0.0174738	-0.0334865	-0.00960373	-0.00910484	-0.00486966
qilexprot_29187	-0.004871	-0.019239	-0.0112445	-0.0375979	-0.000563357	0.0120845	0.00613179	-0.026855	0.0753602	-0.0115976	-0.0401109	0.00846956	0.00235101	-0.00692982	-0.00525941	0.0019102	0.0234286	0.0135632
qilexprot_70088	-0.00489	-0.027156	0.028491	0.0402778	0.00615832	-0.0407838	-0.000736696	0.0217433	-0.00941621	-0.0125635	0.0198777	-0.0446468	-0.00395868	0.0197377	-0.0181813	0.00838428	-0.038762	-0.00185239
qilexprot_4294	-0.004898	0.019648	1.95752e-05	-0.0318715	-0.00118289	-0.0356087	-0.071674	0.0245461	9.65573e-05	-0.0136344	0.0108457	-0.00326984	0.0120861	-0.0165745	0.0087961	-0.00427359	-0.0024875	0.00497219
qilexprot_13398	-0.004899	0.015556	0.00419742	-0.0106577	0.0169394	0.0059302	-0.00583108	-0.0723796	-0.049165	-0.0214604	0.044258	0.014458	0.0105123	0.0146162	-0.00901196	0.0237481	-0.0244467	0.0033595
qilexprot_20499	-0.004903	0.011002	0.015568	0.0464607	0.0651885	0.0039151	0.0287918	0.00578947	-0.00737496	0.00520075	0.00865647	-0.00843254	-0.0236371	0.0107867	0.00982369	-0.00997329	-0.00173811	0.00362895
qilexprot_36577	-0.005081	0.014417	0.00141188	-0.0110077	0.024167	0.00735056	-0.011209	-0.0762007	-0.0517146	0.000865392	-0.00854887	-0.0279207	-0.00744649	-0.01008	0.0350223	-0.000979614	-0.00766095	0.00552048
qilexprot_45495	-0.005089	0.011657	0.0127792	0.0142965	-0.00328427	0.0155245	-0.0519004	-0.0067731	0.0784189	-0.0243276	0.014359	0.00474124	0.0271749	-0.0247989	-0.00978967	-0.0127567	-0.00963392	0.00249394
qilexprot_13901	-0.005214	0.053526	0.00751521	-0.000822694	0.00111856	-0.00793017	0.0105053	-0.00181992	0.000231593	-0.0211188	0.0142498	-0.00238702	-0.00938413	0.0135687	5.98058e-05	-0.00167519	-0.00385465	0.00292153
qilexprot_40004	-0.005219	-0.022777	-0.0082116	0.063929	0.00385155	-0.0360553	-0.00434491	6.52101e-05	-0.011281	-0.00428853	-0.0261848	-0.0305572	0.00773203	-0.00096946	0.0215274	-0.016864	0.00327708	-0.00608922
qilexprot_23740	-0.005228	-0.019409	-0.0207097	-0.00412493	-0.00957141	0.0547456	-0.00525359	0.00881461	0.0601901	0.0144658	-0.00800866	-0.0387408	-0.0300758	-0.0203201	-0.0101692	-0.01332	-0.0501899	0.00116368
qilexprot_13902	-0.005244	0.025243	0.00162874	0.00813886	0.0698409	0.0280334	0.0331488	0.0115274	-0.00702393	0.00174621	0.00274686	0.00603663	-0.00360585	0.00470636	-0.00428046	-0.00167198	0.00169739	0.00108972
qilexprot_47420	-0.005247	0.020002	-0.00807012	0.00415357	0.0633136	0.0211077	0.0412264	-0.00887733	-0.00326931	0.015761	0.0304401	-0.0275506	0.0137336	-0.0374845	0.00967538	0.00962429	0.0031115	0.0057027
qilexprot_20981	-0.005277	-0.011723	-0.0109955	-0.0197157	0.0140214	0.0399425	0.00415189	-0.0528416	-0.053246	0.0320128	0.00614013	-0.0344634	-0.0364735	-0.0118858	0.0110395	-0.0354431	-0.0133696	0.00832987
qilexprot_30500	-0.005278	0.042649	0.0150634	-0.0216593	-0.0382223	-0.0059646	0.0227574	-0.00106156	0.00248251	-0.0325587	0.000506844	0.00754388	-0.0028821	0.0193614	0.00235996	-0.00834243	-0.00940583	0.00322233
qilexprot_48550	-0.005289	0.049237	0.0181615	0.0134416	-0.0251835	-0.0129399	0.0125985	0.00101121	-0.00133891	-0.00884013	0.0176108	-0.000175878	0.00940137	-0.00758592	0.00659255	-0.00703067	-0.00811755	0.0154735
qilexprot_67732	-0.005318	0.028272	-0.014	-0.00877822	-0.00661318	-0.0184113	-0.080216	-0.000453265	0.00457615	0.00521514	-0.00268549	-0.00102198	0.00632984	-0.0178636	0.00319974	-0.000862678	-0.00181209	0.000643809
qilexprot_52150	-0.005355	0.022763	0.0266958	0.00055044	-0.0555168	0.00684119	0.0433842	0.0058423	-0.00540188	0.0101114	-0.0153562	0.00167022	0.0630691	-0.0107336	0.0119975	-0.00526819	-0.000909223	0.000845427
qilexprot_7355	-0.005364	0.044415	0.0121556	0.00185181	-0.038495	0.00928283	0.0169352	0.0145903	-0.012087	-0.00933727	0.0135696	-0.0144693	-0.0433792	0.0131455	-0.0119609	-0.00383658	-0.000465709	-0.00804936
qilexprot_35115	-0.005398	0.037082	0.0157838	0.0133011	-0.0340943	-0.0247952	0.00611906	-0.00829926	0.00740759	0.0160275	0.0373575	0.0391599	-0.0182497	0.0350993	0.0408914	0.0118358	0.0195097	-0.0111613
qilexprot_31251	-0.005422	-0.00921	0.0289708	0.00909071	-0.00280026	-0.057113	0.0313108	0.0316866	-0.00717546	-0.0367847	0.0386709	-0.0275127	0.0300156	-0.00143025	0.0391577	-0.00543971	-0.00272021	0.0157984
qilexprot_51817	-0.005424	0.016421	-0.0145924	-0.0150751	-0.0564696	-0.00284405	0.0480506	-0.037849	-0.0326513	-0.00287044	-0.0120878	0.00642522	0.00554911	-0.0114849	-0.00474235	-0.0073205	0.0183007	0.00225689
qilexprot_43936	-0.005446	-0.015782	0.00787281	-0.0539297	0.0101748	-0.0459472	0.0146277	0.0437045	-0.000408373	0.0204564	-0.00178654	-0.0246669	-0.00906652	-0.0196394	0.0102621	-9.90198e-05	-0.0130805	-0.00365375
qilexprot_3902	-0.00546	0.039703	0.0103496	-0.000717107	-0.0542203	-0.00553163	0.0262528	0.00674461	-0.00781021	-0.0239696	0.00790921	0.00266273	2.70123e-05	-0.0106003	0.0102902	0.0066653	-0.000222687	-0.00460606
qilexprot_61968	-0.005503	0.026326	-0.00180175	-0.0062645	-0.00906119	-0.00350656	-0.085068	0.0098796	-0.00211871	0.00436117	0.00590755	-0.00884626	-0.00243569	0.00158412	-0.0223905	-0.0185839	0.00561007	-0.00265149
qilexprot_22308	-0.005533	-0.026097	-0.00714777	0.00712661	-0.000470674	0.000861442	-0.00589838	-0.0628929	-0.052609	0.012069	0.00960144	0.0253413	0.000287517	0.0553214	0.0104515	-0.0373876	-0.015661	-0.00988029
qilexprot_24033	-0.005536	0.051497 *	0.00277722	0.0136108	0.0228615	-0.0114227	0.00440273	-0.00230121	0.00279054	-0.000785338	0.0222288	0.0098024	-0.00233353	0.00762518	0.00967077	-0.00118651	0.00524554	0.00576126
qilexprot_25100	-0.005565	-0.003089	0.0534125	-0.0363163	0.031906	0.014142	0.0163674	0.0219911	-0.00646039	0.0189149	-0.0190087	-0.00421941	-0.0344316	0.00809623	-0.0405683	0.000742395	-0.00409041	0.00427131
qilexprot_11499	-0.005576	0.025321	0.0267011	0.00614687	0.0619017	0.0276509	0.0295966	0.0084155	-0.00424286	0.00925857	-0.0134188	0.0167065	0.0166371	-0.0019807	-0.0119102	-0.000767703	-0.00177034	0.00788236
qilexprot_7654	-0.005589	-0.010812	0.0147715	0.012796	0.0163315	0.0298116	0.00951334	-0.012768	0.0873814	-0.0315877	0.023966	0.0182522	-0.0145357	0.00993493	-0.00875866	-0.0121214	-0.00749739	0.00184968
qilexprot_29101	-0.005623	0.04715 *	-0.0172412	-0.00683484	-0.0118901	-0.0198753	-0.0357868	-0.00454346	0.00476543	0.013424	-0.0103473	-0.00357699	0.00606898	0.00975412	-0.0204141	0.00975163	0.0109014	-0.00408339
qilexprot_17113	-0.005648	0.033929	-0.0105832	-0.00301583	-0.0636487	-0.0123334	0.0325006	-0.00126604	0.000901752	0.00273198	-0.00855225	-0.00538208	-0.000839276	0.0112375	-0.00338954	-0.00147523	0.000819427	-0.00412805
qilexprot_28857	-0.005681	-0.015457	-0.0632763	-0.00933274	-0.00734352	-0.008009	0.00283485	0.00896951	-0.00965806	0.0122804	-0.0126468	0.0349029	0.0171892	0.0331488	-0.00952001	0.0602	-0.0449317	0.545009
qilexprot_16762	-0.005691	-0.010486	-0.011092	-0.0107755	0.00402523	0.0395606	0.00269246	-0.00643555	0.0840596	-0.0279489	-0.0345906	0.0236042	0.00683205	-0.0124376	-0.000911423	-0.00738666	0.0403843	0.003642
qilexprot_30103	-0.005702	-0.007612	-0.0379987	-0.00163834	-0.0281587	-0.0235098	0.00960589	0.0663151	-0.0303704	0.00353341	0.0181658	0.0240426	0.0193642	-0.0286926	-0.0107857	-0.0244693	-0.000273663	-0.0115688
qilexprot_67864	-0.005707	0.041007	0.0171981	-0.000710937	0.0239956	-0.0251302	-0.0381562	0.00107154	0.00869529	-0.0114628	0.038477	0.00957976	0.0046277	-0.0179477	0.0166679	0.00890082	-0.000463161	0.0154985
qilexprot_38675	-0.005809	-0.022073	-0.0299928	-0.0141587	-0.00595681	0.0439222	-0.0149109	-0.0170953	-0.0659381	-0.0203078	0.0105969	0.01503	0.00684258	-0.00701952	0.00873066	0.00564833	-0.0112224	0.00527117
qilexprot_75177	-0.005811	-0.020079	0.0248923	0.0503723	-0.00286664	-0.0155091	-0.00389172	-0.00101773	0.0054367	0.040018	0.0616677	0.0195902	-0.0290691	-0.00465045	-0.0182989	0.00254617	-0.00305199	0.00503959
qilexprot_71636	-0.005824	-0.019053	-0.0252321	-0.00523804	-0.00891939	0.0493307	-0.0063677	0.00763198	0.0566927	0.00579506	-0.0180031	-0.0130959	0.000762125	0.0765788	-0.0158327	-0.0269983	-0.0141795	0.00264597
qilexprot_74143	-0.005844	-0.029918	-0.0322045	0.0205692	-0.0108059	0.0474574	-0.0136235	0.0262279	0.0347977	-0.000235617	0.00477957	0.00444652	0.0109851	0.00806096	-0.00320935	-0.0396613	-0.0274426	-0.00639134
qilexprot_38042	-0.005924	0.027215	-0.00426732	0.0045298	0.068368	0.00798334	0.0375878	-0.00619555	0.0052935	0.00821778	0.000332736	-0.00114686	0.0321193	0.010345	-0.0180156	-0.0108285	-0.00188906	-0.00257669
qilexprot_48665	-0.00596	0.034227	0.0110013	-0.00689233	0.0398478	0.00291135	0.0556578	-0.00248686	0.010203	-0.00478371	0.0254155	0.0266777	-0.0115343	-0.0127939	0.0059942	-0.00509811	-0.00344845	0.0108864
qilexprot_78084	-0.006008	-0.019967	-0.0259868	-0.0236355	-0.000232643	0.0049239	-0.00840147	0.0629262	-0.0305121	6.08057e-05	-0.0261827	0.0443372	0.020276	-0.0354346	0.0337165	0.00273989	0.0286809	-0.000300825
qilexprot_34954	-0.006019	0.043291	-0.00535869	0.0191086	0.0356164	-0.0144466	0.0220438	-0.010202	0.00968717	0.031868	0.0129142	0.00358716	-0.00336325	-0.024098	0.0150163	-0.00354969	-0.0120995	0.00337452
qilexprot_70140	-0.006044	0.048673	-0.0297639	0.000344814	-0.00577867	-0.00240555	0.0164332	0.0100724	-0.0100518	0.00227207	-0.0150995	0.0172151	-0.00689447	0.00525661	-0.00772325	0.00495135	-0.0166557	-0.0016831
qilexprot_78826	-0.006087	0.045105	-0.0109614	-0.00189294	-0.0405204	-0.0134402	0.0290004	-0.00108384	-0.00312752	-0.00179275	-0.00436113	-0.000104866	0.0109073	0.0181238	0.00165317	-0.016531	-0.0159502	-0.010108
qilexprot_19801	-0.006091	-0.001817	-0.00206251	-0.014221	-0.00203002	0.0265574	-0.00679582	-0.0185056	0.0944652	-0.0349175	-0.0241855	0.0105998	-0.0114101	0.0041309	0.0113593	-0.00285827	-0.00762441	0.00201019
qilexprot_70510	-0.006101	0.010614	0.0235694	-0.0633724	0.0015973	-0.0185914	0.0252309	-0.0245827	-0.00619547	-0.0370676	-0.0238197	0.00627109	-0.0121463	0.00913283	-0.0237053	0.000759244	0.0306598	-0.0199673
qilexprot_63361	-0.006107	0.04843 *	-0.00772841	-0.00589399	-0.00344014	-0.0121371	-0.0446456	0.00195043	0.000816209	0.00496941	-0.00789811	0.00445049	-0.00273201	-0.00679903	0.00157226	0.00297253	0.00725461	0.000490954
qilexprot_10801	-0.006116	0.025568	-0.00857015	0.00660224	0.0703467	0.0197407	0.0341477	0.0077344	-0.00572327	0.00244279	-0.00699765	0.0180352	0.00191086	0.000517591	0.00540417	0.00236096	0.00341211	-0.00284756
qilexprot_10157	-0.006148	0.019404	-0.0173697	0.00801668	0.0620802	0.0261194	0.0312379	0.00787158	-0.00502134	0.0230627	0.0116485	-0.0226041	0.00404926	0.0583634	0.0136694	-0.021937	0.00269138	0.000540772
qilexprot_56709	-0.006217	-0.026798	-0.0315594	0.0238473	-0.00543831	0.011289	-0.00348204	-0.00664201	0.0622785	0.0164592	-0.00590182	0.0135252	0.00458934	0.0542094	-0.0147631	-0.0124183	0.0654484	0.00637058
qilexprot_56435	-0.006232	-0.006172	0.0211913	-0.00622389	-0.0314691	0.0556508	0.0114042	0.00626565	0.0648511	-0.00494124	-0.0205267	-0.014525	-0.0397436	0.00120518	-0.0207743	-0.00665273	0.00119929	0.00305074
qilexprot_77543	-0.006234	0.021733	-0.0235625	-0.0319469	-0.0297874	-0.0368413	-0.00861329	-0.0372007	0.0232633	0.0362325	-0.032144	-0.00892401	0.00894988	-0.031891	-0.000626564	-0.0086862	0.00227822	-0.0160196
qilexprot_77430	-0.006246	0.050518 *	-0.0110309	0.00853935	-0.00373301	-0.0101374	0.0134688	0.00418162	-0.00720663	-0.00631246	-0.0176548	0.00208459	0.000501529	-0.00165325	0.0574656	0.0112035	-0.0037802	-0.000144322
qilexprot_75993	-0.006389	0.017187	0.0472872	-0.0470716	0.0222373	-0.00544296	-0.0103577	0.00530437	-0.00756143	-0.0250279	-0.0224405	0.0185545	-0.023112	0.00767327	0.0376491	-0.011533	-0.00812591	0.00483433
qilexprot_42884	-0.00643	0.049555	-0.0187212	-0.00533609	-0.0191692	-0.0243047	0.000626406	-0.0100669	0.00543085	0.00814569	-0.0064678	-0.00594549	-0.0187217	0.000690028	0.00845739	-0.0102593	-0.00182891	-0.00529183
qilexprot_45566	-0.006479	0.024592	-0.0202404	-0.0028795	-0.0515316	-0.025749	0.0528199	-0.014412	0.0055757	0.00910356	-0.00737707	-0.0129199	-0.0195927	-0.0244758	-0.00363235	0.00206523	-0.00272688	-0.000130924
qilexprot_34779	-0.006498	0.021664	0.00351554	-0.00275103	-0.0656326	-0.00541733	0.0548027	0.00597296	-0.00987131	0.00330412	-0.00703469	-0.008532	0.00321277	0.00436528	-0.0192238	-0.0118591	-0.000982101	-0.0056396
qilexprot_31991	-0.006529	-0.024375 *	0.0424195	-0.0278472	-0.00452673	-0.00930443	-0.00298283	0.0287893	-0.000247604	0.0136697	0.0527362	0.0244272	-0.0331414	-0.00350377	0.0461366	-0.0248086	-0.00608154	-0.00668981
qilexprot_29178	-0.006548	0.017182	-0.00102354	-0.0262117	-0.00467269	-0.00751846	-0.0671028	-0.0526377	-0.0270685	-0.00660807	0.00239409	-0.000609279	0.0215894	-0.0188098	0.00489573	-0.0059148	-0.0113877	-0.000935824
qilexprot_76804	-0.006574	-0.011112	-0.0415908	0.0139389	-0.0124292	0.0195425	-0.0110499	0.0356394	-0.030073	-0.0078099	0.00575455	0.0613306	0.0260779	0.0107219	0.0013354	0.00118297	-0.112044	-0.000648538
qilexprot_27311	-0.006595	-0.028263	0.015449	0.0127367	0.0413279	-0.0540603	0.0238841	-0.01917	0.0122628	0.00490928	-0.0128658	-0.00755521	-0.00212895	-0.036162	-0.00974771	-0.011499	0.0120659	0.0135707
qilexprot_42874	-0.006608	0.04915	0.00403164	-0.00478713	-0.0237572	-0.015675	-0.0251278	0.000454628	-0.000219537	-0.0236793	0.0147261	-0.00254521	-0.00929555	-0.00132243	-0.00517816	-0.0016173	-0.00945507	-0.00714602
qilexprot_24074	-0.006631	0.024252	-0.000365606	0.00152171	-0.0630271	-0.00324828	0.0502243	0.00701108	-0.010528	-0.0230689	0.0121161	-0.0028959	-0.011311	0.00558266	0.0269182	0.0098137	-0.0153735	-0.00464001
qilexprot_806	-0.006641	0.044593	0.011132	-0.00770049	-0.01343	-0.0188329	-0.0492118	-0.00653995	0.0080304	-0.00344061	0.00598664	-0.00987984	0.00835175	-0.009964	0.00112075	0.00121561	-0.00570407	-1.72485e-05
qilexprot_23618	-0.006646	0.032241	0.00240681	-0.00838837	-0.00228579	-0.0212693	-0.0729423	-0.00680153	0.00898657	-0.0144084	0.0196702	-0.012495	0.0166768	0.00433967	0.00942532	-0.00503105	-0.00294937	0.0088127
qilexprot_14943	-0.006672	-0.023684	-0.0358059	0.0300292	-0.00226308	0.00467061	-0.0106731	0.014491	0.0163439	-0.0342996	-0.0719933	0.0135493	-0.0104565	-0.0239948	0.00749225	-0.009761	-0.00632322	0.00161884
qilexprot_40427	-0.006704	-0.006937	0.0204304	-0.0510696	-0.00410541	-0.0480353	0.0273815	0.0374657	0.00131624	-0.000757612	0.0183176	-0.0339135	0.0139898	0.0192243	-0.00794982	-0.00377992	-0.0112136	-0.00350484
qilexprot_50674	-0.006786	-0.016038	0.0158382	-0.0230505	-0.0031025	0.038312	-0.00454701	-0.0590219	-0.0518702	0.0197882	0.0102142	-0.0334379	0.00964579	-0.00268123	-0.014286	-0.00614514	0.00771285	0.00612447
qilexprot_67507	-0.006855	-0.010009	0.00826658	-0.0230742	0.0015605	0.00889806	-0.000393093	-0.0671644	-0.0411105	-0.0335195	0.036765	-0.0231771	-0.0501277	-0.00181377	-0.0470327	0.00518311	-0.00441832	0.0105699
qilexprot_50212	-0.006919	-0.014467	-0.00501423	0.0301016	-0.0022012	-0.0261731	0.000184574	-0.00932902	0.0141258	0.0437335	0.0654317	0.0764218	0.0244305	-0.0123534	0.00569791	0.0038401	0.00319993	-0.00100675
qilexprot_70724	-0.006935	0.028655	0.0206629	-0.0081812	-0.00765184	-0.00744804	-0.0765416	-0.000258563	0.00624094	0.0152231	-0.00668522	-0.00646617	0.0270275	-0.00760156	-0.00381671	-0.00480242	-0.00406267	0.000333069
qilexprot_41613	-0.006983	0.040807	-0.0154907	-0.0187114	-0.00921355	-0.0127844	0.00954869	-0.0489005	-0.016845	0.0244166	-0.0232307	-0.00282626	0.0060115	-0.0213943	-0.0060929	0.00356234	-0.00775142	-0.00437215
qilexprot_54391	-0.007002	-0.014665	-0.0382765	-0.0219449	0.00115446	0.0079363	0.00213805	-0.0627053	-0.0372103	0.0220354	0.00902277	-0.0348785	-0.020375	-0.0198678	-0.0102922	-0.00889843	-0.0206682	0.0057554
qilexprot_35611	-0.00703	0.051134	0.0114261	-0.00269425	0.00509527	-0.00717899	0.00109849	-0.00565233	0.00679442	0.0090054	-0.00454268	-0.00764777	0.0431406	-0.0160751	-0.0361256	-0.00732577	-0.0053934	-0.00698971
qilexprot_74272	-0.007041	-0.028184	-0.0213106	-0.0529246	0.00354595	0.004822	0.00572405	-0.0175553	-0.00291621	0.0293226	-0.012526	-0.035504	-0.0116288	-0.021653	-0.0259104	0.0141134	0.0753023	-0.000817088
qilexprot_65898	-0.007068	0.029731	-0.0423411	-0.00350972	-0.0346801	-0.00468334	-0.0301177	0.0181968	-0.0147986	0.00529578	-0.0187735	0.0229069	0.00729985	0.0127426	0.0422993	0.0192506	0.036873	-0.00210981
qilexprot_994	-0.007076	-0.014637	-0.0228027	-0.0269913	0.000764353	0.00968813	-0.00230913	-0.0674197	-0.0520468	-0.0054866	-0.00885273	0.0178374	-0.00503664	-0.00815538	0.0466023	-0.0200076	0.00310865	-0.00110466
qilexprot_30995	-0.007085	-0.011763	0.0396393	0.0464082	0.00318941	-0.0190918	-0.00696015	0.00451037	-0.0157447	-0.032975	-0.0570792	-0.0254654	-0.0127568	0.00268921	-0.0148215	0.0149953	0.0280626	0.00679382
qilexprot_66368	-0.007096	-0.019869	-0.0244013	0.0239212	-0.0061765	0.0264265	-0.00889122	0.0255827	-0.0138949	0.0485997	0.0371779	-0.0337654	-0.0211706	-0.0115202	0.0231042	-0.0589726	0.105315	0.0126838
qilexprot_59282	-0.007137	0.037572	-0.00400812	-0.00260751	-0.0553544	0.0273764	0.0087353	0.0193575	0.0169982	-0.0188633	0.000182318	-0.00635078	-0.00578257	0.00171813	-0.00246591	-0.00730274	0.00581875	-0.00203509
qilexprot_71551	-0.007174	-0.022865	0.00705504	0.0639848	0.00246939	-0.028899	-0.00462809	-0.000268157	-0.0087786	0.0117372	-0.0168272	-0.0380575	-0.000439159	0.0336692	-0.0240572	-0.00750945	0.0161216	0.00448498
qilexprot_20028	-0.007244	-0.040797	0.0135493	-0.0340611	0.00767635	-0.0207616	0.00721301	-0.0129678	0.0180453	-0.0117255	-0.0121804	-0.0447879	-0.0115418	0.00433323	0.0395263	-0.004903	-0.0049876	-0.00691314
qilexprot_28787	-0.007283	-0.013276	-0.0237675	-0.012059	-0.00434816	0.0217386	0.000526146	-0.0153529	0.0842746	-0.0435303	-0.0118567	0.00956306	-0.00835294	0.00505126	0.0302425	0.0135853	0.0150242	0.00537416
qilexprot_22864	-0.007336	0.024892	-0.00333655	6.88259e-06	-0.0641365	-0.00436457	0.0519334	0.0052485	-0.00886445	0.00416341	-0.0166172	0.00766772	0.00271112	-0.0103033	-0.00139789	-0.00360682	0.000965595	4.41495e-05
qilexprot_58358	-0.007343	-0.030799	0.0192077	-0.0164619	-0.00930004	-0.0461937	0.045368	-0.0216643	-0.0176504	-0.0215344	-0.00490018	0.00165326	-0.0208931	-0.0204199	0.0009057	-0.0303012	-0.00551991	0.00756924
qilexprot_48709	-0.00738	-0.005413	0.028613	-0.0438149	0.0200435	-0.0117289	0.0458655	0.0227219	-0.0537082	-0.00870421	0.00293206	-0.00854764	0.0106739	0.00661535	-0.0114366	-0.013925	-0.0174639	0.0145671
qilexprot_20406	-0.007394	-0.013634	-0.049174	0.00462133	-0.00594724	0.0257151	-0.0143516	0.0382387	-0.0290291	-0.00704775	-0.0171262	0.0422026	0.0322878	0.0205361	-0.00839052	0.0577597	0.0267557	-0.00643315
qilexprot_45809	-0.007558	0.042766	-0.00385835	-0.0131611	0.0273026	-0.00564554	-0.0304408	-0.0287338	-0.0149202	-0.0228525	0.0148216	0.000832864	-0.00654736	-0.0166225	-0.0377045	0.00297934	0.0148319	-0.000521343
qilexprot_77420	-0.007577	0.026993	-0.0171775	-0.0229635	0.0304599	-0.0274544	0.0344946	0.0418411	0.0038115	-0.00923561	-0.0281291	-0.00229809	-0.0184571	-0.048795	0.000638897	-0.0340382	0.0176713	0.00874262
qilexprot_72159	-0.007667	-0.003263	-0.0446042	0.0260495	-0.0278412	-0.0238976	0.0270239	-0.0079503	0.00322901	0.0569014	0.0154555	-0.021952	-0.0141095	0.0445187	-0.013956	-0.0178845	0.0244006	0.000693364
qilexprot_49593	-0.007691	0.046075	0.00486526	-0.00141319	-0.0410853	-0.00603549	0.0259486	0.00456908	-0.00691199	-0.00464295	-0.00922897	0.00875456	-0.0167582	-0.00085581	0.00664062	-0.00756124	-0.0118556	0.00148727
qilexprot_12983	-0.007703	0.009798	0.00556811	-0.0311879	0.0621869	-0.0211523	0.0343634	0.0351067	-0.00493507	-0.026172	0.021116	0.000639989	0.0195952	0.0020414	0.00151811	0.00252926	0.00243453	-0.0134535
qilexprot_27298	-0.007732	0.052617	-0.00986263	-0.00125147	0.0122065	0.00220279	0.0126873	0.00866886	-0.0037744	0.00771993	-0.000229501	-0.00567667	0.0127725	-0.022036	0.0167116	-0.0121212	-0.00531673	0.00733242
qilexprot_402	-0.007772	0.030966	0.0135442	0.00396712	0.0065574	0.00476807	-0.0344793	-0.0122832	0.0642772	0.00862647	0.00859272	0.0494742	0.0193081	0.0169331	-0.0188655	-0.00711167	-0.0176702	-0.00249653
qilexprot_32015	-0.007827	0.042018	0.00644179	0.00718091	0.0479214	0.00833099	0.0321084	0.00293746	-0.00280757	-0.0131208	0.00269396	0.00506356	0.0086402	-0.00112589	-0.0133335	0.000469125	0.0126435	0.0120241
qilexprot_10945	-0.007844	0.051274	0.00229953	-0.00529592	0.00421769	-0.0167691	-0.0201012	-0.0097352	0.00792207	0.00546552	0.000231153	-0.00829873	0.0117617	0.0314152	-0.0135483	-0.0122136	-0.000984039	0.00391189
qilexprot_58095	-0.007916	-0.026818 *	0.00768535	0.0360391	-0.00669574	0.00620281	-0.00814044	-0.0127933	0.0744964	0.0143562	0.00528092	0.0282429	0.012241	0.0181447	-0.00729421	0.018953	-0.0155466	0.00303466
qilexprot_73313	-0.00816	0.000804	0.0020484	-0.0249905	-0.0329707	0.0127348	0.023154	-0.0617188	-0.0562869	-0.0319347	0.00660515	0.0135359	0.00970783	0.0124469	-0.0155423	0.00443871	-5.15693e-05	0.0140281
qilexprot_54804	-0.008187	0.026623	0.00818294	-0.000755491	-0.0604929	-0.00995043	0.0527562	-0.00234408	-0.00214471	-0.00589729	-0.00236096	-0.00444295	0.00469394	-0.0252436	-0.00507816	0.00386893	-0.00318186	-0.00110459
qilexprot_71964	-0.008191	0.02347	-0.00222232	-0.00498878	-0.0627726	-0.00568789	0.0523533	-0.0104928	-0.0153141	0.00150482	-0.0136097	0.00650115	-0.00469134	0.0180316	0.0136405	-0.0129957	0.00849948	-0.00342773
qilexprot_964	-0.008201	-0.000594	-0.0112752	0.0531699	-0.020694	-0.0234293	-0.0297104	-0.014602	-0.0299567	0.0128135	0.0543835	0.0279837	0.018532	-0.0289969	0.00274941	-0.0292198	0.0171143	0.0136809
qilexprot_55570	-0.008205	-0.015048	0.0311079	-0.0509989	0.00951312	-0.0358081	0.00804347	0.0493091	-0.00675285	0.00212043	-0.00868436	0.00366033	0.00736265	-0.00503005	-0.0039245	0.00116177	-0.0175628	-0.00862082
qilexprot_21746	-0.008291	0.046788 *	0.00566023	-0.00700793	-0.0033503	-0.0206311	-0.0424049	-0.00867791	0.00806573	-0.00947306	0.0119816	-0.00992763	-0.00355107	0.013834	0.00490253	-0.00228951	-0.00385541	-0.0055362
qilexprot_72757	-0.008314	-0.02923	-0.016491	-0.0131473	0.00918158	-0.0479245	0.0127432	-0.0358166	0.0314306	0.0135303	0.00464548	0.000600352	-0.00520291	-0.0638552	0.0352501	0.0040417	0.00325006	0.00169164
qilexprot_60134	-0.008355	0.010244	0.0251677	-0.0319803	-0.0435321	-0.024491	0.0475684	0.0321171	-0.00797335	0.00552834	0.00410236	-0.0231871	-0.0138862	0.0394875	-0.0109558	-0.000291975	-0.0170503	2.43523e-05
qilexprot_42362	-0.008467	0.021625	0.034438	0.000599217	-0.0552516	0.00980246	0.0386041	0.0109951	-0.0125391	0.00231464	-0.0221716	0.0185525	-0.0352368	0.010887	0.00763898	0.00639585	0.00280759	-0.00189658
qilexprot_64434	-0.008477	0.026037	-0.00752598	0.00578049	0.0700729	0.0149315	0.0353345	0.00321632	-0.00173603	-0.00136467	-0.000665105	0.0111032	0.00231981	-0.0132992	0.00703258	0.023532	0.000276548	-0.00401273
qilexprot_3663	-0.008537	0.048205	-0.00853306	-0.0258399	-0.00730537	-0.0288723	0.00311554	0.000992133	0.00514102	0.00877728	-0.00839157	-0.00897152	0.0134584	-0.0159747	0.00707717	-0.0101615	0.00126643	0.00587454
qilexprot_76191	-0.00856	-0.030084	0.00314286	-0.0370256	0.0179102	-0.0291891	0.0141708	0.0457375	0.0247042	0.0250623	0.0247941	-0.0107499	-0.000219387	-0.0176178	0.0183242	-0.00935161	0.023617	0.0029917
qilexprot_41051	-0.008631	0.003765	0.00630767	0.0423746	-0.0235483	-0.010421	0.00151259	-0.0122573	0.0623827	0.0278746	-0.0456411	0.0266217	-0.0299871	-0.036874	-0.0136864	0.0207157	-0.0404291	-0.00880219
qilexprot_74107	-0.008662	0.010648	0.0111588	0.035624	-0.0573583	-0.0209058	0.0477058	-0.00278441	-0.00184588	0.0282395	0.00781042	-0.0134933	0.025825	0.00336584	-0.00954628	-0.0032631	0.00206467	0.00804139
qilexprot_7391	-0.00872	-0.015323	0.0100987	0.0455858	-0.0330237	-0.024065	0.0204117	-0.0375358	-0.0459895	-0.0120235	-0.0102649	0.0126996	-0.0160026	0.00828273	-0.0348508	-0.00810538	0.0150228	-0.00626385
qilexprot_41722	-0.008796	0.025313	-0.0154386	0.00383429	0.0654276	-0.00328203	0.036159	-0.0105611	0.00596568	-0.0183227	0.0236275	-0.00627632	-0.00234119	0.0281542	-0.00671756	-0.00778077	-0.00166756	-0.00195963
qilexprot_49492	-0.008838	0.023532	-0.00990603	0.01371	0.0709865	0.00541585	0.0367148	-0.0023877	0.000746633	0.0122587	-0.00613022	0.0119856	0.000336964	0.00354739	0.00858281	0.00621341	-0.0225154	0.00189333
qilexprot_45544	-0.008884	0.00737	-0.00268452	0.0425077	0.059873	0.00614262	0.0246636	0.0123486	-0.0111343	0.0227082	-0.0165892	0.0315028	0.0285725	0.0116503	-0.0117785	0.0276056	-0.0660482	0.0074681
qilexprot_24426	-0.008891	0.049202	-0.00707281	-0.00573964	-0.0283657	-0.0242479	0.0027477	-0.0108812	0.00605831	0.00456763	-0.00355185	-0.00848252	-0.0123498	0.00516866	-0.00591243	-0.00836413	-0.00142072	-0.00529311
qilexprot_35239	-0.008945	-0.007018	-0.0184613	0.0193286	0.00340297	-0.0491786	0.0103801	-0.0342864	0.028932	0.0477689	0.0557468	0.0361499	-0.0152015	0.00588184	-0.0120856	0.00193272	-0.002798	-0.00788762
qilexprot_69207	-0.009069	-0.005611	0.0254542	0.0492803	-0.021455	-0.0168849	0.000864558	-0.0216051	-0.0231841	-0.0192634	0.0592338	-0.0476425	-0.00205425	0.00615132	-0.00542113	-0.00878204	-0.0111211	-0.00314602
qilexprot_34071	-0.009134	-0.022792	0.0289808	-0.0365729	0.00670748	-0.0279133	0.00366534	0.0582713	-0.0117574	0.0172416	0.00882422	0.00556235	-0.000761135	-0.0129523	-0.0358038	-0.0254306	-0.000985084	0.00310349
qilexprot_49000	-0.009136	-0.019994	0.00164729	-0.0540291	-0.00275759	0.00180963	0.0107825	-0.0551524	5.26979e-05	-0.00854276	-0.0237879	0.0075503	0.0354504	0.0469749	-0.00718191	-0.00570195	-0.0138891	0.00679256
qilexprot_8397	-0.009262	-0.00482	0.0582759	0.0312407	0.0151375	0.0200939	0.00375074	0.00709385	0.00803687	0.0443434	0.00471764	0.0213466	-0.0228665	0.010309	-0.026845	0.00556311	-0.0119261	-0.00398479
qilexprot_42138	-0.00927	0.004446	0.000665277	-0.00539898	0.0374809	0.045227	0.0180002	-0.00111934	0.0677479	-0.0387294	-0.0189115	0.0263318	0.00596331	0.00693645	0.0111348	0.00627981	0.0377757	0.000347621
qilexprot_75700	-0.009307	-0.017218	0.0154162	-0.00823589	-0.0073176	0.0556836	-0.00942263	-0.0135666	-0.04126	0.0465488	0.0123402	-0.0533766	-0.00899956	0.0295048	-0.0123183	-0.0202801	-0.00604072	0.00240041
qilexprot_5130	-0.009408	0.037176	-0.0292962	0.00591392	0.0465303	0.0187484	0.0187606	0.0160212	-0.0110995	0.0009527	0.00627127	0.00291699	0.0195284	0.00748085	0.00842082	-0.00580855	-0.0131641	0.00243802
qilexprot_75856	-0.009451	-0.008359	0.0293575	-0.0230913	0.00810341	0.0331062	0.00251503	-0.0627597	-0.0449374	0.0205374	-0.000474726	-0.0217328	0.0156986	0.00351222	-0.0281911	0.00299626	0.0212876	0.00752188
qilexprot_808	-0.009491	-0.012108	-0.0232223	0.00485234	-0.00722617	0.0308533	-0.0167457	0.0412548	-0.0325156	-0.0121996	-0.0247507	0.0538434	-0.0200055	0.00155775	-0.0462107	0.0296218	-0.120127	-0.00523113
qilexprot_37647	-0.009556	0.002718	0.0213522	-0.0364627	0.051056	-0.0120764	0.0295615	0.044183	-0.00480704	0.0110832	0.00758096	-0.0173825	0.0526045	-0.0100704	0.00367482	-0.00707809	0.0173693	0.00509882
qilexprot_20668	-0.009564	0.051399	0.0105871	-0.00184321	-0.0115731	-0.00226811	-0.0126603	0.00900372	-0.00676322	-0.0242492	0.00951345	0.00946169	0.000341083	0.00112311	-0.0114672	-0.0170393	0.0148005	0.00660494
qilexprot_26015	-0.009572	-0.022353	-0.0464869	0.009243	0.00160946	-0.00198823	-0.0103453	0.0381243	-0.0290392	-0.0204518	-0.0225297	0.0232524	0.0200358	0.0320325	-0.00671701	0.0422502	-0.0724277	0.136166
qilexprot_64155	-0.009576	0.04711	0.00255843	-0.00517987	0.0221671	-0.0104239	-0.0401606	-0.00422657	0.00588553	0.00638928	-0.00317606	-8.29469e-05	0.00901466	0.00605542	-0.0141864	-0.0171387	-0.0053113	0.00852486
qilexprot_25905	-0.009581	0.046261	-0.0121256	0.0056342	0.0384088	-0.00422731	0.0126782	0.000256299	0.00189732	-0.00667331	0.0173738	0.0147942	0.00631244	-0.0272488	-0.000437152	0.0185631	0.0046111	-0.00127717
qilexprot_7820	-0.009593	0.044091	0.0151246	-0.00473619	0.00337424	-0.00970458	-0.0462544	0.000986217	0.00180528	-0.027031	0.020963	-0.00218837	0.00329378	0.00738454	-0.0128241	-0.000700931	-0.0031145	0.00590228
qilexprot_14945	-0.009628	0.02295	0.0344301	0.00536014	0.0563506	0.0289218	0.0254643	0.00996402	-0.00655928	0.00923155	-0.0178283	0.0232751	-0.0137583	0.00583427	0.0123133	0.00540463	-0.000562763	0.00305629
qilexprot_9697	-0.009642	0.018494	-0.0440081	-0.00783383	-0.00433209	-0.0219572	-0.0597709	-0.00208972	0.00415146	0.0151146	-0.011555	2.29171e-05	-0.00046303	-0.0151946	-0.00824098	0.0596674	-0.0445276	-0.00818568
qilexprot_73958	-0.009692	-0.032659	-0.0179272	-0.0202891	-0.00753881	-0.0320359	0.0242865	0.00810331	0.0107851	0.0193932	0.0391372	0.0394266	0.00451041	-0.0477859	-0.0275708	-0.0495677	-0.000904308	0.0142109
qilexprot_54508	-0.009749	0.044256	-0.0229923	-0.00250755	0.0339094	0.0166972	0.00257206	9.5587e-05	0.0291607	0.00285156	-0.00286273	-0.0101178	0.00614823	-0.00124653	0.0124661	-0.0171543	0.00133402	0.00822681
qilexprot_24476	-0.0098	0.047	-0.0243523	-0.00409136	-0.0122222	-0.0193986	0.0126815	-0.0100197	0.00567908	0.0246508	-0.0119408	-0.0125264	-0.0188924	-0.00402338	0.010507	-0.0123137	0.00479699	-0.0105586
qilexprot_15647	-0.009852	-0.02582	0.0165465	-0.0454462	-0.00270578	0.0305129	-0.00547168	-0.0108263	-0.00681418	-9.1803e-05	-0.0512747	0.0424408	0.0230362	-0.00675613	0.0312018	0.011048	-0.0346408	-0.0026025
qilexprot_7150	-0.009852	-0.032894 *	0.00529022	0.0254856	-0.00408138	0.0154578	-0.0116276	-0.0374467	-0.0528823	0.0105794	0.0407704	0.00306854	-0.00836977	-0.0127872	-0.0146061	-0.0225041	-0.00685884	0.00404302
qilexprot_11365	-0.009942	0.018012	-0.0129675	-0.00530783	0.0669921	0.0231397	0.0323026	-0.0257134	-0.0257534	-0.000225706	0.00269828	0.00670204	-0.00276712	0.0278437	-0.00728649	-0.00805481	0.0112962	-0.00601448
qilexprot_50083	-0.010016	0.02993	-0.00908698	-0.0107552	-0.0634186	-0.0137025	0.0252837	0.0205744	-0.0129728	0.00590079	-0.00195334	-0.0036491	-0.0198231	0.0141304	-0.0137611	-0.0275991	-0.0134067	-0.00725722
qilexprot_19125	-0.010032	0.027451	0.0318965	0.00185688	0.00918168	0.0305556	-0.0195228	0.0120203	0.000673158	0.0487203	0.00443101	-0.0483326	0.0568979	-0.0167527	-0.0212613	-0.0154893	0.00359371	0.0111836
qilexprot_5701	-0.010033	-0.011888	-0.0442304	0.00323273	-0.00507539	0.0184074	-0.0121327	0.0322846	-0.0258794	-0.00278707	-0.0242892	0.0459507	-0.00107147	-0.0481418	-0.00915311	-0.0280614	-0.113798	0.00444605
qilexprot_49393	-0.01005	-0.009369	-0.050805	0.0339143	-0.017548	-0.0227903	0.00914057	0.014581	-0.024544	-0.0251934	-0.0469084	-0.00174764	0.0129633	0.00577737	-0.00588947	-0.0123854	-0.0151777	-0.00957889
qilexprot_41839	-0.010097	-0.003546	0.0164747	0.0412871	-0.0450613	-0.0226983	0.0321123	-0.0203827	-0.0256113	-0.0256752	0.0460159	0.00709111	-0.0154145	0.00997123	0.0205325	1.90435e-05	-0.0185576	0.00808047
qilexprot_26740	-0.010172	-0.010773	-0.0103308	0.00652874	-0.00461693	0.0326165	-0.00294011	0.014494	-0.00446027	0.0403062	0.0489796	-0.09529	-0.0394004	0.0206132	-0.0089825	-0.00171792	0.0010269	-0.0038201
qilexprot_60062	-0.010172	-0.01964	0.00226843	0.0588271	0.00433225	-0.0481563	0.00211379	-0.0175585	0.00777148	0.0225308	0.00326654	-0.0131204	0.0224827	-0.0229183	0.0200492	-0.00723763	0.000683558	0.00280766
qilexprot_52357	-0.010205	-0.009371	0.0165935	0.0500204	-0.0318278	-0.0209035	0.0185389	0.00263812	-0.0012087	0.0462271	0.0315288	0.0506673	0.00884177	0.00118711	-0.012837	-0.0163189	0.0317479	0.0081692
qilexprot_12754	-0.010217	0.01941	-0.0173654	-0.00170386	-0.0635631	0.00271025	0.0514503	0.00118252	0.00950851	0.00709715	-0.0103767	-0.0111514	-0.000454176	0.0261306	0.00960597	0.00156169	-0.0268717	0.0050368
qilexprot_61993	-0.010278	0.027667	-0.00891077	-0.0090178	-0.00668431	-0.017858	-0.0801871	-0.000941431	0.0040953	0.00108497	0.00120219	-0.000673947	0.00797629	0.0129105	0.0110476	0.0094154	0.00544341	-0.00705421
qilexprot_29308	-0.010295	0.040303	0.00920336	0.00240982	0.0474316	0.00486069	0.0012102	0.00419422	-0.0025557	-0.0389785	0.0281287	0.00604816	-0.01843	0.00295868	0.00113663	0.0116306	-0.000716928	-0.000352987
qilexprot_22627	-0.010301	-0.0363	-0.0177075	0.0245659	-0.00268929	0.00219134	-0.0238916	-0.00351708	-0.00959036	-0.0481943	-0.0327261	0.0280665	-0.011149	0.0145336	0.00067392	-0.0641044	0.0185751	0.00700657
qilexprot_34838	-0.010351	0.038977	0.00481632	-0.0191921	-0.0225674	-0.000719866	-0.0402888	-0.0206313	0.00701574	0.028639	-0.0317815	0.000155022	0.00866836	0.0136553	-0.00786758	-0.0434562	0.00592984	0.00668244
qilexprot_37863	-0.01043	0.02294	-0.0168696	0.00616442	0.0673826	0.0149861	0.0317393	0.00733216	-0.00793082	-0.0085102	0.00161641	0.0205325	-0.00637472	0.0290781	0.00189073	-0.0347666	0.00854313	0.00179502
qilexprot_44297	-0.010456	0.027104	0.00791557	0.00522837	0.0684067	0.012832	0.0348942	-0.00029855	0.000658524	-0.0101983	0.00726824	0.00719701	-0.00823113	-0.0127672	-0.00860836	0.0105352	-0.0139287	0.00181017
qilexprot_42055	-0.010465	-0.021924	-0.00193752	-0.0314836	-0.00297978	0.0277994	0.000650259	-0.0261831	0.0607903	-0.0452897	0.00744893	-0.0153346	-0.0279361	0.0374457	-0.0147152	-0.0128104	-0.0178486	0.0115601
qilexprot_2216	-0.01053	-0.026789	0.00395949	0.0477954	-0.0014506	-0.0095048	-0.00675214	-0.00276882	0.0381909	-0.0596386	0.0179109	-0.00587004	0.00760082	0.00158286	-0.000603965	-0.0377443	-0.0254053	-8.73921e-05
qilexprot_62503	-0.010544	0.048838	-0.00606819	-0.00269304	-0.0250417	-0.0171513	0.0187794	-0.00406203	0.000560867	-0.017139	0.00973117	-0.00353737	-0.0135773	-0.0190763	0.0134177	-0.000103923	-0.00264824	-0.00246132
qilexprot_29788	-0.010566	0.040969	-0.00593143	0.00165313	0.0567124	0.00298842	0.00876139	-0.000314566	0.00144028	-0.00657528	0.00484095	0.0067919	-0.00651937	-0.0201319	0.0192908	0.00663315	0.003277	-0.00704435
qilexprot_30977	-0.010762	-0.011104	-0.00964884	0.00436503	0.0093091	-0.0202858	-0.00090428	0.0245266	-0.0147057	-0.0736757	0.0545417	0.00935863	0.00379703	-0.0359851	0.00252204	-0.108233	-0.00919864	0.00717732
qilexprot_16269	-0.010776	-0.037863	0.016496	0.00429925	0.0078408	-0.00638439	-0.00193473	-0.0272378	0.0468889	-0.00653115	0.0340025	0.0432064	0.000962825	-0.0160606	0.00161635	0.0134612	-0.0344239	-0.00272762
qilexprot_20093	-0.010786	0.047637	0.0059364	0.0107687	0.029513	-0.00936	0.0077969	-0.00930178	0.0205549	-0.00510157	0.0238728	0.0116751	0.00304922	-0.0115434	0.00556401	-0.00522804	-0.00131486	9.44395e-05
qilexprot_52946	-0.010855	-0.017072	-0.0334489	-0.00898227	-0.00671988	0.0312155	-0.00572006	0.00207768	0.0623945	-0.0361117	-0.0244967	0.0312709	0.0161042	0.0023476	-0.0024385	-0.0487983	-0.0411062	-0.000190108
qilexprot_68270	-0.010961	0.041593	0.0130176	-0.0069907	-0.00808801	-0.0109497	-0.0579211	0.00137991	0.00182634	-0.00509876	0.00113678	0.00225296	0.00208692	0.0066891	-0.0171079	-0.00419094	0.00581729	0.00270173
qilexprot_39789	-0.010979	-0.022037	-0.0158327	-0.0178897	-0.00546224	0.0452737	-0.0114622	-0.0338033	-0.062675	0.00133602	0.0141608	-0.0122372	0.00642963	0.0215726	0.0197802	0.01566	-0.0268524	0.00164019
qilexprot_14676	-0.01099	0.035173	-0.0311474	-0.00444632	0.00667813	-0.0220437	0.0106346	-0.0129225	0.00911911	0.024505	-0.0186809	-0.00261203	-0.0347519	-0.0751841	0.0367262	0.00785742	-0.00984302	-0.00231384
qilexprot_71752	-0.01108	0.005041	-0.0300528	0.00971239	-0.00116813	0.0044567	-0.0364072	0.000913686	0.054423	-0.0644414	-0.0351051	0.0120909	-0.0230935	-0.0250699	0.000181336	-0.0392987	0.0157013	0.016608
qilexprot_5637	-0.011117	-0.018877	-0.037292	0.00584953	-0.00824794	0.047617	-0.0131308	0.0330774	-0.0305672	0.0268576	0.0211186	-0.0384546	-0.00950606	-0.0145368	-0.00316517	-0.00734806	-0.0262822	-0.00511003
qilexprot_58016	-0.011253	-0.00917	-0.00521118	-0.0549035	-0.00160953	-0.00564973	-0.0555573	0.0284501	-0.0124557	-0.0200245	0.0195225	-0.0183928	-0.0167259	-0.00429644	-0.0190925	-0.0386168	0.0107333	0.0123387
qilexprot_42231	-0.011312	-0.012917	-0.0248348	0.00434852	-0.00722883	0.0325238	-0.0158432	0.0400446	-0.0306019	-0.00623626	-0.0221233	0.0501052	0.0145218	0.000205022	0.0876645	0.0512874	-0.0472488	-0.00352184
qilexprot_78324	-0.011495	0.011841	-0.00373348	-0.00822975	-0.0206987	0.0435316	0.0254957	-0.00102154	0.0758618	-0.034501	-0.0115418	-0.000619805	0.00738163	-0.00238097	0.031183	-0.0103117	-0.00748923	-0.00868236
qilexprot_4991	-0.011555	-0.011978	-0.0372273	-0.0245806	0.0023196	-0.00384421	0.00256743	-0.0652309	-0.034486	0.0147256	-0.0175903	0.00487066	0.0104894	-0.0407889	-0.0176762	0.0130396	-0.0219411	0.00322628
qilexprot_53876	-0.011565	-0.011736	-0.0461464	0.00271083	-0.00398135	0.0137493	-0.0110112	0.0269837	-0.0251432	-0.00368978	-0.0165211	0.0429929	0.0203174	0.0331932	-0.00362522	-0.108036	-0.0540956	0.000927441
qilexprot_39041	-0.011587	0.051286	-0.00379025	-0.00111485	-0.00981223	-0.00645588	0.0261502	-0.000492856	-0.00194839	0.00400679	-0.0089614	0.00460825	0.00949748	0.0157789	-0.00659291	-0.00441861	0.00442718	0.00317074
qilexprot_14041	-0.011638	0.023962	0.0023418	-0.00197494	-0.051621	-0.0158752	0.049635	-0.00965546	0.00545823	0.000619156	0.00180501	-0.0160568	0.0503356	-0.0438724	-0.0263757	-0.00130877	-0.00562115	-0.00108666
qilexprot_54183	-0.011648	-0.012599	-0.0495902	0.0029515	-0.00421	0.0160139	-0.0119571	0.029657	-0.026127	-0.00342275	-0.0160002	0.0428372	0.0239624	0.0332873	-0.00450262	-0.0810898	0.0520746	0.0065191
qilexprot_6087	-0.011676	0.037101	-0.0174658	0.00176583	0.0578812	0.00587229	0.000777359	0.00475688	-0.00415398	-0.000469117	-0.00348605	0.0170542	-0.0108419	0.0269703	0.0130897	-0.0131433	0.0270965	-0.00293013
qilexprot_19509	-0.011732	0.0335	0.00615103	-0.014795	0.0272938	0.0278649	-0.0099023	-0.0332465	-0.042666	-0.0241248	0.0310833	-0.013535	0.00102695	-0.00407272	-0.0209767	-0.0217459	0.00812211	-0.0164312
qilexprot_49836	-0.01191	0.051282	-0.00633409	-0.00175359	0.0200383	-0.00909634	0.0114612	-0.00536435	0.00380503	0.00566457	-0.00579424	0.00171631	-0.00279827	-0.0182164	-0.0113636	-0.0165943	0.00417233	-0.00334793
qilexprot_78823	-0.011927	-0.017538	0.019017	-0.00878552	0.0356215	-0.0484355	0.0222168	0.0177228	-0.0253668	-0.0052724	0.00578245	0.0280712	-0.0206615	0.0366705	-0.0741472	-0.0204353	0.0285424	-0.00738687
qilexprot_66931	-0.011956	0.011293	-0.0346921	0.00337134	0.0421699	0.00477618	0.0270447	-0.00975337	0.00971446	0.045677	0.0190409	-0.0621082	-0.0295128	0.0125858	-0.0105395	0.00314705	0.0430792	0.000319497
qilexprot_945	-0.012042	0.023554	-0.00523221	-0.0193489	-0.00371945	0.0358766	0.018544	-0.0387343	-0.0653632	-0.0152585	-0.00223639	0.0200214	0.0109306	0.0112115	-0.00944638	-0.0242143	0.00208242	0.00583557
qilexprot_34141	-0.012045	-0.019241	-0.0446045	-0.006414	-0.00390975	0.0225537	-0.0102149	0.0483776	-0.0257191	0.015511	-0.000583805	-0.00207293	-0.000931405	-0.0333936	-0.00419935	0.0347968	0.0834019	-0.00327673
qilexprot_19911	-0.012051	-0.023133	0.0422181	0.0292667	-0.0015633	0.00111074	-0.00403669	0.0242933	-0.00565109	0.0376642	0.0391489	-0.0464509	-0.0127038	-0.00965429	0.0120426	0.00190719	-0.0122884	0.00112912
qilexprot_11273	-0.012226	-0.003205	0.0438859	-0.0430763	0.0284556	-0.0294879	0.0177894	0.0378533	-0.00281345	-0.00750709	0.00114767	0.00110935	-0.016732	0.00687667	-0.0116945	0.00730999	-0.00284417	0.00234201
qilexprot_2901	-0.012282	0.002737	0.018618	-0.0442738	-0.00414528	-0.0447763	0.0174958	0.0339659	0.00038584	-0.0274902	0.0356533	-0.0288926	0.0476462	0.0130762	-0.0286794	-0.00807252	-0.00966444	-0.0106366
qilexprot_13345	-0.012387	0.04204	-0.0137849	-0.00305691	-0.0438781	-0.00686184	0.00976713	0.00167133	-0.00227903	0.0281784	-0.00941838	-0.0204639	-0.00218608	0.0232317	0.0106112	0.0142486	-0.0129681	-0.00372169
qilexprot_77658	-0.012406	-0.005608	-0.0521942	-0.0266897	0.00745567	-0.025868	-0.027837	-0.0166086	-0.00918953	-0.0289041	-0.0237339	0.00434759	0.0218	0.0527731	0.000791948	0.00175372	0.0278665	-0.0214923
qilexprot_47385	-0.012507	-0.011395	0.00771204	-0.0102293	-0.00508723	0.0312347	0.00407097	-0.0202888	0.0856226	0.00496373	-0.00233161	-0.0472091	-0.00714982	-0.0194939	-0.00772417	-0.0134635	-0.0104653	0.0035614
qilexprot_59266	-0.012551	0.0301	-0.0118543	-0.0311049	0.0253286	-0.000353208	0.0506623	-0.0233598	-0.00937014	-0.0107414	-0.0178267	0.0158545	-0.0162911	-0.0394625	-0.0132484	0.0191372	-0.003021	0.00661354
qilexprot_25532	-0.012584	-0.019292	-0.0295591	-0.0207993	0.00198804	-0.0273835	-0.0157977	-0.0128983	0.0197274	0.0622231	0.0208508	-0.0359518	0.0313811	0.0520903	-0.018638	0.0130975	-0.0185844	0.00780216
qilexprot_77603	-0.012586	0.006192	-0.0200668	0.00670502	-0.00914557	-0.00368539	-0.0619869	-0.00584874	0.040328	0.0535495	-0.0199734	-0.00648349	-0.03346	-0.0458409	0.0120021	0.0129844	-0.0315968	-0.0115271
qilexprot_28988	-0.012615	0.010627	-0.0507217	-8.49658e-05	-0.00175553	-0.0400013	-0.0185532	0.0163804	-0.00987457	0.00773295	0.0251421	0.0372554	0.0192135	0.0582554	0.017703	0.0136065	0.0181732	-0.0118959
qilexprot_38719	-0.012646	-0.003247	-0.00213351	0.0589695	0.0478998	-0.0224648	0.0192817	-0.00118184	-0.0074375	0.0176521	-0.0144921	0.0109237	-0.0185048	0.0178201	0.0218621	-0.0349973	-0.0155436	-0.00656241
qilexprot_70264	-0.012655	0.02519	-0.0561319	-0.00261452	-0.00953654	-0.0133224	-0.00712519	0.00494385	-0.00807292	0.00814132	-0.0120751	0.0140783	0.0149251	0.0654032	-0.0126027	-0.0189947	-0.00579902	-0.00396802
qilexprot_56143	-0.012768	0.014025	-0.0453469	0.0046839	0.0531388	0.0106575	0.0244388	0.00970637	-0.00978571	0.00668829	-0.0124316	0.0231656	0.00842545	0.0338866	0.00242367	0.0199156	-0.0491445	-0.00394358
qilexprot_38561	-0.012778	0.041109	0.0377463	-0.0047322	-0.0293856	-0.000434917	-0.0178532	0.00354047	-0.00191202	0.00611832	-0.0140054	0.00753855	0.00239378	0.012361	0.0046421	0.000478947	-0.000650851	-0.00151706
qilexprot_51657	-0.012829	0.052736 *	-0.0073498	-0.000882556	0.0114569	-0.00471254	0.00472925	0.000627483	-0.000260992	-0.00558438	0.00983054	-0.00664794	0.00166307	-0.000371537	0.01143	-0.00160513	-0.0116757	0.00816865
qilexprot_35421	-0.012832	0.032183	-0.0192611	0.04491	-0.0121265	-0.0243195	-0.0254528	0.0130923	-0.0112143	0.0134355	0.00868432	0.00688187	0.0352038	0.00870439	0.00591144	0.0112674	0.0519384	0.00998381
qilexprot_62079	-0.012899	0.001977	-0.0175734	-0.000710802	0.0410983	0.0553122	0.0151548	0.0168296	0.0434923	-0.0264182	-0.0191447	0.0285106	-0.0257048	-0.00900392	-0.0143184	-0.0251937	0.0342042	0.0154555
qilexprot_5633	-0.0129	-0.028355	-0.0188243	0.0597961	-0.00142142	-0.0173837	-0.0101486	0.0157091	-0.01694	0.0140724	0.00144235	0.00697425	0.0123441	-0.0141857	0.00977451	-0.0268867	-0.000369313	-0.00605512
qilexprot_8813	-0.013011	0.011822	-0.00472555	0.028379	0.000717339	-0.0469141	-0.0587155	-0.010632	-0.000205443	-0.0150529	-0.0432367	-0.0348311	0.00513771	-0.00673539	-0.00385847	0.000832596	0.00658938	0.00629341
qilexprot_29588	-0.013054	0.010887	-0.00737823	0.0366974	0.0203829	0.00668335	0.0477542	0.0479051	-0.0196804	-0.0393669	0.010838	-0.0216004	-0.013339	-0.0351207	-0.00974841	0.0142109	-0.0181243	-0.0112048
qilexprot_77702	-0.013056	0.021777	-0.0177277	-0.00420841	-0.0454318	0.0311129	0.0399482	0.00481675	0.0408135	0.0151789	-0.0196123	-0.0197105	0.0161195	-0.00157166	0.0207767	-0.0236292	0.0130193	-0.000400783
qilexprot_68220	-0.013154	0.044053	-0.0138829	-0.00300238	-0.0395724	-0.0125135	0.0170143	0.00340544	-0.00520789	-0.000805467	-0.0113963	0.0076744	-0.0146606	-0.0192374	-0.0211331	0.0174873	0.00392817	-0.00784025
qilexprot_8964	-0.013157	-0.006533	-0.0567316	0.00894326	0.0045622	-0.0199191	-0.00553329	-0.0243135	0.0040069	0.0346887	-0.000319	0.0262745	0.00391635	0.0162802	-0.0139385	0.0873538	0.0339476	0.00150966
qilexprot_14200	-0.013206	-0.00043	0.0498557	-0.00690212	0.00638222	-0.027272	-0.0140388	0.0331671	-0.0100581	0.0161413	-0.0195953	0.026254	-0.0598166	0.0104586	0.0676037	-0.00118689	-0.00521183	0.00794577
qilexprot_76660	-0.013339	-0.021516	-0.0365106	0.0275204	-0.00298439	0.00726848	-0.014974	0.0292198	-0.0167236	-0.0417061	-0.0444591	0.0278713	0.00182701	-0.018261	0.0151761	-0.0476286	-0.0208213	-0.00583465
qilexprot_36422	-0.013387	0.02516	0.00737075	0.00573384	0.0673952	0.0184671	0.0334668	0.00326942	-0.00227756	0.0004721	0.00340991	0.00682919	0.0086869	0.00158882	-0.0063108	-0.0394612	-0.00403541	0.000229562
qilexprot_22734	-0.013439	0.032906	0.0502808	0.000976688	0.0080426	0.0213472	0.00808256	0.0107617	-0.00585079	0.0114469	-0.0218062	0.0177824	0.018843	-0.00400366	-0.0315346	0.000872654	-0.000931705	0.000711943
qilexprot_69471	-0.013537	-0.003758	-0.0586059	-0.0038672	0.0206416	0.0136512	0.0132134	-0.00510831	0.0390299	0.0191521	-0.0172079	-0.0138129	-0.0166764	-0.0188573	-0.0127426	0.0601998	0.0154997	0.000115633
qilexprot_17912	-0.013569	0.017971	0.00456282	0.0304989	-0.0238067	0.0188737	0.0215117	0.0228839	-0.00853753	-0.0375052	0.055014	-0.0620391	-0.0171355	0.0177782	-0.0122409	-0.0126021	0.0110827	0.00611473
qilexprot_10382	-0.01359	-0.000143	0.016905	0.00535997	-0.0250916	0.0350121	0.0139994	0.0129216	-0.0032379	0.0541721	0.0288998	-0.0874787	-0.00993043	0.00051742	0.00810192	-0.00578882	-0.0330968	-0.000637836
qilexprot_19725	-0.013635	0.034693	-0.0288308	0.0133524	0.00327899	0.00204497	0.00891656	0.00201721	-0.0379393	-0.0443246	0.0160417	0.0177477	-0.0172153	-0.0105662	0.030214	-0.0579208	-0.0133913	-0.0014513
qilexprot_54638	-0.013642	-0.010997	-0.0208449	0.0146293	0.0208635	-0.0480997	0.0331585	-0.0291744	0.0325129	0.0448433	-0.0271591	-0.0201248	0.0138803	-0.00501369	0.0153207	-0.0286565	-0.00927452	0.0171732
qilexprot_6838	-0.013666	0.013617	0.0276297	-0.00850539	-0.0315731	-0.0396224	0.00203482	0.00772876	0.00939224	-0.0256633	0.0750721	-0.0240489	0.0189134	0.018927	-0.0147373	-0.00377782	-0.00742938	0.00905893
qilexprot_38928	-0.013775	0.025626	0.00892159	0.00521041	0.0674882	0.0175605	0.0329417	0.00359449	-0.00305447	-0.000125307	-0.00452505	0.016289	-0.00540342	0.00500798	-0.0135898	-0.0128142	-0.000547536	-0.00351651
qilexprot_41233	-0.013867	0.020445	-0.0229634	-0.00286625	-0.0496608	-0.0215278	0.0473428	-0.00982007	-0.000820739	0.0100731	-0.0108799	0.000239732	-0.0131877	0.0279685	0.0356058	-0.0576684	0.00238249	-0.00203961
qilexprot_64586	-0.014046	-0.006092	-0.0102556	0.0480728	0.0516343	0.0231185	0.0171322	0.0163037	0.0131468	-0.0175166	-0.0273332	-0.0213768	-0.0145322	0.0143752	0.0173046	0.00604365	0.0514798	0.00853636
qilexprot_33866	-0.014067	0.016679	0.0145355	0.00930507	0.0553378	0.0425565	0.025522	0.0167985	-0.00774993	0.0222839	0.0209347	-0.0348832	-0.0118523	-0.00207425	0.0261256	-0.00337194	-0.0119292	3.04543e-05
qilexprot_20195	-0.014078	0.003472	0.0128373	0.0228128	0.0391064	0.0397455	0.0171709	0.0175251	-0.00651952	0.045703	0.0426438	-0.0535121	-0.0091659	0.0188177	0.000920795	-0.0230077	-0.0226441	-0.00493747
qilexprot_5978	-0.014091	0.017921	-0.0248399	0.0100161	-0.0028179	-0.0352619	-0.0715502	-0.00292343	-0.000838801	-0.0209506	-0.00971018	-0.0165815	0.0106995	0.00384334	0.00793092	0.010792	0.0220488	0.00123127
qilexprot_53482	-0.014142	-0.004514	0.0250953	0.0615365	0.0425649	-0.0115206	0.0148592	0.004952	-0.00848212	-0.00568629	0.0135684	-0.0126798	-0.0188628	-0.00687147	-0.00706147	0.00838917	-0.000859812	-0.0119239
qilexprot_39591	-0.014365	0.011425	0.00512794	0.0368412	0.0610175	-9.06304e-05	0.0231245	0.0108679	-0.0175195	-0.0268634	-0.0414798	0.00155948	-0.0152845	-0.00859139	-0.0126337	0.00389042	0.003415	0.0130965
qilexprot_32362	-0.014467	0.012259	0.0220227	-0.0128691	0.0688668	0.00476062	0.0182524	0.0311297	0.0143848	-0.0194495	0.00847557	-0.00695388	0.0266439	-0.00475118	-0.0219259	-0.0182554	0.0016438	0.0122
qilexprot_19954	-0.014474	0.034882	-0.0334254	-0.00565769	-0.0196142	-0.0173278	0.0368421	-0.0162425	0.0226642	0.0131134	-0.0173271	-0.00547376	0.00865867	0.0270493	-0.00984033	0.00956022	0.00938443	-0.00393151
qilexprot_11583	-0.01455	-0.002095	0.0528071	-0.00207074	0.00756796	0.0512813	0.00158967	0.00752186	0.0346359	0.0189253	-0.0211808	-0.0093962	-0.0190913	0.00454415	0.00155376	-0.00437897	-0.00383903	-0.00361759
qilexprot_3664	-0.014582	0.048962	0.0203422	-0.00473567	-0.00927223	-0.0109465	-0.00923139	-0.00429678	0.00262745	-0.00249677	-0.00403719	0.00240098	-0.0344057	0.00251746	-0.00822962	0.00515104	-0.00312178	-0.00205944
qilexprot_47405	-0.014583	0.009669	-0.00516551	0.00612747	-0.0572826	0.0318637	0.0337444	0.02819	-0.0209381	0.027439	0.0104572	-0.0386175	-0.0271123	-0.00192765	-0.00672457	-0.0243913	-0.00676734	-0.00790155
qilexprot_20468	-0.014618	-0.010186	-0.00779959	-0.0279221	0.00243982	-0.000625876	0.00339807	-0.076473	-0.034531	0.0113499	-0.012644	-0.0008076	0.0180345	-0.057276	-0.0103343	0.00806158	0.00661661	0.0055041
qilexprot_68792	-0.014636	-0.007431	0.0602664	-0.0253651	0.00495884	0.00495627	0.00167451	0.0342192	-0.00701438	0.0279453	-0.018019	-0.00479912	-0.012611	0.00161456	-0.0267035	0.00220444	-0.00154644	0.00919119
qilexprot_38778	-0.014714	-0.025398 *	-0.00848962	0.0133484	-0.0079927	0.0332481	-0.0030793	-0.00552679	0.0739002	0.011624	0.022617	-0.0267226	-0.00735306	0.0101802	0.0207289	-0.0190513	0.0125673	0.0166725
qilexprot_76090	-0.014725	0.023563	-0.00721747	-0.000762104	-0.0613676	-0.00986603	0.0511178	0.00175904	-0.00682028	-0.00745842	-0.00420553	0.00380334	0.00711738	-0.00834689	0.00740778	0.000838468	-0.0142872	-0.00725127
qilexprot_6584	-0.01476	-0.013215	-0.0476782	0.00422893	-0.00348123	0.0189138	-0.00425052	0.0151444	-0.01064	0.0341539	0.0225517	-0.0490451	-0.00202415	0.0726737	-0.0140376	-0.0236868	-0.0236967	-0.00185544
qilexprot_54159	-0.014804	-0.019874	0.0166902	-0.0471123	0.0073432	-0.0255649	0.00289089	0.0598526	-0.0160602	-0.00908198	0.00529701	0.00222438	-0.0111289	-0.00148841	-0.00346884	-0.00621635	0.00315934	0.000280599
qilexprot_68378	-0.014814	0.021591	-0.0129788	0.0062221	0.0660037	0.0207825	0.0342237	0.00354215	-0.000721879	0.0250762	0.00375575	-0.0169419	-0.00525522	-0.00634604	0.00436184	-0.0056575	0.000584092	0.00238148
qilexprot_64461	-0.014847	0.016035	0.0432461	-0.0156318	-0.0234335	-0.0155297	0.0461955	-0.0233918	-0.0195184	-0.0181565	-0.0168736	-0.0152919	-0.0019715	-0.026848	-0.0350236	-0.0117793	-0.00300333	-0.00152877
qilexprot_57962	-0.014952	0.014628	-0.0493178	0.0197113	0.0230031	-0.00729247	-0.0229886	0.0126822	0.00262493	-0.0285058	0.00174788	0.0185411	0.0137886	-0.0291966	0.0172132	-0.0328556	0.0997259	0.00143405
qilexprot_75183	-0.014968	0.018214	-0.0120587	0.0483902	-0.0128017	-0.0138698	0.0440124	0.0102959	-0.0100674	0.035392	0.0129198	0.0262265	-0.0302019	-0.0403019	-0.0037302	0.0032478	0.0235521	0.0172231
qilexprot_48029	-0.015009	-0.016481	0.00547334	-0.0501643	0.00986588	-0.0420587	0.00891504	0.0439417	-0.00512873	0.017166	-0.0214499	0.00694261	-0.00470356	-0.0257825	-0.0272719	-0.00333911	-0.00950517	-0.00307093
qilexprot_67484	-0.015077	-0.00411	-0.0134	0.0491223	0.00999442	0.0310908	-0.000719012	0.0454234	-0.036576	0.0105769	0.0115096	-0.00962813	-0.0350657	-0.00310558	0.0230315	-0.0566794	-0.0180454	-0.00482102
qilexprot_49147	-0.015164	-0.007158	0.0223653	-0.0491147	0.0301246	-0.0393623	0.0194663	0.042675	-0.00387093	-0.00689405	0.00240445	0.00109127	-0.00152546	0.00440919	0.00258347	-0.00152201	0.000604056	-0.00491823
qilexprot_78560	-0.015168	-0.004441	0.0170944	-0.000175882	-0.00346313	0.0166236	-0.00670008	0.0125792	-0.0107419	0.00702946	-0.0159887	0.0256072	-0.0146496	0.00914086	0.171285	0.0170936	0.0156285	-0.00423293
qilexprot_49641	-0.01518	0.007551	0.0232994	-0.00935429	-0.0412413	0.0196451	0.0289204	-0.00957018	0.0588365	-0.0397946	-0.0151112	0.0129063	-0.0349388	0.0111951	-0.00556148	0.0144207	-0.0236502	-0.000902075
qilexprot_43636	-0.015212	0.043097	0.0397077	-0.00291047	0.00153207	0.0044115	-0.0170051	0.00406427	-0.00176709	-0.00397725	-0.00554788	0.0104642	-0.0124303	0.00728393	0.00790892	0.00560473	-0.00257514	0.0107688
qilexprot_45498	-0.015224	-0.00157	0.021468	0.055496	0.0480573	0.00205209	0.0179171	0.00942113	-0.00958865	0.0190673	0.00878976	-0.0124026	-0.0405571	-0.00363598	-0.00831385	0.00679381	-0.00815635	0.00216009
qilexprot_78075	-0.015248	-0.013732	0.0213139	0.0465742	0.00405058	-0.0469573	0.00559443	-0.026842	0.0185871	0.0337391	0.0149898	-0.00636073	0.0357551	-0.020513	-0.00927683	-0.000282821	-0.00605915	-0.0106477
qilexprot_11135	-0.015258	-0.017653	-0.0144034	-0.0407612	0.00872575	-0.0324685	0.0119949	0.0324877	0.00315852	0.0365854	0.0193049	-0.0627317	0.00049579	-0.0160532	-0.00697739	0.000371988	-0.00431606	-0.00538089
qilexprot_6368	-0.015284	0.036135	-0.0181244	0.0154388	-0.00166403	-0.0150638	-0.0154213	-0.0227954	-0.023508	0.00743533	-0.0154922	-0.0121549	0.0730301	-0.0391909	0.0217448	0.0185188	0.0123643	5.91772e-05
qilexprot_63628	-0.015289	0.020816	0.00280809	-8.7972e-05	0.0501685	-0.000339899	0.0304026	-0.0127656	0.0121409	0.0358167	-0.0250265	-0.000996851	-0.00420684	-0.0861173	-0.00790323	0.0163462	-0.0100039	-0.00257182
qilexprot_39363	-0.015291	-0.017973	0.0110781	0.00178926	0.00207965	-0.0442509	-0.0490219	-0.00642003	-0.0260104	-0.0447683	0.0425225	0.00504522	0.0148109	0.0293609	0.0155657	0.000292414	-0.0132772	-0.00523215
qilexprot_74840	-0.015292	0.021514	0.016123	0.00839719	-0.0048158	-0.00727592	0.0428482	-0.0045223	0.0133373	-0.0609032	0.0600417	-0.0179851	-0.00539139	0.0171325	-0.0255722	0.0159168	-0.0117565	-0.00552763
qilexprot_76076	-0.015302	0.015081	-0.0346558	-0.00191967	0.0417006	-0.0190687	0.0276428	-0.0198373	0.0149792	0.0231665	-0.00898962	-0.0107125	-0.0292875	-0.067415	-0.005721	0.0373707	0.0461282	0.00642184
qilexprot_75554	-0.015404	0.00937	-0.0127357	0.00122366	0.0601034	-0.0138324	0.0274695	0.0208729	-0.0115737	-0.0484411	0.0181767	-0.00128454	0.0179014	0.042805	-0.0114769	-0.00537647	0.0594798	-0.00293165
qilexprot_51318	-0.01543	-0.000791	0.0392091	-0.000486792	-0.00304158	0.0133273	-0.00745767	0.0101495	-0.0094888	0.00149574	-0.0226183	0.026642	-0.0949093	0.0147726	-0.100275	0.00993675	0.00583617	0.00582491
qilexprot_1411	-0.01543	0.039609	0.0060208	-0.00981639	-0.0110032	-0.027535	-0.0480043	-0.0152119	0.013617	0.0058059	0.00290477	-0.0146674	0.00490614	-0.00257559	-0.0177064	-0.00201313	-0.00413422	-0.000773362
qilexprot_54980	-0.015478	0.021454	-0.013053	-0.000260967	-0.0587274	-0.0104975	0.0478088	0.00316582	-0.00988557	-0.0187712	0.00503274	0.0062549	0.00199593	0.0385264	0.00518088	-0.0177998	0.000134004	0.000676628
qilexprot_38494	-0.015512	0.012225	-0.0390291	0.00279036	0.00625665	-0.0432659	-0.0245994	-0.0480177	-0.00268682	-0.0144977	0.0248977	0.0181583	-0.00866189	0.0276571	0.00576035	0.0269594	0.0431672	0.00966552
qilexprot_19368	-0.015547	0.032889	-0.0116914	0.0189641	0.0254799	-0.0321279	-0.0279587	-0.0105824	0.00321363	0.0142618	-0.0489586	-0.0200802	0.0152321	-0.0157631	-0.0275749	0.000736266	0.00516812	-0.00872325
qilexprot_67727	-0.015589	0.00422	0.000783188	0.0559524	0.00950814	-0.0335069	-0.0220601	-0.0132881	0.037154	-0.0230769	-6.76692e-05	-0.0237699	0.0171352	-0.0370398	0.040529	-0.020843	-0.00709543	0.00109489
qilexprot_7000	-0.015651	-0.00724	-0.00707214	-0.0133827	-0.0299395	0.00274741	0.0209149	-0.0645524	-0.0497193	-0.00586607	0.0274831	0.0274071	0.00962703	0.0152896	0.0188473	-0.030837	0.0091101	0.000548902
qilexprot_45677	-0.015699	0.022913	0.0238407	-0.000302227	-0.0572382	-0.000709259	0.0437677	0.00524547	-0.00891583	-0.011007	-0.00658925	0.0101385	-0.0159132	0.000750135	-0.0331611	-0.0181415	0.000640184	0.0111955
qilexprot_42084	-0.015787	-0.025804	0.00955972	0.0182576	0.00986592	-0.0608132	0.00532174	0.00449986	-0.000238886	-0.00151182	-0.00587534	-0.0197172	-0.0627503	-0.00288924	0.053385	0.0111919	0.00518434	-0.00923501
qilexprot_22481	-0.015798	-0.019513	-0.00876639	0.00831696	-0.00352485	0.0146358	-0.00277961	-0.0117374	0.0723543	-0.0287094	-0.0593557	0.00419258	0.0145779	-0.00286337	0.0250967	-0.00421582	0.0213949	0.00405496
qilexprot_32103	-0.015809	0.023352	0.023761	-0.00729392	-0.00875323	0.00161353	-0.0727928	0.00494776	0.00187038	0.0290909	-0.014076	-0.00805709	-0.00592719	0.00466959	-0.0241489	0.00491556	-0.000163378	0.00858121
qilexprot_23520	-0.015811	0.024305	0.0177328	-0.00134229	-0.0572758	-0.00720585	0.0483918	-0.00273073	-0.00314193	-0.00428989	-0.00274043	-0.00098965	0.0144525	0.0281401	0.00752078	-0.00652865	0.00251085	0.00289584
qilexprot_18706	-0.015843	0.035392	-0.0143426	0.00386218	0.0239891	0.00698924	-0.0176644	-0.00275053	0.0453388	-0.0381599	-0.0288756	0.0130517	-0.0161795	-0.0166741	0.0278733	-0.0126117	0.00786054	0.0059704
qilexprot_71072	-0.015938	-0.000991	0.00796079	0.035359	0.0419604	-0.00831198	0.0225542	-0.0156304	0.0431012	-0.0261932	0.0556943	0.000949534	0.016316	-0.0204733	-0.0333473	-0.00579456	-0.00696175	-0.00962185
qilexprot_4209	-0.015946	0.037414	0.0219406	-0.000400382	-0.0195008	0.00470956	0.0485383	-0.00117811	0.0101631	-0.0283026	0.00679927	0.00354517	0.00468973	-0.00646693	-0.0306589	-0.00217952	-0.000605989	0.00366765
qilexprot_77984	-0.015954	-0.005023	-0.0390142	-0.00512491	0.0256104	0.0390797	0.0118668	0.0031967	0.0557069	-0.0003538	-0.0317388	0.0130783	-0.0275619	-0.00650063	-0.0325049	-0.00934886	-0.0247461	0.000540439
qilexprot_31770	-0.016032	-0.006257	0.0460107	0.00424628	-0.00667684	0.0419526	-0.00637324	0.017078	-0.00566543	0.047463	0.00904493	-0.0523854	-0.0111098	-0.00359378	-0.0256052	-0.0103991	-0.00675667	-0.00263031
qilexprot_66608	-0.01608	-0.008901	0.0612973	0.0196006	-0.00508563	0.0149599	-0.00505782	0.00359781	0.00712809	0.0442024	-0.000652254	0.0162386	0.0262991	-0.00695429	0.0103686	0.00247394	-0.0031377	0.000442866
qilexprot_77638	-0.016107	-0.01562	0.0100963	-0.0170324	0.039518	-0.00306024	0.0204421	-0.0330763	-0.00362827	-0.0517617	0.0518678	-0.0331017	0.0237933	0.0284123	-0.0120756	0.00400044	-0.0163174	-0.00609661
qilexprot_7311	-0.01617	0.025838	-0.000735382	0.0022204	0.0656893	0.00230091	0.0367367	-0.0114899	0.00766346	0.0148098	-0.00578447	0.00101142	0.00137482	0.0153543	0.00376833	-0.00501956	-0.0010756	-0.000826379
qilexprot_6811	-0.016175	0.021671	-0.0219244	0.00376217	0.0640256	0.00883727	0.0328232	7.49907e-05	-0.000468435	0.0129901	-0.0112875	0.0115474	0.00737151	0.0132401	-0.0144901	0.0417013	0.00311443	-0.00667307
qilexprot_13916	-0.016313	-0.024368	-0.00262086	-0.00957262	-0.0064867	0.00212565	-0.0433083	-0.0306735	-0.0215919	-0.00108606	0.054417	0.0508479	0.017141	-0.0407967	-0.00134531	0.0143846	0.0106739	0.0197883
qilexprot_53807	-0.016367	-0.013286	0.0141729	0.0452538	0.00568468	-0.036115	-0.00370844	-0.00481156	-0.0122721	-0.0344885	-0.0529847	-0.0282065	-0.0176546	-0.00563147	-0.00905269	-0.0621089	0.000197727	0.000618283
qilexprot_57636	-0.016451	-0.001112	0.0177475	-0.0239635	0.0237355	0.0148549	0.0100723	-0.0680274	-0.0433777	-0.0182275	0.00372674	0.0104236	-0.00864292	0.026706	-0.016722	0.0241498	-0.0361657	-0.00134245
qilexprot_67740	-0.016478	-0.004009	0.0157326	0.0058222	0.0261068	0.0289443	0.0158579	-0.0156073	0.0826661	-0.0238466	0.0197821	0.0106744	0.00366776	-0.000640923	-0.00782565	-0.00812167	-0.0068733	0.000220842
qilexprot_21756	-0.016543	0.041244	-0.00116823	0.00354808	0.0198378	-0.00496693	-0.0358895	0.0111846	-0.00940878	-0.0417495	0.015598	0.0119688	-0.0109114	-0.00152436	0.00151412	-0.0243359	-0.00103734	0.0028445
qilexprot_6047	-0.016555	0.045928	-0.0217652	0.00303607	-0.0133622	-0.0245769	0.0121985	-0.00553918	-0.000371793	-0.0109332	-0.00580951	-0.00562669	-0.0148856	-0.00927297	0.00895243	0.0207225	-0.00154514	-0.00109039
qilexprot_16802	-0.016567	-0.008669	-0.0464964	-0.000771256	-0.00179694	0.00105213	-0.00523658	0.0143206	-0.0112335	0.0169105	-0.0302544	0.0296711	-0.0319326	-0.101287	-0.0156012	-0.0084883	0.0198174	0.00159344
qilexprot_48815	-0.016572	0.033287	-0.0155735	-0.0105421	0.0100902	-0.0276209	0.00393091	0.000207716	0.0128158	-0.0427042	0.0534862	-0.0307143	-0.0102295	-0.0291115	0.00498352	-0.00500041	-0.0233807	-0.0124252
qilexprot_23203	-0.016596	0.01844	-0.0022716	-0.0419083	0.0536883	-0.000628652	-0.0198379	0.000708322	-0.00566534	0.00204224	0.0278401	-0.0239807	-0.0110172	-0.0159848	0.0505346	-0.0216707	-0.00773952	0.351289
qilexprot_26515	-0.016606	0.026828	-0.00330147	-0.0101848	-0.00529411	-0.0225592	-0.0715139	-0.0081235	0.0104807	0.00859543	-0.00121292	-0.00695527	0.0188385	-0.0347084	0.00738514	0.000210233	-0.0179865	-0.002563
qilexprot_54702	-0.016617	-0.002712	0.0175421	0.0192198	-0.0402159	0.012079	-0.0137042	-0.00711641	0.0610887	0.0113851	-0.00954436	0.0617697	-0.0141055	-0.0212597	0.023973	-0.027863	-0.0018903	0.0244181
qilexprot_52204	-0.016624	0.024456	0.00521023	0.00470259	0.0641124	0.00768434	0.0322555	-0.00172962	0.000737103	-0.0293681	0.0253003	0.00325593	0.00141205	0.00197045	-0.0116641	0.00311523	-0.0113992	-0.0010806
qilexprot_20609	-0.016631	0.047999	0.0130841	0.000611756	0.00167331	0.00677881	0.0131081	0.00704573	-0.00653439	0.000546884	0.0021219	-0.0029926	-0.0458756	0.0157239	-0.0186451	-0.0141663	-0.0155373	-0.00397347
qilexprot_51490	-0.016698	0.036023	0.00560235	0.0121602	0.0159551	0.00670191	-0.00462714	0.0181778	-0.0188827	0.00657374	-0.0495889	0.0319158	-0.0514459	-0.0038314	-0.0321786	-0.0425245	0.0227665	-0.00207864
qilexprot_63096	-0.016711	-0.014501	-0.0451652	0.00356095	-0.00621247	0.0249783	-0.0148468	0.0375999	-0.0292426	-0.00286005	-0.0226757	0.0477825	0.0327467	0.00389424	-0.0080535	0.021247	-0.000689742	0.00351946
qilexprot_39466	-0.016728	0.0489	-0.0118702	-0.00119679	-0.0149495	-0.00298657	0.00939346	0.00974205	-0.00799572	-0.0113193	-0.00229526	0.0124633	0.0156402	-0.0181848	-0.00229239	0.0235635	0.0124912	-0.00673997
qilexprot_70861	-0.016755	-0.011933	-0.0426104	-0.0149924	0.00608598	0.0259184	-0.0084381	-0.0350882	-0.0141534	0.0103089	0.022474	-0.0448225	0.0161006	0.0695291	-0.00464974	0.00741907	-0.0166298	0.00350923
qilexprot_34188	-0.01678	0.02138	-0.00188454	0.000272051	-0.062341	-0.000300056	0.0488386	0.00614857	-0.00979874	0.0102622	-0.008129	-0.00575202	-0.0170342	0.00909398	-0.00775075	-0.0214733	-0.0140578	0.00639462
qilexprot_7288	-0.016805	0.025817	0.00475825	0.00343794	0.0665719	0.00749113	0.0349767	-0.00506549	0.00313216	9.58925e-05	0.000678351	0.00769467	-0.0126818	-0.0123615	0.00982437	-0.0117184	-0.0048271	-0.00425332
qilexprot_29960	-0.016855	0.035179	0.00193451	0.00567405	0.0218028	0.0285891	0.035044	0.0109273	-0.00436594	0.0417621	0.00291621	-0.0376455	0.0216868	0.00735703	0.00911355	0.0155874	-0.011656	-0.00935616
qilexprot_16282	-0.016864	0.014128	-0.0391503	-0.0204401	-0.0122211	-0.0143651	0.0516923	0.0207863	-0.0160577	-0.0370853	0.0174766	0.00766532	0.000626992	0.0187107	0.0113365	-0.0348163	-0.0102912	-0.0102366
qilexprot_78276	-0.01688	-0.013868	0.031789	-0.0478499	0.00934942	-0.0375687	0.00767808	0.041751	-0.00433547	-0.00687738	-0.000383527	0.00160452	-0.00643832	-0.00289607	-0.0201634	0.00947145	-0.00454196	0.00429035
qilexprot_7620	-0.016923	-0.013563	0.00522158	0.0449832	0.00605777	-0.0375692	-0.00146113	-0.00759703	-0.00733927	-0.0347327	-0.0423869	-0.0425606	0.0562638	0.00332998	-0.0114186	-0.00221021	-0.0122468	-0.00404103
qilexprot_60909	-0.016952	0.033398	-0.0255944	0.00342627	-0.0174085	0.023388	-0.0249931	0.0361697	-0.025191	-0.014675	0.0234216	-0.00745368	-0.0303539	-0.0122142	-0.00948753	-0.0113631	-0.0124499	-0.00653463
qilexprot_9533	-0.016956	0.008941	0.0133353	0.0280193	-0.00453699	0.0327133	-0.0269132	0.0289385	-0.0113804	0.044725	0.0580882	-0.0446967	0.00583785	-0.0106955	0.0127707	-0.00203689	-0.0273368	0.00780362
qilexprot_41924	-0.017021	0.00041	0.0463564	0.00271364	0.00446131	0.0333424	0.00142377	0.00986395	0.000371039	0.0423618	-0.00192558	-0.0338469	0.075279	-0.0215663	-0.0347486	-0.0135107	-0.00614978	0.00392755
qilexprot_55370	-0.017034	0.006261	0.0271414	-0.0176913	0.0352584	0.0167693	0.016345	-0.0543389	-0.0329785	-0.0330999	0.0214524	0.00351131	0.0169876	-0.0269221	0.0109193	0.0239718	0.017965	0.000167341
qilexprot_38487	-0.017123	-0.009803	0.0114537	-0.0211288	0.025254	-0.0333337	0.0277539	-0.0414221	-0.00178386	-0.0616617	-0.0101568	0.00364461	-0.0379948	-0.0359498	0.0186305	0.00918815	0.00517005	-0.00823368
qilexprot_61172	-0.017194	0.033755	0.0151259	-0.0170768	0.011129	0.0235324	-0.0309991	-0.0321778	-0.0341464	0.000926232	0.0183274	-0.0229553	0.0156649	-0.0229214	-0.0107475	-0.00731291	0.0185572	0.00680766
qilexprot_29034	-0.017239	0.037008	-0.033582	-0.00475934	-0.0110201	-0.028963	0.0256564	-0.0176505	0.00846947	0.0144926	-0.00679972	-0.0091743	-0.00769027	0.0261622	-0.00455129	-0.00584685	-0.0168119	-0.0122645
qilexprot_47460	-0.017294	0.000979	-0.0394014	-0.0391001	0.0162522	-0.0195949	-0.0284049	-0.00629692	-0.0345974	-0.020567	0.00797047	0.0379145	-0.0118749	0.00216213	0.0046886	-0.025586	0.0565083	-0.00696823
qilexprot_67398	-0.01731	-0.013926	0.0156924	0.0158199	0.00232788	0.00359248	-0.0303136	-0.0520352	0.013571	0.0278269	0.00529004	0.036919	-0.0345341	-0.0834545	-0.0241323	-0.00765149	0.00389139	-0.324222
qilexprot_25456	-0.01733	0.032951	-0.0289961	-0.0071696	-0.0395258	-0.0342812	-0.000499496	-0.0143852	0.0070774	-0.00665635	0.0106414	-0.0147265	0.00369822	0.0303299	0.000323445	0.0165988	-0.000213257	-0.00881007
qilexprot_71860	-0.01736	0.018584	0.0146347	0.041949	0.034611	-0.0380351	-0.0209853	-0.0138735	-0.00151323	-0.0303032	-0.000846716	-0.0251587	0.0038262	0.0336495	0.0208055	-0.00482256	0.00117177	0.00461346
qilexprot_27327	-0.017421	0.016063	0.0428495	-0.00612931	-0.00622041	0.00337473	-0.0474156	0.00413791	-0.00137589	0.0175763	-0.0283225	0.0189742	-0.0676011	-0.00656288	-0.0276016	0.0148527	0.000625821	0.00475365
qilexprot_53290	-0.017427	0.033396	-0.0102559	-0.0102103	-0.0219584	0.00194864	-0.0421955	0.00343078	0.0193481	0.00888943	-0.0329081	0.0228663	-0.0160622	0.035042	0.0507298	0.0160587	0.0299092	-0.0109137
qilexprot_4470	-0.017429	0.040257	-0.00736938	-0.0096355	-0.0148213	-0.0317484	-0.0266543	-0.0184342	0.0146046	0.0168893	-0.00672994	-0.0133636	-0.0048175	-0.0388355	0.00785497	-0.0160334	-0.00784452	-0.00283058
qilexprot_75824	-0.017517	-0.006096	0.0214181	0.0271261	-0.0200824	-0.0194733	0.0106064	-0.0036791	0.00694707	0.0246944	0.0601916	0.0789245	-0.0130458	-0.00446591	-0.018511	0.00285296	-0.00404161	0.00467767
qilexprot_78705	-0.017527	0.003895	-0.0263771	-0.00643089	0.00965573	-0.0304425	0.0133175	-0.0270317	0.0204321	0.0373298	-0.0199297	-0.0161192	-0.0415295	-0.104775	-0.00260943	0.0179391	-0.0107606	0.00523506
qilexprot_39380	-0.017568	-0.012961	-0.0579207	0.00216518	-0.00348588	0.0094639	-0.0104563	0.0261092	-0.0231304	-0.011519	-0.00898288	0.0378081	0.0194513	0.01016	-0.00810772	-0.0273184	-0.0427659	-0.00157124
qilexprot_36809	-0.01762	0.013112	0.0509205	-0.000451807	-0.0354678	0.0157768	0.0214274	0.00910964	-0.00673254	0.0155241	-0.0268144	0.0147246	0.024112	-0.00758338	-0.0533539	-0.000195501	0.00185281	0.000668531
qilexprot_75957	-0.017736	-0.017913	-0.00638048	-0.000189263	-0.00873628	0.0520719	-0.00555959	0.0126821	0.0371208	0.0235545	0.0219846	-0.0686605	-0.0129348	-0.0197023	-0.0131437	-0.0258735	-0.0159865	0.00814476
qilexprot_32109	-0.017741	0.022004	-0.0563315	-0.00392859	0.0186718	-0.0164426	-0.0193729	-0.0022906	8.94979e-06	0.0136101	-0.0103898	0.00770746	0.0051783	0.0375592	-0.000425237	0.0285296	-0.0157328	-0.0101061
qilexprot_64941	-0.017777	0.014584	-0.0276472	-0.00900563	0.031202	0.0217892	-0.00790658	-0.0120949	0.0651903	0.0109182	-0.0179973	-0.0144922	-0.0195242	-0.023301	-0.0177184	-0.0507326	0.0365507	-9.32237e-06
qilexprot_59049	-0.017789	-0.009924	0.0169302	-0.0141096	-0.0254218	-0.0587469	0.0375977	0.0317957	-0.000711809	0.0107366	0.0356143	-0.000920595	0.00263936	-0.0154569	0.00357695	-0.00758785	0.00257784	0.00197323
qilexprot_68247	-0.017912	-0.003492	0.0467901	0.00180836	-0.00509475	0.0311423	-0.00360635	0.00961559	0.000370062	0.042435	-0.00173238	-0.0354107	0.0688141	-0.021066	-0.0424251	-0.0131661	-0.00563021	-0.00468517
qilexprot_21438	-0.017939	-0.005296	0.0488594	0.00301794	-0.00622447	0.036759	-0.00817135	0.0173624	-0.00937478	0.0344184	-0.00171165	-0.0264802	-0.0677698	0.00990432	-0.0264657	0.000192552	-0.00252513	-0.00295333
qilexprot_22640	-0.018004	0.025009	-0.0101885	-0.00994281	-0.00606455	-0.0197884	-0.0748467	-0.00299722	0.00439917	0.0112981	-0.00972799	0.00465048	-0.0145888	0.00436716	-0.0043767	-0.00362784	0.0249572	0.00370486
qilexprot_70972	-0.018032	-0.014666	0.0440893	0.00203699	0.000489672	0.00744506	-0.00734191	-0.0458969	-0.0454679	-0.0268241	-0.0308029	0.00190588	-0.000710297	-0.000320108	-0.00057564	0.0114558	0.00133614	-0.00615543
qilexprot_27919	-0.018046	-0.028286	0.0200856	0.0125583	-0.00349235	-0.00589469	-0.0112949	-0.0238109	-0.0377787	0.00638373	-0.013843	0.0668944	-0.0495909	-0.0147311	-0.016648	-0.0186646	2.56644e-05	0.00591323
qilexprot_55712	-0.018059	-0.008571	-0.0444273	0.000190819	-0.000861587	-0.00326274	-0.00558679	0.0130702	-0.0137111	-0.0165048	0.00101579	0.0278744	-0.00823552	-0.0622251	0.00231172	-0.130185	-0.0164167	0.00717618
qilexprot_33285	-0.018082	-0.01975	0.0244596	0.0459431	-0.00190651	-0.0134041	-0.00585984	0.00285151	-0.000955019	-0.00537226	0.0699301	-0.000235344	-0.00393648	0.00841657	0.0341702	0.0123056	-0.00695157	0.00263418
qilexprot_8074	-0.01812	0.009011	-0.0168575	0.0229898	0.062451	0.0269978	0.0268086	0.012562	0.0069759	0.0125574	-0.0274056	0.00478387	0.0244738	0.0192507	-0.00291822	-0.00587121	0.0293929	-0.00768971
qilexprot_74741	-0.018185	-0.025295	-0.00328644	-0.0180507	0.000354682	0.0270534	-0.00083421	-0.0400164	0.0504342	-0.0400474	0.0255381	0.00904799	-0.00205909	-0.0339419	0.00446305	-0.0117588	-0.000512445	0.0177443
qilexprot_38604	-0.018208	-0.032016	0.0281098	-0.00670334	-0.00987362	-0.0238808	0.0119902	-0.0172526	0.0252707	-0.018582	0.0234725	0.0320646	0.0338327	0.0346544	0.000680304	-0.0353152	-0.050593	-0.00714239
qilexprot_777	-0.018217	-0.016116	0.00998662	-0.0090516	7.74047e-06	-0.00640219	-0.00199096	-0.0644099	-0.0331431	-0.00143257	0.0356436	0.0488326	-0.0421105	-0.00681841	0.0328143	-0.00294688	0.00467003	0.0110301
qilexprot_73757	-0.018256	-0.018995	0.0394317	0.0525092	-0.000383481	-0.0160577	-0.00725997	0.00456682	-0.00696507	-0.0042521	0.00788594	-0.0112908	-0.0158864	-0.033817	-0.0262432	0.00905089	-0.0127309	0.00155684
qilexprot_45140	-0.018293	0.011681	-0.0508303	-0.00301206	-0.0370127	-0.0230349	0.0358192	-0.00653699	-0.00164224	0.0136683	-0.0152661	0.00361452	-0.00776653	0.00248617	-0.0103934	-0.00936273	-0.0290448	0.00115323
qilexprot_16156	-0.018381	-0.038061	-0.00396751	-0.00754097	0.00642247	-0.0363542	3.07427e-05	-0.00731537	-0.0347384	0.0267283	-0.0181633	0.019214	-0.0105711	-0.0276904	0.0263386	0.00694223	0.0290393	-0.000349327
qilexprot_22604	-0.01846	-0.008274	0.0289852	-0.0254234	0.000881265	0.00876766	7.36676e-05	-0.0683054	-0.0354854	-0.00451058	-0.00195858	0.00436688	0.00301524	0.00782211	0.0526718	0.00862324	-0.000386992	0.00380749
qilexprot_44232	-0.018615	-0.024132	0.000441518	0.0348665	-0.00360083	-0.0172466	-0.00268204	-0.0297681	-0.0312265	0.0221395	-0.0210152	0.0106342	-0.0464938	0.00497238	0.0819013	-0.0237555	0.0140139	0.0104503
qilexprot_10826	-0.018618	0.016099	0.00734411	0.0400021	-0.0312714	-0.0295931	-0.00534012	-0.00256563	-0.00166259	0.0535399	-0.00504521	0.0240646	-0.00179079	0.0605392	-0.00685443	-0.0251834	0.00330602	0.00099622
qilexprot_18035	-0.018696	-0.012519	0.00536631	0.00644713	-0.00684388	0.0428792	-0.00713283	0.0226847	-0.0103238	0.0444895	0.0346753	-0.0767382	-0.0325412	0.00387744	0.017074	-0.0104938	-0.00179841	0.00595128
qilexprot_10113	-0.018741	-0.017963	-0.0264602	-0.0108428	0.00237178	-0.00434486	-0.00384767	-0.0568468	-0.0483868	-0.02475	-0.0101705	0.00763925	0.00981588	0.0375144	0.0196703	-0.0328248	0.025865	0.00729874
qilexprot_1979	-0.018759	0.020283	-0.011162	0.00636525	0.06367	0.0194683	0.0306272	0.00824677	-0.00474231	-0.00765057	0.0160985	0.000476236	0.0396539	-0.0147932	0.0117027	-0.0117203	-0.00905865	0.00745987
qilexprot_39121	-0.018759	-0.011588	0.00574026	-0.0130319	-0.00541781	0.026225	-2.12509e-05	-0.0161873	0.0802249	-0.00575881	-0.0395074	0.0112156	-0.018312	-0.00593002	-0.0433187	-0.0032534	0.00451517	0.0102201
qilexprot_47183	-0.018791	-0.013473	0.0328201	0.0428148	0.00255958	-0.0181982	-0.00853938	0.0070326	-0.0176094	-0.0431226	-0.0450634	-0.0189153	-0.001314	0.00877896	-0.0338121	0.00915272	0.0217254	0.00608301
qilexprot_64908	-0.018821	0.0419	0.00409141	-0.00507165	-0.0154324	-0.00902451	-0.0392744	0.00723704	-0.00562337	-0.0255928	0.0121093	0.00979253	-0.00697424	0.027523	-0.0093868	0.00519026	0.0201665	0.00445096
qilexprot_56377	-0.018878	-0.020026	-0.0123344	-0.00582879	-0.00977707	0.0518211	-0.00795027	0.0104901	0.0599444	-0.0185857	-0.00375352	-0.0127462	0.0130828	-0.0143114	-0.0178411	0.0225156	-0.0510608	-0.00521332
qilexprot_58772	-0.018907	-0.015718	-0.0387367	0.00498765	-0.0066124	0.0300758	-0.014782	0.0382613	-0.0294923	-0.000185795	-0.00266745	0.0242769	0.0157652	-0.0165206	0.00491641	-0.0912337	0.00907624	0.00219488
qilexprot_4482	-0.01891	-0.013564	-0.020142	0.0080614	0.000391515	0.0493603	-0.00921477	0.039198	-0.0255926	0.0367127	0.0106102	-0.0293034	-0.0368082	-0.0140063	0.0181663	-0.0566998	0.0284275	0.00674442
qilexprot_58603	-0.018931	0.024913	-0.00384156	-0.00954186	-0.00458409	-0.0236616	-0.0680332	-0.00770876	0.00881887	-0.0100715	0.0137176	-0.00682107	0.000827547	-0.0286677	0.0480278	0.008998	-0.00897901	-0.00206071
qilexprot_7657	-0.01894	0.012774	0.00561088	0.00771265	0.0436529	0.00595609	0.00619215	-0.0211097	0.0218097	0.0539193	0.000521444	0.0685268	0.00240598	-0.0200343	0.0194646	0.0434694	0.014692	0.0101346
qilexprot_12324	-0.019014	-0.005069	0.0515155	0.00290673	-0.00630527	0.0376499	-0.00719309	0.0160908	-0.0066676	0.0398287	-0.00152519	-0.0323228	-0.0249339	-0.000703368	-0.0421579	-0.00516635	-0.00378872	0.00430316
qilexprot_22981	-0.019066	-0.022904	0.0499888	0.0131212	0.0184787	-0.0308465	0.00514964	0.00700474	0.00164724	-0.024542	-0.0186067	0.0157789	0.00215187	0.00171697	-0.0169523	-0.0297466	-0.0172989	0.00522437
qilexprot_23019	-0.019099	-0.005084	-0.0313223	-0.00220865	0.000487512	-0.00695307	-0.00132158	0.00146602	-0.000675312	0.00544032	-0.00663158	0.00492457	-0.0261496	-0.0242478	-0.0331507	0.0916291	0.189628	0.00428644
qilexprot_78787	-0.019127	0.022945	-0.00389408	0.00176417	0.0600424	-0.00286388	0.033395	-0.0133086	0.00708318	-0.00140868	0.00983323	-0.0025732	0.00374105	0.0608703	-0.00327504	-0.0147156	0.00309049	0.00371879
qilexprot_29781	-0.019228	-0.000011	0.043279	-0.00166726	-0.00265002	0.0140986	-0.000979188	0.00039707	0.00488077	0.0272145	-0.017014	-0.00161761	0.116122	-0.0272914	-0.00422208	-0.00638825	-0.00247983	-0.00232333
qilexprot_22227	-0.01934	-0.009022	-0.00090739	-0.0192957	0.0197735	0.0367398	0.00680836	-0.0520043	-0.0482755	0.00994039	0.0214598	-0.0339072	0.00894542	-0.0295054	-0.0273874	-0.00339923	-0.00344092	-0.000401866
qilexprot_16658	-0.019401	-0.020722	0.00874435	0.0506784	-0.00208827	-0.0287815	-0.0120109	-0.0100543	0.0205036	0.0296838	0.0417603	0.0180943	-0.00507484	-0.0197455	0.014883	0.0073374	-0.00999724	-0.000448068
qilexprot_53051	-0.019494	-0.011675	-0.058671	0.00104912	-0.00243069	0.00391742	-0.00761052	0.0191565	-0.0165111	-0.00919927	-0.00533255	0.0253156	0.0209303	0.0192227	-0.0138168	0.0652739	-0.0419237	-0.013759
qilexprot_27622	-0.019498	-0.005793	0.0598094	0.0208997	-0.00116936	0.00410819	-0.00656123	0.00549891	-0.00855371	0.0057253	-0.0508722	-0.000681726	0.0112559	-0.00283129	-0.014155	0.0044116	0.00248987	0.00500617
qilexprot_5258	-0.019549	0.044827	0.000960162	-0.0084439	-0.0214166	-0.00788133	-0.0288682	-0.00551618	-0.00766321	-0.0126943	0.0144694	-0.0090819	0.00757665	0.0017178	0.00578246	0.0190954	0.00751033	-0.00145003
qilexprot_66946	-0.019581	-0.011303	-0.0472121	0.00108732	-0.00330971	0.00762705	-0.00905736	0.0208288	-0.0197304	-0.00154187	-0.0178222	0.0353676	-0.000162005	0.0389883	-0.0319915	0.0131299	-0.122563	-0.0150127
qilexprot_32626	-0.019649	0.019589	-0.0099037	-0.000696664	-0.0596189	-0.00322273	0.0447399	0.00925315	-0.0127213	0.00232571	-0.02089	0.0185651	-0.0179577	-0.00979698	-0.0143873	0.0123746	0.00153626	-0.00140284
qilexprot_78944	-0.019687	0.009526	0.0423837	0.00300498	-0.0421749	0.0314428	0.0225454	0.0192115	-0.0123372	0.0290572	-0.00684637	-0.0199148	0.00338184	-0.005934	-0.0304251	-0.0144598	0.00364569	-0.003038
qilexprot_21755	-0.019818	-0.018949	-0.0227861	-0.0286768	-0.0243322	-0.0338221	0.0328421	-0.0166082	0.0184301	0.0402991	-0.00205545	0.0244467	0.00701985	-0.0308445	0.0208797	0.000269644	3.0019e-06	-0.0225311
qilexprot_17699	-0.019901	-0.022062	0.0230657	0.0568375	0.000718145	-0.0192368	-0.00717934	0.00483706	-0.00960706	-0.0133152	0.0150903	-0.033663	0.00625988	0.0068201	-0.00894362	-0.00259666	0.0270729	-0.00318033
qilexprot_10630	-0.019904	-0.021557	0.0405341	0.0308581	-0.00478072	-0.00428152	-0.00574694	-0.0313581	-0.0378313	-0.0236523	0.0119706	0.00185662	-0.0139483	-0.00261701	-0.0139511	-0.0170757	-0.0293199	0.0069571
qilexprot_48783	-0.019983	0.021993	-0.00783834	0.00142428	0.0590076	-0.00358637	0.0328438	-0.0132521	0.00655722	0.00107	0.00692595	-0.000417619	-0.00666265	0.0593348	0.0289946	-0.00307664	-0.00978957	0.00640044
qilexprot_31008	-0.019986	0.006141	-0.0502985	-0.00427071	-0.00413898	-0.00909137	-0.0398769	0.00211719	0.00190575	0.0305748	0.00248372	-0.0281735	0.0124718	-0.0297919	-0.0204821	0.0159095	-0.0829871	-0.00590454
qilexprot_2648	-0.020028	-0.010092	-0.0610255	-0.000937197	-0.00104309	-0.00300448	-0.00424777	0.0114765	-0.00964177	0.0105798	-0.0174596	0.0202882	0.00345714	-0.0299101	-0.0103216	0.0536232	0.0536001	-0.00173599
qilexprot_42644	-0.020046	0.002118	-0.0314196	-0.00756705	0.0057714	-0.0370522	0.0122968	-0.0317241	0.0228327	0.0350825	-0.0144342	-0.0212772	-0.0392149	-0.0799478	-0.00512763	0.0166999	-0.00824921	0.00267507
qilexprot_61347	-0.02019	-0.014252	0.00786084	0.0260172	-0.00266337	-0.0212871	-0.00322658	-0.00457354	0.00788292	0.0171441	0.0679097	0.076718	-0.0122851	-0.00941303	0.0186147	0.00176047	-0.00361372	-0.00329533
qilexprot_51203	-0.020199	-0.022261	0.0191679	0.0560416	0.000263287	-0.0228093	-0.00557035	0.000179563	-0.00502855	0.0259043	-0.0126573	-0.012302	0.0134664	0.0165113	-0.0378621	0.0257308	0.00415668	-0.000785222
qilexprot_79227	-0.020279	-0.012984	-0.00214733	0.00385811	-0.0084564	0.0382544	-0.0188676	0.0436296	-0.034039	-0.00300226	-0.0320689	0.0626494	-0.00126787	-0.014625	0.0286037	-0.0329239	-0.0103923	-0.00115951
qilexprot_60991	-0.020314	-0.005128	-0.0461035	-0.00811251	-0.0229407	0.00898728	0.0190175	-0.0102022	0.0512084	0.0105001	-0.0189032	-0.0143709	0.0311747	-0.0243317	-0.0294801	-0.0146351	-0.0388214	-0.00156544
qilexprot_77783	-0.020382	-0.021158	-0.0168036	0.00555369	-0.00965442	0.0267164	-0.0159637	-0.00908755	-0.00781597	0.0366241	-0.00631005	0.042813	0.0463871	-0.0317572	-0.016663	-0.10845	0.0350898	0.0163591
qilexprot_31030	-0.020402	0.041099	-0.0228238	-0.00134982	0.00689937	-0.00144281	-0.0132172	0.0119066	-0.0117568	-0.014677	-0.000190433	0.0222593	0.00263142	0.0546265	0.00721179	0.00064703	-0.0402642	0.0057589
qilexprot_70773	-0.02042	0.020321	-0.0401233	-0.0363116	0.0163347	-0.00958642	-0.0295223	-0.0173894	-0.00928816	-0.00253367	0.00319877	-0.0104756	-0.0248787	0.0346725	-0.0288536	-0.00710565	-0.0108705	0.00684175
qilexprot_72062	-0.020429	0.021642	0.0344624	-0.00676577	-0.00701461	-0.000666522	-0.0619478	-0.00180234	0.00739573	0.0183817	0.00836964	-0.0282199	0.00437012	0.000596412	-0.0246782	-0.0041528	-0.00530704	0.00298297
qilexprot_9880	-0.02052	-0.006181	0.0335472	-0.0444669	0.0154491	-0.0326549	0.00986997	0.040972	-0.00482889	-0.0157228	0.0170975	-0.0104129	-0.0176299	0.00603029	-0.00648091	0.0047925	-0.00507837	0.00300208
qilexprot_34336	-0.020522	-0.013715	-0.0421742	0.00270027	-0.00517351	0.0191724	-0.0138212	0.0335758	-0.0275796	-0.00955448	-0.016128	0.0482465	0.0195929	-0.024003	-0.0029621	-0.0625223	0.023295	0.00501798
qilexprot_55123	-0.0206	-0.004593	0.0536181	0.00224863	-0.00609395	0.036338	-0.00624306	0.0139177	-0.00442512	0.0420033	-0.0036192	-0.0310103	0.00764263	-0.00658128	-0.0206214	-0.00580803	-0.00444278	0.00155714
qilexprot_13186	-0.020701	0.013072	-0.00909361	-0.0196438	0.0629981	-0.0134011	0.0359114	0.0141478	0.00113529	0.0170596	-0.00107057	-0.00655696	0.00798083	0.0386697	-0.000718629	-0.0119534	0.00763367	-0.000862588
qilexprot_26352	-0.020723	-0.01205	0.0107675	0.0422699	0.00662976	-0.041477	-5.33677e-06	-0.0126472	-0.00393095	-0.0240451	-0.0510604	-0.0397998	0.0159609	-0.0241363	-0.0121617	-0.020135	-0.000666773	-0.0047325
qilexprot_71516	-0.020806	-0.031915	-0.0190933	-0.0269121	0.0186758	0.000537869	0.00694906	-0.0392681	-0.0167921	0.00131571	-0.0241592	0.00498327	-0.0379617	-0.0308645	-0.00926216	-0.0227519	0.0137726	-0.0112865
qilexprot_74307	-0.020826	0.006641	0.0125018	0.0510813	0.0364859	-0.0153409	-0.00285167	-0.00230309	0.00310343	0.0373996	0.0343283	-0.016836	-0.0366688	-0.0246135	-0.000761795	-0.0170917	-0.00856373	-0.00193129
qilexprot_21217	-0.020878	-0.026749	-0.00963454	0.0431205	-0.00573631	0.0143936	-0.0137707	0.0290993	-0.0210414	0.00932992	0.042645	-0.0210618	-0.0264354	-0.00367141	-0.00879965	-0.00412169	-0.00217172	0.0022011
qilexprot_49600	-0.020906	0.038576	0.0176571	0.0162155	0.00613824	-0.0107781	-0.0359945	0.0101705	-0.0122663	-0.0204818	-0.0286136	0.00510716	0.000339204	0.00713097	-0.0107555	-0.015643	0.00631509	-0.0152147
qilexprot_55770	-0.020963	0.023977	-0.000807251	0.000552908	0.0608238	-0.00349865	0.0349981	-0.0151336	0.0103078	0.0156533	-0.00697566	-0.000184771	-0.0224099	-0.0147913	0.0156672	0.00646667	-0.00429335	5.20431e-05
qilexprot_43552	-0.020966	0.010811	0.0547338	0.00161214	0.0254231	0.0270244	0.00828138	0.0103363	-0.00683666	0.0159145	-0.0273949	0.0265408	-0.0196109	0.00419355	-0.00730325	0.00890127	0.00161996	-0.00142336
qilexprot_66834	-0.021006	0.039273	0.0241683	0.0163995	-0.0117535	-0.0148616	-0.0102581	-0.0001013	0.00627449	-0.0362802	-0.0258459	-0.00531988	-0.010924	-0.000804441	-0.0116214	-0.0142145	0.00126357	-0.00163418
qilexprot_68596	-0.021007	0.02419	0.00378997	0.00215515	0.0627954	0.00412912	0.0345128	-0.00945952	0.00743211	0.00792485	0.000539859	-0.000521164	0.0246004	0.00337965	-0.00742238	0.00688664	0.0229198	-0.00195245
qilexprot_63891	-0.02108	-0.005823	-0.00544313	0.00257549	-0.00112113	0.0021132	-0.0088319	0.0166881	-0.0147274	-0.0862288	0.0583241	0.0131065	-0.0224958	-0.0200957	-0.0358517	-0.00607658	0.0208208	0.0125384
qilexprot_28688	-0.021081	-0.004579	0.05308	0.00175477	-0.00590637	0.0339936	-0.00773153	0.0149048	-0.00817527	0.0333252	-0.00779708	-0.0159486	-0.0509919	0.00944676	0.0232172	0.00480006	-0.00212539	0.00569156
qilexprot_36511	-0.021242	0.020745	0.00287221	-0.000191984	-0.0595616	-0.00276968	0.0452387	0.00779247	-0.0109639	-0.0171869	0.000885556	0.0101887	0.018426	-0.000282909	0.00503361	-0.00364605	0.0160738	0.00143656
qilexprot_74362	-0.021257	0.028241	-0.0208849	-8.94118e-05	-0.00553483	-0.0200998	0.0365	-0.00717645	0.00124781	-0.0510687	0.0423706	-0.0090829	-0.0107325	-0.0242841	0.00326823	0.0105482	-0.00613252	-0.00530644
qilexprot_54443	-0.021306	0.04337	0.00692746	-0.000203491	0.0362142	-0.00138681	0.00898818	-0.00120039	0.000305694	-0.0172877	0.0102728	0.00781351	-0.0165749	-0.00485101	0.00314225	0.000438739	0.0011661	-0.00454907
qilexprot_8022	-0.021404	-0.000241	0.0479246	-0.0018245	-0.00301842	0.0157326	-0.00192994	0.00152	0.00342524	0.0272971	-0.0196616	0.0025937	0.0992532	-0.0227124	0.0113219	-0.00287267	-0.00191926	-0.00343412
qilexprot_56524	-0.021479	0.021037	0.020284	-0.00374494	-0.054495	-0.00427196	0.0445924	-0.00454485	0.00716874	-0.00587564	-0.0127469	0.00761116	-0.0279254	0.00384349	0.00671737	-0.0113164	0.000107575	-0.00108588
qilexprot_50977	-0.021562	-0.013872	-0.03549	0.00330414	-0.00617291	0.0244207	-0.0151011	0.0366623	-0.0278056	-0.0154499	-0.0133578	0.0441698	0.0173373	-0.00104531	-0.0184415	0.0804987	-0.0143803	-0.00665879
qilexprot_22812	-0.021625	-0.004746	-0.00829327	-0.0019465	-0.00209969	0.00536245	-0.00103512	0.00450982	0.00138485	0.0342748	-0.029117	0.00719886	0.096167	-0.0966669	-0.0426397	0.00542072	-0.0484336	-0.00232203
qilexprot_7673	-0.021627	-0.014985	0.00362231	-0.00811025	-0.00775193	0.0381963	-0.00718362	0.00449066	0.0560233	-0.0353045	-0.0167638	0.0253288	0.0716327	0.00864764	0.00290876	-0.00795047	-0.0210043	0.00547167
qilexprot_32195	-0.021638	-0.003741	-0.0441511	-0.00448751	0.0031259	-0.0216825	0.00452766	-0.0138974	0.00813566	0.018271	-0.00431607	-0.00856086	0.00266039	0.0386602	-0.014667	0.0501275	0.148823	-0.00667524
qilexprot_65187	-0.021648	0.030942	-0.00988397	-0.0403271	0.0210671	-0.00125672	-0.0107409	0.0144189	-0.028455	-0.00264438	0.0180006	-0.021798	-0.0314269	-0.0309281	0.00554195	-0.0164238	0.00624456	0.0132153
qilexprot_63300	-0.021651	0.014363	-0.0436997	-0.00971217	-0.000349183	-0.0347681	-0.0403342	-0.0180952	0.0114861	0.0216074	-0.0074777	-0.00700862	-0.00715246	0.0326443	0.0129638	-0.018523	-0.00554204	-0.00367902
qilexprot_21026	-0.021687	-0.001255	0.0462065	-0.00188166	-0.00320423	0.0156759	-0.00479577	0.00489174	-0.00390802	0.0167215	-0.0216166	0.0191009	-0.012557	0.00852583	0.117565	0.0157307	0.000634775	0.000135943
qilexprot_9885	-0.021713	-0.015344	0.0532146	-0.0141895	0.0154016	-0.0156512	-0.006527	-0.014711	-0.00708228	-0.041139	0.00765514	-0.0121027	-0.0148878	-0.0194387	-0.0207365	-0.0118664	-0.0116689	-0.00174099
qilexprot_73778	-0.021715	-0.005057	-0.0165344	-0.00122905	0.000849087	-0.00208269	0.00679363	-0.0151746	0.013035	0.0540925	0.024465	-0.0787967	-0.0453438	0.0199665	0.0626252	-0.013032	-0.00722207	0.00381607
qilexprot_38489	-0.021726	0.025373	0.0051909	-0.0364736	-0.0276028	-0.0144461	-0.00126174	0.01422	0.0280172	-0.0131871	-0.0166677	0.00623055	0.0646025	-0.0403993	-0.00104543	0.01193	0.0145081	-0.0153219
qilexprot_14192	-0.021769	-0.013338	0.0234947	0.0392525	0.0159578	0.027355	-0.00078501	0.0246565	-0.0147182	0.0401627	0.033585	-0.00633933	-0.044387	0.016715	-0.0115527	-0.00197555	0.035624	-0.00316097
qilexprot_16893	-0.021785	0.036554	0.0198158	-0.00154693	0.042599	-0.000457187	-0.00366641	-0.00658319	0.00746432	-0.0026537	0.00778018	-0.00222374	0.0437851	-0.00516695	-0.022037	-0.0215347	-0.00531164	-0.00347991
qilexprot_45521	-0.021799	-0.000198	0.0499045	-0.00171968	-0.0031927	0.0163823	-0.00253167	0.00252201	0.00263157	0.0264573	-0.0211414	0.00424418	0.0906722	-0.0226921	-0.0214046	-0.00369903	-0.00116453	0.00205397
qilexprot_48598	-0.021805	-0.008376	0.0202603	-0.0014045	0.00083477	0.00332402	0.00986277	-0.0393679	0.00504738	0.0529189	0.0334282	-0.0037238	-0.00723658	0.0050918	0.109461	-0.0241115	0.0165148	0.00377398
qilexprot_1981	-0.021816	-0.008111	-0.0529882	-0.00199104	0.000319679	-0.0101182	-0.00142182	0.000669917	-0.00582467	0.0115315	-0.0107731	0.0129721	0.0198543	0.0885134	-0.0169613	-0.000496978	-0.0390484	-0.00620269
qilexprot_16024	-0.021835	0.019384	-0.0198937	0.0116957	0.0372083	-0.0232691	0.021573	-0.0273603	0.039962	-0.00178277	-0.0393663	-0.0180646	-0.0177207	-0.0148795	-0.00182633	-0.0192675	-0.00628354	-9.39808e-05
qilexprot_29263	-0.021842	-0.000403	-0.0196839	0.0019121	-0.0213141	0.0103631	0.0174563	0.00344924	0.00222219	0.0407154	0.024564	-0.0714205	-0.0188164	-0.0838016	-0.011535	-0.00403351	-0.0331913	0.0118265
qilexprot_54034	-0.02185	0.022551	0.00435653	0.000571526	0.0575128	0.000322146	0.0330318	-0.014162	0.00964618	0.0249563	-0.0121713	-0.000766104	0.0215357	0.033407	-0.0232753	-0.0137224	0.00206838	-0.00423844
qilexprot_56112	-0.021872	-0.002786	0.0541121	0.000602842	-0.00504559	0.0289514	-0.0047547	0.00934632	-0.00122281	0.0371168	-0.0114218	-0.0173237	0.0486356	-0.015251	-0.0285967	-0.0059758	-0.00323121	-0.00595733
qilexprot_32381	-0.021974	0.019239	0.0177631	-0.00312156	-0.0579887	0.00464619	0.043805	0.00228457	0.0081171	-0.0100969	-0.0135234	0.0108963	0.0145977	-0.0115053	-0.00200186	0.00175593	0.00451289	-0.00677982
qilexprot_15352	-0.02209	0.019452	-0.0105079	-0.0021826	0.0486063	-0.014641	0.0316454	-0.0226616	0.0172236	0.0293279	-0.0135494	-0.00962904	-0.0139117	-0.0590631	-0.00691955	0.0109823	-0.0079375	-0.00215729
qilexprot_46499	-0.02213	0.016731	-0.0186214	-0.00457635	-0.0333804	-0.0331815	0.0388023	-0.0217763	0.00835569	-0.00940437	0.0133626	-0.015705	-0.0293031	0.0595509	-0.0362274	-0.0139193	0.0054895	-0.00129275
qilexprot_60038	-0.022138	-0.011071	-0.0219884	0.00339125	-0.00347837	0.0215403	-0.00101852	0.00853951	7.41734e-05	0.0450238	0.0320081	-0.0761646	0.0550629	0.00599825	-0.0389158	-0.0120571	0.00385952	0.000699136
qilexprot_61847	-0.022164	-0.001026	0.0527754	-0.00122494	-0.00386892	0.0178336	-0.007702	0.00984472	-0.00818002	0.0105127	-0.0276848	0.0273025	-0.0632965	0.010377	-0.0475436	0.0118571	0.00458247	0.00271594
qilexprot_1458	-0.022218	-0.003937	0.0410787	1.1946e-05	-0.00532948	0.0237181	-0.0107194	0.0183852	-0.0148437	0.00731331	-0.0313143	0.0365629	-0.0631707	0.0186785	-0.0267925	0.05453	-0.0635951	-0.000400097
qilexprot_47373	-0.022242	-0.001314	0.0479636	-0.0018422	-0.00337123	0.0162944	-0.00544633	0.0058375	-0.00498243	0.0156579	-0.0229886	0.0215646	-0.0260556	0.0108256	0.105334	0.016696	0.00130874	-1.3606e-05
qilexprot_77619	-0.022312	0.021549	-0.00494766	-0.00882746	-0.00305765	-0.0240163	-0.0562223	-0.0128609	0.0147169	-0.00271168	0.0261719	-0.0332371	-0.00251019	-0.045711	0.0105114	0.0368305	0.04988	-0.00124716
qilexprot_28239	-0.022351	-0.000247	0.0513957	-0.0017184	-0.00332231	0.0169023	-0.00295787	0.00311648	0.00196472	0.0260148	-0.0221556	0.00588414	0.0826421	-0.02122	-0.0266867	-0.0029321	-0.000771889	-0.0016181
qilexprot_61110	-0.022359	-0.000908	0.0535438	-0.00123019	-0.00388575	0.0180267	-0.00741929	0.00952075	-0.0073358	0.0119619	-0.0277263	0.0254941	-0.049782	0.00652122	-0.0615747	0.00961821	0.00430728	0.00714443
qilexprot_29045	-0.022376	0.000157	-0.00532169	-0.0205087	-0.0388496	-0.0207839	0.0458341	-0.019958	0.0303768	0.0401868	-0.00487329	-0.0066123	0.00686361	-0.0502714	0.00219339	-0.00956081	-0.00500459	0.35508
qilexprot_71028	-0.02244	0.027771	-0.0258232	-0.000676241	-0.00224946	-0.00284534	-0.00282029	0.0135809	-0.0133793	-0.0210893	0.00370289	0.0262557	0.00511639	-0.0358645	-0.0135558	-0.120474	0.0504335	0.014453
qilexprot_60984	-0.022472	0.010169	-0.048215	-0.0124189	0.0200303	-0.020135	0.00140429	-0.04839	-0.00992971	-0.00959231	0.00115948	-0.00268424	0.000649017	0.0147532	-0.0124453	0.0334864	0.0139024	0.165511
qilexprot_58404	-0.022559	-0.018719	0.0356121	0.00060423	0.0321815	-0.0175395	0.0115471	0.0136873	-0.0194453	-0.010231	0.0501895	0.0398997	-0.0102545	0.0123258	-0.0131559	0.00795837	0.00119892	0.00716933
qilexprot_7747	-0.022581	0.006458	0.0554946	-0.00143811	-0.0205572	0.0178644	0.00953386	0.00627745	-0.00312601	0.02264	-0.0263553	0.013308	0.0470807	-0.00947828	0.0221963	0.00363972	0.000177225	-0.00698486
qilexprot_34215	-0.022641	0.018766	0.0465924	-0.00340594	0.0231923	0.000728009	-0.0183404	0.0202772	-0.00682658	0.0214833	-0.0195806	0.0325905	-0.0189753	0.008612	0.0458755	-0.0101839	-0.0120024	0.00274436
qilexprot_58806	-0.022648	0.020027	-0.00596788	0.00515512	0.062401	0.0198016	0.0280392	0.0108788	-0.00813577	-0.00312133	-0.00578274	0.0241524	0.0182613	-0.0117546	-0.0195794	-0.00274184	0.00593926	0.000648337
qilexprot_43639	-0.022665	0.001718	-0.0361039	-0.00831614	0.00624153	-0.0400366	0.0131275	-0.0353028	0.023635	0.0429736	-0.017833	-0.0220031	-0.0304409	-0.0243398	-0.00970323	0.00147005	-0.00180066	-0.00370068
qilexprot_74163	-0.022676	0.000959	0.0524941	0.0251872	-0.029331	-0.00159704	0.017015	0.00222984	-0.00448378	0.0223942	0.00197404	0.00807969	-0.0370727	0.0198298	0.0276147	-0.00902199	-0.00117361	0.000217946
qilexprot_17088	-0.022699	0.033111	-0.032784	-0.000967994	0.0423911	-0.00407239	0.00196805	0.00105051	-0.00207644	0.0107316	-0.0131664	0.0172443	-0.00622934	-0.00378498	-0.0079487	-0.0168061	0.0114946	0.00833622
qilexprot_35655	-0.022701	-0.012455	0.00153652	0.00609776	-0.00586378	0.0369101	-0.00639166	0.0200808	-0.00890881	0.0261863	0.0501008	-0.078606	-0.0195552	-0.00204474	0.0213199	-0.0196661	-0.00242463	0.00857762
qilexprot_4434	-0.022748	-0.000299	0.0521351	-0.00175919	-0.00338018	0.0171679	-0.00309939	0.00325735	0.00172932	0.0260809	-0.0225526	0.00661185	0.0797924	-0.0202362	-0.020391	-0.00211412	-0.000722364	0.0079081
qilexprot_61259	-0.02275	0.020577	0.01215	-0.00299938	-0.0512334	-0.00874217	0.043937	-0.00479013	-0.00126953	0.0127599	-0.0168635	0.00439527	0.00327733	-0.00713236	0.0572594	-0.00991076	0.00198364	-0.00123572
qilexprot_23611	-0.022784	-0.000766	0.0546473	-0.00128808	-0.00390033	0.0183108	-0.00691024	0.00884596	-0.0059642	0.0144505	-0.0276399	0.0226953	-0.0283509	0.00112026	-0.071358	0.00683493	0.00371875	0.00171879
qilexprot_1961	-0.022807	-0.012417	-0.0352331	0.0024842	-0.00493605	0.0168085	-0.0121599	0.0289849	-0.0234324	-0.0179322	-0.00693291	0.0377018	0.0308289	0.00697487	-0.0180722	0.035321	-0.126846	-0.0138991
qilexprot_42256	-0.022831	-0.000743	0.0494105	-0.00204229	-0.00321639	0.0164507	-0.00301589	0.0025717	0.000807122	0.024941	-0.0210872	0.00930344	0.0606338	-0.010171	0.0795245	0.00584895	-0.00133962	-0.00138194
qilexprot_52563	-0.022835	0.001731	-0.036061	-0.00831213	0.00627503	-0.0402252	0.0131408	-0.0353627	0.0236916	0.0419213	-0.0169094	-0.0222456	-0.0305714	-0.0253923	-0.00967432	0.00183634	-0.00199597	0.00105284
qilexprot_77614	-0.022853	0.044167	0.00717479	-0.000895679	-0.00756293	-0.00519539	0.029248	0.000939473	-0.0032811	-0.0142763	0.00139884	0.00885271	-0.017391	-0.0212831	-0.0208209	0.000874983	0.00227546	-0.00619082
qilexprot_26565	-0.022922	0.046895	0.00120146	-0.00153021	-0.0124897	0.00102565	0.000646373	0.00847998	-0.00673698	-0.000524211	0.00323842	-0.00273979	-0.00696777	0.00177588	-0.0348082	-0.0235485	0.0142625	-0.00827234
qilexprot_52720	-0.022959	0.020408	-0.0161643	0.00261116	0.0601697	0.00378166	0.0310812	-0.00232237	0.00203709	0.000938206	-0.00128291	0.00879662	0.000519974	-0.0424361	-0.0215429	0.0199398	0.0143578	0.0119904
qilexprot_49614	-0.022959	0.033102	0.0370715	-0.000111857	-0.0180853	0.00268671	0.0352652	0.000381645	-0.00199232	-0.0170609	0.0073544	0.00269924	0.0204087	-0.000440903	-0.00964746	0.00211388	-0.00278722	0.000229283
qilexprot_14911	-0.022978	-0.018616	-0.00254978	0.0104298	-0.00373244	0.0146949	-0.00751955	0.00190951	0.0475479	-0.0749123	-0.0131475	0.0083384	0.0243818	-0.0342631	0.0029262	-0.0201435	-0.0250553	0.00487593
qilexprot_48869	-0.022994	-0.017799	0.0185827	0.00879306	0.000399352	-0.00630706	-0.000280249	-0.0514497	-0.0221748	0.046193	-0.0167111	0.00133998	0.0557012	0.0366842	0.0233854	-0.0328949	0.00525561	0.000859027
qilexprot_16587	-0.023059	0.000609	0.0409019	-0.0166105	-0.00665298	-0.00242756	-0.0166505	0.0149465	-0.0174512	-0.00774569	-0.0465153	0.0302234	-0.0725297	0.0265468	0.0264571	-0.0037341	-0.00285791	-0.00425536
qilexprot_47882	-0.023062	-0.000326	0.0536242	-0.00166982	-0.00353473	0.0176884	-0.00378906	0.0043211	0.000585009	0.0246476	-0.0239001	0.0090517	0.0652579	-0.0182135	-0.0416652	-0.00164546	8.56973e-05	0.00478984
qilexprot_64595	-0.023102	-0.000364	0.05254	-0.00182569	-0.00340728	0.0173251	-0.00312482	0.00319804	0.00164869	0.0263471	-0.0226782	0.00703906	0.0786449	-0.0192159	-0.00687023	-0.00107731	-0.00082926	0.00658169
qilexprot_14061	-0.023126	-0.004963	0.0369015	-9.36321e-05	-0.00505374	0.0229476	-0.011119	0.0191884	-0.0173769	0.00563416	-0.028048	0.0435045	-0.0550484	-0.000788248	0.0623468	-0.0662955	0.000926384	-0.000411474
qilexprot_58589	-0.023155	0.008895	-0.00138558	-0.0125398	0.0463296	0.0144219	0.0201707	-0.0361532	-0.031022	-0.0185642	-5.1102e-05	0.020982	-0.0311541	-0.0434502	-0.0581509	0.00909707	-0.00371733	0.00543228
qilexprot_133	-0.023161	0.002981	-0.0237409	-0.0142246	0.0439248	0.0228014	0.0211448	-0.0421865	-0.0341761	0.0223063	-0.00518647	-0.00494755	0.0239131	-0.011383	0.0186145	-0.00631929	-0.0180738	0.000852868
qilexprot_27776	-0.02322	-0.018512	-0.0157219	-0.0435912	0.00847428	-0.0368984	0.0081842	0.037997	-0.00405768	0.0263245	-0.00919427	-0.0134884	-0.00294108	-0.00797525	-0.020072	0.00633092	0.00622944	-0.00421988
qilexprot_53344	-0.023257	-0.000456	0.0551885	-0.00149229	-0.00376213	0.0183002	-0.00517773	0.0063958	-0.00205727	0.0208265	-0.0260248	0.0145942	0.0291171	-0.0116592	-0.0686446	0.000828613	0.00171312	-0.0048172
qilexprot_73586	-0.023306	-0.007774	0.0312604	0.0327724	0.00541469	-0.0320629	-0.000609481	-0.0113799	-0.00136881	-0.0573578	-0.00301704	-0.0405064	0.0305195	-0.000833254	-0.00528463	0.00162011	-0.00258847	0.000783221
qilexprot_59763	-0.023319	-0.001955	-0.038602	-0.00552952	0.00438063	-0.0285233	0.00712302	-0.0225351	0.0121489	0.0183154	0.000579338	-0.0143965	0.00607798	0.0887393	-0.0169093	0.00658554	0.0835043	-0.00169038
qilexprot_45286	-0.023361	0.003301	-0.0486019	-0.0143524	0.0231104	0.021963	0.0244822	0.00186731	0.00543215	-0.0418494	0.00302785	0.0263454	0.00552956	0.0137505	0.00472533	-0.0218726	-0.0310795	-0.200976
qilexprot_41827	-0.023389	0.035473	0.0206848	-0.00190796	0.0109424	-0.0111535	0.00474716	-0.00799437	0.00640508	-0.0438758	0.0410729	-0.0125201	0.0261671	-0.00961979	-0.00759018	0.00402689	-0.0077504	0.000197854
qilexprot_52667	-0.023449	0.041213	0.0167209	-0.00570422	0.0166428	-0.0104097	-0.0303346	-0.00614009	0.00655752	-0.00555809	0.00607698	4.39925e-05	0.00304916	-0.0107795	0.0301722	0.00406512	-0.00685111	-0.000914963
qilexprot_77869	-0.023454	-0.00084	0.0557835	-0.00137641	-0.00397791	0.0187123	-0.00701037	0.00887558	-0.00609015	0.0149751	-0.0281141	0.0233629	-0.0293957	0.0020889	-0.0580605	0.00795675	0.00363622	0.0076655
qilexprot_39542	-0.023457	-0.001543	-0.0441982	-0.00624504	0.00422874	-0.0312536	0.00872113	-0.0230332	0.015197	0.0279376	-0.0137657	-0.0124987	-0.0213137	-0.0324284	-0.0120931	0.0543116	-0.0845131	-0.00955162
qilexprot_10650	-0.023479	-0.000428	0.0552655	-0.00157846	-0.00372659	0.0182985	-0.00476414	0.00574748	-0.00120107	0.0223627	-0.0255819	0.0129437	0.0413714	-0.0137968	-0.0577791	0.000189378	0.00116189	-0.00703701
qilexprot_37363	-0.02348	-0.01754	-0.0225103	-0.0365111	0.00296627	-0.0124065	0.00623548	-0.00897639	0.0282841	0.02018	-0.0417452	0.0104903	0.0170812	-0.0661993	-0.0322287	0.01171	-0.0161095	0.00217181
qilexprot_65420	-0.023564	-0.001225	0.0513063	-0.00193181	-0.00356065	0.017343	-0.00537406	0.00574938	-0.00418536	0.018201	-0.0242005	0.020373	-0.0105579	0.00645716	0.0911125	0.0146172	0.001056	0.00224408
qilexprot_44393	-0.023573	-0.009962	-0.0609136	-0.00147383	-0.000329789	-0.00827494	-0.00353864	0.00726184	-0.0102462	0.00619043	-0.0130494	0.0233146	0.00554997	0.010641	-0.0101603	-0.0467519	-0.0337003	0.00553646
qilexprot_53343	-0.023585	-0.001339	0.0524537	-0.00174725	-0.00375389	0.0178095	-0.00666555	0.00769707	-0.00668094	0.014421	-0.0260695	0.0255234	-0.0449944	0.0126448	0.0642661	0.0168512	0.00260836	-0.00321257
qilexprot_61856	-0.023595	0.042024	-0.00269951	-0.0033183	-0.0138267	-0.00965881	-0.0168376	0.00745023	-0.00654041	-0.0374856	0.0206377	0.00988827	-0.00202178	-0.0144934	-0.0086792	-0.00571761	0.00214808	0.00546063
qilexprot_55527	-0.023617	0.016626	0.0185614	-0.00153154	-0.0443722	-0.000306477	0.0388795	-0.00542271	0.00414756	0.0258193	-0.00137883	-0.0291345	0.066594	-0.000669359	-0.0147249	-0.00428147	-0.0202164	0.000825837
qilexprot_31223	-0.023666	-0.011094	-0.049633	0.00030055	-0.00246634	0.00297383	-0.00731629	0.0175787	-0.0156377	-0.0102091	-0.00684753	0.0288742	0.00301306	-0.0227442	0.0337496	0.0397674	-0.105548	-0.00558911
qilexprot_3687	-0.023715	-0.007725	-5.27262e-05	0.00216804	-0.00260812	0.0179742	0.00177878	-0.000247198	0.00674253	0.0497014	0.0349743	-0.0903432	-0.0184999	-0.0210662	-0.0189818	0.00905029	-0.0502918	0.00260368
qilexprot_13479	-0.023717	-0.004303	0.0367267	0.0336596	-0.00323966	-0.0219486	-0.0319712	-0.00201093	0.00275987	-0.00891075	0.047991	0.0101197	-0.0376322	-0.0137043	-0.0317911	0.00782466	-0.0076672	0.00892914
qilexprot_71819	-0.023771	0.016164	0.011307	0.000351715	0.0564678	0.0296288	0.0280381	-0.000905694	0.0296111	-0.0182252	0.00356453	0.00455717	-0.0117743	-0.00940446	0.0190217	0.0157068	0.00359147	0.0101744
qilexprot_69239	-0.023804	0.033496	-0.00642564	-0.0102714	0.000611527	-0.0330504	-0.0355649	-0.02115	0.0166611	0.0134106	-0.00225237	-0.0126709	-0.0189631	-0.0359789	0.00347051	-0.016147	-0.0076854	0.00707532
qilexprot_34833	-0.023819	-0.025	-0.0277644	0.0494981	-0.00446837	-0.00828755	-0.00437247	0.011502	0.00850089	0.00235128	-0.0183003	0.0105669	-0.00369471	-0.0281627	0.0182311	-0.0227566	-0.00757664	0.00181608
qilexprot_75694	-0.02384	0.017325	0.00527538	-0.00588302	-0.00891897	0.00132949	-0.0734476	0.0165757	-0.010663	-0.010829	-0.0022954	0.0209245	-0.0306382	0.000203964	-0.0220558	-0.0138953	0.00590305	-0.000478548
qilexprot_28171	-0.023893	-0.010678	-0.00069144	-0.0118198	0.00843477	-0.0451409	0.00445655	0.0077994	-0.00352209	-0.0190717	-0.0108059	-0.00490498	-0.0742639	0.0396778	-0.0755515	-0.0662024	0.00396622	0.00950666
qilexprot_34963	-0.023898	-0.003288	-0.01702	-0.0408124	0.0439093	-0.0156704	0.0278581	-0.0102083	0.0255916	-0.00227493	-0.0223457	0.0113369	-0.0129684	-0.0173358	-0.0285256	-0.030154	-0.0132883	-0.00986873
qilexprot_26355	-0.023906	0.018764	0.0212811	-0.000413655	-0.0534219	0.00256299	0.0395952	0.00563561	-0.00840315	-0.00141488	-0.00329492	-0.00195319	-0.0385741	0.00728389	-0.0253148	0.0183564	-0.01319	-0.00375382
qilexprot_7197	-0.02394	-0.002675	0.0573385	7.763e-06	-0.00506509	0.0281465	-0.00556438	0.00949928	-0.00278375	0.0339762	-0.0158053	-0.00738909	0.0264625	-0.00809466	0.00587053	0.000374546	-0.0020775	0.00608113
qilexprot_10831	-0.023969	0.005949	-0.00529981	0.00501868	-0.0500408	0.0288746	0.0280122	0.0257712	-0.0194479	0.0236331	0.0148597	-0.0376668	-0.0336722	-0.0121192	-0.000521614	-0.0391264	-0.013598	0.00974959
qilexprot_23241	-0.023997	-0.015323	0.0215198	0.00153668	0.021918	-0.0187809	-0.0180615	0.0160753	-0.0256772	-0.000116055	-0.0244063	0.0790008	-0.00314421	-0.0306497	0.00908229	-0.0276001	-0.0272231	-0.0019902
qilexprot_72555	-0.024005	-0.007723	-0.0603237	-0.00349183	0.0013002	-0.0156881	0.000689701	-0.00315711	-0.000988021	0.0232666	-0.0189466	0.0101179	0.000509311	0.0111975	-0.0131101	0.0109405	0.0549512	-0.00629013
qilexprot_8034	-0.024012	-0.025461	0.0221255	-0.0197603	0.0164466	-0.0324965	0.00397593	0.0181444	-0.00427253	-0.0357093	-0.0112452	-0.0430788	-0.0289226	-0.0262499	0.0205761	-0.000499557	-0.00458641	-0.00374437
qilexprot_2474	-0.02413	-0.00844	-0.0604234	-0.00277742	0.000731295	-0.0139302	-0.000869023	0.00109422	-0.00477218	0.014662	-0.0171946	0.0178095	-0.00689072	-0.0257956	-0.00819261	-0.0425142	-0.015384	-3.34468e-05
qilexprot_71590	-0.024165	0.021401	0.016147	-0.00285585	-0.049001	-0.0138576	0.043869	-0.00900217	0.00113494	-0.00652631	0.00271647	-0.00513515	0.00982184	0.0377079	-0.0212211	-0.00931223	0.0035292	-0.0067904
qilexprot_2842	-0.024192	-0.003166	0.00736403	-0.0109879	-0.0241051	0.0192968	0.0138698	-0.0108447	0.06612	-0.0449205	-0.012933	0.0167318	-0.0208343	0.00663452	-0.0425706	-0.0103956	-0.0397543	0.00382328
qilexprot_74259	-0.024207	-0.001145	0.0529782	-0.00197965	-0.0036427	0.0178492	-0.00521011	0.00554248	-0.00348713	0.0199016	-0.0246827	0.0191125	0.00163474	0.00313192	0.0815158	0.0129375	0.000805144	0.00200763
qilexprot_63280	-0.024211	-0.002958	0.0580434	0.000113796	-0.0052454	0.02886	-0.00649793	0.0108603	-0.00478201	0.0318116	-0.0165496	-0.00394188	-0.00187569	-0.00130573	0.0143338	0.00386346	-0.00129738	-0.000217348
qilexprot_49180	-0.024224	-0.016367	-0.0140098	-0.0112255	-0.00642482	0.0304688	-0.00329334	-0.00672606	0.0720538	-0.0199427	-0.0229589	0.010677	-0.0118759	-0.0172254	-0.00198996	-0.0248068	0.00791187	0.000815412
qilexprot_7626	-0.024243	0.023363	0.015126	-0.0243863	0.0057369	-0.00353697	0.0408756	0.00303771	0.0483636	-0.0187199	0.00856459	-0.0237773	0.0174116	-0.0298963	0.00919259	-0.0111825	-0.00163641	-0.033601
qilexprot_6417	-0.024266	-0.001255	0.055242	-0.00165598	-0.00397065	0.0187042	-0.00721746	0.00865106	-0.00719077	0.0142932	-0.0278196	0.0266556	-0.0484146	0.0111243	0.0251777	0.0151843	0.00328772	-0.000490701
qilexprot_36302	-0.024409	-0.01043	-0.0164229	6.97083e-05	-0.00513851	0.0200681	-0.0108987	0.0252204	-0.0180068	0.0184182	-0.0371006	0.0407334	-0.01876	-0.0575786	0.0567497	0.077058	0.0587703	-0.00271096
qilexprot_17885	-0.024442	-0.001184	0.0561969	-0.00161423	-0.00403478	0.0189905	-0.00730649	0.00887135	-0.00710889	0.0145683	-0.0283344	0.0264338	-0.0456928	0.00942799	0.00652877	0.0138583	0.00344796	0.0085188
qilexprot_50467	-0.024468	0.011841	-0.0499609	-0.00407942	0.0211308	-0.0169329	-0.00884569	-0.00659305	0.0028342	0.0171369	-0.0121132	0.00522299	-0.0139896	0.0411143	-0.0305906	0.0580456	0.0439446	-0.00729455
qilexprot_67309	-0.024488	0.002951	-0.0599997	-0.00266567	-0.0105623	-0.00940502	-0.0176469	0.0126362	-0.0116644	-0.00551073	-0.00707446	0.0232001	0.00496361	-0.0346532	-0.00430189	-0.00384545	-0.00431644	-0.00825012
qilexprot_5898	-0.024528	-0.001378	-0.0407912	-0.0063771	0.00472908	-0.0325297	0.00888769	-0.0265724	0.0146825	0.0266935	-0.00722061	-0.0147309	-0.00122787	0.0750439	-0.0174628	0.00771423	-0.041879	-0.00699123
qilexprot_16894	-0.024534	-0.01954	0.0116208	0.0354247	-0.0014956	-0.0111171	-0.0061504	0.000212351	0.00773554	0.0291017	-0.0432125	0.0215933	-0.045017	-0.0295115	0.0595433	0.0298483	0.0449719	0.00475349
qilexprot_29180	-0.024592	0.000244	-0.0511196	-0.0198285	-0.00112237	0.00286117	-0.0231195	-0.0413833	-0.0131002	-0.00591904	-0.00646692	0.0241263	-0.00580986	-0.000755372	0.00249539	0.00243698	-0.0055355	0.0102572
qilexprot_73139	-0.024593	-0.001252	0.0554777	-0.00175498	-0.00395039	0.0187657	-0.00686247	0.00806119	-0.00645941	0.0157551	-0.0274847	0.025341	-0.0379072	0.00955424	0.0391679	0.0149558	0.00276539	-0.000763213
qilexprot_56373	-0.024598	0.021722	0.0285606	-0.0201169	-0.0162979	0.00698484	0.0133027	0.0429995	-0.0181689	0.0119379	-0.00805625	-0.00213371	-0.0183882	0.0123418	-0.0651843	0.0145511	0.0370471	0.00354128
qilexprot_2213	-0.024623	-0.014715	0.0108074	0.0393893	0.00333384	-0.0336925	0.00320912	-0.0186779	0.0104958	0.0234021	0.00644467	-0.0354391	0.0710202	0.0248593	0.00828796	0.00525996	-0.00528285	-0.00858693
qilexprot_50039	-0.02463	-0.000679	0.0577202	-0.00162437	-0.00397819	0.0192341	-0.0058432	0.00711405	-0.00328162	0.0204416	-0.0275624	0.0180033	0.0131805	-0.00674956	-0.0444283	0.00446968	0.00206528	-0.00434571
qilexprot_6980	-0.024661	0.021158	-0.00346106	-0.0107532	-0.00440904	-0.0212212	-0.0587667	-0.0113262	0.0101116	0.03586	-0.0245197	0.000722673	0.0178376	0.0106537	-0.0219363	-0.0387712	-0.00217626	-0.00426557
qilexprot_37345	-0.024689	-0.006294	0.0364348	0.000481209	-0.00623945	0.0284574	-0.0131538	0.0243964	-0.0200504	0.00654583	-0.0327679	0.0463017	-0.0552568	0.00960877	0.0395187	0.0128083	-0.0124153	-0.000804696
qilexprot_44419	-0.024701	-0.00103	-0.0211414	-0.00278329	0.00399455	-0.0264535	0.003708	-0.0126391	0.00807273	-0.0537304	0.0503141	-0.0150187	-0.0251322	-0.081803	-0.00807361	-0.000102049	0.000760837	0.00264401
qilexprot_15999	-0.024712	-0.000829	0.0564809	-0.00162559	-0.00399245	0.0196648	-0.00533281	0.00675216	-0.00214192	0.0228218	-0.0267176	0.0151671	0.0372236	-0.0115786	-0.0341453	0.00605712	0.00912986	-0.00211192
qilexprot_16148	-0.024732	0.004726	0.0567655	-0.00278601	-0.00486033	0.0141488	-0.0217806	0.0082292	-0.00560817	0.00247857	-0.0173726	0.0219699	-0.0430613	0.00531074	-0.0263701	0.0128676	0.00204437	0.00117516
qilexprot_32969	-0.024785	0.013381	-0.00599755	-0.00442905	-0.0301411	-0.0189589	0.0337081	-0.0168239	0.0117154	0.023019	-0.00840975	-0.0182748	0.0890937	-0.00625478	-0.0465117	0.00729115	-0.0405486	-0.000398795
qilexprot_40635	-0.024798	-0.013823	-0.0463109	0.00709696	-0.003056	0.00331098	-0.00603561	0.00739013	-0.00488529	0.0535498	0.00720209	-0.0085012	0.00995919	0.0146938	0.0166333	-0.0755048	0.00626824	-0.000334652
qilexprot_15534	-0.024805	-0.008641	-0.0608669	-0.00242637	0.000764229	-0.0129342	-0.00114097	0.00198157	-0.00373815	0.00522823	-0.00677162	0.0108175	0.00143395	-0.0138449	-0.0124522	0.040681	0.0531174	-0.00615597
qilexprot_27093	-0.024825	-0.000039	0.0229591	-0.000413227	0.00126072	-0.00826042	-0.00165706	-0.00302447	0.00128006	-0.0767348	0.0652739	-0.0103856	-0.00388471	-0.0136079	0.00880558	0.0161121	-0.00723327	0.00687027
qilexprot_70934	-0.024854	-0.002488	-0.019414	-0.0326462	-0.00587444	-0.0525945	0.0253739	0.00536501	0.00648202	-0.00787121	0.0157626	-0.0165652	0.00328514	0.0652862	-0.000716685	-0.00306799	0.00580046	-0.0106945
qilexprot_46179	-0.024858	-0.025738	-0.00992946	0.0372958	-0.00154731	-0.0228465	-0.00653213	-0.0182731	-0.0229032	-0.00164495	0.0244076	0.0319388	-0.0245648	-0.0173829	-0.0506283	-0.0182758	-0.0156094	-0.00402139
qilexprot_71766	-0.024862	0.033341	0.0336041	-0.00269598	-0.0267935	0.00889732	-0.0076399	0.0136651	-0.0106353	-0.00560878	-0.012706	0.0231992	0.000419775	-0.0115614	0.0339429	0.000449824	-9.27175e-05	0.00909693
qilexprot_1435	-0.024872	-0.018875	-0.0353179	0.00523169	-0.00241964	0.00495311	-0.00391148	-0.00471801	0.0501571	-0.0450541	-0.0273373	0.00901882	0.0118383	-0.0246581	-0.00641691	0.00124825	-0.0161165	0.00833961
qilexprot_55829	-0.024884	0.008438	-0.0355066	0.0348166	-0.00885045	-0.0305001	0.00682435	-0.0042085	-0.000861	0.0535624	-0.0118077	-0.00147636	-0.0204155	-0.0208678	0.00958493	-0.0239314	-0.00569726	0.00707989
qilexprot_14963	-0.024889	-0.000623	0.0575337	-0.00177028	-0.00389117	0.0191217	-0.0050593	0.00589901	-0.00170635	0.0231133	-0.0266038	0.0148955	0.0353971	-0.0106218	-0.0247987	0.00325724	0.00105546	-0.000651062
qilexprot_33094	-0.024917	0.001905	0.0256096	-0.000918954	0.00994168	0.00988043	0.00497508	-0.00259346	0.00173015	0.0190811	0.00235584	-0.0131604	-0.0482659	0.00118264	0.141206	0.0161821	-0.00517509	-0.0085103
qilexprot_78150	-0.024945	0.01077	-0.00122849	0.0580515	-0.00509634	-0.0241258	0.0309901	0.00914018	-0.0165522	-0.0116622	-0.000134597	-0.00461452	-0.0207018	-0.0196609	0.0194598	-0.00165206	0.0192009	0.00372777
qilexprot_31740	-0.024962	-0.000874	0.0553996	-0.00202373	-0.00371887	0.0185054	-0.00454791	0.00475916	-0.00141954	0.0237437	-0.0250034	0.0148324	0.0352026	-0.00625168	0.0502531	0.00767945	9.66731e-05	-0.00185766
qilexprot_10495	-0.024995	-0.000675	0.0565719	-0.00193143	-0.00377579	0.0188056	-0.00444378	0.00483294	-0.000739457	0.0247378	-0.0254729	0.0131288	0.0474612	-0.0112548	0.0113045	0.00407024	0.000175046	0.00647231
qilexprot_47118	-0.025083	-0.000762	0.0562629	-0.0019843	-0.00376172	0.0187401	-0.00447668	0.00477362	-0.00098079	0.0244944	-0.0253268	0.0138063	0.0431076	-0.00925534	0.0290815	0.00561643	0.000104049	0.00321283
qilexprot_38629	-0.025089	-0.000699	0.0581824	-0.00173786	-0.00397735	0.0193804	-0.00554813	0.00658456	-0.00266532	0.0218712	-0.0273629	0.0170145	0.0221614	-0.00781781	-0.0275727	0.00462194	0.00156964	0.00101896
qilexprot_8960	-0.025099	-0.01235	0.0223657	-0.0227773	-0.00204009	0.0197036	-0.0061944	-0.0491687	-0.0446282	-0.000862062	-0.0190992	0.0273413	-0.00865758	-0.0176624	0.0232197	-0.000931077	-0.0394935	-0.00250335
qilexprot_28105	-0.025099	0.01447	-0.00275716	-0.0076049	-0.00706255	-0.00479441	-0.0600349	0.0077316	-0.00675193	0.0223092	-0.0340174	0.029385	-0.0541818	0.0210658	-0.00482368	-0.00555137	-0.0496162	0.00317243
qilexprot_19466	-0.025153	0.036193	-0.0157315	-0.00382531	-0.00630658	-0.0111776	-0.0242222	0.00618989	-0.00590012	-0.0338349	0.0228813	0.00872996	0.0107244	0.0184769	0.0326298	0.00452469	0.0561343	0.0110929
qilexprot_22355	-0.025168	0.040577	0.000799354	-0.00379709	0.00897015	-0.0135656	0.0100041	-0.011287	0.00614482	0.00418587	0.00147274	-0.00406103	0.0249545	0.0618803	-0.012982	-0.0042687	0.0214734	0.00318891
qilexprot_78119	-0.025198	-0.000931	0.0560527	-0.00201031	-0.00379225	0.0187533	-0.00490302	0.00524864	-0.00209126	0.0229734	-0.0256194	0.0163647	0.0261194	-0.00429907	0.0489255	0.00868357	0.000449874	0.0053287
qilexprot_17081	-0.025228	-0.007575	-0.0257849	-2.20056e-05	-0.000564215	0.0020953	0.00323734	-0.00509323	0.0072137	0.0431898	0.0219136	-0.0688532	-0.0473997	-0.0351908	-0.0405756	0.0177647	-0.0667202	-0.00479662
qilexprot_3859	-0.025238	0.021618	0.0241612	0.00133631	0.0542806	0.00833649	0.0280812	-0.00597889	0.00392766	0.00550832	-0.00624135	0.0100012	-0.0267736	-0.0107821	0.0225048	0.0117265	-0.00367836	-0.0031364
qilexprot_32761	-0.025263	0.001392	-0.0367724	-0.00825606	0.0065712	-0.0417965	0.0129711	-0.0363541	0.0231558	0.0333081	-0.00786331	-0.023904	-0.0220043	0.0128945	-0.0125537	-0.00734154	0.00152296	-0.00241559
qilexprot_79192	-0.025293	-0.000939	0.0563685	-0.00200215	-0.00382179	0.0188633	-0.0050154	0.00541475	-0.00227168	0.022796	-0.0258627	0.0167757	0.0238898	-0.00395232	0.0463345	0.00881096	0.000568861	-0.00410367
qilexprot_17425	-0.0253	-0.000909	0.0586508	-0.00169619	-0.00409808	0.01965	-0.00649079	0.00783797	-0.00473273	0.0189908	-0.0284866	0.0215805	-0.00774982	-0.000625741	-0.0192211	0.00847561	0.00252344	0.000855672
qilexprot_77424	-0.025343	0.037496	0.000507619	-0.00936498	-0.0012514	-0.0257172	-0.0335574	-0.016346	0.0139022	0.0142235	-0.00313722	-0.0105675	0.0191941	-0.0174589	0.00991734	-0.0094092	0.00232709	0.000568159
qilexprot_58907	-0.025413	-0.01078	-0.0286258	0.000825906	-0.00394029	0.0104792	-0.0117815	0.024339	-0.0227665	-0.0103832	-0.0197717	0.0458572	-0.0570432	-0.00554602	-0.0691621	-0.0228429	-0.0717036	-0.00691574
qilexprot_48910	-0.025418	-0.000746	0.0580646	-0.00187232	-0.00393392	0.0193454	-0.00516314	0.00588412	-0.00200572	0.0232473	-0.0268209	0.0159375	0.0309053	-0.00829091	-0.00143585	0.0052966	0.000951906	0.00392077
qilexprot_77892	-0.025552	-0.012009	0.0154826	-0.00963625	-0.000402862	-0.000295573	-0.00128565	-0.00867886	0.00131361	-0.000292672	0.00349964	0.0188085	0.00980025	-0.00116938	0.15452	0.0185872	0.00632238	-0.00808117
qilexprot_626	-0.025557	0.044033	0.0032716	-0.00205138	-0.00171495	-0.00260059	0.0135943	0.0033141	-0.00348767	-0.00307279	-0.0056926	0.0128583	0.00704601	-0.0297948	0.0312189	-0.00773062	0.0331644	-0.000486942
qilexprot_540	-0.02557	-0.011317	0.0213223	0.0340436	0.00389395	-0.0257584	-0.00582897	0.000217851	-0.0121449	-0.0695053	-0.00462149	-0.0224413	-0.0184728	0.00644292	0.0212207	0.0149572	0.0179115	0.0100597
qilexprot_60384	-0.025644	-0.000118	0.0518046	-0.00254578	-0.00306226	0.0143088	-0.00281953	0.00147585	0.00251449	0.0291772	-0.0276022	0.00868311	0.0509508	-0.0310277	-0.040029	0.0029531	-0.00107111	0.00194484
qilexprot_38027	-0.025651	-0.001037	0.0578589	-0.0019094	-0.00400135	0.0194214	-0.00595573	0.00679378	-0.00400764	0.0205262	-0.0274512	0.020536	0.000567682	0.000361104	0.0305782	0.0105841	0.00161603	0.00395235
qilexprot_40816	-0.02573	0.011569	-0.0418028	0.000403737	0.0434159	-0.0119167	0.0233613	-0.00781125	0.00354946	-0.015973	0.0180281	-6.16921e-05	-0.00837808	-0.00667464	0.0204644	0.0461931	0.0213581	0.000402792
qilexprot_7929	-0.025748	-0.000979	0.058514	-0.00187377	-0.004045	0.0196143	-0.00601426	0.00695319	-0.00393336	0.0207143	-0.0278087	0.0203214	0.00275301	-0.000980902	0.015912	0.00952195	0.00173718	-0.00121966
qilexprot_37697	-0.025811	0.017383	0.00629852	-0.0073856	-0.0054831	-0.011757	-0.0583616	0.00337383	8.69138e-05	-0.0132686	0.000918385	0.0112594	-0.0441015	-0.0628128	-0.0409503	0.0210423	-0.00851477	-0.00124605
qilexprot_33378	-0.025818	-0.024105	0.0305593	0.0294978	-0.00314506	0.00334258	-0.0121948	-0.0105162	-0.0221216	-0.0104213	-0.00329944	0.02805	-0.0208938	-0.00856326	0.0703833	-0.00618637	-0.0210279	0.0034237
qilexprot_54727	-0.025834	-0.005418	-0.0259585	0.00802713	0.0195311	0.039811	0.00442764	0.0275756	-0.0160413	0.0219302	0.0328695	-0.0453118	0.0135197	-0.0169087	0.0307056	-0.0231834	-0.0560634	-0.00162484
qilexprot_6596	-0.025853	0.028018	-0.00925905	0.00216733	0.00753017	-0.00779244	0.0598472	0.00574429	-0.0103244	-0.000551626	-0.0182701	0.0193787	-0.0238491	0.00609265	0.0156836	-0.00386445	0.0216686	-0.000235224
qilexprot_26065	-0.026049	-0.00038	0.0526281	-0.0026202	-0.0031705	0.0152612	-0.00279447	0.00138965	0.00229939	0.0295958	-0.0264842	0.00916605	0.0558691	-0.0253144	0.0177879	0.00547642	-0.00155623	0.00425264
qilexprot_34529	-0.026053	-0.019491	-0.034811	-0.0176067	0.000751876	0.00077983	-0.000376417	0.0343641	-0.0100004	0.0253571	0.0246332	-0.0489817	0.0141829	-0.00221312	-0.0229509	0.0257228	-0.0184542	0.00769945
qilexprot_61387	-0.026054	-0.015674	-0.0124477	0.031864	0.00229717	-0.0210434	-0.00841163	0.0101513	-0.0199601	-0.041322	-0.0321008	0.000920786	-0.00830882	-0.0422567	-0.00142829	-0.0899358	0.0173847	0.00304514
qilexprot_46485	-0.02608	-0.027303	-0.000109198	-0.00857794	0.00174664	0.00894195	-0.00765614	0.0416887	-0.0253833	-0.00280492	0.0503788	-0.0130425	-0.0303589	-0.0082892	-0.00527095	-0.0308368	-0.0474129	-0.00616341
qilexprot_37098	-0.026111	-0.008632	-0.0554727	-0.00155503	0.000590614	-0.0129909	-0.00202599	0.00251853	-0.00642321	-0.0144146	0.00814839	0.0115837	0.011455	0.0307032	-0.0145272	0.0110219	-0.0861992	-0.012126
qilexprot_40765	-0.02615	-0.009898	-0.0564038	-0.000431599	2.25072e-05	-0.00854441	-0.00446349	0.00874	-0.0100544	-0.0286402	0.0188834	0.013132	0.0166085	0.0228789	-0.0136324	0.0249651	0.0241651	-0.0128223
qilexprot_56041	-0.026161	0.015457	0.0334189	-0.00712056	-0.00460548	-0.0065257	-0.0450964	-0.00239819	0.00211173	0.00537762	-0.0121112	0.0107258	-0.0417634	0.0207383	-0.0762775	-0.0152163	0.00275022	0.000551063
qilexprot_1326	-0.026178	-0.009513	-0.0607884	-0.00221798	0.000113794	-0.0103435	-0.00225416	0.00446286	-0.00609954	0.00652256	-0.0103806	0.0156078	0.00187568	-0.00701586	0.00179503	0.0405242	0.0115451	-0.00745583
qilexprot_73403	-0.026191	-0.000511	-0.0209679	-0.000815104	-0.00102879	-0.00913908	-0.0203557	0.00558581	-0.00644598	-0.0661726	0.0602415	-0.00564923	0.00853993	0.027695	0.0473972	0.0104698	-0.0156638	-0.00124055
qilexprot_43858	-0.026229	-0.004926	-0.0549434	-0.00537299	0.00324845	-0.0263178	0.00513953	-0.01575	0.00714297	0.027418	-0.0155802	-0.000772638	-0.0048131	0.0294634	-0.0146184	-0.00690233	-0.00210796	-0.00181583
qilexprot_64530	-0.026269	-0.021744	0.0122977	0.0410369	0.0153873	-0.0176653	-0.000517811	-0.0318054	-0.0339647	-0.02319	0.00415013	-0.0101261	-0.00124095	0.0032209	-0.00961542	-0.0170402	-0.0229637	0.00578448
qilexprot_69671	-0.026327	0.007706	-0.00433984	0.00486451	0.0371241	0.0204581	0.0107436	0.0205131	-0.0183377	-0.0319457	0.012041	0.0357953	0.0258533	-0.00264363	0.0130365	-0.115368	0.00243898	0.0111044
qilexprot_15531	-0.026358	-0.001176	-0.030983	-0.00648085	0.0034817	-0.0277108	0.00691619	-0.0207312	0.0131801	0.030388	-0.0222332	-0.00504119	-0.0575508	-0.0406286	-0.0417825	0.0530801	-0.071325	-0.0049092
qilexprot_49297	-0.026424	-0.009192	0.000406841	-0.0382037	0.00466608	-0.0446169	-0.0203991	-0.00991889	0.0210642	0.0301711	-0.0150919	0.0118162	0.00679157	0.0541515	0.00595894	-0.0109958	-0.0233042	-0.000513554
qilexprot_19920	-0.026456	-0.006153	-0.0453322	0.0090594	0.00304061	-0.0306167	-0.00618364	-0.0110625	0.00142828	0.0132571	-0.0307515	-0.0107792	-0.00601099	0.0407646	-0.0244062	0.0670687	0.0222174	-0.0128061
qilexprot_18322	-0.026547	-0.008063	0.0330182	0.00111424	-0.0072728	0.033695	-0.0146523	0.0294776	-0.0223086	0.00945511	-0.0350911	0.0485337	-0.0142763	-0.00158224	0.0329855	0.0130772	0.00040388	-0.00316572
qilexprot_67914	-0.02656	0.031355	0.0338613	-0.00208875	-0.00676708	0.00610332	-0.0139744	0.00130759	0.00278215	0.00115187	0.0274426	-0.0364382	-0.0219136	-0.0300815	0.0197119	-0.00598587	-0.0125173	0.00353217
qilexprot_4933	-0.026633	-0.01575	-0.0273243	-0.00667402	-0.00548218	0.0248318	-0.00321629	0.000229271	0.0399995	0.0251938	-0.0257788	-0.00769022	-0.0548314	-0.0351892	0.0166465	-0.0565881	-0.03115	0.000458365
qilexprot_5377	-0.02668	-0.0089	-0.0530273	-0.000906592	0.000671388	-0.012473	-0.00356516	0.00624536	-0.00907368	-0.0317541	0.0203761	0.0155573	0.00158003	-0.0226368	-0.0066514	-0.0598688	-0.00137085	0.0039433
qilexprot_52776	-0.026682	0.00173	-0.00860363	-0.00995382	-0.010821	0.0273811	-0.0510349	0.00133489	0.0462119	0.020516	-0.00531858	-0.0322893	0.00762158	0.0438005	0.00778931	0.0147929	-0.00375052	-0.0106264
qilexprot_26384	-0.026814	0.000496	-0.0218386	-0.00460243	0.00579532	-0.0352393	0.00775347	-0.0259872	0.0144875	-0.0387497	0.0501178	-0.0268276	0.00230202	0.0589576	-0.0131077	-0.0124994	0.00203315	0.00352994
qilexprot_29397	-0.026917	0.011393	-0.0117634	0.001041	-0.0526404	0.00798806	0.0307703	0.022587	-0.0231996	-0.0156059	-0.0140438	0.0350707	-0.00483331	0.00409297	-0.00991789	-0.00834331	-0.0402002	-0.00611507
qilexprot_17538	-0.026917	0.030113	-0.0318444	-0.00498058	0.00340326	-0.00569987	-0.0331349	0.00451842	-0.00189784	0.0325693	-0.0147513	-0.00580023	-0.025952	-0.0144714	0.00394846	0.0119494	-0.0163653	0.00371769
qilexprot_18659	-0.026923	-0.003927	-0.0241569	-0.00165397	0.00266233	-0.019965	-0.000124335	-0.00514523	-0.00111812	-0.0571505	0.0494061	-0.000216709	-0.00707743	-0.0188961	0.0208628	-0.097916	-0.00760079	0.0064473
qilexprot_62440	-0.026934	-0.018138	0.00614972	0.0214793	-0.000118063	-0.00614363	-0.00524806	-0.00824495	0.0379496	-0.0547767	-0.0424055	-0.00213519	-0.0429949	0.0111035	0.0334913	-0.00550565	-0.00794212	-0.00171108
qilexprot_51887	-0.026993	0.015387	0.0219525	-0.0047933	-0.00466784	-0.00519549	-0.0494404	-0.00203272	0.006554	-0.0229423	0.0491301	-0.040172	-0.000829403	-0.0101618	0.000849972	0.0209094	0.029607	0.00297526
qilexprot_37280	-0.027021	0.016743	0.00927544	-0.00156335	-0.0520241	0.000999283	0.0398751	0.00301504	-0.00685676	0.0182032	-0.0158054	0.000435381	-0.00318956	0.020743	0.0440771	0.00921332	-0.0264391	0.00270971
qilexprot_31846	-0.027029	-0.011378	-0.00652453	-0.0246075	0.000996678	0.00125522	0.000472417	-0.0622236	-0.0325308	0.0252425	-0.0279452	0.012879	0.00536286	0.025623	-0.00417502	-0.000746444	-0.0159502	0.00620403
qilexprot_8185	-0.027038	-0.000632	-0.0392671	-0.00744378	0.00528672	-0.0347712	0.0104312	-0.0290097	0.0196429	0.0337612	-0.0103446	-0.019918	-0.000679724	-0.00360076	-0.0194853	0.0244272	0.0691749	-0.00111183
qilexprot_6759	-0.027096	-0.022919	-0.00629231	-0.0238417	-0.0109668	-0.0300837	0.0202994	-0.008244	0.00205656	-0.00288525	-0.0122451	-0.0349286	-0.0268908	0.0751835	0.0212763	-0.00944778	0.00215921	0.00153961
qilexprot_24213	-0.027182	-0.017751	-0.00547008	0.0331711	-0.000551117	-0.00717233	-0.0119492	0.0194796	-0.0247136	-0.0259248	-0.0525206	0.00785257	0.00403097	-0.0111925	-0.0064437	0.0535912	-0.0689437	-0.00354712
qilexprot_68335	-0.027206	0.002075	-0.0166618	-0.00794916	0.00496476	-0.032434	0.0122161	-0.0322096	0.0251415	0.0417871	-0.015275	-0.0253949	0.0269375	-0.0710264	-0.0294427	0.00502864	-0.00723275	-0.00396337
qilexprot_11169	-0.027233	-0.007254	0.00538989	0.0533193	0.036173	-0.0240363	0.0110977	0.00145986	-0.0104164	-0.02128	-0.00705081	-0.000342372	0.0081458	-0.00560417	0.010581	-0.0123223	0.00160771	-0.00471957
qilexprot_41199	-0.027257	0.005708	-0.0278022	0.00446609	0.00488155	-0.0489203	-0.0159012	-0.0304373	0.0154732	0.0091701	-0.0126239	-0.0306655	-0.000182268	0.0507181	-0.0192795	-0.0232721	0.00836692	0.00319637
qilexprot_14878	-0.027367	-0.002191	-0.0330557	-0.00386337	0.00431539	-0.0295326	0.00535626	-0.0188382	0.00926521	-0.0306199	0.0376468	-0.0177601	0.00850266	0.0657043	-0.0165726	0.0255125	-0.063158	-0.00404362
qilexprot_53769	-0.027378	0.010868	-0.00379444	0.00271623	-0.0484991	0.00835068	0.0329685	0.0137072	-0.0129603	-0.0162234	0.034099	-0.0295308	-0.0330906	-0.0133571	-0.0328648	-0.0341815	-0.0154448	-0.0138716
qilexprot_79567	-0.027418	-0.021425	0.000383056	-0.0182764	0.0113498	-0.0282459	0.0076327	-0.00929511	0.00271537	0.0494687	-0.039933	0.026879	-0.03455	0.0382417	-0.00227118	-0.0190709	-0.00459494	-0.00817196
qilexprot_7351	-0.027419	-0.006632	-0.0504216	-0.00375833	0.00156398	-0.0175554	0.00170475	-0.00732249	0.00163101	0.0118097	-0.00706094	0.00298757	0.00561269	0.0501685	0.00768386	0.0673859	-0.0529422	-0.0129343
qilexprot_24222	-0.027422	-0.013193	0.0164292	0.00419786	-0.00903421	0.0457258	-0.0159097	0.0367629	-0.0256922	0.0299381	-0.0200178	0.0134692	-0.000902524	0.0193393	-0.0291614	-0.0371767	0.00184165	-0.00273716
qilexprot_71847	-0.027467	0.001874	-0.0212885	-0.0083762	0.00528687	-0.0344798	0.0127552	-0.0341718	0.025395	0.0478488	-0.0192562	-0.0249243	0.0230603	-0.0427483	-0.0288791	-0.00183346	-0.00376354	-0.00581875
qilexprot_56042	-0.027496	-0.011661	-0.040977	0.000909924	-0.00240219	0.00513619	-0.00959322	0.0206397	-0.0188544	-0.0331596	0.0140033	0.0302981	0.00599445	-0.00718265	0.0642246	-0.0140148	0.0585743	-0.00132371
qilexprot_13782	-0.027525	-0.000517	-0.00580566	0.0296456	0.00756533	-0.0364114	-0.00786629	-0.00839704	0.00498145	-0.0410606	0.0603394	0.00683275	0.00734047	-0.0404919	-0.0141915	0.0209007	0.00888286	0.00287446
qilexprot_7080	-0.027534	-0.007726	-0.0543751	-0.00215983	0.00145719	-0.0175951	-0.000921335	0.00013337	-0.00401764	-0.0204223	0.0131979	0.0104385	-0.00591514	-0.0375872	-0.00785086	-0.0326516	-0.0485412	-0.00120041
qilexprot_54913	-0.027572	-0.004813	-0.0549621	-0.0052597	0.00344633	-0.0279859	0.00508151	-0.0149609	0.00737733	0.016107	-0.00814424	-0.000880652	-0.0152593	-0.0242594	-0.010811	-0.0128187	-0.0199806	0.0010234
qilexprot_16576	-0.027601	0.002135	0.0135677	-0.0134259	-0.000673034	-0.0563283	-0.0253233	0.0114288	0.00780585	-0.0283496	-0.0185762	-0.0266766	0.0234408	-0.0443326	0.0289942	-0.00233439	-0.00360237	0.00716253
qilexprot_952	-0.027647	0.015076	-0.00379647	-0.00881234	-0.00334522	-0.0167251	-0.0436804	-0.0108175	0.0118037	0.027905	-0.010799	-0.00919963	0.0923191	0.00453705	-0.0240853	-0.00974134	0.0114501	-0.0043407
qilexprot_9918	-0.027669	-0.013848	-0.0361165	-0.00259053	0.000201797	-0.0137845	-0.00136729	-0.0257988	-0.0145476	-0.00988722	0.0296332	0.0279647	0.0295075	-0.0467246	-0.0284785	0.0233801	-0.0786505	-0.00890705
qilexprot_63185	-0.027681	-0.020284	0.00150776	0.0126557	-0.00717873	0.032032	-0.0109718	0.0124471	-0.0209836	0.0200098	0.0615413	-0.0274868	-0.0267832	0.0280301	-0.0182419	0.0030244	-0.00290067	0.000915291
qilexprot_46150	-0.027752	0.0131	-0.0260451	-0.00898013	-0.00351593	-0.019697	-0.0479153	-0.0083703	0.0049627	0.0386188	-0.0208037	-0.00248669	-0.0243859	0.03416	-0.00233771	-0.0474713	-0.0112302	-0.00122381
qilexprot_56653	-0.027848	-0.007643	-0.0570393	-0.00273761	0.00181047	-0.01819	0.000140419	-0.0028269	-0.00100228	-0.0110235	0.0108573	0.0029601	0.0057792	0.0107204	-0.0147163	0.0417607	0.0419952	0.00314607
qilexprot_64203	-0.02802	-0.000204	-0.0529933	-0.00260234	0.0185468	-0.0132137	0.0102586	-0.00498587	0.00106338	0.0189095	-0.0162487	0.0106022	-0.0138042	-0.019913	0.0329907	0.0466381	-0.016389	-0.0106404
qilexprot_76713	-0.028061	-0.006637	0.0343796	-0.0219688	0.000827298	0.00411795	-0.000220555	-0.0580424	-0.0266083	-0.0023634	-0.00450404	0.00570483	-0.0144148	0.0204847	-0.0061765	0.00496958	0.00226981	0.00559445
qilexprot_2437	-0.028086	-0.003848	-0.0523654	-0.00591684	0.00423017	-0.0310785	0.00657454	-0.0198775	0.010409	0.0187453	-0.00533964	-0.00684886	-0.00941457	0.0151895	-0.0136261	-0.0104593	0.0244992	-0.00253297
qilexprot_58200	-0.028088	-0.009177	-0.0148224	-0.0196876	0.00181636	-0.00701863	0.00207227	-0.051827	-0.0212509	0.0293088	-0.0254793	0.00968116	0.0041058	0.0679562	0.00663698	-0.0338	-0.00638604	-0.00628221
qilexprot_78551	-0.028213	-0.002195	0.0452601	-0.00225673	-0.00350051	0.0150992	-0.00679553	0.00679619	-0.00632878	0.0198029	-0.0306241	0.0248243	-0.036701	0.0418127	-0.0443926	0.0159075	0.0431636	0.00367638
qilexprot_44010	-0.028255	-0.017842	0.00929029	-0.0354632	0.00295626	-0.00154246	-0.000241166	-0.0326757	-0.0252164	-0.0453835	0.0366346	-0.0104127	0.00711699	0.00237919	-0.0126095	-0.00547318	0.00739554	0.00428719
qilexprot_73724	-0.028256	0.038879	-0.00986597	-0.00610573	0.0276915	-0.00140938	-0.012519	-0.00720086	0.0216151	0.00202986	-0.00510629	0.00108566	-0.00160048	0.00871835	0.00632958	-0.00989742	0.00361709	-0.00246012
qilexprot_51949	-0.028312	-0.008093	0.00508782	0.0283592	0.0360176	-0.00348283	0.00985059	-0.0211238	-0.0321594	-0.0446689	0.027127	-0.00141332	-0.0060603	-0.026616	-0.0392675	-0.0185912	0.00614296	0.00469444
qilexprot_55764	-0.028325	0.017428	0.00985011	0.0167396	0.0468646	0.0173183	0.0211377	0.00597659	-0.00380985	0.0229749	0.0226755	-0.00389095	-0.0180165	-0.0364468	0.0439434	-0.00795008	-0.0225461	0.00802414
qilexprot_16011	-0.028378	-0.007541	-0.0347466	-0.00203965	0.000323981	-0.00486167	0.00412723	-0.00877458	0.00772049	0.0509097	0.00400974	-0.045885	0.0359017	-0.00219259	-0.0329363	-0.0689567	-0.0126186	0.00306102
qilexprot_70992	-0.028421	0.023874	0.0281153	-0.000349763	-0.0174623	0.0119816	0.0162745	0.0142671	-0.0154834	-0.00691118	-0.0187465	0.0344209	-0.0634263	0.0194709	0.0162928	-0.000958003	0.00255051	0.192858
qilexprot_17981	-0.028436	0.018493	-0.0187404	-0.0098497	-0.00427862	-0.0221732	-0.0593346	-0.00703743	0.00779555	0.0124108	-0.00489519	-0.00214541	0.0262099	-0.00116697	-0.0049291	0.029779	0.0320675	-0.007471
qilexprot_15607	-0.028515	-0.001572	0.0526435	-0.0011884	-0.00355071	0.0167816	-0.00569885	0.00736851	-0.00298913	0.00121645	-0.00751366	0.0129146	0.0535121	-0.0239174	-0.0326465	-0.0238924	-0.00217457	0.000560093
qilexprot_20444	-0.028547	-0.020293	0.022951	0.0463669	-0.000279918	-0.0118132	-0.0091651	0.00945247	-0.0145632	0.00308791	-0.0325962	-0.0138354	-0.0017873	-0.0165976	0.00717279	0.00439275	0.0257016	0.000372351
qilexprot_12519	-0.028612	-0.015791	0.0139487	0.0432925	0.00407005	-0.0353513	-0.00240044	-0.00836737	-0.00293076	-0.0279714	0.000822996	-0.030881	-0.0269595	-0.0244653	-0.0110354	0.00130706	-0.00871821	0.00431507
qilexprot_74190	-0.028642	0.030778	-0.0274487	-0.00385022	0.02829	-0.0146215	-0.0224894	-0.00502441	0.00381574	-0.0109717	0.0208612	-0.00906422	-0.00876285	0.0138038	0.00128797	0.0153766	0.0108409	0.00419107
qilexprot_34563	-0.028643	0.004238	-0.0190086	0.0185021	-0.0295822	-0.0337263	0.0289463	-0.00987773	-0.00567451	0.00948062	-0.0500004	-0.00861411	-0.0122392	0.00499152	0.0292491	-0.0435274	0.0162116	-0.00818436
qilexprot_60474	-0.028666	-0.007807	-0.0549664	-0.00353201	0.00113565	-0.0152527	0.00051155	-0.00245213	0.000115322	0.0149468	-0.0116531	0.00796877	0.0201335	-0.0314839	-0.0205416	0.00718269	0.0454817	-0.00577367
qilexprot_40815	-0.028699	0.03375	0.0333666	-0.00340914	0.00455358	0.00258165	-0.00857553	-0.00216469	0.00490834	0.00521817	0.00588914	-0.0107475	0.0403413	-0.0061832	0.0120884	0.0174559	0.035199	-0.00427949
qilexprot_22423	-0.028704	0.006124	0.0453343	0.000689743	0.0158402	0.00916674	0.00346499	0.00410219	-0.00412128	-0.0469587	0.0306316	0.0101376	-0.0326469	-0.00155059	0.0251427	0.0195543	-0.00385148	0.00717354
qilexprot_66728	-0.028935	-0.017312	-0.0310681	-0.0064173	-0.00537706	0.0267105	-0.00195501	-0.00274394	0.0491244	0.0103058	0.00114263	-0.0310857	0.00673784	0.00441618	-0.0143595	-0.05004	0.00708414	0.00116334
qilexprot_10197	-0.028975	-0.024099	-0.0291501	0.0252022	-0.00509344	0.0105109	-0.0104958	0.0195344	-0.00134651	-0.0091868	0.044618	-0.00347518	-0.0148991	-0.0297965	-0.000816474	-0.0221632	-0.0103946	-0.0098085
qilexprot_79228	-0.028985	-0.001151	0.0532012	-0.00279037	-0.0033123	0.0146962	-0.00517321	0.00315288	-0.00299134	0.0237572	-0.029506	0.020456	-0.0134148	0.0309509	0.0085536	0.00343958	0.00558	0.00243248
qilexprot_3958	-0.028986	-0.01625	0.0233893	0.0339026	-0.00158847	-0.0111422	-0.00317602	-0.00215947	0.00380383	0.0390976	0.00581452	-0.0027724	0.0545483	-0.0196584	-0.0560047	0.0148606	0.0265402	0.00181018
qilexprot_71910	-0.029043	-0.002128	0.0510047	-0.00235843	-0.00381667	0.0173514	-0.00606933	0.00614021	-0.00506005	0.0231829	-0.0294354	0.0237222	0.00161881	0.0193113	0.0384164	-0.0172356	0.00354345	0.00080347
qilexprot_1526	-0.029104	-0.000129	-0.0369696	-0.00640238	0.00603362	-0.0396652	0.00999499	-0.0290997	0.0184032	-0.00901648	0.0232989	-0.0243744	-0.0168162	-0.0110972	-0.0127674	0.028067	-0.0455335	-0.00619673
qilexprot_34040	-0.029109	0.018782	0.0231349	-0.00803645	-0.00271116	-0.019847	-0.0472187	-0.0112945	0.0104587	-0.0245092	0.0269139	-0.0118782	0.0188169	0.00016026	-0.0417489	-0.0114207	-0.0040986	0.00122745
qilexprot_1809	-0.02915	0.026025	-0.0346981	-0.000199829	0.0125461	-0.0272651	-0.0195438	-0.00900637	0.00371109	-0.00616413	-0.00162679	-0.00522295	-0.00396773	0.0243321	-0.0301573	0.037084	0.0286219	-0.00654801
qilexprot_29116	-0.029152	-0.000738	-0.0268538	-0.00725944	0.00362461	-0.0277823	0.00903336	-0.0247116	0.0181685	0.0416908	-0.0236429	-0.012928	0.000922559	-0.053784	-0.0129523	0.0456266	-0.0679972	-0.00486081
qilexprot_53069	-0.029182	-0.016795	0.0030582	-0.05195	0.00351186	0.0113441	-0.0109913	-0.0126623	-0.0248959	-0.0120423	0.0139239	-0.0189463	-0.0205199	-0.0279592	0.0166531	0.00599354	0.00967697	0.00152848
qilexprot_9608	-0.029207	-0.000816	0.0512089	-0.0011454	-0.00227513	0.00925495	-0.00664189	0.00587344	-0.0055811	-0.0307578	0.0120377	0.0155196	-0.0508049	0.00152088	-0.0263697	0.017467	-0.000210066	0.00355811
qilexprot_15224	-0.029225	-0.000461	0.051035	-0.00354767	-0.00280086	0.011716	-0.00314132	7.61986e-05	0.0012859	0.0301702	-0.0324072	0.0158132	-0.00754966	-0.028854	0.031055	0.0166719	-0.00137681	0.00220168
qilexprot_46276	-0.029354	0.000085	0.026827	-0.00505319	0.0105868	0.0161131	0.00598063	-0.00689099	0.0345682	-0.0148194	-0.00135505	0.00142292	0.0858672	-0.018761	-0.0654333	-0.0122321	-0.00104657	0.00682815
qilexprot_33440	-0.029397	-0.016662	0.0352307	-0.04169	0.00347669	-0.00836868	0.00103918	0.000473355	-0.000986862	-0.0217901	-0.00732545	0.017022	-0.015859	0.0247903	-0.0229656	-0.00745535	-0.016341	-0.00974401
qilexprot_8814	-0.029455	-0.006636	-0.0477354	-0.00410912	0.0013829	-0.0177309	0.000218209	-0.00380175	-0.000471666	0.0127777	-0.0166649	0.0139436	-0.0448558	-0.0475747	-0.0369745	-0.000659415	0.00746562	-0.000441655
qilexprot_60619	-0.029471	0.014557	-0.0266661	0.00212036	0.0525554	0.00399234	0.0249401	0.0016299	-0.0041933	-0.000114987	-0.00452576	0.018668	-0.00334699	0.0254306	-0.00951267	0.0170009	-0.0296245	0.00366508
qilexprot_6949	-0.029486	0.018461	-0.0183701	0.0154341	0.0101491	-0.0401172	0.018743	-0.02482	0.0142473	0.0318495	-0.0102108	-0.0078444	-0.02307	-0.0352932	0.0237148	-0.00921602	0.000174372	0.00249244
qilexprot_74499	-0.029514	-0.009482	-0.0431746	-0.00233875	-0.00129634	-0.00450333	-0.00471032	0.00751983	-0.0109588	0.0166009	-0.0273663	0.0312136	-0.019361	0.00875556	-0.01775	-0.0492018	-0.0878653	-0.00341947
qilexprot_78714	-0.029532	0.001127	0.0263551	-0.00596139	0.000283867	-0.00630292	0.00403227	-0.0142839	0.0137737	0.0456451	-0.0343825	-0.00229663	0.0121045	-0.0904818	-0.0143923	0.0189097	-0.00772912	0.00279391
qilexprot_78439	-0.029556	-0.001023	0.0570624	-0.0016908	-0.00316115	0.0144296	-0.00638001	0.00601498	-0.00465093	-0.00775051	-0.00496377	0.0179208	-0.0233032	0.00105282	0.0245661	0.0161914	6.78091e-05	-0.00177882
qilexprot_43163	-0.0296	0.013693	-0.0208095	0.0303573	0.0245088	-0.022878	0.017337	0.000647798	-0.00380881	-0.0255803	0.0308759	0.0128401	-0.0021808	-0.0577984	0.0111521	0.00270474	0.0100421	-0.00410471
qilexprot_25121	-0.029616	-0.000975	0.0552237	-0.00145542	-0.00285503	0.0125042	-0.00675212	0.00632438	-0.00551231	-0.0177699	0.00156664	0.0180262	-0.0409676	0.00253583	0.00151605	0.0173663	0.00021504	-0.00343026
qilexprot_73223	-0.02969	-0.002261	-0.00787395	-0.00243771	0.0024928	-0.0183285	0.00136078	-0.00994516	0.00412537	-0.0546234	0.0513085	-0.0107068	-0.00454734	0.019044	0.069154	0.0449613	-0.0622975	-0.0126948
qilexprot_36352	-0.029738	-0.008833	0.00174507	-0.00772076	-0.00236876	0.00869306	-0.000630116	-0.00985586	0.0482977	-0.056106	0.0240106	-0.00132074	0.0560737	-0.0365203	-0.00811961	0.00544819	-0.0254552	0.00673486
qilexprot_20868	-0.029747	-0.014366	0.0186041	0.0210998	0.00619018	-0.015821	-0.00499401	-0.0221417	-0.0289214	-0.0302138	-0.0432925	-0.00315211	-0.0460435	-0.0316378	0.0102132	-0.000630144	0.0429886	0.0108472
qilexprot_38617	-0.029773	0.0001	0.0433981	-0.00448423	-0.00175402	0.00600985	-4.28913e-05	-0.00576625	0.00695986	0.0381595	-0.0321659	0.00676521	0.0232723	-0.052721	0.0378097	0.0160636	-0.00448833	0.00951262
qilexprot_69591	-0.029839	-0.000762	0.0472784	-0.00330817	-0.00250991	0.010242	-0.00303217	-0.00133318	0.00109148	0.0294765	-0.0285123	0.012251	0.0241062	0.0397768	-0.0483032	-0.00980477	0.00715738	0.00111617
qilexprot_65971	-0.029872	-0.00462	-0.0251943	-0.0035818	0.00192089	-0.0182847	-0.000505822	-0.00712328	-0.00243033	-0.00892977	0.00397542	0.0136981	-0.0419494	0.0495489	-0.0481164	-0.121596	0.00506419	0.00843189
qilexprot_13141	-0.029879	-0.004424	-0.0500048	-0.00536713	0.00367342	-0.0292894	0.00486131	-0.015656	0.00735207	0.00756965	-0.00185933	-0.000728232	-0.0255971	-0.0277804	-0.0180434	-0.0297428	-0.018515	0.00441101
qilexprot_56049	-0.029976	0.000989	-0.0299953	-0.00822773	0.00636904	-0.0406997	0.0119407	-0.0356701	0.0218409	0.0217794	0.00172127	-0.0228852	-0.0214091	0.0303083	0.0217757	-0.00633619	0.00207039	-0.0118444
qilexprot_29349	-0.030027	-0.000993	0.0490293	-0.00338222	-0.00270458	0.01183	-0.00292902	-0.00120585	0.00111117	0.0303243	-0.0274518	0.0126301	0.0310651	0.0343768	0.0304223	-0.00343856	0.00506231	-0.0020417
qilexprot_62432	-0.030042	-0.000558	0.0407413	-0.00110228	-0.000552102	0.000872977	-0.00391404	0.000475415	-0.00126014	-0.0548412	0.04179	0.00132689	-0.0143344	-0.00731416	0.035347	0.0193313	-0.00500579	0.0018727
qilexprot_16827	-0.030054	0.002511	0.00850126	0.0018727	-0.00516546	-0.0168411	-0.0226857	0.00177446	-0.00641024	-0.0609918	0.0631881	0.0151833	-0.00662047	-0.0206308	-0.000946647	0.0253484	0.0152728	0.0119579
qilexprot_41918	-0.030153	-0.011844	-0.0398116	0.0188973	0.00479866	-0.0392928	0.0039565	-0.0180903	0.00621857	0.0146144	-0.0108425	-0.0185536	-0.00344571	0.0178525	0.00497573	0.0129679	0.0222084	0.00126971
qilexprot_53004	-0.03018	0.006599	0.0349025	-0.009695	-0.0309121	0.0104222	0.0186841	-0.0139555	-0.0190577	0.0195722	-0.035265	0.0235743	-0.0214043	0.00860143	-0.0365747	0.0110578	-0.00956192	-0.00139462
qilexprot_71944	-0.030227	0.019821	0.00992154	0.000421856	0.0531939	0.00135814	0.0291458	-0.010884	0.00736441	0.00600642	0.000370126	0.00151194	0.0187536	0.0161367	0.00344323	0.015439	-0.0319609	-0.00910389
qilexprot_71857	-0.03024	-0.005091	-0.0203171	1.27483e-05	0.0264117	0.0152189	0.00334217	-0.0246313	-0.0360458	0.027782	0.00459394	0.0426221	-0.0388315	0.0238541	-0.0366541	-0.0382208	-0.0103935	-0.000797242
qilexprot_37538	-0.030308	-0.01155	-0.0282323	-0.00014149	-0.00352725	0.011123	-0.00827618	0.0172827	-0.016257	0.018138	-0.0182994	0.0255278	0.0213201	0.00258184	0.0096215	-0.124182	0.00560149	-0.000400117
qilexprot_2960	-0.030399	-0.000794	-0.014156	-0.00550255	0.00400659	-0.0266646	0.00607162	-0.023426	0.0117359	0.000880951	0.0140945	-0.0139075	0.0169727	0.105419	-0.0285924	-0.044647	0.0102341	-0.00140574
qilexprot_18687	-0.030403	-0.003683	0.0337732	-0.00270695	-0.00354298	0.0137135	-0.00586034	0.00771182	-0.00600537	0.0270723	-0.0355476	0.0294818	-0.00780675	-0.0539781	0.0490344	-0.0598871	-0.00473123	0.00636718
qilexprot_8075	-0.030422	-0.001508	-0.0223095	-0.00637267	0.00294622	-0.0230569	0.00805191	-0.0228419	0.0167254	0.0385902	-0.0161019	-0.0163862	0.0680944	0.0133097	-0.0430743	0.0225672	-0.0658294	-0.0135559
qilexprot_68398	-0.030582	-0.00746	-0.000548893	0.0179722	-0.0117006	-0.0276634	0.00980228	-0.0137991	0.011718	0.0278142	0.0488276	0.0539398	0.0256143	0.0369366	0.00466728	-0.000811241	-0.0192639	-0.0127026
qilexprot_59560	-0.030596	-0.021732	-0.00735193	0.0225439	-0.00208167	-0.0128313	-0.000641588	-0.0190441	0.0511032	0.0122026	-0.00177218	0.0237753	-0.00856056	0.0456228	0.007315	-0.00795952	-0.012479	-0.00131159
qilexprot_3916	-0.030658	-0.011002	0.00798508	0.0154666	0.0118124	-0.00325759	-0.00335202	-0.0251681	-0.013966	0.0201052	-0.0588764	-0.030002	-0.0285892	0.0474192	-0.0112723	-0.0482969	0.0259473	0.00255765
qilexprot_10621	-0.030684	0.024728	-0.00548097	-0.0109633	0.00947022	0.00200592	0.0105702	0.0123127	2.57716e-05	0.0441584	0.0153999	-0.0571236	-0.0247236	0.0247138	-0.00867313	-0.0103623	0.016039	-0.00515051
qilexprot_42889	-0.030689	0.017587	0.0200941	-0.00435312	-0.0379745	-0.0168871	0.0360813	-0.0127847	0.00601963	-0.00194804	-0.00125785	-0.00613974	-0.0119308	-0.0211541	-0.0508066	0.00584113	-0.00215679	0.00264752
qilexprot_17788	-0.030702	-0.007606	-0.0305901	0.010666	0.00460598	-0.0396399	0.00604109	-0.0221696	0.0129831	0.0144335	0.00435581	-0.0107881	-0.0400166	-0.0554895	-0.0245696	-9.41164e-05	-0.00273958	-0.000199181
qilexprot_63529	-0.030718	0.013121	0.0224428	0.00283329	0.0420667	0.0198226	0.0152684	0.0119216	-0.0111706	-0.0143181	-0.00487216	0.032671	-0.0475671	-0.00219551	0.0290675	0.00319589	-0.0178715	-0.00596415
qilexprot_70028	-0.030718	0.000632	-0.00854979	-0.00465826	0.00504171	-0.0312805	0.00647549	-0.02312	0.0138198	-0.0466493	0.0529485	-0.0231516	-0.0161417	-0.00143536	0.0515751	0.0115254	-0.00596278	-0.00069863
qilexprot_60494	-0.030759	0.035691	0.00311438	0.0111861	0.00390689	-0.0196826	-0.00484638	-0.00272151	-0.00527633	-0.003851	-0.0304613	0.00212557	-0.00555907	0.0286647	-0.0102133	-0.020342	-0.0482612	-0.00402805
qilexprot_66684	-0.030848	-0.008969	-0.0465788	-0.00182495	0.00043934	-0.0105018	-0.00351482	0.00518069	-0.00721527	-0.0231685	0.0150998	0.0144713	-0.00395382	-0.0211059	0.0421798	-0.00286758	0.0770895	-0.000534331
qilexprot_71123	-0.030866	0.028678	-0.00483196	-0.00242465	0.0181503	-0.0139811	0.0391489	-0.0154733	0.0099112	0.0103101	-0.00419128	-0.00400628	0.00393494	-0.0472732	0.0166448	0.00410601	0.00193149	-0.00844323
qilexprot_50277	-0.030937	0.033717	-0.00788137	0.00153391	0.0172887	0.0083957	0.0338057	0.00691147	-0.00597734	0.0104175	-0.00984773	0.00814544	0.00950823	-0.0232217	-0.0266054	0.00790472	0.00128847	-0.0107249
qilexprot_69367	-0.030941	-0.012814	0.00206697	0.00512305	-0.00668552	0.0276206	-0.0156543	0.0337545	-0.0266355	-0.0057099	-0.0259686	0.0469647	0.0447063	-0.0171131	-0.00958393	-0.0417217	-0.0208556	0.00481408
qilexprot_31543	-0.030957	-0.003832	0.00092746	-0.00132719	0.000315174	-0.00812333	-0.00499325	0.00300711	-0.00639563	-0.0515934	0.0306431	0.0119544	-0.0738645	0.00595501	-0.0812839	0.00937914	0.0177639	0.00357275
qilexprot_23983	-0.031039	-0.002379	0.0363148	-0.000469033	-0.00143509	0.00472993	-0.00618847	0.00616243	-0.00629772	-0.0554287	0.0380313	0.0107649	-0.0132587	-0.0142877	0.0455617	-0.0206644	-0.00588373	0.0102703
qilexprot_19660	-0.031169	-0.012832	0.00777817	0.000837029	-0.00584403	0.0343209	-0.00439843	0.00924479	0.0159601	0.0171101	0.035424	-0.0650864	0.0302684	0.00690602	-0.0322125	0.00520628	0.012831	0.00208752
qilexprot_61423	-0.031204	-0.008072	-0.0488273	-0.000774254	-0.00975975	-0.00113569	0.000554901	0.0124738	-0.0137416	-0.00216164	-0.00340739	0.0198235	0.0199076	0.0406464	-0.00802475	-0.0127865	0.0575485	-0.00478914
qilexprot_59923	-0.031217	-0.015491	0.0392094	-0.0368521	0.00318086	-0.00842285	0.00217185	0.0216112	0.00992825	-0.00552268	-0.00267254	-0.00113208	-0.00930968	0.00409287	0.00908429	-0.00581674	-0.00299605	0.00697752
qilexprot_43653	-0.031234	0.000646	-0.013792	-0.00631806	0.00497247	-0.0313225	0.00941874	-0.0295605	0.0191947	0.0043102	0.0189621	-0.0271512	0.0570666	0.0616651	-0.0360576	-0.0253971	0.00482202	-0.00154525
qilexprot_32405	-0.031248	0.015597	0.0302213	-0.00445276	-0.0365948	-0.00840642	0.0313597	-0.00855696	0.00216677	0.0131295	-0.0183486	0.00585102	-0.0342947	-0.00428565	0.0213011	0.0112839	0.000101919	-0.00720813
qilexprot_45599	-0.031289	-0.009013	-0.0500532	-0.00182134	0.000435406	-0.0120282	-0.00289833	0.00418149	-0.00639992	-0.0243871	0.0153044	0.0123797	-0.00130232	-0.0164675	0.0302037	0.0350195	-0.0280682	-0.00354526
qilexprot_55670	-0.031321	0.012662	-0.0247214	-0.0285818	-0.00826524	-0.0432958	0.00725056	0.00493915	0.00498371	0.029275	-0.0184246	-0.00615131	-0.023426	0.0140061	-0.00225862	-0.0066056	-0.0140251	0.00341309
qilexprot_40043	-0.031359	-0.018864	-0.00676652	-0.0363236	0.00520937	-0.0221664	0.00359386	0.0396697	-0.00777358	0.021024	-0.00473004	-0.0107066	0.0122899	-0.0287784	-0.00923601	0.00551936	-0.0224566	-0.00696746
qilexprot_5156	-0.031367	0.000249	-0.0146365	-0.00770653	0.00459411	-0.0305363	0.00899664	-0.029624	0.0172157	0.0258276	-0.00592846	-0.0130945	-0.0252104	0.0415227	0.0896477	-0.00106208	0.00289497	0.000497847
qilexprot_68190	-0.031438	0.00801	0.0117023	-0.0133557	-0.0450122	-0.00503539	0.036298	0.0230878	-0.0118029	-0.0135789	0.0233741	-0.0186433	0.00442841	0.00790709	0.0254493	-0.00552869	-0.00505261	-0.00683749
qilexprot_68017	-0.0315	-0.01577	-0.00080669	-0.000481866	0.00196719	0.000424816	-0.00603682	-0.010054	-0.0197049	-0.0457666	0.0381858	0.0219692	0.0139978	-0.0327724	-0.0656603	-0.0405674	0.05215	0.0107489
qilexprot_62030	-0.031528	-0.00203	-0.00621899	-0.00230117	0.00275048	-0.0186366	0.00187558	-0.0105813	0.00663274	-0.055047	0.0568343	-0.0179834	0.0509988	0.0103888	-0.0314733	0.000262822	0.0220607	-0.0036724
qilexprot_6161	-0.031538	-0.003602	0.0114124	-0.0357682	0.0354111	-0.0129319	0.0215789	-0.014014	-0.00332768	-0.0177262	0.0237958	-0.0161209	0.037285	0.00383079	0.0352149	-0.015711	-0.00315641	-0.00617045
qilexprot_74554	-0.03154	-0.001281	0.0100073	-0.018956	-0.017329	-0.00303052	0.0131811	-0.047328	-0.0317809	-0.0404375	0.0208178	0.00794852	-0.0218737	-0.00294661	-0.0301404	-0.00359047	-0.000907705	0.00146931
qilexprot_45709	-0.031554	-0.006324	-0.0516761	-0.00441617	0.00271755	-0.0237277	0.00263072	-0.0109607	0.00326768	0.000626264	0.00472652	0.000718465	-0.000127625	0.0362983	0.00972686	0.011669	-0.00365892	-0.00224185
qilexprot_14070	-0.03159	-0.006469	0.020081	0.000680162	-0.00359644	0.0162033	-0.00727678	0.0143766	-0.00805216	-0.0267753	0.0233368	0.0060445	0.0892229	-0.0337313	0.0533596	0.0009522	-0.00213417	0.00602752
qilexprot_50359	-0.031595	-0.0006	0.0539497	-0.00144187	-0.00214593	0.00915406	-0.00519843	0.00343497	-0.00197767	-0.0284656	0.0166594	0.00800668	0.00164007	-0.0101921	-0.0102214	0.0138144	-0.00255982	0.00531585
qilexprot_27509	-0.031603	-0.003201	-0.00908055	0.0113618	0.00755943	-0.0479421	0.00967735	-0.0340886	0.0171863	0.0158021	-0.0299028	-0.0348491	-0.0229774	-0.0119674	-0.00320407	0.00238399	-0.000903479	-0.00135203
qilexprot_18365	-0.03169	-0.01595	0.00308951	0.0272562	-0.000492094	-0.00782794	-0.00084725	-0.00390219	0.00387223	0.0235995	0.0350465	-0.0529158	0.0560129	0.0230713	-0.0218147	-0.00987542	8.73595e-05	-0.0163872
qilexprot_35822	-0.031695	-0.005877	-0.0192217	-0.000491466	0.000902023	-0.0113038	-0.0036067	0.0031295	-0.00539004	-0.0684087	0.0542321	0.00228557	0.00844145	-0.00793084	-0.00261877	-0.00252668	-0.0221082	-0.0044793
qilexprot_60067	-0.03174	0.001307	-0.0305068	0.038809	-0.0016133	-0.0236174	-0.00434636	0.00719295	-0.013917	-0.0119138	0.0025259	-0.0335954	-0.0398912	-0.000935706	0.0126412	0.0141688	-0.0200111	-0.00844523
qilexprot_68295	-0.031822	0.007857	0.0231831	0.000245231	0.00721265	-0.00314779	-0.0189417	-0.0154006	-0.0132692	-0.055319	0.0550044	-0.00431346	0.00934987	0.00257471	-0.00130391	0.0118595	-0.00827587	-0.000307612
qilexprot_39091	-0.031847	0.005533	0.0214687	0.000974113	0.0233171	0.0159994	0.009246	0.00367752	-0.00304321	0.023913	-0.00712913	-0.00780107	-0.0595462	0.0242633	-0.0915664	-0.00660311	-0.0066461	-0.00302572
qilexprot_20758	-0.031854	-0.016002	-0.0205697	0.00401319	-0.00741402	0.032624	-0.0166078	0.0387391	-0.0296267	-0.00680077	-0.00175737	0.027483	-0.00290842	-0.00756698	-0.00981246	-0.0273778	-0.00515978	-0.00604132
qilexprot_19425	-0.031861	-0.004963	-0.0423933	-0.00648921	-0.0151135	-0.00609601	0.00796594	-0.00581976	-0.0187146	0.00133094	-0.0112661	0.0239794	0.00481082	0.0591887	-0.0062655	-0.0405905	0.0331071	0.00111506
qilexprot_49245	-0.031882	-0.004794	-0.00519015	-0.0128884	0.00122403	-0.0116183	0.00792368	-0.0328929	0.0638955	-0.00878888	-0.00719236	-0.0121532	-0.0162362	-0.0359381	-0.00836472	0.0207289	0.0259749	0.00717565
qilexprot_69592	-0.031911	0.012691	0.0239476	-0.00621443	-0.00499372	-0.00583879	-0.0470172	0.00315112	-0.00265045	-0.0175067	0.00367291	0.0145768	-0.0389792	0.0179102	-0.0614974	0.00328944	-0.0182579	0.00272637
qilexprot_43932	-0.031912	-0.002192	0.0513138	0.0115729	-0.0063254	-0.00234649	-0.00044897	-2.98863e-05	-0.00618621	-0.00506758	-0.0302654	0.00586727	-0.0319251	0.0195479	0.0044278	-0.00361498	0.00339623	0.00406717
qilexprot_6697	-0.031938	-0.006492	0.0104199	-0.00579256	-0.0234206	0.0328987	0.0129291	-0.00342634	0.0484572	0.016209	0.00394207	-0.04585	0.0157823	-0.0192483	0.003413	0.000188072	0.000803974	-0.00724796
qilexprot_76505	-0.032027	-0.000951	0.0507307	-0.00302306	-0.00274837	0.0115903	-0.00338111	0.000390381	0.00141194	0.0198147	-0.0201413	0.0105202	0.039219	-0.00270076	-0.0256857	-0.00288326	0.00234153	0.0104637
qilexprot_7552	-0.032036	0.008426	-0.02635	-0.00316534	-0.0344873	-0.0108506	0.0319898	-0.00659712	0.00291614	0.0385593	-0.0125241	-0.0221597	0.0173956	-0.0208975	-0.0237567	-0.00753856	-0.00579242	-0.00176858
qilexprot_75078	-0.032081	-0.004989	-0.0290276	-0.00551038	0.00169041	-0.0165605	0.00235582	-0.0112898	0.00442338	0.0249113	-0.0167274	0.0073532	-0.0210209	0.0113154	0.101471	0.00928384	0.0523274	-0.0017394
qilexprot_65355	-0.03214	0.003763	0.0531085	0.00996845	-0.00406813	0.00306803	0.00512185	-0.000474928	0.000541255	0.00150843	0.000168392	0.0038595	0.0444731	-0.00501028	-0.0139164	-0.00689834	-0.00577635	-0.0045547
qilexprot_940	-0.032172	-0.006009	0.0290619	-0.000932788	-0.00394694	0.0199368	-0.00412278	0.00604246	-0.00240467	0.0335949	-0.00575027	-0.0147612	0.000884502	-0.00336716	0.104312	0.0125483	-0.0128014	-0.0035406
qilexprot_25070	-0.032232	-0.007869	0.0189627	-0.00115435	-0.00502165	0.0207058	-0.010212	0.0170675	-0.015788	0.0208078	-0.0336322	0.0400099	0.00956418	0.0483337	0.0606383	-0.0416275	0.00837141	0.00883606
qilexprot_61963	-0.03224	-0.001843	-0.0314278	-0.0066897	0.00439821	-0.0314912	0.00777497	-0.0254542	0.0140281	0.0124158	0.00280448	-0.0127379	-0.0126178	0.0483531	0.044219	0.0294347	-0.0564427	-0.00519429
qilexprot_5531	-0.032262	-0.006371	-0.0444213	-0.00430985	0.00170454	-0.0195099	0.00110968	-0.00599433	0.0013196	0.00346698	-0.00578881	0.0100036	-0.0280495	-0.0608481	0.0173813	-0.00524838	-0.0367529	-0.00228761
qilexprot_15237	-0.032337	0.008171	0.0018755	-0.000305098	-0.0322056	-0.00492961	0.0213766	0.00744605	-0.0091586	-0.0466174	0.0294727	0.0031791	-0.0423485	-0.0406103	-0.0340411	0.0268642	-0.032411	0.00171875
qilexprot_31566	-0.032378	-0.011743	-0.0220712	0.000984374	-0.00339737	0.0170058	-0.00224909	0.00818088	-0.00178141	0.0518774	0.0102276	-0.0526286	-0.0051479	-0.0425768	-0.00484754	-0.0242787	0.0239749	0.00155823
qilexprot_32559	-0.032534	-0.005192	0.0190321	-0.0359183	-0.00801729	-4.91885e-05	-0.017753	-0.0253161	0.00746333	-0.0167746	-0.00371415	0.00680659	-0.0657411	-0.0237785	-0.0276599	0.00816649	0.0234067	-0.125751
qilexprot_15519	-0.032613	-0.002398	-0.0378323	-0.00719685	0.0044678	-0.0322238	0.00787452	-0.0246223	0.0142161	0.0223951	-0.00684357	-0.00907654	-0.023868	6.85253e-05	0.0461258	0.00959255	0.00685794	-0.00526031
qilexprot_40157	-0.032632	-0.008331	0.00632996	-0.00278613	-0.00185179	0.0077597	-0.00375769	-0.000818226	0.020746	-0.0630789	0.054572	-0.0185165	-0.0276849	-0.00305606	0.00170958	-0.0105535	-0.000871138	0.000638611
qilexprot_25430	-0.032648	-0.004287	-0.0383262	-0.00459611	0.0031233	-0.0262857	0.00260215	-0.0114738	0.0046931	-0.0137922	0.0107799	0.00173067	-0.0471799	-0.0503501	-0.0355573	-0.0146867	-0.0168185	0.000609064
qilexprot_48185	-0.03265	-0.002693	0.0423477	-0.000514914	-0.00230192	0.00911678	-0.00707605	0.00832627	-0.00707499	-0.0446661	0.0275771	0.0143011	0.00208736	-0.0194952	0.0204633	-0.0318943	-0.00531553	0.00551722
qilexprot_8806	-0.032726	0.011512	0.0233538	-0.00142356	-0.00864322	0.0128892	-0.0249746	0.0189001	-0.0149145	-0.0178855	0.000677681	0.0220124	-0.05278	-0.000687989	-0.0733992	-0.0129415	0.0145693	-0.00200242
qilexprot_64383	-0.032744	-0.015699	0.0311607	0.00874091	-0.0158153	0.0224324	-0.00272791	-0.0105705	-0.0311097	0.00360917	0.0367217	0.0135329	-0.00867647	-0.018067	0.0257575	-0.00197709	-0.0104059	-0.00119743
qilexprot_14445	-0.032755	-0.012244	-0.0370723	-0.00077352	-0.00366531	0.00878619	-0.00972853	0.0203869	-0.0182952	0.0113217	-0.0284236	0.0413134	0.00632276	-0.0166705	-0.0154941	-0.0374578	0.00399666	0.0106003
qilexprot_58984	-0.032763	-0.002292	-0.0159837	-0.00526538	0.00260548	-0.0204688	0.00534008	-0.0170529	0.0116577	0.0151542	0.000347746	-0.00910518	0.0734458	-0.0276469	-0.0385794	-0.0947981	-0.0041673	0.00121187
qilexprot_18792	-0.03277	-0.012927	-0.000569704	-0.024211	0.0039004	-0.0166776	0.00147804	0.000524195	0.000954052	-0.0564801	0.0470849	-0.0105093	0.0275234	0.0199665	-0.00522069	0.00531627	-0.00224067	-0.00657694
qilexprot_36448	-0.032774	-0.006153	-0.0379497	-0.00787113	0.00188519	-0.0174557	0.00650466	-0.0209698	0.0260273	0.037682	-0.0188562	-0.0163461	-0.0145564	-0.0195623	0.0127112	0.0146775	0.00900765	-0.00563653
qilexprot_57046	-0.0328	-0.019566	0.00343791	-0.0457911	0.00328863	-0.0133928	0.00487605	0.00882636	-0.0123279	-0.00757592	-0.00062703	0.00151695	-0.0242742	0.0244918	-0.0339175	-0.0310137	0.00825795	0.000829894
qilexprot_47466	-0.032822	-0.008812	-0.00395854	0.00912959	-0.00783842	-0.0287576	0.00992051	-0.0370856	-0.00801748	0.0113002	0.00891967	0.0170906	-0.0412851	0.061219	0.0514713	-0.00293032	-0.0201091	-0.000823081
qilexprot_20000	-0.032963	-0.003345	-0.00194983	-0.0235058	-0.00374237	-0.0161103	-0.0156561	0.0127084	-0.00550889	-0.0587354	0.0424319	-0.000446073	-0.040741	0.0149419	0.00796947	0.000934982	-0.000678952	-0.00154057
qilexprot_59077	-0.032975	0.004845	0.0126927	-0.00270203	0.0221356	-0.0012077	0.00943687	-0.0102161	-0.00367372	-0.0364259	0.0346445	-0.00287613	-0.0525406	0.00352069	0.0814543	0.0305999	-0.000568848	-0.00414734
qilexprot_43437	-0.032983	0.000082	0.00611717	-0.00325005	0.00333083	-0.0219621	0.00324661	-0.0155051	0.0100504	-0.0558855	0.0563477	-0.0202007	0.0154742	-0.00498112	-0.0293766	0.0135382	-0.0193127	-0.00260694
qilexprot_64806	-0.033031	0.02234	0.0268217	-0.00570697	-0.00545489	-0.00613337	-0.0174997	-0.00582189	0.00699316	0.00125228	0.00421574	-0.00447117	0.0788395	-0.0103025	0.00604193	-0.00189445	-0.0167396	-0.00802814
qilexprot_23705	-0.033076	-0.00592	-0.030377	-0.00354071	0.0012429	-0.015301	-7.995e-05	-0.00397996	0.000292843	-0.0157335	0.0112261	0.00741837	-0.0231975	-0.0521244	0.0870292	0.0286808	-0.0328676	-7.24367e-05
qilexprot_33289	-0.033139	-0.00552	-0.0432525	-0.00378017	0.00322084	-0.0250833	0.00208213	-0.0103016	0.00336662	-0.0281258	0.0292727	-0.00365425	-0.00486357	0.00334538	0.0191359	-0.00340976	0.0398991	-0.00336688
qilexprot_62470	-0.033145	-0.009647	0.0050715	-0.00083517	-0.0052073	0.0209048	-0.0106816	0.0193319	-0.0169341	0.0233742	-0.0346917	0.0391252	0.0345874	0.0643535	0.0255843	-0.0159848	0.0289212	-0.00155129
qilexprot_73393	-0.033164	-0.000043	-0.04665	1.35695e-05	0.0242549	0.000460772	0.00825882	0.0091786	-0.00958423	0.00319537	-0.0137174	0.0275302	-0.00899656	-0.0267502	0.000105151	0.0168226	-0.00976538	0.00220326
qilexprot_69707	-0.033196	0.010279	0.0196001	0.0208747	-0.0129284	-0.00764346	-0.0223855	0.00065701	0.00142284	0.0390785	-0.0200321	-0.0211797	0.0505166	0.0320155	-0.035641	-0.0213745	0.0148306	-0.00809478
qilexprot_15334	-0.033226	-0.01679	-0.000374406	0.034641	0.00198318	-0.0199938	-0.00882314	0.00826705	-0.0189835	-0.0338697	-0.042513	-0.00467047	0.00689213	0.0112921	0.00700206	-0.000684768	0.00121163	0.000326869
qilexprot_55860	-0.033328	0.014087	-0.0125753	-0.00450653	-0.0387151	-0.0203394	0.0364125	-0.00945113	0.00256714	0.0027276	-0.00578752	0.00070563	-0.00573161	-0.0462654	0.0125283	-0.00251194	0.00971908	-0.00624686
qilexprot_33425	-0.033401	-0.008288	0.0459208	0.019171	-0.000576037	-0.00232052	-0.00736346	0.00527296	-0.00992864	-0.0160275	-0.0323549	0.00228098	0.000209741	-0.0109187	0.0101125	0.00879755	-0.000684175	0.00582448
qilexprot_31061	-0.03342	-0.010542	-0.0163771	0.00466494	0.00112054	-0.0150575	0.00118868	-0.0142858	0.0220096	0.0194891	-0.0497159	0.00564719	-0.00038638	-0.0244909	0.0386442	-0.0845936	-0.0133126	0.00221662
qilexprot_65523	-0.033484	0.007754	-0.0246337	-0.0111213	-0.00257665	-0.0166581	-0.0443098	-0.0164694	-0.00598368	-0.0238807	0.0348547	-0.0170336	-0.0098496	-0.0119143	0.00737892	7.81206e-05	0.0019514	0.00757187
qilexprot_42315	-0.033537	0.000833	0.00956401	0.02875	0.0438784	-0.00977328	0.0199357	-0.0149996	-0.00369768	0.00199446	0.0363309	0.0114484	0.0104188	0.00552136	0.0110322	-0.0105605	0.00358134	-0.00650874
qilexprot_7162	-0.033601	0.029537	0.0206921	-0.000740482	-0.0155663	0.00324711	0.0212405	0.00675564	-0.00712436	-0.0169046	0.0072976	0.00647057	-0.0299775	-0.0265976	-0.0213386	0.000445349	0.00325181	0.00960813
qilexprot_17542	-0.033603	-0.008719	-0.00339809	0.00645152	0.000967609	-0.0193931	0.00366229	-0.0228828	0.00955475	0.0572544	-0.00907921	0.00192342	0.0293317	0.0492066	-0.0491815	-0.0258932	0.0199554	-0.00446814
qilexprot_78089	-0.033644	-0.015786	-0.0127876	0.00462573	-0.00738951	0.0345473	-0.0160924	0.0377019	-0.0274308	-0.0144522	0.015574	0.0122302	0.0147833	-0.00458144	-0.00824663	-0.0240207	0.0164575	0.000926211
qilexprot_63067	-0.033754	0.000223	0.0299266	-0.00250203	0.00125521	-0.00957647	0.000224635	-0.00877943	0.00664097	-0.0501422	0.0471753	-0.0126757	0.0278189	-0.0151041	-0.0215203	0.00862733	-0.00579059	0.00235927
qilexprot_64616	-0.033781	-0.005254	-0.02567	0.00313315	0.012329	0.0106759	-0.00190296	0.0207092	-0.0167716	-0.0513412	0.0380719	0.0144167	0.0191431	-0.0260995	0.00931239	-0.00479595	-0.0163971	-0.00287146
qilexprot_13064	-0.033824	-0.005492	0.0273539	-0.00138001	-0.00643773	0.0174477	-0.00457482	0.0101777	-0.00452261	0.00443892	-0.00387557	0.0118655	0.0204087	-0.0340567	0.0877822	-0.0668451	2.49997e-05	0.00812074
qilexprot_74796	-0.033843	0.010454	-0.0183325	-0.0044029	-0.0307924	-0.0200614	0.0336424	-0.0158062	0.00968526	0.0210614	0.0057396	-0.0305032	0.016681	-0.0299504	0.0176489	-0.000847387	0.00895317	-0.00867644
qilexprot_15107	-0.033872	-0.003427	0.0249738	-0.00289157	-0.002348	0.00487029	-0.00565359	0.00428589	-0.005452	0.00311737	-0.0199008	0.0236099	-0.07116	0.00396611	-0.0411185	0.0618145	-0.0743368	-0.00682755
qilexprot_59752	-0.033914	-0.001775	0.0195519	-0.00513824	-0.000764571	-0.00339846	-0.00120826	-0.0050406	0.00286534	0.0285977	-0.0347106	0.0172999	-0.0724822	-0.0580056	-0.0226068	0.0295181	-0.00923046	0.0041049
qilexprot_46138	-0.03392	0.000668	-0.0432026	-0.00200294	-0.0204121	-0.0156968	0.0154606	0.00264765	-0.00725633	-0.028474	0.0176933	0.010705	0.0106519	-0.0147802	0.0157506	-0.0156542	-0.00241687	-0.00843241
qilexprot_39701	-0.033964	0.008691	-0.00830768	0.00453427	0.042575	0.0219192	0.013102	0.0212609	-0.018045	-0.0259026	0.00385238	0.0374722	0.00799526	0.00584714	-0.010931	-0.00787227	-0.00925131	0.00146432
qilexprot_50064	-0.034012	0.002862	0.0493653	-0.00270467	0.00689175	0.0101363	0.0021255	-0.00237574	0.00269171	0.0167824	-0.0157537	0.00930164	0.0346774	0.00937703	-0.0122356	-0.00588456	0.00152706	0.00249983
qilexprot_30553	-0.034012	-0.014575	-0.01993	0.00290676	-0.006302	0.0258646	-0.0154711	0.0343216	-0.0265282	-0.0203105	0.0032247	0.0306281	0.000824322	0.00709786	-0.0127267	0.0379495	0.0141405	-0.00283855
qilexprot_72048	-0.034059	0.009067	0.0391121	-0.00227946	-0.0242712	-0.00246025	0.01634	-0.000874149	-0.00279245	-0.0324467	0.0171703	0.00655996	-0.0305657	0.00611758	8.84428e-05	0.0219486	-0.0150178	-0.0051875
qilexprot_17345	-0.034079	0.007195	0.0160596	0.00478376	0.0357402	0.0316621	0.0106615	0.0200328	-0.0147111	0.00178781	0.00297644	0.00803662	-0.0446836	0.0144867	-0.0399422	0.0111953	0.022218	-0.000524524
qilexprot_59093	-0.034107	0.010616	-0.00944084	-0.00131659	-0.0450565	-0.000821505	0.0300797	0.0113724	-0.0129831	-0.0062324	-0.0113105	0.0219025	0.0191928	-0.0195705	-0.0310123	-0.0173768	0.0318663	0.00425201
qilexprot_12889	-0.034115	0.008772	-0.0388414	-0.00597771	0.0176133	-0.00645537	0.00616817	-0.00999936	-0.0182144	-0.036102	0.020483	0.0185553	-0.00294778	-0.000791595	-0.00896766	-0.0292521	-0.0115621	0.000529327
qilexprot_61980	-0.034162	-0.002649	-0.0308203	0.00247094	0.0204088	0.0162299	0.00112056	0.0242941	-0.0215064	-0.0124628	-0.012208	0.0449197	-0.00422013	-0.00963284	-0.00597818	-0.0129251	-0.0607587	-0.00554473
qilexprot_56118	-0.034197	0.00639	0.0160788	-0.000372102	-0.0351407	0.00135199	0.0194126	-0.0147539	0.044604	0.0083252	-0.0053146	0.0100079	0.0312077	0.0333282	0.0121031	-0.00199149	-0.0117359	0.00286286
qilexprot_2989	-0.034224	-0.00423	-0.0330814	-0.00472422	0.00303908	-0.025276	0.002354	-0.0137076	0.00421699	-0.0108376	0.0111755	-0.000163174	-0.0356667	0.0549979	-0.0533194	0.00404134	-0.0186894	-0.00455639
qilexprot_71758	-0.034255	-0.012456	-0.015934	0.000750244	-0.00547059	0.0195498	-0.0142522	0.0291587	-0.0242801	-0.00631998	-0.0213813	0.0478179	-0.0130882	0.00358678	-0.0461616	0.00677011	0.0328053	0.00617017
qilexprot_38731	-0.034276	0.008767	-0.00129514	-0.000777742	0.0347782	0.00850317	0.0164011	-0.000414946	-0.00224837	0.0328946	-0.0291113	0.0225053	0.0292344	0.0357009	0.0477231	-0.0402262	0.011568	-0.00231785
qilexprot_765	-0.034293	-0.011995	-0.0268561	0.00209861	-0.00257546	0.0118052	-0.0040115	0.0100716	-0.00525483	-0.00194182	0.046481	-0.0484509	0.0148348	0.0216267	0.000935252	0.0437732	-0.00604396	-0.00542734
qilexprot_74256	-0.034404	0.003543	-0.0351106	-0.00843787	0.00250484	-0.0331538	-0.0108276	-0.0220757	0.013055	0.0187283	-0.00594101	-0.00812077	-0.019259	0.0287835	-0.0289435	0.0139959	0.0113137	-0.00213399
qilexprot_47850	-0.034404	0.01485	0.0181617	-0.00328652	-0.0379278	-0.0124486	0.0317892	-0.00540139	-0.000666074	-0.0229959	0.0114753	0.00249379	-0.0264672	-0.0168929	0.0129696	0.0123732	0.008267	-0.00908241
qilexprot_20756	-0.034465	0.001096	-0.00468169	-0.0079154	0.00409389	-0.0278087	0.0100476	-0.030648	0.0220318	0.0390575	-0.0126884	-0.021558	0.0499328	0.0112029	-0.042869	-0.0151895	0.00183612	-0.0033944
qilexprot_61930	-0.034476	-0.007513	0.0216655	0.00143727	-0.00398142	0.0200933	-0.00492817	0.008972	-0.00328018	0.0085163	0.0276378	-0.0407256	-0.0147542	0.00574213	-0.05184	0.0442354	-0.0886046	0.00288287
qilexprot_55310	-0.034515	0.026203	0.00479668	0.000103273	-0.000233839	0.0150369	-0.0264362	0.0203028	-0.0138017	-0.0196994	0.0263927	-0.00599058	-0.0118288	0.00779209	-0.0102496	-0.000650428	-0.0589583	-0.0139154
qilexprot_52613	-0.03452	-0.003489	-0.033253	-0.00623697	0.00360253	-0.0259278	0.00782214	-0.023821	0.0148513	0.0352618	-0.00221911	-0.0266639	0.00170255	0.0326546	-0.00680077	-0.0121783	9.39882e-05	-0.00371073
qilexprot_50137	-0.034555	-0.013351	-0.0176222	-0.00547586	-0.00355979	0.0152017	-0.0022892	-0.0042234	0.0305179	0.00587294	0.0057972	-0.0235119	-0.0691622	0.0420143	0.0320863	0.00295842	-0.029537	-0.00457948
qilexprot_21932	-0.034563	-0.010291	-0.00839445	-0.00976481	-0.00306298	0.00958111	0.000692106	-0.0136279	0.0462005	0.0205081	-0.031497	-0.00211044	-0.0307007	0.00671608	-0.0391669	0.0500473	-0.048826	-0.00263932
qilexprot_50	-0.034598	-0.003976	-0.0466563	-0.00483681	0.00171986	-0.0224114	-0.0055026	-0.00964343	0.00389431	-0.00364701	0.0133322	-0.00607406	0.00183565	0.0214675	0.0212861	0.0221417	0.0240691	-0.0134759
qilexprot_4443	-0.034668	-0.004821	0.0405745	0.0139413	0.00192159	-0.0159284	-0.00192844	-0.00925236	-7.13463e-05	-0.00674496	-0.0297035	-0.00642839	-0.0477324	-0.00419489	0.0158615	0.0202722	0.0104483	-0.0019688
qilexprot_18719	-0.034852	0.012618	0.0122639	0.00274897	0.0443143	0.0181447	0.0173864	0.0096358	-0.00880127	-0.00419051	-0.00325432	0.0204384	-0.0322985	0.0152775	-0.0352617	0.00585265	0.00865978	0.00267228
qilexprot_34977	-0.034854	-0.000618	-0.00241613	0.00749492	-0.0179842	0.0337154	-0.0369662	0.0292938	-0.0109316	-0.0264262	0.0158324	-0.000692015	-0.0140632	0.0278809	-0.000196071	-0.0051118	-0.0088736	-0.00789552
qilexprot_51365	-0.034892	-0.001216	-0.0268721	0.0218145	-0.020831	-0.0126334	0.0119166	0.00742298	-0.0123029	-0.014536	0.0153923	-0.035843	-0.0236274	-0.0145654	0.0554614	-0.00293081	-0.0165998	-0.00372491
qilexprot_14452	-0.034907	0.021093	0.018621	0.010465	0.0109623	0.00281363	-0.00165589	0.000257877	-0.00719819	-0.0077651	0.0454427	0.0182103	0.016657	0.0039684	-0.0534719	-0.0278059	0.023788	-0.00600706
qilexprot_69286	-0.034911	-0.003578	0.00808878	-0.00482473	-0.000865599	-0.00351327	-0.00156341	-0.0030999	0.000407408	0.0333724	-0.0363194	0.0217959	-0.0230123	-0.0597282	-0.0319794	-0.0868644	-0.00421499	0.00564674
qilexprot_15305	-0.034911	0.010806	-0.00882906	-0.00335296	0.0343887	-0.0152075	0.0207197	-0.0193532	0.00943756	0.0113568	-0.000732653	-0.000176252	-0.0178138	0.0605574	0.0425831	-0.0151846	0.0102152	0.000328227
qilexprot_868	-0.034926	0.00743	-0.0228933	-0.00325379	0.0310933	-0.0125034	0.0179479	-0.0142361	0.00556909	0.0243783	-0.0148203	0.00777273	-0.00770048	0.0570306	0.0311478	-0.0231894	0.0124324	-0.00098297
qilexprot_68387	-0.034946	0.022776	0.0199638	-0.0214428	-0.0215143	-0.0245393	0.00193556	-0.00446276	0.000589081	-0.0110847	0.00316604	-0.00117533	-0.0338026	-0.0218637	-0.0106729	0.00694094	0.00433311	0.00860813
qilexprot_6894	-0.034983	-0.009054	0.00193705	0.0173754	0.00401023	-0.0299863	-0.000180335	-0.00395374	0.0193203	-0.0217291	0.0446527	0.0399679	-0.0244999	-0.0197109	0.0206762	-0.02208	0.00816745	-0.00456522
qilexprot_35275	-0.035037	0.015742	0.00315124	-0.00827296	-0.00400459	-0.0174389	-0.0530295	-0.00407225	0.00473876	-0.0185624	0.0174921	-0.000348836	0.018748	-0.00727877	-0.00883453	0.00563996	0.0315517	-1.52981e-05
qilexprot_73119	-0.035081	-0.006938	-0.0395196	-0.00876861	0.00198444	-0.0199072	0.00485787	-0.0208263	0.0305414	-0.00056096	-0.00562838	-0.00171418	-0.0153621	0.00489149	-0.00242355	0.0253505	-0.0256001	-0.0015375
qilexprot_35903	-0.035096	-0.007642	-0.0245456	0.000119243	0.000703434	-0.0181947	0.000382602	-0.0101468	0.00258754	0.0182211	0.00114517	0.0207303	0.000319925	0.0874914	0.00663053	-0.00798944	-0.0499416	-0.0135836
qilexprot_22661	-0.035149	0.012339	-0.0194223	-0.000929463	0.0441581	-0.00278344	0.02282	-0.00577681	0.0025097	0.0172331	-0.0159626	0.0140877	-0.0158277	-0.0215201	0.00265842	0.0180348	0.0195108	0.00161074
qilexprot_46393	-0.03523	-0.002862	0.0347938	-0.00326347	-0.0024715	0.00929942	-0.00178958	-0.0027549	0.00331095	0.0392378	-0.0224291	-0.00574953	0.0167162	0.0232636	-0.0590146	0.0101127	-0.0302571	-0.00347717
qilexprot_65736	-0.035359	-0.002292	0.00115031	0.00287584	0.0150176	0.0208558	0.00675091	0.00679822	-0.000945727	0.0231722	0.0325151	-0.055	-0.0350591	-0.0437749	0.0259002	0.00683961	-0.0373723	-0.00436819
qilexprot_18499	-0.03538	-0.003339	-0.0221555	-0.00413432	0.00279197	-0.0216178	0.00396595	-0.0134351	0.0102314	-0.0194034	0.0281671	-0.0154352	0.0657796	-0.0388541	-0.037078	0.00405083	0.00807235	0.00183573
qilexprot_13923	-0.035419	0.008095	0.0270828	0.000464864	-0.00765128	0.00664556	-0.0212446	-0.0127129	0.0521814	-0.0117549	0.00355737	-0.00453988	-0.0157509	-0.000157579	0.0189867	-0.00892175	-0.00464833	-0.00196602
qilexprot_20157	-0.035559	0.028851	0.00668278	0.00255585	-0.00899828	0.0152768	0.0271354	0.0159727	-0.0140458	-0.0145188	0.0165483	-0.000391611	-0.00101956	0.00681973	-0.000421523	-0.0183366	-0.00386887	0.000149038
qilexprot_62428	-0.035571	-0.011922	-0.0184325	0.016447	0.00188631	-0.0201732	-0.00258624	-0.00128574	-0.00542212	0.00720046	-0.0428375	-0.00135196	0.0322514	-0.0555325	-0.022969	-0.0312616	0.0150254	0.00822161
qilexprot_67166	-0.035606	-0.011113	0.018219	0.00280568	-0.00575883	0.0307124	-0.00923523	0.0185717	-0.0126203	0.0146808	0.0240602	-0.0316673	-0.0260665	0.0508259	0.0117514	-0.0138197	-0.00415013	0.00296881
qilexprot_53284	-0.035648	-0.004306	-0.040359	-0.00649076	0.00338696	-0.0272668	0.00546666	-0.0188454	0.0103099	0.0208082	-0.00838238	-0.00437975	-0.00511166	0.0134744	0.00886506	0.0205552	0.0174049	0.00138014
qilexprot_19463	-0.035688	-0.010523	0.00157383	0.00162056	-0.00384263	0.0212993	-0.00296879	0.00704884	-0.00129099	0.0392536	0.0272507	-0.0636126	-0.010882	0.00956662	-0.0192849	-0.0127929	-0.00651569	0.00274671
qilexprot_72477	-0.0358	0.010285	0.0154755	-0.00234008	0.0280355	-0.0119008	0.0172041	-0.0178042	0.0119248	-0.0219042	0.0319918	-0.0143893	0.0448829	0.0284322	0.0202864	-0.00544073	-0.00181376	-0.00519348
qilexprot_4811	-0.035827	0.006289	0.00892547	-0.00645012	0.000355168	-0.0172139	-0.0285779	-0.00938779	0.0086247	-0.00388097	0.0193123	-0.0339761	0.0752432	-0.025947	0.0109702	-0.0191652	-0.0149221	-0.00431732
qilexprot_43338	-0.036047	-0.00345	-0.0158215	-0.00617585	0.0020124	-0.0185519	0.00360739	-0.0172093	0.0075856	0.0308207	-0.0177409	0.00177806	0.0145937	0.0833229	-0.00502339	-0.0376576	-0.00371726	-0.00570598
qilexprot_17427	-0.036133	0.000662	-0.0157172	-0.008719	0.00504206	-0.0346239	0.0102989	-0.0322398	0.0210056	0.0316739	-0.0114094	-0.0156632	-0.0227556	-0.0196312	0.0166184	-0.00795623	-0.00247095	0.00217989
qilexprot_31771	-0.036141	-0.008073	-0.039158	-0.00361419	4.76177e-05	-0.0111277	-0.00224996	0.00101904	-0.00316843	0.00737285	-0.013581	0.0160899	-0.0138978	-0.0258049	-0.0574271	0.0292835	0.00108985	0.000983578
qilexprot_65378	-0.036169	-0.012348	0.0045212	-0.00983054	-0.00510861	0.0200604	-0.00523707	-0.00358077	0.0456433	-0.0154492	-0.028883	0.0287306	-0.0219467	0.00439705	-0.0356425	-0.00638618	0.0116253	0.00194153
qilexprot_10446	-0.036211	0.002203	-0.0193647	-0.00399221	0.018696	-0.0106611	0.0111216	-0.0122119	0.00446392	0.0306146	-0.0203656	0.00808734	0.0196593	0.0762166	0.0116351	-0.016804	-0.0244838	-0.00273682
qilexprot_16656	-0.036318	0.021272	0.0160321	-0.00821906	-0.0126942	-0.015175	-0.00749645	-0.0127518	0.00760281	0.0333571	-0.0303692	0.00603984	-0.0271457	0.0147874	-0.0178594	0.0166483	-0.00684876	-0.000374868
qilexprot_5714	-0.036378	0.006919	0.039238	-0.00299959	-0.0169773	-0.0055539	0.0127992	-0.00608401	0.00190395	-0.0298173	0.0224714	-0.00123906	0.00324926	0.0202113	-0.0163	0.00379378	0.000120033	-0.00829969
qilexprot_55654	-0.036414	-0.000524	0.0501638	-0.00363333	-0.00161766	0.00499449	-0.00260115	-0.00361378	0.00282676	0.00240597	-0.00487557	0.00726713	0.0105294	0.00463101	-0.00318866	0.00672984	0.000496903	0.0126541
qilexprot_72931	-0.036422	-0.004533	0.0341992	-0.00289568	-0.00372258	0.0133145	-0.00743366	0.00821286	-0.00786794	0.0206593	-0.0334155	0.0303873	-0.0313394	0.0175131	-0.0225544	0.00864945	0.00229175	-0.00203652
qilexprot_39721	-0.036451	-0.005095	0.0332349	-0.000252597	-0.00250568	0.0135138	-0.00277975	0.00185957	0.000912064	-0.000118162	0.0332315	-0.0339195	0.0191987	-0.0099451	0.0470562	-0.0376856	-0.00887482	-0.00147251
qilexprot_71187	-0.03651	-0.01016	-0.0296366	0.0125248	0.00383852	-0.0312609	0.0011819	-0.0124494	-0.000224609	0.00708268	-0.0325981	-0.00759425	0.00763484	0.0225684	-0.00359835	-0.0247627	-0.0316424	-0.00983167
qilexprot_33166	-0.036534	0.003654	-0.0286423	-0.00171735	-0.0337936	-0.00262007	0.022456	0.00798243	-0.0114166	0.0151953	-0.0129586	0.00853951	-0.0282591	-0.00702797	-0.000672984	-0.0430726	0.0011774	0.00128475
qilexprot_4005	-0.036543	-0.000257	0.0188306	-0.00337203	0.0022616	-0.0163496	0.00117853	-0.0125192	0.00716639	-0.0498348	0.0472757	-0.0119536	0.00515615	0.00873649	-0.0281637	-0.00602807	-0.00304984	-0.000212176
qilexprot_35689	-0.036583	-0.002991	-0.00728264	-0.00885788	-0.00570564	-0.00852433	0.00778947	-0.0182255	0.0243266	0.0408277	-0.0400715	0.00725	-0.0166063	0.0535396	-0.0127271	-0.0152701	-0.00698812	-0.00412534
qilexprot_37118	-0.036619	-0.010894	-0.0219481	-0.000221546	-0.00285678	0.00567293	-0.00989444	0.0182856	-0.0179383	-0.0295082	0.00778954	0.0349822	0.000735407	-0.01376	0.0434189	-0.0561102	-0.0273227	-0.133205
qilexprot_71287	-0.036641	-0.009221	-0.00374912	-0.00822597	-0.00140284	0.00222742	-0.000407234	-0.0128255	0.0436985	-0.0470663	0.0234028	-0.00629727	-0.0286429	-0.0102348	-0.0197153	0.0116219	0.00140642	0.00312816
qilexprot_16555	-0.036647	-0.007567	-0.0272837	-0.00419286	-0.000878923	-0.00566665	-0.00119258	-0.00146521	-0.000726492	0.0331025	-0.0298863	0.0144164	0.0404849	0.0182767	-0.0254422	0.0270271	-0.0654201	-0.00245904
qilexprot_23977	-0.036663	-0.012015	0.00431148	0.000983952	-0.00604763	0.0279807	-0.01071	0.0216016	-0.0159258	0.0356579	-0.0161892	2.46452e-05	-0.0466387	0.0196903	-0.0264569	-0.0056672	0.0394352	-0.0082094
qilexprot_65451	-0.036755	0.000069	0.0236317	-0.00355386	0.00210144	-0.0149546	0.00149475	-0.0131842	0.00820035	-0.0467822	0.0462137	-0.0131825	0.0116471	0.00638126	0.00651483	0.00737673	-0.00380051	0.00471933
qilexprot_25839	-0.036775	0.004258	0.0281749	-0.0136208	-0.00577534	-0.0236983	0.006621	0.0224875	-0.00621781	-0.0315912	0.0240043	-0.0226075	-0.00731842	-0.0201625	-0.0120564	0.00436999	-0.00871712	0.000608984
qilexprot_10511	-0.036806	-0.000434	0.024291	-0.00333966	0.00161551	-0.012597	0.000565988	-0.0104614	0.00645033	-0.0467279	0.0435846	-0.00884071	0.00442544	-0.0181093	0.0312409	0.00220946	-0.00677199	0.0052588
qilexprot_1493	-0.036874	0.015933	-0.0365431	-0.00552065	0.00145887	-0.0251293	0.00806701	-0.0134345	0.00677912	0.0034122	0.00423115	-0.00532434	-0.00793188	-0.00466422	0.0116688	0.0202472	0.0118181	-0.00474105
qilexprot_69451	-0.036877	0.010066	-0.00934924	0.00104329	0.042069	0.00895744	0.0210462	-0.00203421	2.98894e-05	0.0271317	-0.00159518	-0.0100768	-0.0270165	0.0291255	0.0097895	-0.0125507	0.0207722	-0.00626609
qilexprot_14522	-0.036912	0.000112	0.0436366	-0.00412295	-0.00059898	-0.000746805	-0.000336276	-0.00795701	0.00721844	0.00183114	2.71931e-05	-0.00120506	0.0314064	-0.0174103	-0.0443854	0.00446614	-0.00186989	-0.00445975
qilexprot_26103	-0.036913	-0.003566	-0.0297412	0.00156996	-0.0272354	0.0111491	0.0116248	0.018782	-0.0173199	0.00186993	0.0139859	-0.00804403	-0.0224032	-0.00725243	0.00822676	-0.0586658	-0.00902776	0.00959964
qilexprot_24477	-0.036915	-0.01001	0.00993919	-0.0151604	0.00874623	0.00839785	-0.00219012	-0.0164374	-0.0219896	0.00978049	-0.00726281	0.0207845	-0.0134803	-0.0107623	0.0804822	0.0556134	-0.00668564	-0.000994212
qilexprot_53377	-0.036953	0.023647	0.00581542	0.000631568	0.0233617	-0.0143965	0.0061428	-0.0122523	0.00683726	-0.0125665	0.0113686	-0.00826178	0.0470452	0.0309531	-0.00331287	-0.00593379	-0.0135808	0.00294765
qilexprot_42264	-0.036978	0.000325	-0.0115997	-0.00628423	0.00506003	-0.0335156	0.00820328	-0.0269894	0.0181258	-0.0220858	0.0343102	-0.0246729	0.00737023	-0.0209997	0.00201127	0.0211515	-0.0291685	-0.00390439
qilexprot_43884	-0.037027	0.022363	0.00803984	-0.00124894	-0.00159136	0.00917532	-0.0244003	0.0165582	-0.0127924	-0.0222168	0.0190749	0.00582688	-0.022848	0.0141022	-0.0428085	-0.0255315	0.0085634	0.00918963
qilexprot_45472	-0.037043	0.001412	-0.000194898	-0.00843889	0.00408501	-0.028944	0.00925261	-0.0295196	0.021195	0.0320192	-0.0141361	-0.0151635	-0.0175812	-0.0529162	-0.00132341	0.0137615	-0.00555614	-0.00374604
qilexprot_7256	-0.037075	-0.00245	0.0319634	-0.00383865	-0.00178117	0.00482289	-0.00136716	-0.00339556	0.00442468	0.0209095	-0.0148438	0.00421949	0.0765426	-0.00576253	-0.0145273	0.00144071	-0.00497238	0.00123293
qilexprot_45336	-0.037168	0.012407	-0.00424196	-0.00860245	-0.00299415	-0.0192326	-0.0433372	-0.00783772	0.00672569	-0.00536908	0.00838613	-0.00026186	0.0192456	-0.0133266	0.0524189	0.0227462	-0.0275961	-0.00408142
qilexprot_65112	-0.037218	-0.006543	0.0222536	-0.000145341	-0.00285458	0.0136606	-0.00370267	0.00372858	-0.00123833	0.0151817	0.0206405	-0.0369696	-0.0581789	-0.00246173	-0.0516715	-0.000591557	-0.0223403	0.00217268
qilexprot_23227	-0.037351	-0.0081	0.00432711	0.00693441	0.000232663	0.0318446	-0.0198896	0.0152088	-0.0310837	-5.47894e-05	0.0248273	-0.00494786	-0.0199835	-0.0196297	0.043008	-0.0309583	0.00721775	-0.00739963
qilexprot_67934	-0.037371	-0.012407	-0.00242556	0.00281531	-0.00450803	0.0235634	-0.00750048	0.0160295	-0.0103681	0.00378225	0.0408778	-0.0426815	-0.0118796	0.0370615	0.0203904	-0.000572214	0.0146275	-0.00139702
qilexprot_42203	-0.037376	0.011808	-0.00484035	-0.00215036	0.0375419	-0.00891232	0.0232643	-0.016394	0.012792	0.0138688	0.00709761	-0.0159767	0.0274319	-0.032875	0.0106059	0.00474493	-0.000887121	0.00158997
qilexprot_22841	-0.037381	0.010197	-0.00666369	0.00185485	-0.031047	0.0202646	-0.010845	0.0114202	-0.0184352	-0.0108092	-0.0108479	0.042085	-0.0250003	0.019043	0.000718387	-0.032859	0.00163006	0.0217771
qilexprot_62185	-0.03747	-0.00779	-0.00565661	-0.00332453	-0.00243636	0.00330275	-0.00630942	0.0081429	-0.010019	0.0201804	-0.0326986	0.036549	-0.0349567	-0.032839	0.0359473	-0.0715589	-0.00968008	0.00330859
qilexprot_28343	-0.03747	0.00652	0.00816953	-0.0111257	-0.027993	-0.000838938	0.0158195	0.0283957	-0.0182216	-0.0351189	0.0185838	0.0134687	0.00132799	0.0286071	-0.00174156	0.020401	-0.00191736	-0.00868732
qilexprot_75337	-0.037471	-0.010726	-0.00337094	-0.0163507	-0.000160661	0.00284338	-0.000221444	-0.0386886	-0.0185688	0.0281397	-0.0120108	-0.00860329	-0.0343968	-0.0417563	0.0129922	0.00532103	-0.00433912	0.00461712
qilexprot_56596	-0.037606	-0.011177	-0.00202446	-0.00767963	-0.0031005	0.0125336	-0.00175512	-0.00916029	0.0385578	-0.0087472	0.00170906	-0.00736487	0.0114999	0.0736404	-0.0038104	0.00509746	0.0402404	0.00268683
qilexprot_63803	-0.037619	-0.001961	0.0408288	-0.00408333	-0.00180059	0.0052478	-0.00326291	-0.0022249	0.000912771	0.0118621	-0.01464	0.0131336	-0.0120167	0.0127172	0.0367162	0.0282336	0.0426466	0.00983979
qilexprot_71675	-0.037684	0.000659	0.00236936	-0.00759445	0.00359071	-0.0267179	0.00624474	-0.0254223	0.0150898	0.0201613	-0.0107147	-0.00706595	-0.0525822	0.0165546	-0.061608	0.000456012	0.00328184	0.00530124
qilexprot_25961	-0.037702	-0.002535	0.0288836	-0.00419288	-0.0042932	0.00343366	-0.00214419	-0.00614328	0.0170767	-0.0468374	0.0194879	-0.000772273	0.0361981	0.00795146	0.0190562	0.00454256	-0.0184361	0.00248748
qilexprot_31000	-0.037739	-0.00182	0.0101713	-0.00309479	0.00199131	-0.0153698	0.000311387	-0.00980545	0.00510785	-0.0525036	0.0491912	-0.00979442	0.0100948	0.00899864	0.00511119	0.0127906	0.0114775	0.0034812
qilexprot_71624	-0.037789	-0.005859	-0.0183301	-0.00519611	0.000330448	-0.0107236	0.000326864	-0.00849978	0.00157322	0.0314946	-0.0242932	0.0119907	0.0222301	0.0719049	0.00296407	-0.0286756	-0.0209424	-0.00249629
qilexprot_33451	-0.037835	-0.009931	0.016126	0.00160868	-0.00450112	0.023604	-0.00616184	0.0121186	-0.00657223	0.0150622	0.0286043	-0.0401085	-0.0299185	-0.00894172	0.0438222	-0.0124797	-0.0201129	-0.0051561
qilexprot_72462	-0.037869	-0.005976	-0.035132	-0.0053774	0.00202392	-0.0192159	0.00163526	-0.00927969	0.00250216	0.0140332	-0.0131886	0.0115919	-0.025312	-0.0210757	0.0315908	-0.0155578	-0.0455433	-0.00150126
qilexprot_69398	-0.037876	-0.00092	0.0224823	-0.0020684	-0.00100265	-0.00339203	-0.0109242	0.000992654	-0.00187004	-0.051893	0.0438218	-0.00199912	-0.00208653	0.00192492	-0.00650766	0.0078556	-0.00527556	0.00550303
qilexprot_4737	-0.03788	-0.004508	0.0165435	-0.00709542	-0.000934183	0.00139483	-0.00986255	-0.0153228	-0.0103073	-0.0407263	0.048875	-0.0192175	0.000505364	0.0233098	0.00512034	0.011052	-0.00982569	0.00184473
qilexprot_896	-0.037891	-0.014221	-0.015339	0.00316907	-0.00516815	0.0244861	-0.00975913	0.0232057	-0.0150227	-0.00141304	0.03163	-0.0241731	0.0217943	-0.0132517	-0.0164326	-0.029341	0.019744	0.00614071
qilexprot_14951	-0.037916	-0.001322	0.00956347	-0.00683418	0.00156463	-0.0150866	0.00318089	-0.0185942	0.0088669	0.0340911	-0.0234418	0.0043169	-0.0197708	0.0713615	0.0123515	-0.0325848	0.00894659	-0.00173891
qilexprot_26311	-0.037942	-0.010157	-0.00709233	0.00160622	-0.00237451	0.00915626	-0.00679152	0.0114661	-0.0101102	-0.0320228	0.0511521	-0.0237087	-0.0276337	0.0254675	-0.000590956	-0.0223325	-0.0197531	0.00344176
qilexprot_17167	-0.037989	0.016983	-0.00180365	-0.00104118	0.0148544	0.0152289	-0.0331428	0.0172843	-0.00905096	-0.000921109	0.0148557	-0.00405094	0.017405	-0.0389866	0.0308414	-0.00906041	0.000537598	0.00738919
qilexprot_13276	-0.037996	-0.001131	0.0382516	-0.00476391	-0.00134137	0.00190712	-0.000575553	-0.00709454	0.0061587	0.0253784	-0.0210312	0.00527348	0.0330976	-0.00151476	-0.0217098	0.0168196	-0.0256325	-0.00260712
qilexprot_17305	-0.037999	-0.002345	-0.00984816	-0.00530545	0.00289602	-0.0221387	0.00236127	-0.0147193	0.00808964	-0.0158548	0.016948	-0.00572453	-0.0437623	0.00548332	-0.0328189	0.0498371	0.0955731	0.00269977
qilexprot_22298	-0.038102	-0.000833	0.040112	-0.00403942	-0.000890059	0.000242873	-0.00106957	-0.00623859	0.00536688	0.00418616	-0.0029161	0.00265429	0.0373503	-0.0132921	-0.0429643	-0.0193113	-0.0013702	0.001527
qilexprot_22755	-0.03819	-0.002546	-0.00285121	0.00515363	0.0223974	0.037785	0.00408788	0.0252117	-0.016592	0.0253916	0.00608645	-0.0123935	0.00699014	0.0042176	-0.000675558	-0.033708	0.01806	-0.00415007
qilexprot_65205	-0.038203	0.017422	-0.000191218	-0.00434313	-0.0112328	-0.00958876	-0.00461057	0.00199203	-0.00549565	-0.0203736	0.00362387	0.0169358	-0.0643475	0.0170957	0.00223455	0.0576953	0.0200149	-0.0112326
qilexprot_16259	-0.038247	-0.006059	0.0341202	0.0175473	-0.0150848	-0.00121327	0.00681407	0.000258752	0.000584553	0.0145276	0.0239506	-0.0117863	-0.00801398	-0.0240527	0.0262569	0.0102028	0.0137722	-0.00466555
qilexprot_13222	-0.038368	-0.007221	-0.031656	-0.00309727	0.00112222	-0.0147577	-0.00172942	-0.00288611	-0.00210997	-0.0259408	0.021546	0.00522844	0.0038293	0.0449601	-0.00273196	0.0374091	0.0132189	0.00119961
qilexprot_19841	-0.038379	0.000539	0.0346859	-0.00567112	0.000508423	-0.00731732	0.00294262	-0.0148891	0.0128323	0.0173914	-0.00723587	-0.00694553	0.0413266	-0.0375352	-0.0103134	0.00742774	-0.00432984	-0.00275403
qilexprot_49388	-0.038393	-0.005118	0.000116251	-0.00768526	-0.0063247	0.0194763	-0.00884457	8.2225e-05	0.0391219	-0.0229325	0.0007641	0.00482972	0.0487489	-0.0345417	-0.00465447	-0.0389056	-0.011579	0.0121606
qilexprot_21021	-0.038431	-0.003043	0.00414336	-0.00516247	0.000238285	-0.00818434	0.00191148	-0.0102271	0.0087492	0.0270675	-0.0162103	-0.00169876	0.0698981	-0.0200551	-0.0649121	-0.00736425	0.00720074	5.16381e-05
qilexprot_32382	-0.038487	-0.009402	-0.00358249	0.0103241	0.000703357	-0.0134139	-0.00532732	0.00423807	-0.00808839	-0.0324725	-0.00557657	0.00730658	-0.0205565	-0.0775283	-0.0265317	-0.0077948	-0.0191588	0.00282381
qilexprot_67610	-0.038532	0.005705	-0.00942245	0.00133215	0.0230633	0.00831513	0.0154412	0.0143728	-0.0154455	-0.0303187	0.014699	0.0292852	0.0080662	0.0303568	-0.027793	-0.0423451	0.0307906	0.00225659
qilexprot_34038	-0.038549	0.007857	0.0175046	-0.00264101	-0.0277016	-0.00566452	0.022139	-0.00453142	-0.00077533	-0.0105019	0.0188112	-0.00997577	0.00173303	0.0101434	0.0464896	-0.0571862	-0.00372393	0.0094022
qilexprot_34033	-0.038589	-0.000878	-0.0103722	-0.00794744	0.00332625	-0.0266838	0.00697559	-0.0248682	0.0155946	0.0307539	-0.0181795	-0.00621146	-0.0356054	-0.0101626	0.0125437	0.0358859	-0.0459379	0.00233853
qilexprot_53929	-0.038598	0.000823	0.0158886	-0.00507524	0.00322069	-0.0221421	0.00449946	-0.0196096	0.0138955	-0.0326225	0.0374547	-0.0185092	0.00993554	-0.0292957	-0.0201069	0.0112213	-0.00675784	0.0114643
qilexprot_58746	-0.038611	-0.005168	0.00663327	-0.0103388	-0.000747595	-0.00300006	0.00386048	-0.0209541	0.0377798	0.0336834	-0.0369471	0.00332293	0.0211286	0.00194788	0.00433057	0.0103999	-0.0116223	-0.00388874
qilexprot_70881	-0.038696	-0.00241	-0.0223947	-0.00726631	0.00372914	-0.0283909	0.005774	-0.0227437	0.0122183	0.0163397	-0.00521512	-0.00546106	-0.0367305	0.0318164	0.0132811	0.023638	0.027181	-0.00359758
qilexprot_58479	-0.0387	-0.000515	0.0283798	-0.00524455	0.000769283	-0.00999599	-5.03337e-05	-0.0123664	0.00508448	0.000777826	-0.00285697	0.00555221	-0.0491426	0.0526216	-0.0354014	-0.000401864	0.00644838	-0.00344926
qilexprot_66072	-0.038767	-0.003399	0.0304915	-0.00321473	-0.00209548	0.00627032	-0.00288497	0.000524978	0.00192279	0.00599346	-0.00505016	0.00645711	0.0679229	-0.0321165	0.00985616	0.0173854	0.00633577	-0.00453755
qilexprot_60066	-0.038773	0.000719	0.0217118	-0.00487507	0.00253971	-0.0180581	0.00393575	-0.0179682	0.0135004	-0.0266606	0.0329532	-0.0177351	0.0319191	-0.0258004	-0.0237449	0.00722679	-0.0060413	-0.00317518
qilexprot_941	-0.038779	-0.004517	0.0140451	-0.00467197	-0.00135236	0.00144337	-0.000463241	-0.00719213	0.00322338	0.0488995	-0.0285429	-0.00216278	-0.0131312	0.0562331	0.0071782	-0.00498748	-0.0171988	-0.00632234
qilexprot_637	-0.03878	-0.007814	-0.0149718	-0.00531857	-0.00176178	-0.000782272	-0.00309822	-0.000444085	0.000795427	0.0378807	-0.0429	0.0249029	-0.0192768	0.0291339	-0.0103018	0.0339977	-0.00850147	0.00292069
qilexprot_25828	-0.038831	-0.005527	-0.0131371	-0.00515224	0.000192689	-0.0100185	-0.000122546	-0.00827564	0.00144812	0.0272413	-0.0221957	0.0116434	0.0109635	0.0798627	-0.00995706	-0.00296603	-0.0284572	-0.00591983
qilexprot_74080	-0.038831	0.017504	-0.0148196	-0.00302358	-0.0220004	7.18579e-05	-0.00353485	0.00381154	-0.00369856	0.0229536	0.0104032	-0.0277567	-0.0193906	0.0179105	0.041184	-0.0124753	0.0320481	-0.00312441
qilexprot_753	-0.038878	-0.00139	0.0370797	-0.00495792	-0.00104524	0.000978705	-0.000818634	-0.00778394	0.00547262	0.0235323	-0.0183325	0.00595608	0.0231909	0.0265738	-0.00247167	0.0107246	0.0348101	0.00480465
qilexprot_57412	-0.038886	-0.001872	0.0287754	-0.0035239	-0.000178513	-0.00514526	-0.00311505	-0.00397365	-0.00036266	-0.0209581	0.0101113	0.0108056	-0.0382232	0.0132779	-0.0625488	-0.0327496	0.00124637	0.00516314
qilexprot_72354	-0.038934	-0.012518	-0.00390899	0.00272503	-0.00458707	0.0223882	-0.00831933	0.0180509	-0.011454	-0.00678271	0.0412299	-0.034892	-0.0147762	0.00665963	0.0150378	0.0267027	-0.0111199	-0.00596433
qilexprot_34736	-0.038942	-0.012624	-0.0189309	0.000736738	-0.00352117	0.0152152	-0.00555179	0.0110411	-0.00839798	0.0276373	0.015493	-0.0327221	-0.0402938	0.0206109	0.00410891	-0.0261412	0.00740426	0.00700191
qilexprot_67992	-0.038998	-0.012121	0.0250386	0.0207177	-0.000565304	-0.00957414	-0.00533951	0.000374057	-0.00313886	-0.0227976	0.0347816	-0.00777274	-0.0123878	0.00923091	-0.0159913	-0.0120878	0.00724191	0.00374491
qilexprot_56228	-0.039007	-0.006366	-0.0280589	-0.00504634	0.00102872	-0.0147333	0.0010972	-0.00931613	0.00290289	0.0193367	-0.0113504	0.00625644	0.0372283	0.0530179	-0.00118396	-0.0169135	-0.0105487	-0.00355203
qilexprot_45819	-0.03901	0.001279	-0.00542355	-0.00851383	0.00493617	-0.033479	0.0101102	-0.0324264	0.022282	0.0208173	-0.000786489	-0.0205089	-0.00373271	-0.0221721	-0.00377772	0.00502976	-0.00330199	0.00227385
qilexprot_49143	-0.039018	-0.002389	-0.0135566	-0.00325942	-0.00464588	0.00331137	-0.0271146	0.0144558	-0.00983118	-0.00544046	-0.00669617	0.0245674	0.0472359	-0.0407675	-0.0438743	-0.0129757	0.0160988	0.00373157
qilexprot_8310	-0.039036	-0.001932	0.0405665	-0.00360137	-0.00170529	0.00339622	-0.00378526	-0.00161427	-0.000133068	-0.00218704	-0.00581876	0.0125847	-0.017237	0.0179704	-0.0220402	0.028099	-0.0324414	0.00667894
qilexprot_65479	-0.039073	0.02346	0.0121196	-0.00208113	0.0100822	0.00799942	-0.017073	0.00372111	0.000858218	0.0104978	0.0210959	-0.0289652	0.0119733	-0.01753	0.0123056	-0.0084612	-0.00609554	0.00905205
qilexprot_61960	-0.039099	-0.005866	-0.0307865	-0.00580686	0.00143559	-0.0175405	0.00235893	-0.0106655	0.00558124	0.0235911	-0.0163435	0.00641165	0.0118349	-0.0320928	0.0383839	-0.00384928	-0.00651229	0.00146232
qilexprot_43060	-0.0391	-0.003171	0.0364463	-0.00334227	-0.00214602	0.00625543	-0.00445781	0.00124638	-0.0017225	-0.00175543	-0.00503307	0.0150373	-0.0039559	-0.000399098	0.0582605	0.0299279	-0.000584111	0.00274134
qilexprot_61403	-0.039108	0.000536	0.0218701	-0.00625706	0.00195152	-0.0151743	0.00540113	-0.0210249	0.0161447	0.0155191	0.00149748	-0.0153549	0.0648152	0.00256121	-0.0198876	-0.00740189	-0.000635294	0.00429863
qilexprot_13869	-0.039189	-0.012283	-0.0230401	-0.000800234	-0.00275639	0.0105163	-0.00433794	0.00798072	0.000426364	0.0019561	0.0243206	-0.022336	0.0279653	-0.0185926	0.0508484	-0.0242894	0.0343066	-0.00126072
qilexprot_42700	-0.039264	-0.002353	0.0209197	-0.00377402	-0.000205025	-0.00431962	-0.000193446	-0.00667628	0.006111	-0.00411976	0.00819456	-0.00342865	0.070992	-0.0113533	-0.0584581	-0.00542973	-0.00351569	0.00628682
qilexprot_67087	-0.039283	-0.00063	0.0236622	-0.00459743	0.00131087	-0.0108654	0.00252016	-0.0142814	0.011153	-0.0120549	0.0219865	-0.0137215	0.0669532	0.00769365	-0.00250447	0.00825943	0.0262153	0.000161813
qilexprot_71558	-0.039298	-0.009062	0.00730963	0.000168516	-0.00406236	0.0144284	-0.0109764	0.019626	-0.0150227	-0.0320798	0.0114669	0.0255806	0.0299185	0.00882123	-0.0334804	0.0503255	0.0186702	0.000963469
qilexprot_33129	-0.039319	-0.005651	0.00797336	-0.00426783	-0.00184175	0.00199095	-0.00341274	0.000657113	-0.00233342	0.0210571	-0.0242386	0.0206477	-0.00924226	-0.00565921	0.0898999	0.0341469	-0.014535	-0.00461768
qilexprot_65258	-0.039323	-0.004207	0.0124746	-0.00952506	-0.0082139	-1.9282e-05	0.00487059	-0.0231919	-0.0131293	-0.0316754	0.0364102	-0.0126072	0.0350268	0.0266314	0.0165508	0.00938469	-0.00683031	-0.00196884
qilexprot_32495	-0.039373	0.001741	0.00781305	-0.00675157	-0.00306896	-0.0035582	-0.0202854	-0.00373037	0.000863308	0.0423446	-0.0366334	0.0138306	-0.033254	0.0254434	0.00159639	0.00187706	-0.0351894	0.00616648
qilexprot_37858	-0.039408	0.000021	0.0376458	-0.00585672	-9.34995e-05	-0.0050517	0.000928515	-0.012418	0.0086947	0.0232564	-0.0193161	0.00397793	-0.0100888	-0.00671143	-0.0196363	0.00754711	0.000611943	0.00189373
qilexprot_49141	-0.039432	-0.005918	-0.0168589	-0.00527285	0.000398968	-0.0111141	0.000169088	-0.00860127	0.00154512	0.0263175	-0.0200414	0.0117541	0.0166266	0.0691312	0.0214887	-0.0196001	-0.0167121	-0.00504539
qilexprot_7014	-0.039481	-0.006461	-0.00454293	-0.00431467	-0.00132203	-0.00100868	-0.00289755	-0.00131292	-0.0019064	0.026316	-0.0248539	0.0158764	0.0139605	0.0723458	0.00170621	0.0493261	0.0249166	-0.00826767
qilexprot_42723	-0.039513	-0.00018	0.0355946	-0.00408672	0.000682909	-0.00796133	-8.26104e-06	-0.0107454	0.00670104	-0.0227029	0.0220799	-0.00470399	0.011513	0.0192015	-0.02828	0.00170464	0.000214754	0.00629315
qilexprot_68631	-0.03955	0.000418	0.0264769	-0.00469913	0.00199188	-0.0149591	0.00290708	-0.0161292	0.0118182	-0.025802	0.0309531	-0.0145769	0.0317701	-0.0129085	-0.0101588	0.0061077	-0.00464074	0.00258022
qilexprot_78459	-0.039633	-0.000067	0.0236332	-0.00445739	0.00214223	-0.0161163	0.00172761	-0.015143	0.00862717	-0.0347269	0.0352033	-0.010046	-0.00231453	0.0254147	-0.00595972	0.00339935	-0.000537249	-0.000311567
qilexprot_69478	-0.039663	-0.009918	-0.0147768	-0.000471251	-0.00257093	0.00393998	-0.00948438	0.0159814	-0.0155764	-0.0345145	0.0125307	0.0294841	0.00548532	-0.00114738	-0.0399447	-0.0362379	-0.0301559	-0.00377469
qilexprot_67303	-0.039742	-0.012677	-0.0218556	0.000850541	-0.00377516	0.0123321	-0.0100403	0.0206686	-0.0165495	-0.0184911	0.0164875	0.0105267	-0.0179869	-0.0376934	0.0131286	-0.0100464	-0.00117433	0.000307208
qilexprot_28874	-0.039746	-0.00409	-0.0243909	-0.00659642	0.00244049	-0.0221389	0.00361294	-0.0166714	0.00875466	0.0222368	-0.0132822	-8.82348e-05	-0.0175473	0.0309719	-0.0168586	0.0379291	0.0337203	-0.00719952
qilexprot_5281	-0.039753	-0.003136	-0.018786	-0.00535642	0.00327754	-0.024626	0.00456602	-0.0183684	0.0109438	-0.0127997	0.0241227	-0.0139959	0.0436389	0.0316569	-0.00742659	0.00571726	0.0106196	-0.00518295
qilexprot_26019	-0.039766	0.004131	0.0307568	-0.00546558	0.000382078	-0.0139717	-0.0104355	-0.0123518	0.00814733	-0.0283187	0.0265394	-0.00601173	-0.00780033	-0.000474912	-0.018655	0.00280878	-0.00293453	0.00521973
qilexprot_32702	-0.039804	-0.00241	0.0217609	-0.00538094	-0.00046145	-0.00499245	-0.000896337	-0.00823582	0.00315925	0.0168322	-0.0190393	0.0126752	-0.0435151	0.0194637	0.0435768	0.0423292	-0.0479926	-0.00584719
qilexprot_32833	-0.039816	-0.003372	0.012042	-0.00461976	-6.46338e-05	-0.00757997	-0.00163946	-0.00724759	0.000618058	0.000548062	-0.00542781	0.0115627	-0.0415977	0.0667703	0.011803	0.0404097	-0.0608169	-0.00247015
qilexprot_41994	-0.039829	0.010486	-0.00314252	-0.000479569	0.0385967	-0.000549006	0.0206179	-0.00771893	0.00567679	0.00505475	0.0124991	-0.0123394	-0.0158114	-0.0255297	0.0110164	0.017776	0.0162993	-0.00802411
qilexprot_67493	-0.039837	0.008639	-0.00931183	0.0194808	0.00758276	-0.0123572	-0.0219451	0.00377174	0.00250823	-0.0152241	-0.022732	-0.0162701	-0.0251383	-0.0467501	0.00598724	-0.0138424	0.0230502	-0.00465707
qilexprot_17734	-0.039838	0.000597	0.00799431	-0.00597379	0.00400085	-0.0267305	0.00600032	-0.0239093	0.0155221	-0.0261062	0.0353332	-0.0197462	0.00533526	-0.00200818	0.0218433	0.00738424	-0.00431465	0.0011411
qilexprot_75979	-0.039866	-0.01632	0.0198964	0.0230557	-0.00210137	-0.00314844	-0.00877687	0.00644013	-0.000580989	-0.0247439	0.00341097	0.0144025	0.00351969	0.00572766	0.0342603	0.00932775	0.000898071	0.00152177
qilexprot_68372	-0.039882	-0.001736	0.00307178	-0.00456655	0.00250339	-0.0188869	0.00344254	-0.0154457	0.0110156	-0.0281045	0.0354929	-0.0155439	0.0515708	-0.0187883	0.0182085	0.00735627	-0.00187633	-0.00459435
qilexprot_38968	-0.039916	-0.006882	-0.014088	-0.00452874	-0.000590533	-0.00622469	-0.00221006	-0.00325435	-0.00269545	0.0228451	-0.0221048	0.0186249	0.0087857	0.072769	0.00776319	-0.0210336	-0.0224495	-0.00391503
qilexprot_39395	-0.039929	-0.007248	-0.0268647	-0.00273566	0.000850109	-0.0135087	-0.00268988	0.000215382	-0.00320268	-0.0365263	0.0271989	0.0083855	5.19987e-05	-0.026985	0.00182909	-0.00195489	0.0176626	-0.00840168
qilexprot_58599	-0.040015 *	-0.00531	0.00167837	-0.00179413	-3.8132e-05	-0.00635809	-0.00402672	0.0021317	-0.00296375	-0.0509124	0.0395126	0.00408689	0.0210554	-0.0187876	-0.0200311	0.00698166	0.0155247	-0.00241191
qilexprot_66909	-0.040101	-0.003906	0.0252127	-0.00390251	-0.00155569	0.00186605	-0.00353496	-0.000486606	-0.00183452	0.00703517	-0.0113649	0.0191256	0.00904645	-0.0199548	0.0451125	-0.0756044	-0.00319884	0.0111622
qilexprot_50396	-0.040114	-0.001273	-0.0121944	-0.00863955	0.022736	0.00692419	0.00985463	-0.0202686	-0.0149966	0.0277706	-0.0149269	0.00398708	-0.040173	0.0191441	0.0215173	-0.0118197	-0.0195564	-0.00886079
qilexprot_59519	-0.040117	-0.010847	-0.0106428	-0.000608919	-0.00415256	0.011548	-0.0110812	0.0207756	-0.0177219	-0.0125804	-0.0108744	0.0384653	0.00126108	-0.0263353	-0.0318356	-0.0101731	-0.0403456	-0.00170066
qilexprot_43228	-0.040125	-0.01389	-0.00781548	0.0159819	-0.000628276	-0.00714798	-0.00918113	0.0122473	-0.0154945	-0.0351669	-0.00660974	0.0131616	-0.00243392	-0.0125335	0.0297375	0.0419849	0.0251151	0.00322113
qilexprot_22317	-0.040138 *	-0.000171	0.0256439	-0.00478016	0.00188117	-0.0147056	0.00176494	-0.0151532	0.00873754	-0.0278526	0.0294264	-0.00799185	-0.00495208	0.0185533	0.0348569	0.00815169	-0.00153429	0.000550365
qilexprot_4800	-0.040176	0.003834	-0.0149447	-0.00243162	-0.0329293	0.000212729	0.0201584	0.00925024	-0.0109245	0.0106478	-0.0193883	0.0199495	-0.00263048	-0.0184879	0.0248844	0.0155975	-0.00743693	-0.0128142
qilexprot_35697	-0.040189	-0.007206	-0.0295101	-0.0047212	0.000686521	-0.0126916	-0.000228533	-0.00480358	0.00131334	0.0100075	-0.00662225	0.00947398	0.0198909	-0.0196912	0.0447098	0.00120775	0.054338	-0.00122487
qilexprot_45484	-0.040191	-0.009346	0.0157433	-0.00269606	-0.00672504	0.0270632	-0.0169405	0.0148431	0.00752022	-0.0141545	0.00777207	0.00468797	0.0372171	0.0024209	0.0317631	0.0268903	0.0136063	0.00767931
qilexprot_48530	-0.040229 *	-0.004717	-0.00343552	-0.00323157	0.000548863	-0.00977635	-0.000757875	-0.00364939	0.00315813	-0.0285982	0.0268031	-0.00172127	0.0438446	-0.0574901	0.026951	0.0217863	0.00325725	-0.00571698
qilexprot_45027	-0.04024	-0.001494	-0.0143918	-0.00809223	0.00366748	-0.0278657	0.0071827	-0.025688	0.0156869	0.0311197	-0.0145532	-0.00739419	-0.0110216	0.00620464	0.0151035	-0.00766846	0.0190407	0.0038251
qilexprot_18242	-0.040255	-0.003033	0.0276405	-0.00286951	-0.000841717	-6.67641e-05	-0.00252369	-0.00223826	0.00203639	-0.0237073	0.0219285	0.000117812	0.0526097	0.00291224	0.0188404	0.025916	0.00635584	-0.000292652
qilexprot_67032	-0.040292 *	-0.00759	9.01395e-05	-0.000824807	-0.00101078	0.00358984	-0.00037157	-0.00326316	0.00341356	0.00351946	0.0414896	-0.0489172	0.00725265	0.0334999	0.02275	0.0160517	-0.0183546	-0.00828472
qilexprot_15990	-0.040318	0.009862	-0.0216574	-0.00621199	0.0203031	-0.00385519	0.00259492	-0.00972383	0.0260262	-0.0118497	0.0029527	0.00253935	0.0248803	-0.0349378	-0.00592999	-0.00400601	-0.0234164	0.00230191
qilexprot_66089	-0.040318	0.005726	-0.0113955	-0.00540865	-0.0229825	-0.0154785	0.0222059	-0.0102841	0.00498355	0.0209798	-0.0149986	0.000448563	0.0394124	-0.00189951	-0.0126112	0.0143307	0.0409687	-0.00258321
qilexprot_26850	-0.040403	-0.001273	-0.00828653	-0.00789695	0.00342364	-0.0263594	0.00667406	-0.0248606	0.0146003	0.0279599	-0.0128424	-0.00475286	-0.00973179	-0.000282212	0.0340369	-0.0441057	-0.000715464	-0.00156329
qilexprot_56909	-0.040505	-0.000121	0.0296072	-0.00454947	0.00149212	-0.0125812	0.00119731	-0.0138587	0.00834139	-0.0263477	0.0274267	-0.00773214	0.00627215	0.0213711	-0.00644925	0.00317255	-0.000388293	-0.00499639
qilexprot_58839	-0.040511	-0.011719	0.011912	0.00216773	-0.00545579	0.0275586	-0.00884858	0.0185427	-0.0108818	0.0105381	0.0250979	-0.0301491	-0.0044511	-0.00302431	-0.00463672	-0.00264048	0.0166948	0.00672661
qilexprot_29997	-0.040531	-0.00002	0.0318288	-0.00596833	0.000799049	-0.00906021	0.00288536	-0.0165341	0.0118878	0.0162561	-0.00476962	-0.00591993	0.0385397	0.0148017	0.0119215	-0.00225486	0.000922165	-0.00160689
qilexprot_18055	-0.04056 *	-0.000407	0.0378069	-0.00503414	0.000168004	-0.00615207	-0.000472499	-0.010612	0.00562813	-0.0031173	0.00131551	0.00431138	-0.0276879	0.0175771	0.00590885	0.00918756	0.00135087	-0.00231995
qilexprot_34148	-0.04057	0.00092	0.000918425	-0.00851789	0.00419966	-0.0295851	0.00889636	-0.0305386	0.0204396	0.0267615	-0.0076328	-0.0158939	-0.00423232	-0.00207998	-0.0025822	0.00125089	-0.000491126	0.000701209
qilexprot_67024	-0.040601	-0.01083	-5.58942e-05	-3.54972e-05	-0.00398545	0.0161682	-0.00734713	0.0119625	-0.0107704	0.0163016	0.00658399	-0.0109698	-0.0509975	0.0373462	0.0306203	-0.00526456	-0.0436782	-0.00257035
qilexprot_67630	-0.040628	0.001115	0.00931266	-0.00790774	0.00350061	-0.0252804	0.00800651	-0.0275872	0.0200803	0.0227514	-0.00500729	-0.0166424	0.015881	-0.0283093	-0.0201905	0.004327	-0.00340785	-0.00133406
qilexprot_40921	-0.040676	0.007303	0.00812088	-0.0029226	-0.0319591	-0.00246864	0.0214287	0.0044055	-0.0058325	-0.00731135	-0.00513482	0.0150406	0.011104	-0.0419194	0.00624606	0.0127697	0.0321082	0.00253035
qilexprot_72727	-0.040683	-0.001171	0.00200847	-0.0030035	0.0108047	0.00546089	0.00374481	0.00129675	-0.000432602	0.0260862	-0.0254902	0.0158325	0.0334114	-0.00700528	0.0314677	0.0782229	-0.0195421	-0.0102258
qilexprot_16612	-0.04085	-0.002694	0.00996891	0.00127942	-0.0205082	0.0167039	0.00724239	0.0135488	-0.00816331	-0.0054986	0.0298819	-0.0279054	0.0237906	-0.010918	-0.0376799	0.0183375	0.0126084	0.0039526
qilexprot_19122	-0.040872	-0.009439	-0.013571	-0.00214146	-0.00222836	0.00209379	-0.00817596	0.0110318	-0.0135932	-0.00719686	-0.00880498	0.0333538	-0.0146697	0.0319012	-0.0228029	-0.0625079	0.0212505	0.00197255
qilexprot_31517	-0.040928	-0.009594	-0.0239801	-0.0035087	-0.00205283	0.000331574	-0.00563493	0.00741495	-0.0082435	0.0213518	-0.0290057	0.028425	-0.0019677	0.00111767	-0.0130907	0.0137781	0.0325957	-0.00211456
qilexprot_53465	-0.040964	0.000467	-0.0302984	-0.00198659	0.021378	-0.00814177	0.00802417	-0.000304474	-0.00453128	-0.00710598	-0.000395796	0.020371	-0.0209285	0.00237473	-0.00867105	-0.0306484	0.0144644	-0.00237619
qilexprot_5825	-0.041009	-0.001106	0.0137867	-0.00560633	0.00351686	-0.00856535	0.00421689	-0.0143606	0.0101874	0.0234745	-0.00960972	-0.00338358	0.0607955	0.0198227	0.0369956	0.00533662	-0.00257204	-0.00362658
qilexprot_42691	-0.041013	-0.008975	-0.00542291	-0.000448786	-0.00197553	0.00400966	-0.00725309	0.0102602	-0.00998521	-0.0336659	0.0312732	0.00114119	-0.0437951	0.00818134	0.0126084	0.0378568	0.00454069	-0.00780483
qilexprot_12110	-0.041046	-0.000006	0.0139711	-0.00585555	0.00306888	-0.0220955	0.00393868	-0.0209951	0.0117762	-0.0178334	0.0241494	-0.0116006	-0.00805116	0.046924	-0.0109103	-0.00374343	0.00276956	0.000462717
qilexprot_39014	-0.041064	-0.005536	0.00156947	-0.00254733	-0.000105698	-0.0057306	-0.00300968	-0.000515859	-0.00139662	-0.036707	0.0317078	0.00328955	0.0362478	0.0105558	0.0488877	0.0228016	0.0117639	-0.0113827
qilexprot_9486	-0.04109	-0.007834	-0.00626468	-0.00284001	-0.00149166	-9.6639e-05	-0.00495416	0.0039882	-0.00682028	-0.00744881	0.0018317	0.0193299	0.025603	0.0411707	0.0758047	-0.0103772	-0.00934648	-0.00853094
qilexprot_19784	-0.041143	-0.009257	0.0141701	0.000266904	-0.00407703	0.0188757	-0.00599456	0.011539	-0.00522542	0.00774245	0.0194496	-0.0214336	0.0362654	-0.0389624	0.0253016	-0.010615	-0.00241083	-0.00177109
qilexprot_16318	-0.041151	-0.007245	-0.0241229	-0.00475276	0.000201173	-0.0103783	-0.0011822	-0.00473531	-0.000362423	0.0168436	-0.0139199	0.0122726	0.0155935	0.051168	-0.00234506	0.0100396	0.036637	-0.00831644
qilexprot_7419	-0.041161	0.004091	-0.00445107	-0.00480607	-0.0158302	-0.019274	0.0151352	-0.00893134	0.0026239	-0.0173359	0.00861399	0.00449662	-0.0461011	-0.0442291	-0.0174736	0.0129774	-0.00278014	0.00636024
qilexprot_48913	-0.041192	0.008159	0.00712847	-0.00203681	0.0300511	-0.000631503	0.0153352	-0.00596035	0.00441489	0.00510528	-0.00273715	0.00837074	0.0268069	-0.0426198	0.0297963	-0.00391322	0.0113377	-0.00106086
qilexprot_58866	-0.041206	-0.005766	-0.0257268	-0.00584586	0.00142287	-0.0172148	0.00193659	-0.0110113	0.00524865	0.0173228	-0.0109338	0.00596521	0.00651039	-0.0111388	0.0520855	0.00864619	-0.00077327	-0.000550864
qilexprot_52128	-0.04122	0.000847	0.0185201	-0.00720396	0.00265559	-0.0203696	0.00586007	-0.0229746	0.0167208	0.0115459	1.67338e-05	-0.0114373	-0.00222022	-0.0432138	0.0207846	0.0158735	-0.00600751	0.00123447
qilexprot_40052	-0.041223	-0.011737	-0.00151187	0.0016764	-0.00406641	0.0193729	-0.0069116	0.0140136	-0.00844269	-0.000503695	0.0363703	-0.0335043	0.0194713	0.0137671	0.00906022	-0.000144153	0.00543862	-0.00896327
qilexprot_20425	-0.041372	-0.004425	-0.00497235	-0.00641998	0.00040523	-0.011442	0.00082242	-0.0112747	0.00415567	0.03827	-0.0327872	0.0137456	-0.0175679	0.0365235	0.0100604	-0.0111827	-0.00885038	0.00584809
qilexprot_33582	-0.041414	0.000109	0.0331565	-0.00607729	0.00085909	-0.00982613	0.00251262	-0.0159843	0.0113989	0.010921	-0.00329923	-0.00371094	0.0107412	-0.00970111	0.0250166	0.00906664	-0.00200343	-0.0052792
qilexprot_45054	-0.041449	-0.001522	0.0227145	-0.00539669	0.000839385	-0.0106966	0.000396724	-0.0129631	0.00550391	0.00310676	-0.000785498	0.00409378	-0.00948451	0.059346	-0.0210687	-0.0327303	0.00632323	0.000492211
qilexprot_12955	-0.041476 *	-0.004732	-0.0129449	-0.00411113	0.00146389	-0.0160371	0.00119689	-0.00916651	0.00524765	-0.0212294	0.0236677	-0.00407588	0.0474744	-0.0162414	0.0179675	0.00550267	-0.0538927	-0.00710411
qilexprot_10770	-0.041514	-0.010785	-0.0232254	-0.00101553	-0.00218	0.00248619	-0.00741192	0.0127008	-0.0119847	-0.0214436	0.0134004	0.0176518	0.0172238	-0.0188157	0.0209258	-0.027311	-0.0085224	0.00883825
qilexprot_2141	-0.041527	0.000622	0.0221202	-0.00694661	0.00218231	-0.0172542	0.00557623	-0.0222596	0.0165676	0.0164698	-0.0015659	-0.0127341	0.0336295	-0.0160792	0.00357674	0.00329556	-0.00274257	0.000772385
qilexprot_22210	-0.041542	0.000257	0.0304467	-0.00525046	0.00153414	-0.0135151	0.00184944	-0.0150944	0.0100709	-0.0168644	0.0180837	-0.00668662	-0.00758048	-0.0121924	-0.0139503	0.0114637	-0.00321581	2.69548e-05
qilexprot_39420	-0.041546 *	0.000246	0.0288243	-0.00675294	0.00123303	-0.0122767	0.00369936	-0.0186634	0.0132737	0.0214262	-0.010627	-0.00466404	0.0105305	-0.00851176	0.0187186	0.00678214	-0.00121686	-0.00796767
qilexprot_11152	-0.041581 *	-0.000062	0.0156344	-0.00632356	0.00274084	-0.0205035	0.00419469	-0.0215929	0.0124402	-0.00331411	0.0125708	-0.0100197	0.000915151	0.0538045	-0.0138006	-0.00784322	0.00445955	0.00317586
qilexprot_25662	-0.041666	-0.001462	0.0273979	-0.00545277	0.000507501	-0.00843848	0.00031876	-0.0123455	0.00570741	0.0041343	-0.0011982	0.00471957	-0.00775727	0.0410968	0.0395646	-0.0200841	0.00328659	0.00241564
qilexprot_56656	-0.041735	-0.007146	-0.0239604	-0.00514444	0.000241841	-0.0113304	-0.000793347	-0.005768	-0.000176776	0.0213183	-0.0186588	0.0148814	0.00709578	0.0394489	0.0193702	-0.0095392	-0.00164251	-0.000894715
qilexprot_40095	-0.041768	-0.003133	0.025258	-0.00287749	-0.000430313	-0.00315722	-0.00309354	-0.00214576	0.000549775	-0.0348031	0.0277039	0.00287274	0.0194748	0.000872063	0.00126258	0.0153123	0.00077143	0.00331447
qilexprot_70865	-0.04177	0.006976	0.0113679	-0.000495925	0.0285489	0.00173778	0.0119634	-0.00131366	-0.00115244	-0.0241386	0.0190575	0.0101724	0.0278229	0.0168376	0.00630371	-0.0168991	-0.00949571	-0.000400267
qilexprot_37831	-0.04177 *	-0.001489	0.0085449	-0.00486817	0.00259058	-0.0204215	0.00172988	-0.0149414	0.00710762	-0.033355	0.0319108	-0.00477736	-0.0179591	0.00606259	-0.00535199	-0.0344357	-0.00269203	0.0013549
qilexprot_13648	-0.041781	0.003219	0.0314425	-0.00560136	0.00886175	-0.0093018	0.00619019	-0.0159019	0.0102806	0.0132602	-0.00839614	0.000714309	-0.0167444	0.00224216	-0.00452394	0.0076694	7.35309e-05	-0.00442786
qilexprot_46558	-0.041901	-0.002422	0.0270938	-0.00478185	-0.000899909	-0.00259678	-0.00133728	-0.00607807	0.00395399	0.00785972	-0.0106671	0.00823294	-0.0060702	-0.0118861	-0.00100218	0.0496965	-0.0636029	-0.00513023
qilexprot_74410	-0.041934	-0.001572	0.00729107	-0.00492015	0.00229487	-0.0192955	0.00237989	-0.0154744	0.00899061	-0.0277213	0.0288268	-0.00941285	0.00106939	0.0139525	-0.0114809	0.033446	-0.0501	-0.00172346
qilexprot_78927	-0.041935	-0.00984	0.00169381	-0.000798138	-0.00389724	0.0116372	-0.0106171	0.0179283	-0.0164157	-0.0194086	-0.0010703	0.0351242	0.0157065	0.00123708	0.0115363	-0.0384167	-0.0305371	0.00435381
qilexprot_65351	-0.041969	-0.002096	0.00162347	-0.00667946	0.00216027	-0.0185587	0.00433279	-0.0198906	0.0116087	0.0167587	-0.00301304	-0.00593052	0.0239343	0.0483791	0.0397967	0.00509498	-0.00707584	-0.00382365
qilexprot_35571	-0.041986	-0.000018	0.0230328	-0.00699524	0.00170997	-0.0157251	0.00331558	-0.0195681	0.0115219	0.0187238	-0.011399	-0.000916598	-0.0282112	0.0254593	-0.00399894	0.00271061	0.00326074	0.00156332
qilexprot_50391	-0.042011	0.000119	-0.0259809	-0.00107847	-0.00613742	-0.00321837	0.00878815	0.00715936	-0.00962305	-0.0282441	0.0232845	0.00568814	-0.00814761	-0.0105983	0.00174128	0.0186323	0.0268043	-0.00981289
qilexprot_37237	-0.04219	-0.008499	0.0233134	0.00829669	-0.00113102	-0.00147915	-0.00549977	0.00253309	-0.00601666	0.00448299	-0.0288223	0.00912771	0.0356856	0.00883437	0.017576	0.000331153	0.00865645	-0.00389734
qilexprot_68920	-0.042217	-0.003014	0.0277021	-0.00339	-0.00049399	-0.00268808	-0.00287795	-0.00323059	0.000781889	-0.0258716	0.0204723	0.00536291	0.0123937	0.00689119	0.0308935	0.00329018	0.0125964	-0.000638714
qilexprot_67025	-0.042239	-0.00323	-0.0086585	-0.00643132	0.00221921	-0.0198717	0.00360589	-0.0181007	0.0093985	0.0154129	-0.0038789	-0.00280928	0.0197296	0.0574612	0.000120447	-0.0113396	0.00140852	-0.0106084
qilexprot_37966	-0.042265	-0.00331	0.0340305	-0.00362361	-0.00180572	0.00312053	-0.00468673	0.000688136	-0.00196454	-0.0049597	-0.00481939	0.016489	-0.0157396	-0.00390954	-0.0170204	0.00409403	0.000985965	-0.00260511
qilexprot_47438	-0.042359	-0.006769	0.00957473	0.00541333	0.00130879	-0.0138118	-0.000762845	-0.00863597	0.00187398	-0.00269822	-0.00896653	-0.00552742	0.046686	0.0299937	0.0459957	0.00658127	0.0307574	-0.00919202
qilexprot_1125	-0.042387	-0.009738	-0.00277365	-0.00163069	-0.00389448	0.0108812	-0.00954646	0.016307	-0.0133876	-0.000449495	-0.0167594	0.032799	0.014587	-0.0134276	-0.0438642	0.0133128	-0.00552635	-0.00251438
qilexprot_35578	-0.042412	-0.002858	0.00577549	-0.00183006	0.00836086	0.00131041	-0.000551101	0.00351697	-0.00494876	-0.0227371	0.0134943	0.0128102	-0.0669588	0.000620437	0.0112627	-0.00865182	-0.0277478	0.00207388
qilexprot_25629	-0.04243	0.000208	0.0257616	-0.0065699	0.00170906	-0.015572	0.00296516	-0.0184856	0.0115384	0.00822213	-0.00316072	-0.00302629	-0.0236849	0.00703163	-0.0264896	0.00577448	0.000904179	0.00484054
qilexprot_68705	-0.042438	0.000023	-0.0163911	-0.00693957	-0.00483521	-0.024152	0.0114503	-0.0198782	0.0113083	0.0189153	-0.00674875	-0.00594206	0.0155027	0.0186457	0.0107162	0.0138894	0.00493305	-0.00578141
qilexprot_24628	-0.042516	-0.009986	-0.00444943	0.00765151	0.000500841	-0.0131964	0.000263542	-0.00966399	0.00471861	0.0125201	0.0203642	-0.0199831	0.02205	0.0497405	0.00627824	-0.0100611	-0.0156279	-0.0087396
qilexprot_20557	-0.042605	-0.006344	-0.0155859	-0.00435898	0.00036158	-0.0109168	-0.000481357	-0.00630754	0.00161143	0.00136988	0.00214943	0.00527823	0.0468527	0.0441247	0.0055666	0.00677091	-0.0357419	-0.0018139
qilexprot_49279	-0.042607	-0.009095	-0.0152916	-0.00184986	-0.00148589	-0.00189636	-0.00750792	0.010086	-0.0116599	-0.0321245	0.0133643	0.025729	-0.0193107	-0.00833451	0.0051754	-0.0158215	0.00292572	0.00397035
qilexprot_41198	-0.04261	-0.010762	0.0073623	0.00090735	-0.00435178	0.018939	-0.00841889	0.0153662	-0.0106508	-0.000953022	0.0219944	-0.0172235	-0.0351627	-0.00754631	-0.0173601	0.00866088	-0.0145471	-0.00424703
qilexprot_48280	-0.042757	-0.005924	-0.0189326	-0.00243419	0.00672909	0.00134615	0.00178173	-2.85764e-05	-0.00238634	0.0299941	-0.00997261	-0.00396769	0.000143295	0.0441673	-0.0179223	-0.00725924	-0.0203803	-0.00627847
qilexprot_62995	-0.042783	-0.004649	-0.0135201	-0.00468148	0.00203058	-0.0187018	0.0010093	-0.0104492	0.00455533	-0.0202255	0.0220126	-0.000191379	0.0197027	-0.0111604	0.0120363	-0.0450784	0.0334064	-0.00167913
qilexprot_2986	-0.042788	-0.005304	-0.0248734	-0.00590773	0.00213763	-0.021172	0.00172256	-0.0124324	0.00471413	0.00502318	-0.00204981	0.00615462	-0.0165829	0.00160406	0.00643551	-0.0259876	0.0253505	0.000270364
qilexprot_2787	-0.042816	-0.011501	-0.0167635	-0.000998887	-0.00312259	0.00906629	-0.00661511	0.0110046	-0.0102125	0.0149774	-0.000269099	0.00128892	0.00484113	0.0122974	-0.0139315	-0.0594388	-0.0146547	0.00274506
qilexprot_65706	-0.042889	-0.003828	0.0202149	-0.00453156	-0.000829299	-0.0030852	-0.00352751	-0.00247078	-0.00117743	-0.0017775	-0.00740652	0.0175321	-0.0521165	-0.00175516	0.0229677	0.0207971	0.0224882	-0.00587998
qilexprot_48916	-0.042974	-0.00167	0.0195596	-0.0052481	0.00105776	-0.0129948	4.01218e-05	-0.0107832	0.00527529	-0.0114368	0.00690282	0.00574978	-0.036064	-0.03147	-0.0152547	-0.0317164	-0.00458548	0.00367331
qilexprot_8800	-0.043099	-0.00759	-0.0107257	-0.00323469	-0.00119865	-0.00322287	-0.00456026	0.00491481	-0.00452957	-0.00812169	-0.00197809	0.0186908	0.00630654	-0.0644996	-0.010168	-0.000333572	0.0150724	-0.00551142
qilexprot_7563	-0.043181	-0.006775	-0.0118464	-0.00384044	-0.000238601	-0.00734463	-0.00175376	-0.0030282	-5.14383e-05	-0.00158251	0.00340782	0.00707119	0.0584406	0.0348019	-0.00860192	-0.000456151	-0.0128885	0.000239858
qilexprot_50051	-0.043193	-0.004885	-0.0195863	-0.00558959	0.00202128	-0.0197936	0.00204764	-0.0134433	0.00625223	0.00065465	0.00529384	-0.000879049	0.0142408	0.0387352	-0.0117077	0.0140218	0.00560572	-0.00633068
qilexprot_75513	-0.043227	-0.007956	0.00400038	-0.00716192	-0.00175543	0.00270678	-0.000473305	-0.00915787	0.0244389	0.00278966	-0.00546271	0.000149159	0.00962855	-0.0210634	0.0595527	0.00831022	-0.0130115	-0.000583988
qilexprot_50897	-0.04326	-0.002614	-0.0114619	-0.0071131	0.00273954	-0.0236196	0.00505427	-0.0198161	0.0128019	0.0154509	-0.00507663	-0.00514302	0.00161801	-0.0310689	0.0108669	0.0095664	-0.0115825	-0.00824053
qilexprot_59669	-0.043424	-0.008559	-0.00947488	-0.00263394	-0.00175636	-0.00011939	-0.00561463	0.00585227	-0.00787	-0.0106755	0.00204921	0.0209205	0.0317383	0.0268158	0.0308217	-0.0131097	-0.0481372	-0.00404276
qilexprot_64085	-0.043425	-0.002071	0.000857791	-0.00606323	0.00239798	-0.0197789	0.00407343	-0.017469	0.0125314	-0.00409053	0.0136586	-0.0105498	0.0306675	-0.0337776	0.0180306	0.0162032	0.0177118	0.00564618
qilexprot_26723	-0.043425	-0.002854	-0.00215036	-0.00711916	0.00159438	-0.0168798	0.00375623	-0.0177428	0.0111524	0.0317506	-0.0194862	-0.000896026	0.0121178	0.0161023	0.00178463	0.0228078	0.00737533	-0.0037326
qilexprot_7851	-0.043425	0.001393	0.00954028	0.00163767	0.0134887	-0.00393658	0.00248463	-0.000712938	-0.000992559	-0.00119165	-0.00560551	0.0238709	-0.0486725	-0.0141373	-0.0186958	0.040816	0.00539232	-0.00721951
qilexprot_35948	-0.043446	-0.006961	-0.0113931	-0.00414099	-0.000961141	-0.00512372	-0.00257359	0.000267831	-0.000751775	0.00646581	-0.0111038	0.0139399	0.0143174	-0.0421893	-0.00215213	0.0486358	-0.0429702	-0.00297014
qilexprot_38720	-0.043484	-0.006285	0.0125902	-0.0037111	-0.00222206	0.00312629	-0.00635721	0.00526401	-0.00691581	0.00703557	-0.019831	0.0280975	-0.0355202	-0.00245643	-0.0217535	-0.0118402	0.0336623	0.00457786
qilexprot_71547	-0.043485	-0.004517	-0.00642675	-0.00433745	0.00154257	-0.015852	0.000397013	-0.0100089	0.00424262	-0.0153609	0.021481	-0.00887311	-0.0469565	-0.00191782	-0.0262656	0.00669758	0.0031505	-0.00227194
qilexprot_38882	-0.0435	-0.010089	0.00131735	-0.0102936	-0.00106589	0.00245631	-0.00504713	-0.0172131	-0.0185101	-0.00671192	0.00142862	0.0148072	-0.0133814	0.0418036	0.00932578	-0.0180227	0.00469571	-0.00490564
qilexprot_45099	-0.043507	-0.005801	-0.00712312	-0.00347051	0.000484519	-0.010513	-0.00242851	-0.00265591	-0.000372879	-0.030844	0.0243263	0.004603	0.000833315	0.0051671	0.00920055	0.0495119	0.0282111	-0.00921051
qilexprot_36925	-0.043579	-0.004754	0.0109305	-0.0106936	0.00664936	0.00263825	0.0027544	-0.0238697	-0.00864449	0.0237512	-0.0141533	0.00318289	0.022969	0.0169599	0.00309559	-0.00952628	-0.00990567	-0.00712158
qilexprot_20234	-0.043582	-0.007258	-0.0158399	-0.00459265	-0.000686299	-0.00594508	-0.0016572	-0.00194871	0.000634842	0.0184866	-0.0163051	0.0116777	0.0418399	-0.0113955	-0.008916	0.0251025	0.010848	-0.00398036
qilexprot_49800	-0.043651	-0.006753	0.0122229	-0.00354249	-0.00261494	0.00510695	-0.00683701	0.00687497	-0.00769589	0.00941513	-0.0222783	0.0294217	-0.027311	-0.005767	-0.0173128	-0.00683292	0.0300201	-0.000237726
qilexprot_26789	-0.04368	-0.004759	-0.0102698	-0.00631809	0.00092704	-0.0145633	0.00155563	-0.0125367	0.0056787	0.025653	-0.0191257	0.00752558	0.00222887	0.0302718	0.0154548	0.00902993	-0.0261193	-0.0105729
qilexprot_44639	-0.043685	-0.002041	0.0244837	0.0023406	0.00942841	0.0033322	0.00150072	0.000848827	-0.000690233	0.00818473	-8.79253e-05	0.0126437	-0.0152256	-0.0229873	-0.0316479	-0.00136439	0.0226098	0.00608863
qilexprot_70115	-0.043756	-0.002997	0.0113495	-0.00439701	0.000866274	-0.0116309	-0.000449905	-0.00768402	0.00503822	-0.0234316	0.0199073	-0.000109115	0.00176077	-0.0422401	-0.0131784	0.0177817	0.0212841	0.00782466
qilexprot_56792	-0.043771	-0.007441	-0.0152532	-0.00308955	-0.000115659	-0.00860734	-0.00370623	0.000455281	-0.00419407	-0.0233498	0.0158833	0.0118376	0.0167654	0.0325623	-0.0206228	-0.00171694	-0.00369493	-0.00778337
qilexprot_38413	-0.04378	-0.004114	-0.000209513	-0.00567977	0.000946278	-0.0133926	0.000565601	-0.0119169	0.00423985	0.00835491	-0.00464525	0.00627681	-0.00286197	0.0604393	0.0209903	0.000824535	-0.0138207	0.00538761
qilexprot_77762	-0.043784	-0.004261	-0.0121151	-0.00641858	0.0014531	-0.0176719	0.00187812	-0.0125459	0.00682402	0.016246	-0.0136157	0.00646386	-0.0249567	-0.0329484	0.00514766	0.0173053	-0.00327421	0.00627849
qilexprot_9890	-0.04381 *	-0.007109	-0.00804678	-0.00293095	-0.000656336	-0.00486099	-0.00362086	0.00118584	-0.00263319	-0.0203821	0.0155344	0.00792497	0.0426136	0.0224076	-0.010538	0.0361972	-0.00207309	-0.00368536
qilexprot_73695	-0.043926	-0.004883	0.0218624	-0.00302891	-0.00166026	0.00216461	-0.00444423	0.0017119	-0.00194309	-0.0137477	0.00779861	0.010788	0.0403181	0.0046161	-0.0155971	0.00280722	-0.00209434	-0.00195659
qilexprot_58380	-0.043965	-0.008466	-0.0137832	-0.00376581	-0.00157763	-0.00257852	-0.00535564	0.00423535	-0.00769689	0.00815579	-0.0184615	0.0274677	-0.0169391	0.0223704	-0.0110582	-0.0113651	-0.0289396	-0.00168491
qilexprot_46926	-0.044022	-0.005723	0.00353642	-0.0050721	-0.00125002	-0.00213718	-0.00192183	-0.00294894	0.00123517	0.0294001	-0.0270431	0.015248	0.0321343	-0.00835496	-0.0110286	-0.00620199	0.00761945	-0.000631977
qilexprot_54433	-0.044153 *	-0.006544	0.00270723	-0.00257264	-0.00104757	-0.00301185	-0.00550217	0.00478461	-0.00572276	-0.0330222	0.0181824	0.016359	-0.00747402	-0.0327832	0.000916667	0.00248588	-0.00736121	0.00859
qilexprot_58459	-0.044183	-0.009235	-0.00219497	-0.00194758	-0.0026641	0.00823829	-0.00422831	0.00572962	-0.00306845	0.0226965	0.000337356	-0.0128655	-0.0157311	-0.0445772	-0.0100844	-0.00585782	0.0222796	0.0135648
qilexprot_6371	-0.044243	-0.003013	0.00842768	-0.00546041	0.00103033	-0.0123351	0.00185631	-0.0132619	0.00859872	0.00293138	0.00593756	-0.0044517	0.0510488	0.0208076	0.00712118	0.00725582	0.000591669	-0.000666562
qilexprot_56808	-0.044423	-0.009762	0.00520735	-0.00511492	-0.00333296	0.0105355	-0.00482988	0.00204776	0.0132532	-0.00429782	-0.00461189	0.00914736	-0.00192364	-0.0270534	0.0404118	0.0272556	-0.00525934	-0.0046666
qilexprot_33427	-0.044547	-0.006984	-0.00538129	-0.0029052	-0.000728	-0.00507783	-0.00485651	0.00331938	-0.00467031	-0.0253574	0.0137211	0.0140849	0.00244057	-0.0100295	-0.0420611	0.0132219	0.0210512	-0.00460748
qilexprot_4507	-0.04456	-0.001619	-0.00494095	0.00729727	0.0181121	-0.0147177	0.00713504	-0.00617097	-0.000439425	-0.00127164	-0.0198508	0.00434617	-0.00308824	-0.0349058	0.00940969	0.00173538	-0.00293413	0.00331468
qilexprot_29587	-0.044596	-0.00859	-0.0201892	-0.00346552	-0.000738617	-0.00618399	-0.00452445	0.00345547	-0.00573923	-0.0105675	0.0014716	0.0192301	-0.00237474	-0.00883662	0.0161518	0.0112198	0.0209829	-0.000675219
qilexprot_4115	-0.044612	-0.005921	-0.0160263	-0.00372156	-0.00253957	-0.000598632	-0.0130338	0.00308237	-0.0024868	0.0192076	-0.00180067	-0.00620977	-0.0217903	-0.0305036	0.006119	4.75871e-05	-0.00181765	0.00322409
qilexprot_61098	-0.044681	-0.004686	0.00318667	-0.00508411	-0.000177887	-0.00788272	-0.000487477	-0.00596506	0.00406867	0.00867493	-0.00804238	0.00808206	0.0234365	-0.0510982	0.0097732	0.00280869	-0.0231189	0.00421566
qilexprot_6654	-0.044768	-0.005107	0.0168496	-0.00403383	-0.00139314	0.000512514	-0.00320141	-0.0011794	-3.98299e-05	0.00351238	-0.0040753	0.011196	0.04239	0.0105556	0.0114818	0.000294211	0.0252645	-0.0106457
qilexprot_35174	-0.04493	-0.003356	-0.000773078	-0.00644282	0.0015822	-0.0172062	0.00189012	-0.0148574	0.00719157	0.00890271	-0.00504043	0.00373622	-0.0232059	0.0205695	0.029662	0.0193205	-0.00845809	-0.00628633
qilexprot_1112	-0.045038	-0.004033	0.0013873	-0.00606044	0.000420339	-0.0110963	0.000978741	-0.0102426	0.00697609	0.0207671	-0.0161065	0.00525401	0.0124848	-0.0304171	-0.0117255	0.0227248	0.00789364	-0.00425939
qilexprot_21698	-0.045163	-0.004277	0.00164278	-0.00551895	0.000665858	-0.0117939	0.000457063	-0.0108197	0.00500377	0.00923137	-0.0041202	0.00416342	0.0261901	0.0406826	-0.0133272	-0.00786808	-0.000260973	-0.00343451
qilexprot_11388	-0.04524	-0.004215	0.0110006	-0.00453881	-0.000195746	-0.00647684	-0.00102923	-0.00551431	0.00402209	-0.00357145	0.00415663	0.00399766	0.0396917	-0.0299468	-0.00925926	0.00360894	0.00706116	0.00438728
qilexprot_3439	-0.045261	-0.008035	-0.00348103	-0.00278829	-0.00176316	0.000175505	-0.00592487	0.00647891	-0.00696533	-0.0122298	0.00197991	0.0207159	0.0277578	-0.0126667	-0.0179853	-0.0287442	0.00680205	-0.00114829
qilexprot_36518	-0.045289	-0.007207	-0.00615974	-0.00425657	-0.00121279	-0.00277954	-0.0030075	0.000254212	-0.00123988	0.0121401	-0.0129442	0.0148407	0.0411235	-0.0114206	-0.00439088	0.00351154	0.0130306	-0.00214583
qilexprot_68092	-0.045364	-0.007268	-0.00397568	-0.00325238	-0.00111558	-0.00329459	-0.00496382	0.00326836	-0.00499272	-0.012429	0.00297481	0.0172261	0.0119478	0.00430667	-0.0458901	-0.00742301	0.0178839	0.00526219
qilexprot_32093	-0.045406	-0.006075	-0.0105789	-0.00423497	0.000470962	-0.0114911	-0.00110567	-0.00495252	0.00181601	-0.0144118	0.0131067	0.0043341	0.0297316	-0.00640625	0.00593657	0.0219662	-0.00946238	-2.7096e-05
qilexprot_71715	-0.04546	-0.005362	0.00331212	-0.00441115	-4.13297e-05	-0.0077683	-0.00230858	-0.00479055	-3.13192e-06	-0.00916732	0.00643314	0.00943017	0.00311495	0.0435764	0.0181155	0.0187922	0.0168926	-0.00419461
qilexprot_11916	-0.045488 *	-0.007092	-0.0104707	-0.00466509	-0.000640295	-0.00622126	-0.00259569	-0.00204579	-0.00103973	0.011803	-0.0130748	0.0146579	0.0151044	0.0201933	-0.0137814	0.0207376	0.0216251	-0.00756451
qilexprot_76494	-0.045696	-0.010232	-0.011694	-0.00184517	-0.00222886	0.00406151	-0.00594931	0.00725365	-0.00805979	0.000785984	0.00803344	0.00221164	-0.0104952	0.0230647	0.00194861	-0.0168874	0.00493026	-0.000743489
qilexprot_53003	-0.045733	-0.004132	-0.00744673	-0.00599789	0.00149809	-0.0177922	0.00131297	-0.0123421	0.00619434	0.00310058	-0.00222245	0.00428442	-0.0146448	-0.0107728	-0.0222722	0.00929927	-0.0181721	0.000930756
qilexprot_22892	-0.045859	-0.003244	0.00787593	-0.00545765	0.00110219	-0.013762	0.000541441	-0.0118718	0.00601728	-0.00506791	0.00679965	0.00104174	0.00447632	0.0260312	-0.0234326	0.0111379	0.0045542	-0.00243277
qilexprot_79388	-0.045916	-0.008076	0.000325655	-0.00296989	-0.00218939	0.00186471	-0.00704584	0.0079891	-0.00876585	-0.0101029	-0.00488737	0.0263128	-0.0137045	-0.0087046	-0.00781382	0.00641293	0.00120897	-0.00507965
qilexprot_37698	-0.045921	-0.003923	0.0042364	-0.00484	0.00106301	-0.0141388	-0.000765488	-0.00856243	0.00299524	-0.0199808	0.0151428	0.0054149	-0.017842	-0.00362331	-0.00854198	-0.00482159	-0.00389288	-0.000934459
qilexprot_39634	-0.045953	-0.004765	0.012822	-0.00467428	-0.00055795	-0.00522457	-0.00268311	-0.00413338	-0.000118512	-0.00294517	-0.00176141	0.0135819	-0.0108434	0.017032	0.0313403	0.00876967	-0.00842923	-0.00284583
qilexprot_19667	-0.046008	-0.004143	0.00177341	-0.0051725	0.00121366	-0.0141491	0.000454515	-0.0109609	0.00513989	-0.00599325	0.0116723	-0.00328294	-0.0301754	-0.00174616	0.00848314	0.000584438	0.017528	0.00515102
qilexprot_19882	-0.046192	-0.006176	0.00728801	-0.00432193	-0.00140324	-0.00164683	-0.00450232	0.00119373	-0.00329629	0.00437594	-0.0128455	0.0208213	-0.0163494	-0.00929751	-0.0123963	0.00437535	0.0235926	-0.00156448
qilexprot_6609	-0.046349	-0.002489	0.00141242	-0.00469778	0.0059314	-0.00944018	0.00233287	-0.0070341	0.00403321	0.000272768	-0.000199387	0.00705009	0.0137111	-0.0329148	-0.00715162	-0.00179452	0.02487	-0.00566724
qilexprot_64807	-0.046667	-0.005513	0.00545898	-0.00420069	-0.000226556	-0.00622385	-0.00147524	-0.00520987	0.00219531	0.00221188	0.00660798	-0.00390263	-0.0223695	-0.0160254	-0.0180637	-0.0113648	0.00919031	0.00537599
qilexprot_37718	-0.046704	-0.004733	0.010796	-0.00496654	-0.000505293	-0.00628798	-0.00237863	-0.00461031	0.000690869	0.00281561	-0.00758686	0.0138624	-0.0115158	0.00331232	-0.0131438	0.0041043	-0.0136084	0.00654882
